# Supplementary material for: Transcriptome analysis of the molecular mechanism underlying immunity- and reproduction trade-off in Locusta migratoria infected by Micrococcus luteus
Source: PLoS One. 2019 Aug 14;14(8):e0211605. doi: 10.1371/journal.pone.0211605 (PMC6693777; doi:10.1371/journal.pone.0211605)
Supplement: S1 Table — (XLS) [file pone.0211605.s003.xls]

## Sheet: Sheet1
Sup Table 1. qRT-PCR primer sequences.
Gene ID	Annotation	Sequence of primers (5'-3')		Product size (bp)
LOCMI16603-m1	vitellogenin receptor	Forward	CACAAGTTTACGGGGAAGG	94
		Reverse	AAGGATGGAGGGCTGGATG
LOCMI17110-m1	protein kinase C	Forward	CTGAAGGCAGAAGACAAGGA	96
		Reverse	GCCAAATGAAAGTGAACCCA
LOCMI14730-m1	Toll-interacting protein	Forward	GTGTTTGTTGGTGCCTTGCC	143
		Reverse	CCCTGTAGTATTCTGTGCGTA
LOCMI16411-m1	IMD-like protein	Forward	GAACAAGTGGCAACGCTAAC	137
		Reverse	TCTTCTGAATCATGCGAGTC
LOCMI16330-m1	Mcm4	Forward	CAGTGGAATGATAACGAGGA	81
		Reverse	CTAAATGAGCAAACGAGGCA
LOCMI11173-m1	Mcm7	Forward	ATGAGAAGAGAAGCACGCAA	92
		Reverse	CGAGCCAAAGCTGTAGACAA
LOCMI09508-m1	Protein Mo25	Forward	AGAAGGATGTCGCACAAGTT	123
		Reverse	GCTCATACCCAGCCATTAGA
LOCMI08957-m1	Caspase	Forward	CACTTCAACGACGAAAACTTAC	133
		Reverse	ACCCTCCTGACAAACACAAC
LOCMI17613-m1	juvenile hormone acid methyltransferase	Forward	GAGACTCGCCTTCCAGAACA	115
		Reverse	AGAGGACATCGCCATTGACT
LOCMI01321-m1	defensin 3	Forward	ATGAAACTCTCCGTCGCAG	128
		Reverse	AGCAGGTCGCACGTGACT
LOCMI03672-m1	allergen	Forward	GTTTGGAGCGGGCATAGTG	128
		Reverse	TGAAGGTGATGACCAGGGT
LOCMI10597-m1	Cyclic AMP response element-binding protein A	Forward	TGCACAAGAAAGTAGACGGA	139
		Reverse	TGAGTTAGCAGTGAAGCATTG
LOCMI17352-m1	pro-phenoloxidase 1	Forward	ATACTGTGGCTGTGGATGG	125
		Reverse	CTGGAGGTGGCTGTTCAA
LOCMI12128-m1	vitellogenin 1	Forward	GCTGCTCAATCTGCCATTCAC	141
		Reverse	GCTGTCCACGCTTCCGATAA
LOCMI12129-m1	vitellogenin 2	Forward	ACAGCAGCAGCAGCAGTA	157
		Reverse	TGACGAGCAATCTTCTCAACAA
