# Supplementary material for: Transcriptome analysis of the molecular mechanism underlying immunity- and reproduction trade-off in Locusta migratoria infected by Micrococcus luteus
Source: PLoS One. 2019 Aug 14;14(8):e0211605. doi: 10.1371/journal.pone.0211605 (PMC6693777; doi:10.1371/journal.pone.0211605)
Supplement: S2 Table — (XLS) [file pone.0211605.s004.xls]

## Sheet: Sheet1
Sup Table 2. Genes that were differentially expressed in infected and control locusts at 4 h after treatment.
Accession	CK4A_CK4_count	CK4B_CK4_count	Ml4A_Ml4_count	Ml4B_Ml4_count	CK4A_CK4_rpkm	CK4B_CK4_rpkm	Ml4A_Ml4_rpkm	Ml4B_Ml4_rpkm	mean_rpkm_J4	mean_rpkm_CK4	regulation	log2FC	pvalue	FDR	significant	annotation	go	kegg	NR_description	NT_description	swissprot_description
LOCMI15494-m1	3917.17	4263.5	33.3333	57	346.87	342.729	3.38323	6.81786	5.10055	344.799	down	-6.07896	8.27873e-05	0.712898	yes	NA	NA	NA	hexamerin-like protein 1 [Locusta migratoria]	Culex quinquefasciatus armadillo repeat-containing protein 4, mRNA	Allergen Cr-PI OS=Periplaneta americana PE=1 SV=1
LOCMI01761-m1	9	11.3333	0.25	0	3.83831	4.38777	0.122207	0	0.0611034	4.11304	down	-6.07281	0.0346828	0.712898	yes	NA	NA	NA	NA	Papilio xuthus mRNA for ATP-binding cassette transporter, complete cds, sequence id: Px-2108, expressed in epidermis	NA
LOCMI11509-m1	29	28	1	0	3.96706	3.4771	0.156794	0	0.0783968	3.72208	down	-5.56917	0.0275976	0.712898	yes	NA	NA	NA	PREDICTED: sodium channel protein Nach-like [Halyomorpha halys]	PREDICTED: Apis mellifera cell division cycle protein 23 homolog (LOC413499), mRNA	NA
LOCMI07625-m1	25	24	1	0	8.89587	7.75263	0.407856	0	0.203928	8.32425	down	-5.35119	0.0265147	0.712898	yes	NA	NA	NA	PREDICTED: putative defense protein Hdd11-like [Cimex lectularius]	PREDICTED: Parasteatoda tepidariorum mitogen-activated protein kinase kinase kinase 7-like (LOC107438318), mRNA	NA
LOCMI01078-m1	840	1043	34	14	594.157	669.724	27.5651	13.3761	20.4706	631.941	down	-4.94816	0.0333938	0.712898	yes	NA	NA	NA	NA	PREDICTED: Agrilus planipennis sodium channel protein 60E (LOC108742742), partial mRNA	NA
LOCMI02355-m1	47.3333	55.6667	2	1	13.8656	14.8032	0.67152	0.395685	0.533603	14.3344	down	-4.74757	0.013243	0.712898	yes	NA	NA	NA	NA	Lottia gigantea hypothetical protein partial mRNA	NA
LOCMI16980-m1	201.5	213	2.5	9.5	22.0098	21.1208	0.312997	1.40166	0.85733	21.5653	down	-4.65272	0.00141956	0.712898	yes	NA	NA	NA	glucosyl glucuronosyl transferases [Locusta migratoria]	Laodelphax striatella 26S proteasome non-ATPase regulatory subunit 8 mRNA, complete cds	UDP-glucuronosyltransferase 2B1 OS=Rattus norvegicus GN=Ugt2b1 PE=2 SV=1
LOCMI13447-m1	2576.5	2562.33	11.25	141.5	622.666	562.147	3.11627	46.1913	24.6538	592.406	down	-4.58671	0.00640254	0.712898	yes	inositol oxygenase-like	GO:0005506(iron ion binding);GO:0005737(cytoplasm);GO:0008199(ferric iron binding);GO:0016491(oxidoreductase activity);GO:0019310(inositol catabolic process);GO:0046872(metal ion binding);GO:0050113(inositol oxygenase activity);GO:0055114(oxidation-reduction process)	ko00053(Ascorbate and aldarate metabolism);ko00562(Inositol phosphate metabolism)	PREDICTED: inositol oxygenase isoform X2 [Apis florea]	Homo sapiens myo-inositol oxygenase, mRNA (cDNA clone MGC:90217 IMAGE:5186354), complete cds	Inositol oxygenase OS=Danio rerio GN=miox PE=2 SV=1
LOCMI16727-m1	363.5	353.5	5	24.5	296.949	262.154	4.68173	27.0348	15.8582	279.552	down	-4.13981	0.0108307	0.712898	yes	NA	GO:0005214(structural constituent of chitin-based cuticle);GO:0008010(structural constituent of chitin-based larval cuticle);GO:0031012(extracellular matrix);GO:0040003(chitin-based cuticle development)	NA	hypothetical protein YQE_04817, partial [Dendroctonus ponderosae]	PREDICTED: Trachymyrmex septentrionalis peroxidasin-like protein (LOC108748334), transcript variant X1, mRNA	Cuticle protein CP14.6 OS=Manduca sexta GN=CP14.6 PE=2 SV=1
LOCMI01812-m1	4.5	5.5	0.5	0	2.69077	2.98549	0.342683	0	0.171342	2.83813	down	-4.05	0.0076991	0.712898	yes	NA	NA	NA	NA	PREDICTED: Ceratitis capitata cuticle protein 16.5, isoform B (LOC101452113), transcript variant X2, mRNA	NA
LOCMI14014-m1	7	10	1	0	2.50622	3.2502	0.410374	0	0.205187	2.87821	down	-3.81016	0.043273	0.712898	yes	NA	NA	NA	RecName: Full=Putative beta-carotene-binding protein	NA	Putative beta-carotene-binding protein OS=Schistocerca gregaria PE=1 SV=1
LOCMI07477-m1	4	4	0.5	0	1.10478	1.00292	0.158287	0	0.0791435	1.05385	down	-3.73506	0.0153447	0.712898	yes	NA	NA	NA	Mesoderm posterior protein 2 [Zootermopsis nevadensis]	PREDICTED: Halyomorpha halys exostosin-3 (LOC106679847), mRNA	Mesoderm posterior protein 1 OS=Mus musculus GN=Mesp1 PE=2 SV=2
LOCMI11200-m1	21	25	0	3	1.42126	1.53598	0	0.274255	0.137128	1.47862	down	-3.43066	0.0366814	0.712898	yes	NA	NA	NA	PREDICTED: neprilysin-11-like [Bemisia tabaci]	PREDICTED: Hyalella azteca low-density lipoprotein receptor-related protein 2-like (LOC108682640), mRNA	Neprilysin-11 OS=Caenorhabditis elegans GN=nep-11 PE=1 SV=2
LOCMI14387-m1	15.106	12.8105	1.95819	0.205263	2.92055	2.24839	0.433938	0.0536049	0.243771	2.58447	down	-3.40627	0.044346	0.712898	yes	NA	NA	NA	NA	NA	NA
LOCMI10004-m1	12	15	1	1	6.6287	7.5219	0.633148	0.746149	0.689648	7.0753	down	-3.35886	0.0414233	0.712898	yes	NA	NA	NA	NA	PREDICTED: Bombyx mori tetratricopeptide repeat protein 14 homolog (LOC101741876), transcript variant X1, mRNA	NA
LOCMI08851-m1	26	36	4	1	7.65497	9.62192	1.34986	0.397693	0.873776	8.63844	down	-3.30544	0.0426796	0.712898	yes	NA	NA	NA	NA	NA	NA
LOCMI15828-m1	37	43	2	4	3.14208	3.31492	0.194672	0.458832	0.326752	3.2285	down	-3.3046	0.00557727	0.712898	yes	peroxisomal acyl-coenzyme A oxidase 3-like	NA	ko01212(Fatty acid metabolism);ko00071(Fatty acid degradation);ko00592(alpha-Linolenic acid metabolism);ko01040(Biosynthesis of unsaturated fatty acids);ko04146(Peroxisome)	Peroxisomal acyl-coenzyme A oxidase 3 [Zootermopsis nevadensis]	Oncopeltus fasciatus concertina mRNA, partial cds	Peroxisomal acyl-coenzyme A oxidase 3 OS=Homo sapiens GN=ACOX3 PE=1 SV=2
LOCMI14584-m1	107.417	103.667	8.83333	8.5	33.4961	29.3462	3.15723	3.58031	3.36877	31.4212	down	-3.22144	0.0449451	0.712898	yes	NA	NA	NA	Histone-lysine N-methyltransferase SETMAR, partial [Stegodyphus mimosarum]	NA	NA
LOCMI11562-m1	4.33333	4	0	0.666667	2.34895	1.96835	0	0.488135	0.244067	2.15865	down	-3.14478	0.0288618	0.712898	yes	NA	NA	NA	NA	PREDICTED: Nasonia vitripennis potassium channel subfamily T member 2 (LOC100119391), transcript variant X7, mRNA	NA
LOCMI04754-m1	11	10	2	0	7.25014	5.98333	1.51092	0	0.75546	6.61673	down	-3.13069	0.0291071	0.712898	yes	NA	NA	NA	NA	NA	NA
LOCMI01488-m1	11	9	2	0	1.57534	1.17007	0.328299	0	0.164149	1.37271	down	-3.06394	0.0471468	0.712898	yes	NA	NA	NA	PREDICTED: low-density lipoprotein receptor-related protein 2 isoform X1 [Agrilus planipennis]	PREDICTED: Harpegnathos saltator acyl-CoA Delta(11) desaturase (LOC105189012), transcript variant X2, mRNA	NA
LOCMI17025-m1	32.5	31	3.5	2.5	5.19293	4.49656	0.640997	0.53957	0.590284	4.84475	down	-3.03694	0.0476693	0.712898	yes	NA	NA	NA	UDP-glucuronosyltransferase 2B7, partial [Zootermopsis nevadensis]	Drosophila melanogaster RE18708 full insert cDNA	UDP-glucuronosyltransferase 2B15 OS=Rattus norvegicus GN=Ugt2b15 PE=1 SV=1
LOCMI07347-m1	75	95	2	13	22.0816	25.3912	0.674929	5.17002	2.92247	23.7364	down	-3.02184	0.0220055	0.712898	yes	NA	NA	NA	NA	PREDICTED: Vollenhovia emeryi 3-phosphoinositide-dependent protein kinase 1 (LOC105561076), mRNA	NA
LOCMI13401-m1	818	928.833	104	69	100.095	103.177	14.5864	11.4047	12.9956	101.636	down	-2.96732	0.000627684	0.712898	yes	NA	NA	NA	AAEL014742-PA, partial [Aedes aegypti]	PREDICTED: Cephus cinctus atrial natriuretic peptide-converting enzyme-like (LOC107272529), transcript variant X2, mRNA	Putative ankyrin repeat protein RF_0381 OS=Rickettsia felis (strain ATCC VR-1525 / URRWXCal2) GN=RF_0381 PE=3 SV=1
LOCMI02526-m1	93.6667	87.6667	12.5833	6.33333	12.9044	10.9642	1.98705	1.1786	1.58282	11.9343	down	-2.91455	0.0328197	0.712898	yes	NA	NA	NA	hypothetical protein L798_12753 [Zootermopsis nevadensis]	PREDICTED: Diachasma alloeum type I inositol 3,4-bisphosphate 4-phosphatase (LOC107044684), transcript variant X6, mRNA	NA
LOCMI07385-m1	563	618	64	63	9.18554	9.15323	1.19684	1.3884	1.29262	9.16939	down	-2.82653	0.00618826	0.712898	yes	NA	NA	NA	SEC14 domain and spectrin repeat-containing protein 1-like Protein [Tribolium castaneum]	Ctenocephalides felis juvenile hormone epoxide hydrolase II mRNA, complete cds	Muscle M-line assembly protein unc-89 OS=Caenorhabditis elegans GN=unc-89 PE=1 SV=3
LOCMI03723-m1	23	22	3	2	2.75057	2.3884	0.41122	0.323075	0.367147	2.56948	down	-2.80705	0.0412404	0.712898	yes	NA	NA	NA	PREDICTED: glucose dehydrogenase [FAD, quinone]-like [Nasonia vitripennis]	Anopheles gambiae str. PEST AGAP003788-PA (AgaP_AGAP003788) mRNA, complete cds	Glucose dehydrogenase [FAD, quinone] OS=Drosophila pseudoobscura pseudoobscura GN=Gld PE=3 SV=4
LOCMI06005-m1	10	12	1.5	1	1.33336	1.4525	0.229243	0.180105	0.204674	1.39293	down	-2.76672	0.0144905	0.712898	yes	NA	NA	NA	PREDICTED: uncharacterized protein LOC106672488 isoform X1 [Cimex lectularius]	PREDICTED: Athalia rosae serine/arginine repetitive matrix protein 2 (LOC105683405), transcript variant X4, mRNA	NA
LOCMI10060-m1	41	35	7	2	17.88	13.8561	3.49897	1.17813	2.33855	15.8681	down	-2.76244	0.0460345	0.712898	yes	NA	NA	NA	NA	NA	NA
LOCMI10601-m1	44	52	8	3.5	14.8375	15.9184	3.09212	1.59424	2.34318	15.378	down	-2.71432	0.00719241	0.712898	yes	NA	NA	NA	NA	Strongyloides stercoralis genome assembly S_stercoralis_PV0001 ,scaffold SSTP_scaffold0000004	NA
LOCMI13301-m1	21.5	25.5	2	4	3.27303	3.52404	0.348979	0.822526	0.585753	3.39853	down	-2.53655	0.0211672	0.712898	yes	NA	GO:0008430(selenium binding)	NA	Selenium-binding protein [Cerapachys biroi]	Locusta migratoria sigma glutathione S-transferase (GSTs9) mRNA, complete cds	Selenium-binding protein 1 OS=Xenopus tropicalis GN=selenbp1 PE=2 SV=1
LOCMI14467-m1	50	44	9	4	8.89587	7.10658	1.83535	0.961296	1.39832	8.00122	down	-2.51652	0.0465607	0.712898	yes	NA	GO:0005887(integral component of plasma membrane);GO:0007166(cell surface receptor signaling pathway);GO:0045747(positive regulation of Notch signaling pathway);GO:0090002(establishment of protein localization to plasma membrane)	NA	PREDICTED: tetraspanin-5 isoform X3 [Cephus cinctus]	PREDICTED: Ceratosolen solmsi marchali myeloperoxidase (LOC105362509), mRNA	Tetraspanin-17 OS=Bos taurus GN=TSPAN17 PE=1 SV=1
LOCMI14031-m1	13	16	1	3	2.53025	2.82702	0.223089	0.788714	0.505902	2.67863	down	-2.40457	0.0410611	0.712898	yes	NA	NA	NA	NA	Cnaphalocrocis medinalis strain HF carboxylesterase (COE14) mRNA, complete cds	NA
LOCMI07656-m1	244	290	32	45	4.52872	4.88622	0.680761	1.12818	0.904469	4.70747	down	-2.37981	0.00674215	0.712898	yes	NA	GO:0001745(compound eye morphogenesis);GO:0005578(proteinaceous extracellular matrix);GO:0005886(plasma membrane);GO:0005887(integral component of plasma membrane);GO:0007155(cell adhesion);GO:0008045(motor neuron axon guidance);GO:0008360(regulation of cell shape);GO:0016200(synaptic target attraction);GO:0019233(sensory perception of pain);GO:0022416(chaeta development);GO:0031005(filamin bindi…	NA	Teneurin-3 [Zootermopsis nevadensis]	D.melanogaster ten(m) mRNA for tenascin-like protein	Teneurin-m OS=Drosophila melanogaster GN=Ten-m PE=1 SV=2
LOCMI09425-m1	204	245	35	32	18.4303	20.0935	3.62433	3.90508	3.7647	19.2619	down	-2.35514	0.029679	0.712898	yes	NA	GO:0004720(protein-lysine 6-oxidase activity);GO:0005044(scavenger receptor activity);GO:0005507(copper ion binding);GO:0006464(cellular protein modification process);GO:0007155(cell adhesion);GO:0016020(membrane);GO:0055114(oxidation-reduction process)	NA	Lysyl oxidase-like protein 2 [Zootermopsis nevadensis]	PREDICTED: Fopius arisanus rho-related BTB domain-containing protein 1 (LOC105264851), transcript variant X2, mRNA	Lysyl oxidase homolog 2 OS=Homo sapiens GN=LOXL2 PE=1 SV=1
LOCMI16213-m1	20	19	3	3	2.23942	1.9313	0.385022	0.453739	0.419381	2.08536	down	-2.31396	0.0486445	0.712898	yes	NA	NA	NA	cytochrome P450 9E1 [Diploptera punctata]	PREDICTED: Trachymyrmex septentrionalis mesoderm induction early response protein 1 (LOC108755984), transcript variant X7, mRNA	Cytochrome P450 9e2 OS=Blattella germanica GN=CYP9E2 PE=2 SV=1
LOCMI04527-m1	65	58	7	12	7.03371	5.69756	0.868216	1.75401	1.31111	6.36563	down	-2.27951	0.0338565	0.712898	yes	NA	NA	NA	Nostrin [Zootermopsis nevadensis]	PREDICTED: Agrilus planipennis uncharacterized LOC108736477 (LOC108736477), partial mRNA	NA
LOCMI13651-m1	268	351	70	36	26.1688	31.1133	7.8344	4.74822	6.29131	28.6411	down	-2.18665	0.0266242	0.712898	yes	NA	NA	NA	hypothetical protein AND_002616 [Anopheles darlingi]	Pediculus humanus corporis conserved hypothetical protein, mRNA	NA
LOCMI15955-m1	15	21	2	4	2.47164	3.14125	0.37773	0.890291	0.634011	2.80644	down	-2.14616	0.0408494	0.712898	yes	CG2767 gene product from transcript CG2767-RA	GO:0008106(alcohol dehydrogenase (NADP+) activity);GO:0022416(chaeta development);GO:0035220(wing disc development);GO:0055114(oxidation-reduction process)	ko00010(Glycolysis / Gluconeogenesis);ko00040(Pentose and glucuronate interconversions);ko00561(Glycerolipid metabolism)	aldo-keto reductase 1 [Coptotermes gestroi]	PREDICTED: Atta cephalotes C-type lectin domain family 4 member A (LOC105620546), mRNA	Alcohol dehydrogenase [NADP(+)] OS=Gallus gallus GN=AKR1A1 PE=2 SV=1
LOCMI09697-m1	34	39	8	5	15.6511	16.2974	4.22099	3.10895	3.66497	15.9743	down	-2.12388	0.00691118	0.712898	yes	galactose-1-phosphate uridylyltransferase	GO:0005794(Golgi apparatus);GO:0006012(galactose metabolic process);GO:0008108(UDP-glucose:hexose-1-phosphate uridylyltransferase activity);GO:0008270(zinc ion binding)	ko00052(Galactose metabolism);ko00520(Amino sugar and nucleotide sugar metabolism)	hypothetical protein L798_10763, partial [Zootermopsis nevadensis]	Gomphocerinae sp. JM-2004 internal transcribed spacer 1, partial sequence; 5.8S ribosomal RNA gene and internal transcribed spacer 2, complete sequence; and 28S ribosomal RNA gene, partial sequence	Galactose-1-phosphate uridylyltransferase OS=Homo sapiens GN=GALT PE=1 SV=3
LOCMI05724-m1	8.5	8	2	1	4.14293	3.53972	1.11732	0.658367	0.887843	3.84133	down	-2.11323	0.0194749	0.712898	yes	NA	NA	NA	NA	PREDICTED: Neodiprion lecontei F-box/LRR-repeat protein 20 (LOC107222968), transcript variant X1, mRNA	NA
LOCMI12019-m1	5	6	1	1	0.683975	0.745093	0.156794	0.184777	0.170786	0.714534	down	-2.06482	0.0145523	0.712898	yes	NA	NA	NA	Rhomboid-related protein 3 [Zootermopsis nevadensis]	Homo sapiens mRNA for ventrhoid transmembrane protein (VRHO gene)	Rhomboid-related protein 2 OS=Homo sapiens GN=RHBDL2 PE=1 SV=2
LOCMI13446-m1	29.2333	25.8333	3.95	6.03333	26.0856	20.9263	4.03997	7.27208	5.65603	23.506	down	-2.05517	0.0410664	0.712898	yes	myo-inositol oxygenase	GO:0005506(iron ion binding);GO:0005737(cytoplasm);GO:0008199(ferric iron binding);GO:0016491(oxidoreductase activity);GO:0019310(inositol catabolic process);GO:0046872(metal ion binding);GO:0050113(inositol oxygenase activity);GO:0055114(oxidation-reduction process)	ko00053(Ascorbate and aldarate metabolism);ko00562(Inositol phosphate metabolism)	PREDICTED: inositol oxygenase [Clupea harengus]	Drosophila melanogaster chromosome 2R	Inositol oxygenase OS=Danio rerio GN=miox PE=2 SV=1
LOCMI07729-m1	27	28	4	6	3.48007	3.2762	0.590938	1.04461	0.817773	3.37813	down	-2.04645	0.0280364	0.712898	yes	NA	NA	NA	NA	Locusta migratoria ionotropic glutamate receptor 12 mRNA, partial cds	NA
LOCMI04918-m1	29	37	9	4	15.7199	18.2072	5.59182	2.92881	4.26031	16.9636	down	-1.99341	0.0202027	0.712898	yes	NA	NA	NA	NA	Hydatigera taeniaeformis genome assembly H_taeniaeformis_Canary_Islands ,scaffold TTAC_contig0007190	NA
LOCMI12860-m1	7	9	1	2	4.72102	5.51023	0.773029	1.82199	1.29751	5.11562	down	-1.97916	0.033467	0.712898	yes	NA	NA	NA	NA	NA	NA
LOCMI16625-m1	1262	1374	243	271	350.227	346.151	77.2955	101.587	89.4412	348.189	down	-1.96086	0.0258146	0.712898	yes	NA	GO:0003674(molecular_function);GO:0005737(cytoplasm);GO:0006915(apoptotic process);GO:0006979(response to oxidative stress);GO:0008258(head involution);GO:0032006(regulation of TOR signaling)	NA	Protein charybde [Zootermopsis nevadensis]	Drosophila busckii chromosome 3R sequence	Protein charybde OS=Drosophila pseudoobscura pseudoobscura GN=chrb PE=2 SV=1
LOCMI00582-m1	86	102	21	17	97.8057	105.307	27.3743	26.1152	26.7448	101.556	down	-1.92495	0.0276644	0.712898	yes	NA	NA	NA	GNBP3 [Locusta migratoria]	NA	NA
LOCMI09206-m1	13	16	4	2	2.94537	3.29083	1.03876	0.612075	0.825417	3.1181	down	-1.91747	0.0159012	0.712898	yes	NA	GO:0005515(protein binding);GO:0007254(JNK cascade);GO:0008432(JUN kinase binding);GO:0019894(kinesin binding);GO:0019896(axonal transport of mitochondrion);GO:0019901(protein kinase binding);GO:0030424(axon);GO:0046328(regulation of JNK cascade);GO:0048490(anterograde synaptic vesicle transport);GO:0048491(retrograde synaptic vesicle transport);GO:0048812(neuron projection morphogenesis);GO:2000…	NA	PREDICTED: JNK-interacting protein 1 isoform X1 [Diachasma alloeum]	Drosophila melanogaster SP512 protein mRNA, complete cds	JNK-interacting protein 1 OS=Drosophila melanogaster GN=Aplip1 PE=1 SV=2
LOCMI14376-m1	239	253	64	39	62.4426	60.0058	19.1656	13.7634	16.4645	61.2242	down	-1.89474	0.0164199	0.712898	yes	NA	GO:0003015(heart process);GO:0005886(plasma membrane);GO:0005918(septate junction);GO:0007391(dorsal closure);GO:0007424(open tracheal system development);GO:0016021(integral component of membrane);GO:0019991(septate junction assembly);GO:0035151(regulation of tube size, open tracheal system);GO:0048085(adult chitin-containing cuticle pigmentation);GO:0060857(establishment of glial blood-brain ba…	NA	hypothetical protein L798_04846 [Zootermopsis nevadensis]	PREDICTED: Apis dorsata endoribonuclease Dicer-like (LOC102672512), mRNA	NA
LOCMI04298-m1	893	1025	213	187	32.9485	34.3318	9.00786	9.31974	9.1638	33.6401	down	-1.87617	0.0131729	0.712898	yes	NA	NA	NA	PREDICTED: PDZ and LIM domain protein Zasp isoform X1 [Athalia rosae]	PREDICTED: Halyomorpha halys SRSF protein kinase 3-like (LOC106692144), mRNA	PDZ and LIM domain protein Zasp OS=Drosophila melanogaster GN=Zasp52 PE=1 SV=2
LOCMI06715-m1	65.5833	84.3333	15.3333	16	39.624	46.2544	10.6184	13.0576	11.838	42.9392	down	-1.85887	0.0433342	0.712898	yes	NA	NA	NA	Histone-lysine N-methyltransferase SETMAR, partial [Stegodyphus mimosarum]	NA	NA
LOCMI01432-m1	16	16.5	4	3	8.51392	7.97045	2.43965	2.1563	2.29798	8.24219	down	-1.84266	0.00867279	0.712898	yes	NA	NA	NA	NA	PREDICTED: Trichogramma pretiosum WD repeat and FYVE domain-containing protein 2 (LOC106649996), mRNA	NA
LOCMI13783-m1	83.2833	74.05	12.2	21.2	8.17347	6.59725	1.37236	2.81037	2.09136	7.38536	down	-1.82023	0.0389406	0.712898	yes	NA	NA	NA	hexamerin storage protein 3 [Romalea microptera]	Romalea microptera hexamerin storage protein 3 mRNA, complete cds	Hexamerin OS=Blaberus discoidalis PE=2 SV=1
LOCMI07181-m1	167.667	206	54.3333	29	74.2355	82.7983	27.5733	17.3437	22.4585	78.5169	down	-1.80574	0.0151788	0.712898	yes	NA	NA	NA	Ninein-like protein [Zootermopsis nevadensis]	PREDICTED: Cimex lectularius solute carrier organic anion transporter family member 5A1 (LOC106665029), transcript variant X1, mRNA	NA
LOCMI00762-m1	37	44	11	7	23.0757	24.9112	7.86329	5.89698	6.88013	23.9935	down	-1.80213	0.00623018	0.712898	yes	adenylyltransferase and sulfurtransferase MOCS3-like	NA	ko04122(Sulfur relay system)	PREDICTED: adenylyltransferase and sulfurtransferase MOCS3 [Neodiprion lecontei]	PREDICTED: Lingula anatina trimethylguanosine synthase-like (LOC106175686), mRNA	Adenylyltransferase and sulfurtransferase MOCS3 OS=Drosophila ananassae GN=GF15533 PE=3 SV=1
LOCMI13784-m1	82.2833	73.05	12.2	21.2	22.3015	17.9735	3.79001	7.76134	5.77568	20.1375	down	-1.80182	0.0399468	0.712898	yes	NA	NA	NA	NA	Romalea microptera hexamerin storage protein 3 mRNA, complete cds	NA
LOCMI02339-m1	169	169	41	34	30.7278	27.8947	8.54452	8.35032	8.44742	29.3113	down	-1.79487	0.0422567	0.712898	yes	NA	GO:0005765(lysosomal membrane);GO:0015630(microtubule cytoskeleton)	NA	Bromodomain and WD repeat-containing protein 2 [Zootermopsis nevadensis]	Locusta migratoria manilensis microsatellite DNA, locus LmIOZc67	WD repeat-containing protein 11 OS=Homo sapiens GN=WDR11 PE=1 SV=1
LOCMI05234-m1	16	21	3	5	3.41183	4.06514	0.733241	1.44018	1.08671	3.73849	down	-1.78249	0.0318294	0.712898	yes	NA	NA	NA	Popeye domain-containing protein 3 [Zootermopsis nevadensis]	PREDICTED: Halyomorpha halys PDZ domain-containing protein 2-like (LOC106681422), transcript variant X1, mRNA	Popeye domain-containing protein 3 OS=Gallus gallus GN=POPDC3 PE=2 SV=1
LOCMI07020-m1	181	193	42	42	16.2511	15.7308	4.32226	5.09368	4.70797	15.9909	down	-1.76408	0.00319997	0.712898	yes	NA	NA	NA	putative 4-coumarate--CoA ligase 3 [Zootermopsis nevadensis]	Locusta migratoria odorant receptor 42 mRNA, complete cds	Probable 4-coumarate--CoA ligase 2 OS=Oryza sativa subsp. japonica GN=4CL2 PE=2 SV=2
LOCMI09811-m1	72	82	21	16	44.9041	46.4255	15.0117	13.4788	14.2453	45.6648	down	-1.6806	0.00117954	0.712898	yes	NA	NA	NA	NA	PREDICTED: Athalia rosae heterogeneous nuclear ribonucleoprotein R (LOC105690399), transcript variant X2, mRNA	NA
LOCMI05601-m1	2230.56	2671.78	740.8	528.306	146.85	159.68	55.901	46.9812	51.4411	153.265	down	-1.57503	0.0089172	0.712898	yes	NA	NA	NA	Insulin-like growth factor-binding protein complex acid labile chain [Zootermopsis nevadensis]	Locusta migratoria strain Js nicotinic acetylcholine receptor alpha8 variant A mRNA, complete cds, alternatively spliced	Chaoptin OS=Drosophila melanogaster GN=chp PE=1 SV=2
LOCMI11363-m1	147	166	46	35	32.9195	33.7469	11.8074	10.5872	11.1973	33.3332	down	-1.57381	0.00216823	0.712898	yes	Microsomal glutathione S-transferase	GO:0004364(glutathione transferase activity);GO:0005741(mitochondrial outer membrane);GO:0005811(lipid particle);GO:0043231(intracellular membrane-bounded organelle)	ko00480(Glutathione metabolism);ko00980(Metabolism of xenobiotics by cytochrome P450);ko00982(Drug metabolism - cytochrome P450)	micorsomal glutathione S-transferase [Locusta migratoria]	PREDICTED: Myotis brandtii pre-B-cell leukemia homeobox 1 (PBX1), mRNA	Microsomal glutathione S-transferase 1 OS=Homo sapiens GN=MGST1 PE=1 SV=1
LOCMI10954-m1	30.5	37	9	8.5	5.31241	5.85036	1.79677	1.99981	1.89829	5.58139	down	-1.55592	0.0262685	0.712898	yes	NA	NA	NA	hypothetical protein g.36821, partial [Cuerna arida]	Drosophila grimshawi kst (Dgri\kst), mRNA	Glypican-5 OS=Homo sapiens GN=GPC5 PE=2 SV=1
LOCMI05373-m1	57.6667	61.3333	15	16.3667	36.3558	35.1022	10.8392	13.9376	12.3884	35.729	down	-1.52811	0.0215088	0.712898	yes	NA	NA	NA	Protein transport protein Sec23A [Zootermopsis nevadensis]	PREDICTED: Bactrocera oleae Bardet-Biedl syndrome 5 protein homolog (LOC106617065), mRNA	Protein transport protein Sec23A OS=Danio rerio GN=sec23a PE=2 SV=1
LOCMI14555-m1	75	96	28	18	8.54633	9.93068	3.65708	2.77057	3.21383	9.2385	down	-1.52337	0.0276146	0.712898	yes	NA	NA	NA	PREDICTED: solute carrier family 52, riboflavin transporter, member 3-A [Aedes albopictus]	PREDICTED: Apis florea protein phosphatase 1L (LOC100863972), transcript variant X2, mRNA	Solute carrier family 52, riboflavin transporter, member 3 OS=Bos taurus GN=SLC52A3 PE=2 SV=1
LOCMI10408-m1	171.071	201	53	46.125	104.446	111.403	37.0891	38.0389	37.564	107.924	down	-1.5226	0.0286045	0.712898	yes	NA	NA	NA	NA	PREDICTED: Athalia rosae Niemann-Pick C1 protein (LOC105687499), transcript variant X4, mRNA	NA
LOCMI10759-m1	489	459.5	154.5	108.5	135.706	115.762	49.1447	40.6722	44.9085	125.734	down	-1.48531	0.0464089	0.712898	yes	NA	NA	NA	NA	PREDICTED: Microplitis demolitor uncharacterized protein KIAA0930 homolog (LOC103572894), transcript variant X1, mRNA	NA
LOCMI03684-m1	335	395	89	108	34.0287	36.4239	10.3621	14.8184	12.5903	35.2263	down	-1.48434	0.0263314	0.712898	yes	NA	NA	NA	Putative helicase mov-10-A [Zootermopsis nevadensis]	PREDICTED: Dinoponera quadriceps cadherin-related tumor suppressor (LOC106747787), mRNA	Putative helicase mov-10-B.1 OS=Danio rerio GN=mov10b.1 PE=2 SV=2
LOCMI16321-m1	4357.5	4654.25	1232.83	1233.58	670.397	650.03	217.399	256.355	236.877	660.214	down	-1.4788	0.00871254	0.712898	yes	actin, clone 205-like	GO:0005200(structural constituent of cytoskeleton);GO:0005811(lipid particle);GO:0005884(actin filament);GO:0007010(cytoskeleton organization);GO:0016573(histone acetylation);GO:0035267(NuA4 histone acetyltransferase complex);GO:0043486(histone exchange)	ko04391(Hippo signaling pathway -fly);ko04145(Phagosome);ko04745(Phototransduction - fly)	beta-actin [Diabolocatantops pinguis]	Drosophila melanogaster, chromosome 2R, region 57B-57B, BAC clone BACR04E05, complete sequence	Actin, muscle OS=Manduca sexta PE=2 SV=1
LOCMI03214-m1	35	39	10.5	10.5	37.5933	38.0274	12.9268	15.2339	14.0803	37.8103	down	-1.4251	0.025828	0.712898	yes	AGAP013102-PA	GO:0003735(structural constituent of ribosome);GO:0005761(mitochondrial ribosome);GO:0006412(translation)	ko03010(Ribosome)	AGAP013102-PA [Anopheles gambiae str. PEST]	D.melanogaster tko (technical knockout) locus mRNA encoding tko gene product, complete cds	40S ribosomal protein S12, mitochondrial OS=Drosophila melanogaster GN=tko PE=1 SV=1
LOCMI03073-m1	14.3333	15.3333	5.16667	3.5	2.36852	2.30014	0.978583	0.781224	0.879904	2.33433	down	-1.40759	0.0260414	0.712898	yes	NA	NA	NA	odorant receptor 8 [Locusta migratoria]	PREDICTED: Limulus polyphemus E3 ubiquitin-protein ligase RNF103-like (LOC106469032), mRNA	NA
LOCMI02518-m1	40.6587	54.1	18	10.4365	9.50907	11.4861	4.8252	3.29699	4.0611	10.4976	down	-1.37011	0.040496	0.712898	yes	cyclophilin-type peptidyl-prolyl cis-trans isomerase-3	GO:0003755(peptidyl-prolyl cis-trans isomerase activity)	ko04020(Calcium signaling pathway)	PREDICTED: peptidyl-prolyl cis-trans isomerase CYP19-3-like [Parasteatoda tepidariorum]	Mus musculus peptidylprolyl isomerase D (cyclophilin D), mRNA (cDNA clone MGC:6702 IMAGE:3584183), complete cds	Peptidyl-prolyl cis-trans isomerase D OS=Gibberella zeae (strain PH-1 / ATCC MYA-4620 / FGSC 9075 / NRRL 31084) GN=CPR6 PE=3 SV=1
LOCMI07160-m1	6.5	7	2	2	0.694304	0.678771	0.244864	0.288566	0.266715	0.686538	down	-1.36404	0.018276	0.712898	yes	NA	NA	NA	hypothetical protein XELAEV_18000849mg [Xenopus laevis]	Gryllus bimaculatus Blimp-1 (Blimp-1) mRNA, partial cds	Endochitinase 2 OS=Coccidioides immitis (strain RS) GN=CTS2 PE=3 SV=2
LOCMI10096-m1	8	8	3	2	1.14007	1.03495	0.490028	0.384991	0.43751	1.08751	down	-1.31364	0.0128158	0.712898	yes	NA	NA	NA	PREDICTED: nephrin-like isoform X1 [Ceratina calcarata]	Single read from an extremity of a full-length cDNA clone made from Anopheles gambiae total adult females. 3-PRIME end of clone FK0AAA9DD08 of strain 6-9 of Anopheles gambiae (African malaria mosquito)	NA
LOCMI04828-m1	26.3333	25.6667	10.5	6	11.7489	10.3956	5.36958	3.61595	4.49277	11.0723	down	-1.30128	0.0313912	0.712898	yes	NA	NA	NA	hypothetical protein TcasGA2_TC011114 [Tribolium castaneum]	Coptotermes formosanus trehalose-6-phosphate phosphatase mRNA, partial cds	Zinc finger protein 1 OS=Drosophila melanogaster GN=zfh1 PE=1 SV=2
LOCMI15338-m1	211	266	90	60	48.5644	55.5785	23.743	18.6537	21.1984	52.0714	down	-1.29654	0.0243328	0.712898	yes	NA	NA	NA	hypothetical protein L798_11004 [Zootermopsis nevadensis]	PREDICTED: Halyomorpha halys frequenin-1-like (LOC106686751), mRNA	NA
LOCMI00449-m1	262	272	108	65	217.09	204.596	102.57	72.7495	87.6597	210.843	down	-1.26618	0.045793	0.712898	yes	NA	GO:0003993(acid phosphatase activity);GO:0004725(protein tyrosine phosphatase activity);GO:0004726(non-membrane spanning protein tyrosine phosphatase activity);GO:0005737(cytoplasm);GO:0006470(protein dephosphorylation)	NA	Low molecular weight phosphotyrosine protein phosphatase [Zootermopsis nevadensis]	NA	Low molecular weight phosphotyrosine protein phosphatase 1 OS=Drosophila melanogaster GN=primo-1 PE=2 SV=1
LOCMI14454-m1	689	701	205	235	8.73503	8.06775	2.97891	4.02431	3.50161	8.40139	down	-1.26261	0.0244886	0.712898	yes	AAEL009869-PA	NA	ko04340(Hedgehog signaling pathway)	PREDICTED: low-density lipoprotein receptor-related protein 2-like [Aedes albopictus]	PREDICTED: Halyomorpha halys probable aspartate aminotransferase, cytoplasmic (LOC106683259), mRNA	Low-density lipoprotein receptor-related protein 2 OS=Rattus norvegicus GN=Lrp2 PE=1 SV=1
LOCMI00430-m1	38	42	15	11	34.9848	35.1022	15.8287	13.6794	14.754	35.0435	down	-1.24804	0.0331901	0.712898	yes	NA	NA	NA	NA	Drosophila busckii chromosome 2R sequence	NA
LOCMI03232-m1	7.5	9.33333	2.33333	3	5.37047	6.06704	1.91508	2.90169	2.40838	5.71876	down	-1.24764	0.039812	0.712898	yes	NA	NA	NA	NA	PREDICTED: Saccoglossus kowalevskii thioredoxin domain-containing protein 5-like (LOC100372681), mRNA	NA
LOCMI01628-m1	76	74	22	26	20.0367	17.7106	6.64805	9.25903	7.95354	18.8737	down	-1.24671	0.0254906	0.712898	yes	NA	NA	NA	Bromodomain and WD repeat-containing protein 2 [Zootermopsis nevadensis]	PREDICTED: Microcebus murinus ankyrin repeat domain 27 (VPS9 domain) (ANKRD27), mRNA	WD repeat-containing protein 11 OS=Mus musculus GN=Wdr11 PE=1 SV=1
LOCMI04801-m1	513	486	195	134	85.2566	73.3223	37.1453	30.0811	33.6132	79.2895	down	-1.2381	0.0367214	0.712898	yes	flotillin 1	GO:0005198(structural molecule activity);GO:0005737(cytoplasm);GO:0005886(plasma membrane);GO:0008150(biological_process);GO:0016600(flotillin complex)	ko04910(Insulin signaling pathway)	hypothetical protein g.12550 [Clastoptera arizonana]	Drosophila melanogaster flotillin-1 mRNA, complete cds	Flotillin-1 OS=Drosophila melanogaster GN=Flo1 PE=2 SV=1
LOCMI10758-m1	254.833	253	99.1667	68.8333	128.527	115.837	57.3274	46.8938	52.1106	122.182	down	-1.22938	0.015027	0.712898	yes	NA	NA	NA	NA	Dendroctonus ponderosae Seq01028075, whole genome shotgun sequence	NA
LOCMI05821-m1	711	718	244	225	217.046	198.974	85.375	92.7777	89.0763	208.01	down	-1.22354	0.0253297	0.712898	yes	NA	NA	NA	PREDICTED: lysM and putative peptidoglycan-binding domain-containing protein 3 [Megachile rotundata]	Lottia gigantea hypothetical protein partial mRNA	NA
LOCMI15378-m1	3	3	1	1	2.7188	2.46812	1.03876	1.22415	1.13145	2.59346	down	-1.1967	0.01446	0.712898	yes	NA	NA	NA	NA	NA	NA
LOCMI02520-m1	45	52	17.3333	15.1667	6.14129	6.44228	2.71136	2.79586	2.75361	6.29179	down	-1.19214	0.0179076	0.712898	yes	N-sulphoglucosamine sulphohydrolase	GO:0008152(metabolic process);GO:0008484(sulfuric ester hydrolase activity);GO:0070062(extracellular exosome)	ko00531(Glycosaminoglycan degradation);ko04142(Lysosome)	PREDICTED: N-sulphoglucosamine sulphohydrolase [Dufourea novaeangliae]	Eurycantha calcarata EcEG2 mRNA for endo-beta-1,4-glucanase, partial cds	N-sulphoglucosamine sulphohydrolase OS=Homo sapiens GN=SGSH PE=1 SV=1
LOCMI04562-m1	26	31	9	10	13.7093	14.8386	5.43932	7.12233	6.28082	14.274	down	-1.18436	0.022757	0.712898	yes	NA	NA	NA	NA	Strongyloides ratti genome assembly S_ratti_ED321, chromosome : 2	NA
LOCMI02084-m1	44	45.5	16.5	14	17.2436	16.1873	7.41168	7.41107	7.41138	16.7154	down	-1.17337	0.0360974	0.712898	yes	NA	NA	NA	NA	PREDICTED: Lingula anatina SPRY domain-containing protein 3-like (LOC106158532), transcript variant X1, mRNA	NA
LOCMI04184-m1	65	86	32	20	7.40682	8.89623	4.17952	3.07841	3.62897	8.15152	down	-1.16751	0.0463879	0.712898	yes	NA	NA	NA	hypothetical protein g.40555 [Graphocephala atropunctata]	Drosophila pseudoobscura pseudoobscura uncharacterized protein (Dpse\GA21135), mRNA	GPI mannosyltransferase 2 OS=Drosophila pseudoobscura pseudoobscura GN=GA19757 PE=3 SV=1
LOCMI05505-m1	8.1474	10.214	3.21053	3.30342	5.02722	5.7213	2.27062	2.75328	2.51195	5.37426	down	-1.09726	0.0281428	0.712898	yes	NA	NA	NA	NA	PREDICTED: Apis dorsata intersectin-2-like (LOC102678688), transcript variant X1, mRNA	NA
LOCMI02118-m1	227	217	99	64	83.8614	72.7755	41.9208	31.9371	36.929	78.3185	down	-1.0846	0.0317318	0.712898	yes	NA	NA	NA	hypothetical protein g.14173 [Pectinophora gossypiella]	PREDICTED: Agrilus planipennis alpha-amylase-like (LOC108742986), partial mRNA	NA
LOCMI10723-m1	1	1	0.333333	0.392857	0.291463	0.264589	0.111358	0.154667	0.133012	0.278026	down	-1.06366	0.0436284	0.712898	yes	NA	NA	NA	PREDICTED: uncharacterized protein LOC103308746 [Acyrthosiphon pisum]	PREDICTED: Harpegnathos saltator 5'-3' exoribonuclease 1 (LOC105190279), transcript variant X2, mRNA	NA
LOCMI14813-m1	12.2174	12.5426	5.50989	3.77115	2.36998	2.20872	1.22509	0.988137	1.10661	2.28935	down	-1.04879	0.0206004	0.712898	yes	NA	NA	NA	YTH domain-containing protein 1 [Zootermopsis nevadensis]	Dendroctonus ponderosae Seq01022810, whole genome shotgun sequence	YTH domain-containing protein 1 OS=Homo sapiens GN=YTHDC1 PE=1 SV=3
LOCMI05685-m1	57	63	25	20	44.0808	44.2287	22.1602	20.8922	21.5262	44.1548	down	-1.03648	0.0163813	0.712898	yes	NA	NA	NA	NA	NA	NA
LOCMI14474-m1	63.1667	58.5	28.3333	18.1667	5.78789	4.86606	2.97569	2.24847	2.61208	5.32698	down	-1.02812	0.048273	0.712898	yes	NA	NA	NA	PREDICTED: sodium-independent sulfate anion transporter [Eufriesea mexicana]	Drosophila melanogaster, chromosome 2L, region 23C-23D, BAC clone BACR48B06, complete sequence	Sodium-independent sulfate anion transporter OS=Bos taurus GN=SLC26A11 PE=2 SV=1
LOCMI07886-m1	287	285	124	93	114.016	102.782	56.4629	49.9051	53.184	108.399	down	-1.02729	0.025077	0.712898	yes	AGAP011148-PA	GO:0005739(mitochondrion)	ko03010(Ribosome)	mitochondrial ribosomal protein L14 [Anopheles darlingi]	PREDICTED: Apis mellifera regulator of nonsense transcripts 2 (LOC413146), mRNA	39S ribosomal protein L14, mitochondrial OS=Rattus norvegicus GN=Mrpl14 PE=1 SV=2
LOCMI11472-m1	116.5	146	60	41	59.7976	68.0299	35.2994	28.4263	31.8628	63.9137	down	-1.00425	0.0289118	0.712898	yes	NA	GO:0003735(structural constituent of ribosome);GO:0005762(mitochondrial large ribosomal subunit);GO:0006412(translation)	NA	uncharacterized protein Dana_GF11701 [Drosophila ananassae]	Drosophila melanogaster chromosome 3L	39S ribosomal protein L52, mitochondrial OS=Drosophila melanogaster GN=mRpL52 PE=2 SV=1
LOCMI12018-m1	328	337	125	128	12.2108	11.3891	5.3338	6.43661	5.88521	11.7999	down	-1.00361	0.0167339	0.712898	yes	NA	NA	NA	hypothetical protein ALC56_07904 [Trachymyrmex septentrionalis]	PREDICTED: Microplitis demolitor amyloid beta A4 precursor protein-binding family B member 2 (LOC103578482), transcript variant X5, mRNA	C2 domain-containing protein 5 OS=Xenopus tropicalis GN=c2cd5 PE=2 SV=1
LOCMI00275-m1	1	1	0	0	0.128321	0.11649	0	0	0	0.122405	down	-Inf	0.0307433	0.712898	yes	NA	GO:0002028(regulation of sodium ion transport);GO:0016021(integral component of membrane);GO:0017080(sodium channel regulator activity)	NA	hypothetical protein L798_10823 [Zootermopsis nevadensis]	Anopheles gambiae str. PEST AGAP002819-PA (AgaP_AGAP002819) mRNA, complete cds	NA
LOCMI00455-m1	1	1	0	0	0.935501	0.849246	0	0	0	0.892374	down	-Inf	0.0307433	0.712898	yes	NA	NA	NA	NA	NA	NA
LOCMI01018-m1	1.5	1.5	0	0	1.10129	0.999746	0	0	0	1.05052	down	-Inf	0.0307433	0.712898	yes	NA	NA	NA	NA	PREDICTED: Stegastes partitus pleckstrin homology domain containing, family H (with MyTH4 domain) member 1 (plekhh1), mRNA	NA
LOCMI01100-m1	2.5	2.5	0	0	0.498291	0.452348	0	0	0	0.475319	down	-Inf	0.0307433	0.712898	yes	NA	NA	NA	beta-glucosidase [Neotermes koshunensis]	PREDICTED: Neodiprion lecontei adenosine monophosphate-protein transferase FICD homolog (LOC107218744), transcript variant X2, mRNA	Lactase-phlorizin hydrolase OS=Oryctolagus cuniculus GN=LCT PE=1 SV=1
LOCMI01699-m1	1	1	0	0	0.302089	0.274236	0	0	0	0.288162	down	-Inf	0.0307433	0.712898	yes	NA	NA	NA	NA	Dendroctonus ponderosae Seq01050268, whole genome shotgun sequence	NA
LOCMI02997-m1	1	1	0	0	0.183548	0.166624	0	0	0	0.175086	down	-Inf	0.0307433	0.712898	yes	NA	NA	NA	AGAP010043-PA [Anopheles gambiae str. PEST]	Pectocera fortunei fortunei PffL2 mRNA for luciferase homolog, complete cds	NA
LOCMI03307-m1	15	19	0	0	2.60484	2.99525	0	0	0	2.80004	down	-Inf	0.04431	0.712898	yes	NA	NA	NA	NA	PREDICTED: Rhinopithecus roxellana mediator complex subunit 23 (MED23), transcript variant X3, mRNA	NA
LOCMI04368-m1	1	1	0	0	0.071167	0.0646052	0	0	0	0.0678861	down	-Inf	0.0307433	0.712898	yes	NA	NA	NA	PREDICTED: uncharacterized protein LOC103313398 isoform X3 [Tribolium castaneum]	PREDICTED: Diaphorina citri hemocytin-like (LOC103520268), partial mRNA	NA
LOCMI04398-m1	3.5	4	0	0	3.17193	3.29083	0	0	0	3.23138	down	-Inf	0.0117105	0.712898	yes	NA	NA	NA	NA	PREDICTED: Sinocyclocheilus anshuiensis rab GTPase-activating protein 1-like (LOC107669795), mRNA	NA
LOCMI05669-m1	1	1	0	0	0.698808	0.634377	0	0	0	0.666593	down	-Inf	0.0307433	0.712898	yes	NA	NA	NA	NA	Drosophila melanogaster 3L BAC RPCI98-16K12 (Roswell Park Cancer Institute Drosophila BAC library) complete sequence	NA
LOCMI06463-m1	1	1	0	0	0.188929	0.171509	0	0	0	0.180219	down	-Inf	0.0307433	0.712898	yes	NA	NA	NA	Protein msta, isoform A [Zootermopsis nevadensis]	Drosophila melanogaster clone BACR04O19, complete sequence	NA
LOCMI07219-m1	1	1	0	0	0.411355	0.373427	0	0	0	0.392391	down	-Inf	0.0307433	0.712898	yes	NA	NA	NA	PREDICTED: uncharacterized protein LOC103309295 [Acyrthosiphon pisum]	PREDICTED: Ceratosolen solmsi marchali J domain-containing protein DDB_G0295729-like (LOC105365296), mRNA	NA
LOCMI07380-m1	1	1	0	0	0.580011	0.526533	0	0	0	0.553272	down	-Inf	0.0307433	0.712898	yes	NA	NA	NA	NA	NA	NA
LOCMI07399-m1	1	1	0	0	0.141812	0.128737	0	0	0	0.135274	down	-Inf	0.0307433	0.712898	yes	NA	NA	NA	PREDICTED: transmembrane protein 145-like isoform X1 [Halyomorpha halys]	Xenopus laevis transmembrane protein 145 L homeolog (tmem145.L), mRNA	Transmembrane protein 145 OS=Mus musculus GN=Tmem145 PE=1 SV=1
LOCMI07614-m1	1	1	0	0	0.192695	0.174928	0	0	0	0.183811	down	-Inf	0.0307433	0.712898	yes	NA	NA	NA	Vesicular glutamate transporter 2.1 [Zootermopsis nevadensis]	PREDICTED: Atta colombica rap1 GTPase-GDP dissociation stimulator 1 (LOC108689228), transcript variant X2, mRNA	NA
LOCMI07875-m1	1.86667	2.16667	0	0	0.604853	0.63733	0	0	0	0.621092	down	-Inf	0.0166408	0.712898	yes	NA	NA	NA	PREDICTED: fibrinogen silencer-binding protein-like [Anoplophora glabripennis]	PREDICTED: Athalia rosae cleavage and polyadenylation specificity factor 73 (LOC105693208), mRNA	NA
LOCMI08672-m1	6	6	0	0	1.00871	0.915709	0	0	0	0.962212	down	-Inf	0.0307433	0.712898	yes	NA	NA	NA	eater, partial [Locusta migratoria]	PREDICTED: Linepithema humile FAD-linked sulfhydryl oxidase ALR (LOC105677992), mRNA	Protein shifted OS=Drosophila melanogaster GN=shf PE=1 SV=2
LOCMI10124-m1	1	1	0	0	0.119344	0.10834	0	0	0	0.113842	down	-Inf	0.0307433	0.712898	yes	NA	GO:0002164(larval development);GO:0003407(neural retina development);GO:0004181(metallocarboxypeptidase activity);GO:0005739(mitochondrion);GO:0006508(proteolysis);GO:0007005(mitochondrion organization);GO:0008270(zinc ion binding);GO:0017076(purine nucleotide binding)	NA	conserved hypothetical protein [Pediculus humanus corporis]	Drosophila melanogaster SD05477 full insert cDNA	Cytosolic carboxypeptidase NnaD OS=Drosophila melanogaster GN=NnaD PE=2 SV=2
LOCMI10818-m1	1	1	0	0	0.527283	0.478666	0	0	0	0.502974	down	-Inf	0.0307433	0.712898	yes	bestrophin 2	GO:0005254(chloride channel activity);GO:0007601(visual perception);GO:0016021(integral component of membrane);GO:1902476(chloride transmembrane transport)	ko04970(Salivary secretion)	PREDICTED: bestrophin-2-like isoform X1 [Cimex lectularius]	Locusta migratoria NF-kappa-b inhibitor cactus mRNA, partial cds	Bestrophin-1 OS=Homo sapiens GN=BEST1 PE=1 SV=1
LOCMI11249-m1	5	5	0	0	1.83548	1.66624	0	0	0	1.75086	down	-Inf	0.0307433	0.712898	yes	NA	NA	NA	fibroblast growth factor, putative [Pediculus humanus corporis]	Drosophila busckii chromosome 3L sequence	Fibroblast growth factor 16 OS=Homo sapiens GN=FGF16 PE=1 SV=1
LOCMI11274-m1	0.166667	0.166667	0	0	0.119344	0.10834	0	0	0	0.113842	down	-Inf	0.0307433	0.712898	yes	NA	NA	NA	PREDICTED: uncharacterized protein LOC103309565 [Acyrthosiphon pisum]	Parastrongyloides trichosuri genome assembly P_trichosuri_KNP ,scaffold PTRK_scaffold0000004	NA
LOCMI12214-m1	1	1	0	0	0.763172	0.692806	0	0	0	0.727989	down	-Inf	0.0307433	0.712898	yes	NA	NA	NA	NA	NA	NA
LOCMI12373-m1	1	1	0	0	0.204951	0.186054	0	0	0	0.195502	down	-Inf	0.0307433	0.712898	yes	NA	NA	NA	hypothetical protein g.30020, partial [Homalodisca liturata]	TPA_exp: Locusta migratoria chymotrypsin 12 mRNA, complete cds	Glucagon-like peptide 1 receptor OS=Rattus norvegicus GN=Glp1r PE=2 SV=1
LOCMI12532-m1	1	1	0	0	0.292935	0.265926	0	0	0	0.27943	down	-Inf	0.0307433	0.712898	yes	NA	GO:0003674(molecular_function);GO:0005575(cellular_component);GO:0007606(sensory perception of chemical stimulus);GO:0048149(behavioral response to ethanol)	NA	hypothetical protein g.6696 [Clastoptera arizonana]	Drosophila busckii chromosome 2R sequence	NA
LOCMI13073-m1	1	1	0	0	0.439402	0.398888	0	0	0	0.419145	down	-Inf	0.0307433	0.712898	yes	NA	NA	NA	NA	PREDICTED: Diaphorina citri dynein heavy chain, cytoplasmic-like (LOC103523931), partial mRNA	NA
LOCMI14815-m1	1	1	0	0	0.192057	0.174349	0	0	0	0.183203	down	-Inf	0.0307433	0.712898	yes	NA	GO:0019233(sensory perception of pain);GO:0031362(anchored component of external side of plasma membrane);GO:0050839(cell adhesion molecule binding)	NA	GDNF family receptor alpha-3 [Zootermopsis nevadensis]	PREDICTED: Agrilus planipennis polyphosphoinositide phosphatase (LOC108745142), transcript variant X1, mRNA	NA
LOCMI15094-m1	1	1	0	0	0.604178	0.548472	0	0	0	0.576325	down	-Inf	0.0307433	0.712898	yes	NA	NA	NA	NA	PREDICTED: Megachile rotundata dynein intermediate chain 2, axonemal-like (LOC100881510), transcript variant X4, mRNA	NA
LOCMI15344-m1	2	2	0	0	0.865688	0.78587	0	0	0	0.825779	down	-Inf	0.0307433	0.712898	yes	NA	NA	NA	Pro-resilin [Zootermopsis nevadensis]	PREDICTED: Neodiprion lecontei low density lipoprotein receptor adapter protein 1-B-like (LOC107223845), transcript variant X2, mRNA	Cuticle protein 7 OS=Locusta migratoria PE=1 SV=2
LOCMI16622-m1	2	2	0	0	0.119837	0.108788	0	0	0	0.114312	down	-Inf	0.0307433	0.712898	yes	NA	NA	NA	PREDICTED: uncharacterized protein LOC106684482 isoform X1 [Halyomorpha halys]	NA	NA
LOCMI16695-m1	6	7	0	0	0.908633	0.962331	0	0	0	0.935482	down	-Inf	0.0182664	0.712898	yes	NA	NA	NA	PREDICTED: prolactin-releasing peptide receptor-like isoform X1 [Cimex lectularius]	Anopheles gambiae str. PEST AGAP012378-PA (GPRNPY3) mRNA, partial cds	Prolactin-releasing peptide receptor OS=Rattus norvegicus GN=Prlhr PE=2 SV=1
LOCMI16965-m1	1	1	0	0	0.362507	0.329083	0	0	0	0.345795	down	-Inf	0.0307433	0.712898	yes	NA	NA	NA	OBP8 protein, partial [Locusta migratoria]	NA	NA
LOCMI17141-m1	7	9	0	0	2.09282	2.44268	0	0	0	2.26775	down	-Inf	0.0490098	0.712898	yes	NA	NA	NA	RecName: Full=Endocuticle structural protein SgAbd-6	Xenopus laevis uncharacterized protein MGC131064 (MGC131064), mRNA	Endocuticle structural protein SgAbd-6 OS=Schistocerca gregaria PE=1 SV=1
LOCMI17280-m1	1	1	0	0	0.0907685	0.0823995	0	0	0	0.086584	down	-Inf	0.0307433	0.712898	yes	NA	GO:0005576(extracellular region);GO:0005615(extracellular space);GO:0035006(melanization defense response);GO:0035011(melanotic encapsulation of foreign target);GO:0036263(L-DOPA monooxygenase activity);GO:0036264(dopamine monooxygenase activity);GO:0042417(dopamine metabolic process);GO:0050830(defense response to Gram-positive bacterium);GO:0050832(defense response to fungus)	NA	pro-phenoloxidase 1 [Locusta migratoria]	Apis mellifera phenoloxidase subunit A3 (PPO), mRNA	Phenoloxidase 2 OS=Drosophila melanogaster GN=PPO2 PE=1 SV=1
LOCMI17582-m1	1	1	0	0	0.411355	0.373427	0	0	0	0.392391	down	-Inf	0.0307433	0.712898	yes	NA	GO:0005179(hormone activity);GO:0005576(extracellular region);GO:0045823(positive regulation of heart contraction)	NA	RecName: Full=Cardioactive peptide; AltName: Full=Cardioacceleratory peptide 2a; AltName: Full=Crustacean cardioactive peptide; Short=CCAP; Flags: Precursor	Periplaneta americana CCAP mRNA for crustacean cardioactive peptide, complete cds	Cardioactive peptide OS=Periplaneta americana GN=CCAP PE=2 SV=1
LOCMI08454-m1	20	16	32	24	4.53133	3.29083	8.31007	7.3449	7.82748	3.91108	up	1.00098	0.0427256	0.712898	yes	NA	GO:0005886(plasma membrane);GO:0007411(axon guidance);GO:0046875(ephrin receptor binding);GO:0048013(ephrin receptor signaling pathway)	NA	Ephrin-B1 precursor, putative [Pediculus humanus corporis]	Drosophila melanogaster Ephrin mRNA, complete cds	NA
LOCMI09635-m1	61	80	114	103	13.3512	15.8953	28.5992	30.4513	29.5252	14.6233	up	1.01368	0.0145514	0.712898	yes	NA	NA	NA	hypothetical protein g.34610 [Clastoptera arizonana]	Gryllus firmus nuclear hormone receptor FTZ-F1 beta mRNA, partial cds	SLC2A4 regulator OS=Homo sapiens GN=SLC2A4RG PE=1 SV=4
LOCMI14737-m1	177	218	333	284	22.7632	25.451	49.0865	49.3352	49.2108	24.1071	up	1.02952	0.0326351	0.712898	yes	NA	GO:0003674(molecular_function);GO:0005575(cellular_component);GO:0008150(biological_process)	NA	hypothetical protein L798_02951 [Zootermopsis nevadensis]	PREDICTED: Apis mellifera uncharacterized protein KIAA1109 (LOC410019), transcript variant X10, mRNA	Transmembrane protein 184C OS=Xenopus laevis GN=tmem184c PE=2 SV=1
LOCMI12800-m1	123	109	210	158	5.55185	4.46631	10.8645	9.63316	10.2488	5.00908	up	1.03284	0.0245982	0.712898	yes	patched 1	NA	ko04340(Hedgehog signaling pathway)	Protein patched, partial [Zootermopsis nevadensis]	Junonia coenia putative hedgehog receptor (ptc) mRNA, complete cds	Protein patched homolog 2 OS=Homo sapiens GN=PTCH2 PE=2 SV=2
LOCMI07750-m1	5	5.5	9	7.5	2.6606	2.65682	5.48922	5.39075	5.43999	2.65871	up	1.03288	0.011149	0.712898	yes	NA	NA	NA	PREDICTED: THUMP domain-containing protein 1 homolog [Bactrocera latifrons]	Dendroctonus ponderosae Seq01047272, whole genome shotgun sequence	THUMP domain-containing protein 1 homolog OS=Drosophila melanogaster GN=CG15014 PE=1 SV=2
LOCMI05293-m1	198	214	357.5	293	11.0213	10.8136	22.8088	22.03	22.4194	10.9175	up	1.03811	0.0143516	0.712898	yes	NA	NA	NA	PREDICTED: laccase-4-like [Cephus cinctus]	PREDICTED: Trachymyrmex septentrionalis E3 ubiquitin-protein ligase MYCBP2 (LOC108750890), mRNA	T-complex protein 1 subunit beta OS=Rattus norvegicus GN=Cct2 PE=1 SV=3
LOCMI05999-m1	35	47	71	58	21.8284	26.6097	50.7539	48.8607	49.8073	24.219	up	1.04022	0.0343691	0.712898	yes	NA	NA	NA	NA	Drosophila busckii chromosome 3R sequence	NA
LOCMI08982-m1	536.5	519	867	807	83.8749	73.6578	155.36	170.418	162.889	78.7663	up	1.04824	0.0170013	0.712898	yes	NA	GO:0005765(lysosomal membrane);GO:0006465(signal peptide processing);GO:0030660(Golgi-associated vesicle membrane);GO:0033619(membrane protein proteolysis);GO:0042500(aspartic endopeptidase activity, intramembrane cleaving);GO:0071458(integral component of cytoplasmic side of endoplasmic reticulum membrane);GO:0071556(integral component of lumenal side of endoplasmic reticulum membrane)	NA	Minor histocompatibility antigen H13 [Zootermopsis nevadensis]	Drosophila melanogaster, chromosome 2L, region 21D-21E, BAC clone BACR48E08, complete sequence	Minor histocompatibility antigen H13 OS=Mus musculus GN=Hm13 PE=1 SV=1
LOCMI06633-m1	66	56	116	83	24.6972	19.0231	49.7532	41.9528	45.853	21.8602	up	1.06871	0.0456272	0.712898	yes	NA	GO:0005634(nucleus);GO:0005737(cytoplasm);GO:0007059(chromosome segregation);GO:0016226(iron-sulfur cluster assembly)	NA	AAEL006731-PA [Aedes aegypti]	Homo sapiens CGI-128 protein mRNA, complete cds	MIP18 family protein CG7949 OS=Drosophila melanogaster GN=CG7949 PE=1 SV=1
LOCMI08573-m1	155.048	188	308.491	246.211	38.7626	42.6673	88.3993	83.1447	85.772	40.715	up	1.07495	0.00712297	0.712898	yes	NA	NA	NA	TIPIN-like protein [Zootermopsis nevadensis]	PREDICTED: Habropoda laboriosa amidophosphoribosyltransferase-like (LOC108571796), mRNA	Protein TIPIN homolog OS=Drosophila melanogaster GN=CG10336 PE=2 SV=2
LOCMI01097-m1	33	42	66	55	39.062	45.1314	89.5452	87.939	88.7421	42.0967	up	1.07591	0.0303443	0.712898	yes	NA	GO:0003674(molecular_function);GO:0005575(cellular_component);GO:0008150(biological_process)	NA	hypothetical protein g.17051, partial [Cuerna arida]	Gallus gallus finished cDNA, clone ChEST491p15	Glucose-induced degradation protein 4 homolog OS=Homo sapiens GN=GID4 PE=2 SV=1
LOCMI15895-m1	372	373	686	531	222.437	202.471	470.161	428.882	449.521	212.454	up	1.08124	0.0250504	0.712898	yes	NA	NA	NA	putative cytochrome c oxidase polypeptide 7A1, mitochondrial [Zootermopsis nevadensis]	PREDICTED: Apis florea U3 small nucleolar RNA-associated protein 6 homolog (LOC100864615), transcript variant X2, mRNA	NA
LOCMI06201-m1	1082.5	1462.5	2321.5	1811.5	174.406	213.904	428.707	394.231	411.469	194.155	up	1.08357	0.0150229	0.712898	yes	NA	GO:0005243(gap junction channel activity);GO:0005886(plasma membrane);GO:0005921(gap junction)	NA	RecName: Full=Innexin inx2; Short=Innexin-2; AltName: Full=G-Inx2	Schistocerca americana innexin-2 (G-Inx2) mRNA, complete cds	Innexin inx2 OS=Schistocerca americana GN=inx2 PE=1 SV=1
LOCMI00722-m1	9	8	16	12	4.50008	3.63126	9.16973	8.10472	8.63722	4.06567	up	1.08707	0.0241574	0.712898	yes	solute carrier family 12 member 2	GO:0003333(amino acid transmembrane transport);GO:0005886(plasma membrane);GO:0006813(potassium ion transport);GO:0006821(chloride transport);GO:0008511(sodium:potassium:chloride symporter activity);GO:0015171(amino acid transmembrane transporter activity);GO:0015378(sodium:chloride symporter activity);GO:0016021(integral component of membrane);GO:0035826(rubidium ion transport)	ko04970(Salivary secretion);ko04972(Pancreatic secretion);ko05110(Vibrio cholerae infection)	Solute carrier family 12 member 2, partial [Zootermopsis nevadensis]	Anopheles gambiae BAC clone 30E5	Solute carrier family 12 member 2 OS=Squalus acanthias GN=SLC12A2 PE=1 SV=1
LOCMI05716-m1	229	334	533	386	36.8951	48.8505	98.4281	84.0039	91.216	42.8728	up	1.08922	0.0381437	0.712898	yes	eukaryotic translation initiation factor 2B, subunit 2 beta, 39kDa	GO:0005085(guanyl-nucleotide exchange factor activity);GO:0005851(eukaryotic translation initiation factor 2B complex);GO:0006446(regulation of translational initiation);GO:0019509(L-methionine biosynthetic process from methylthioadenosine);GO:0046523(S-methyl-5-thioribose-1-phosphate isomerase activity)	ko03013(RNA transport)	Translation initiation factor eIF-2B subunit beta [Zootermopsis nevadensis]	PREDICTED: Cephus cinctus ornithine decarboxylase-like (LOC107263653), transcript variant X1, mRNA	Translation initiation factor eIF-2B subunit beta OS=Homo sapiens GN=EIF2B2 PE=1 SV=3
LOCMI17285-m1	396	602	920	706	28.8911	39.8708	76.9334	69.5748	73.2541	34.3809	up	1.0913	0.0375427	0.712898	yes	NA	NA	NA	rbm25 protein, putative [Pediculus humanus corporis]	PREDICTED: Nicrophorus vespilloides mitochondrial uncoupling protein 2-like (LOC108564867), transcript variant X2, mRNA	RNA-binding protein 25 OS=Homo sapiens GN=RBM25 PE=1 SV=3
LOCMI17197-m1	195	278	435	338	76.4203	98.9028	195.399	178.924	187.162	87.6616	up	1.09427	0.0239373	0.712898	yes	mago nashi	GO:0008380(RNA splicing);GO:0035145(exon-exon junction complex);GO:0071013(catalytic step 2 spliceosome)	ko03040(Spliceosome);ko03013(RNA transport);ko03015(mRNA surveillance pathway)	Protein mago nashi [Zootermopsis nevadensis]	Homo sapiens MAGOH isoform (MAGOH) mRNA, complete cds	Protein mago nashi OS=Drosophila melanogaster GN=mago PE=1 SV=1
LOCMI02060-m1	96	103	185	144	21.1715	20.6209	46.7639	42.8965	44.8302	20.8962	up	1.10123	0.0472169	0.712898	yes	NA	GO:0005737(cytoplasm);GO:0016226(iron-sulfur cluster assembly)	NA	Anamorsin [Zootermopsis nevadensis]	Drosophila busckii chromosome 3L sequence	Anamorsin homolog OS=Branchiostoma floridae GN=BRAFLDRAFT_58504 PE=3 SV=1
LOCMI12177-m1	13	12.5	21.5	20.5	3.52343	3.07554	6.67912	7.50507	7.09209	3.29949	up	1.10397	0.0303623	0.712898	yes	NA	NA	NA	PREDICTED: 40S ribosomal protein S15Aa [Vollenhovia emeryi]	Spodoptera frugiperda ribosomal protein S15A mRNA, complete cds	40S ribosomal protein S15Aa OS=Drosophila melanogaster GN=RpS15Aa PE=1 SV=2
LOCMI08922-m1	41	57	90	72	8.46279	10.6806	21.2927	20.0743	20.6835	9.57167	up	1.11164	0.0261815	0.712898	yes	NA	NA	NA	NA	PREDICTED: Polistes dominula sphingolipid delta(4)-desaturase DES1 (LOC107069589), mRNA	NA
LOCMI02486-m1	72	112	172	133	35.693	50.4031	97.732	89.0595	93.3958	43.0481	up	1.11741	0.0439454	0.712898	yes	NA	NA	NA	PREDICTED: protein odr-4 homolog [Apis florea]	NA	NA
LOCMI16099-m1	53.5	53	95	84	4.94906	4.45076	10.0728	10.4961	10.2844	4.69991	up	1.12976	0.00381362	0.712898	yes	NA	NA	NA	PREDICTED: beta-galactosidase-1-like protein 2 [Neodiprion lecontei]	Ciona intestinalis cDNA, clone:cieg001m06, full insert sequence	Beta-galactosidase-1-like protein 2 OS=Homo sapiens GN=GLB1L2 PE=2 SV=1
LOCMI13102-m1	39	29	58	57	4.73231	3.19445	8.06667	9.34247	8.70457	3.96338	up	1.13504	0.0444355	0.712898	yes	NA	NA	NA	hypothetical protein L798_07814 [Zootermopsis nevadensis]	PREDICTED: Plutella xylostella tachykinin-like peptides receptor 86C (LOC105384568), partial mRNA	NA
LOCMI10150-m1	100.5	119	203	170.5	14.4643	15.5477	33.4877	33.1462	33.317	15.006	up	1.15072	0.010481	0.712898	yes	NA	NA	NA	General transcription factor IIF subunit 1 [Zootermopsis nevadensis]	PREDICTED: Neodiprion lecontei TBC1 domain family member 1 (LOC107222820), transcript variant X3, mRNA	General transcription factor IIF subunit 1 OS=Drosophila melanogaster GN=TfIIFalpha PE=1 SV=3
LOCMI15969-m1	23.3333	27.8333	45.1667	41.6667	2.58768	2.80213	5.74131	6.24168	5.9915	2.69491	up	1.15268	0.0240059	0.712898	yes	NA	NA	NA	PREDICTED: acyl-CoA synthetase family member 2, mitochondrial [Tribolium castaneum]	PREDICTED: Drosophila miranda probable tubulin polyglutamylase TTLL1 (LOC108152615), mRNA	Acyl-CoA synthetase family member 2, mitochondrial OS=Danio rerio GN=acsf2 PE=2 SV=1
LOCMI11178-m1	156	232	383	286	48.909	66.03	137.633	121.118	129.375	57.4695	up	1.17069	0.0263676	0.712898	yes	NA	NA	NA	PREDICTED: PRA1 family protein 3 [Agrilus planipennis]	PREDICTED: Papilio polytes myrosinase 1-like (LOC106100558), transcript variant X3, mRNA	PRA1 family protein 3 OS=Macaca fascicularis GN=ARL6IP5 PE=2 SV=1
LOCMI16550-m1	151.5	250	343.5	342	53.909	80.7566	140.099	164.382	152.24	67.3328	up	1.17697	0.0433852	0.712898	yes	serine/arginine-rich splicing factor 7-like	GO:0000166(nucleotide binding);GO:0003676(nucleic acid binding);GO:0003723(RNA binding);GO:0005515(protein binding);GO:0005634(nucleus);GO:0005654(nucleoplasm);GO:0005737(cytoplasm);GO:0006397(mRNA processing);GO:0006810(transport);GO:0008270(zinc ion binding);GO:0008380(RNA splicing);GO:0044822(poly(A) RNA binding);GO:0046872(metal ion binding);GO:0048025(negative regulation of mRNA splicing, vi…	ko03040(Spliceosome)	serine/arginine-rich splicing factor 7-like protein [Coptotermes formosanus]	PREDICTED: Athalia rosae exostosin-2 (LOC105685258), mRNA	Serine/arginine-rich splicing factor 7 OS=Mus musculus GN=Srsf7 PE=1 SV=1
LOCMI03002-m1	16	25.5	37	34.5	7.6067	11.0054	20.1621	22.1551	21.1586	9.30605	up	1.185	0.0428733	0.712898	yes	NA	NA	NA	NA	PREDICTED: Drosophila takahashii uncharacterized oxidoreductase YjmC (LOC108069940), mRNA	NA
LOCMI09205-m1	187	261	438	342	18.7003	23.694	50.2043	46.1969	48.2006	21.1972	up	1.18518	0.0157673	0.712898	yes	NA	NA	NA	PREDICTED: condensin-2 complex subunit H2-like [Bemisia tabaci]	PREDICTED: Amyelois transitella charged multivesicular body protein 5 (LOC106142880), mRNA	Condensin-2 complex subunit H2 OS=Mus musculus GN=Ncaph2 PE=1 SV=1
LOCMI08923-m1	183	255	443	328	10.7431	13.5897	29.8086	26.0095	27.909	12.1664	up	1.19783	0.0265798	0.712898	yes	NA	NA	NA	PREDICTED: titin-like [Octopus bimaculoides]	Drosophila mojavensis uncharacterized protein (Dmoj\GI10741), mRNA	NA
LOCMI12947-m1	54	41	87	82	35.1917	24.256	64.9866	72.1836	68.5851	29.7238	up	1.20627	0.0378106	0.712898	yes	NA	GO:0003674(molecular_function);GO:0005575(cellular_component);GO:0008150(biological_process)	NA	hypothetical protein L798_06895 [Zootermopsis nevadensis]	Single read from an extremity of a full-length cDNA clone made from Anopheles gambiae total adult females. 5-PRIME end of clone FK0AAA13DA05 of strain 6-9 of Anopheles gambiae (African malaria mosquito)	Essential MCU regulator, mitochondrial OS=Anopheles gambiae GN=AGAP011291 PE=3 SV=2
LOCMI16024-m1	190	254	423	365	96.6685	117.315	246.678	250.843	248.761	106.992	up	1.21726	0.0388895	0.712898	yes	GI17982 gene product from transcript GI17982-RA	NA	ko00190(Oxidative phosphorylation)	PREDICTED: NADH dehydrogenase [ubiquinone] 1 subunit C2 [Drosophila arizonae]	Pediculus humanus corporis DNA polymerase theta, putative, mRNA	NA
LOCMI10582-m1	280	415	685	552	13.2899	17.8814	37.2661	35.3902	36.3281	15.5857	up	1.22087	0.0416246	0.712898	yes	NA	GO:0005262(calcium channel activity);GO:0016020(membrane);GO:0050982(detection of mechanical stimulus)	NA	DENN domain-containing protein 5B [Zootermopsis nevadensis]	PREDICTED: Apis cerana microprocessor complex subunit DGCR8 (LOC107992452), transcript variant X1, mRNA	DENN domain-containing protein 5B OS=Danio rerio GN=dennd5b PE=2 SV=2
LOCMI14819-m1	26	25	46	45	19.3337	16.876	39.2065	45.1994	42.2029	18.1049	up	1.22097	0.0483084	0.712898	yes	mitochondrial ribosomal protein	GO:0003723(RNA binding);GO:0003735(structural constituent of ribosome);GO:0005762(mitochondrial large ribosomal subunit);GO:0032543(mitochondrial translation)	ko03010(Ribosome)	mitochondrial ribosomal protein, L23 [Culex quinquefasciatus]	PREDICTED: Parasteatoda tepidariorum nephrin-like (LOC107456230), mRNA	39S ribosomal protein L23, mitochondrial OS=Drosophila melanogaster GN=mRpL23 PE=2 SV=1
LOCMI11062-m1	83.6667	108.5	194.583	150	10.436	12.2858	27.8194	25.2728	26.5461	11.3609	up	1.22442	0.014121	0.712898	yes	tubulin alpha-1 chain	GO:0000235(astral microtubule);GO:0003924(GTPase activity);GO:0005200(structural constituent of cytoskeleton);GO:0005525(GTP binding);GO:0005634(nucleus);GO:0005737(cytoplasm);GO:0005813(centrosome);GO:0005819(spindle);GO:0005874(microtubule);GO:0007052(mitotic spindle organization);GO:0007094(mitotic spindle assembly checkpoint);GO:0019730(antimicrobial humoral response);GO:0045298(tubulin compl…	ko04145(Phagosome)	alpha tubulin [Schistocerca gregaria]	Chionodraco rastrospinosus isolate Cra9 alpha tubulin mRNA, complete cds	Tubulin alpha-1 chain OS=Drosophila melanogaster GN=alphaTub84B PE=1 SV=1
LOCMI12540-m1	26.5	27.1667	52.5	44.3333	21.0552	19.5947	47.8113	47.5798	47.6955	20.3249	up	1.2306	0.014491	0.712898	yes	NA	NA	NA	NA	NA	NA
LOCMI06944-m1	123	198	330	246	37.9475	55.454	116.695	102.516	109.605	46.7007	up	1.2308	0.0335968	0.712898	yes	NA	GO:0003674(molecular_function);GO:0005634(nucleus);GO:0005737(cytoplasm);GO:0008180(COP9 signalosome);GO:0010387(COP9 signalosome assembly);GO:0010388(cullin deneddylation)	NA	COP9 signalosome complex subunit 8 [Zootermopsis nevadensis]	Xenopus tropicalis COP9 signalosome subunit 8 (cops8), mRNA	COP9 signalosome complex subunit 8 OS=Xenopus laevis GN=csn8 PE=2 SV=2
LOCMI14371-m1	80	124	216.5	152	16.0557	22.5917	49.8029	41.206	45.5044	19.3237	up	1.23564	0.045777	0.712898	yes	NA	GO:0005576(extracellular region)	NA	hypothetical protein L798_10307 [Zootermopsis nevadensis]	Coptotermes formosanus clone CFSNI1050 pleiotrophin-like protein mRNA, complete cds	UPF0454 protein C12orf49 homolog OS=Gallus gallus GN=RCJMB04_18o22 PE=2 SV=1
LOCMI11461-m1	25	36	64	48	8.84163	11.558	25.9436	22.9304	24.437	10.1998	up	1.26052	0.0202627	0.712898	yes	NA	NA	NA	hypothetical protein X975_19579, partial [Stegodyphus mimosarum]	Strongyloides papillosus genome assembly S_papillosus_LIN ,scaffold SPAL_scaffold0000014	Cytochrome c oxidase assembly factor 6 homolog OS=Homo sapiens GN=COA6 PE=1 SV=1
LOCMI01068-m1	24	34	56.5	49.5	13.0096	16.7309	35.1042	36.244	35.6741	14.8703	up	1.26245	0.0400004	0.712898	yes	exosome complex exonuclease Rrp40	GO:0000176(nuclear exosome (RNase complex));GO:0000177(cytoplasmic exosome (RNase complex));GO:0000467(exonucleolytic trimming to generate mature 3'-end of 5.8S rRNA from tricistronic rRNA transcript (SSU-rRNA, 5.8S rRNA, LSU-rRNA));GO:0003723(RNA binding);GO:0034427(nuclear-transcribed mRNA catabolic process, exonucleolytic, 3'-5');GO:0034475(U4 snRNA 3'-end processing);GO:0043928(exonucleolytic…	ko03018(RNA degradation)	exosome complex exonuclease Rrp40 [Bombyx mori]	NA	Exosome complex component RRP40 OS=Mus musculus GN=Exosc3 PE=1 SV=3
LOCMI09593-m1	102.367	115.619	207.393	192.44	23.4679	24.0621	54.4964	59.5924	57.0444	23.765	up	1.26325	0.045925	0.712898	yes	NA	NA	NA	F-box/WD repeat-containing protein 7 [Zootermopsis nevadensis]	PREDICTED: Cimex lectularius ADP-ribosylation factor GTPase-activating protein 1 (LOC106662309), transcript variant X2, mRNA	F-box/WD repeat-containing protein 7 OS=Drosophila melanogaster GN=ago PE=1 SV=1
LOCMI10043-m1	6	7.5	14	11	3.86674	4.38777	10.3414	9.57558	9.95849	4.12726	up	1.27074	0.00988273	0.712898	yes	NA	NA	NA	NA	Drosophila busckii chromosome X sequence	NA
LOCMI04608-m1	355	433	768	688	146.031	161.694	362.107	382.282	372.194	153.863	up	1.27441	0.00439648	0.712898	yes	NA	NA	NA	PREDICTED: ornithine decarboxylase antizyme 1 [Nasonia vitripennis]	Locusta migratoria odorant receptor 92 mRNA, partial cds	Ornithine decarboxylase antizyme 1 OS=Xenopus laevis GN=oaz1 PE=2 SV=2
LOCMI08985-m1	148	137	293	241	94.3314	79.2692	214.053	207.487	210.77	86.8003	up	1.2799	0.0173797	0.712898	yes	NA	GO:0000124(SAGA complex);GO:0003682(chromatin binding);GO:0003713(transcription coactivator activity);GO:0006357(regulation of transcription from RNA polymerase II promoter);GO:0016578(histone deubiquitination);GO:0016973(poly(A)+ mRNA export from nucleus);GO:0071819(DUBm complex)	NA	Enhancer of yellow 2 transcription factor-like protein [Zootermopsis nevadensis]	NA	Transcription and mRNA export factor ENY2 OS=Bos taurus GN=ENY2 PE=3 SV=1
LOCMI16476-m1	12	8	22	16	1.68935	1.02239	3.54993	3.04255	3.29624	1.35587	up	1.2816	0.0496056	0.712898	yes	nuclear receptor subfamily 4, group A, member 2	GO:0000977(RNA polymerase II regulatory region sequence-specific DNA binding);GO:0003707(steroid hormone receptor activity);GO:0004879(RNA polymerase II transcription factor activity, ligand-activated sequence-specific DNA binding);GO:0005634(nucleus);GO:0006909(phagocytosis);GO:0008270(zinc ion binding);GO:0008544(epidermis development);GO:0010906(regulation of glucose metabolic process);GO:0042…	ko04925(Aldosterone synthesis and secretion)	putative nuclear hormone receptor HR38 [Zootermopsis nevadensis]	Anopheles gambiae str. PEST AGAP001384-PA (AgaP_AGAP001384) mRNA, complete cds	Probable nuclear hormone receptor HR38 OS=Drosophila melanogaster GN=Hr38 PE=1 SV=3
LOCMI11881-m1	398	359	760	663	72.5926	59.4419	158.884	163.343	161.114	66.0172	up	1.28717	0.0271774	0.712898	yes	NA	NA	NA	Protein YIPF1 [Zootermopsis nevadensis]	PREDICTED: Polistes dominula actin-related protein 8 (LOC107070811), mRNA	Protein YIPF1 OS=Rattus norvegicus GN=Yipf1 PE=2 SV=1
LOCMI01377-m1	77	72	157	124	16.7269	14.1986	39.0915	36.3852	37.7384	15.4628	up	1.28723	0.0069569	0.712898	yes	NA	NA	NA	NA	Drosophila melanogaster, chromosome 3R, region 100C-100C, BAC clone BACR02G16, complete sequence	NA
LOCMI13443-m1	10	8	17	17.3333	6.59103	4.78666	12.8428	15.4317	14.1373	5.68885	up	1.3133	0.0420536	0.712898	yes	NA	NA	NA	hypothetical protein X975_01235, partial [Stegodyphus mimosarum]	Strongyloides papillosus genome assembly S_papillosus_LIN ,scaffold SPAL_contig0000119	NA
LOCMI04254-m1	34	39.8333	75.5	65.5	24.6505	26.2169	62.741	64.1455	63.4432	25.4337	up	1.31872	0.00081947	0.712898	yes	NA	NA	NA	NA	Armigeres subalbatus ASAP ID: 41721 endoribonuclease mRNA sequence	NA
LOCMI02083-m1	208	363	618	472	33.4189	52.945	113.809	102.435	108.122	43.1819	up	1.32416	0.0464314	0.712898	yes	guanine nucleotide binding protein (G protein), alpha inhibiting activity polypeptide 1	GO:0001664(G-protein coupled receptor binding);GO:0003924(GTPase activity);GO:0004871(signal transducer activity);GO:0005834(heterotrimeric G-protein complex);GO:0007188(adenylate cyclase-modulating G-protein coupled receptor signaling pathway);GO:0031683(G-protein beta/gamma-subunit complex binding)	ko04015(Rap1 signaling pathway);ko04071(Sphingolipid signaling pathway);ko04024(cAMP signaling pathway);ko04022(cGMP - PKG signaling pathway);ko04530(Tight junction);ko04540(Gap junction);ko04611(Platelet activation);ko04670(Leukocyte transendothelial migration);ko04062(Chemokine signaling pathway);ko04923(Regulation of lipolysis in adipocyte);ko04915(Estrogen signaling pathway);ko04914(Progester…	Guanine nucleotide-binding protein G(i) subunit alpha [Zootermopsis nevadensis]	X. laevis mRNA for alpha-subunit of G-protein, type G-alpha-i-1	Guanine nucleotide-binding protein G(i) subunit alpha OS=Homarus americanus PE=2 SV=2
LOCMI14908-m1	18	14	36	27	0.551225	0.389201	1.26362	1.11686	1.19024	0.470213	up	1.33987	0.0228305	0.712898	yes	NA	NA	NA	PREDICTED: trichohyalin isoform X1 [Polistes dominula]	PREDICTED: Ceratosolen solmsi marchali alpha-N-acetylglucosaminidase (LOC105362306), mRNA	ERC protein 2 OS=Homo sapiens GN=ERC2 PE=1 SV=3
LOCMI15474-m1	55	81	152	112	5.4718	7.31546	17.3328	15.051	16.1919	6.39363	up	1.34056	0.0241903	0.712898	yes	NA	NA	NA	hypothetical protein L798_00829 [Zootermopsis nevadensis]	PREDICTED: Halyomorpha halys anoctamin-7-like (LOC106677142), transcript variant X1, mRNA	Breast cancer anti-estrogen resistance protein 1 OS=Homo sapiens GN=BCAR1 PE=1 SV=2
LOCMI09922-m1	218	249	471	433	78.0508	80.93	193.286	209.405	201.346	79.4904	up	1.34082	0.0364425	0.712898	yes	NA	NA	NA	NA	PREDICTED: Trachymyrmex septentrionalis insulin-like growth factor-binding protein complex acid labile subunit (LOC108755655), mRNA	NA
LOCMI02968-m1	62	53	121	104	14.327	11.118	32.0484	32.4619	32.2552	12.7225	up	1.34215	0.0487509	0.712898	yes	NA	NA	NA	PREDICTED: angio-associated migratory cell protein [Polistes canadensis]	PREDICTED: Halyomorpha halys ankyrin repeat domain-containing protein 27-like (LOC106691970), mRNA	NA
LOCMI07674-m1	31.2667	28.1333	61.5833	55.2	12.5938	10.2869	28.4312	30.0325	29.2318	11.4403	up	1.35341	0.00940052	0.712898	yes	NA	NA	NA	NA	Drosophila busckii chromosome 3R sequence	NA
LOCMI09150-m1	232	398	697	531	59.5409	92.7257	205.031	184.078	194.554	76.1333	up	1.35357	0.0387987	0.712898	yes	AP-2 complex subunit sigma	GO:0006886(intracellular protein transport);GO:0006897(endocytosis);GO:0006901(vesicle coating);GO:0007269(neurotransmitter secretion);GO:0008021(synaptic vesicle);GO:0008565(protein transporter activity);GO:0010906(regulation of glucose metabolic process);GO:0016183(synaptic vesicle coating);GO:0022008(neurogenesis);GO:0030122(AP-2 adaptor complex);GO:0030135(coated vesicle)	ko04144(Endocytosis)	AP-2 complex subunit sigma [Papilio xuthus]	Xenopus tropicalis adaptor related protein complex 2 sigma 1 subunit (ap2s1), mRNA	AP-2 complex subunit sigma OS=Bos taurus GN=AP2S1 PE=2 SV=1
LOCMI10648-m1	176	238	443	370	59.0069	72.4363	170.236	167.56	168.898	65.7216	up	1.36171	0.0346068	0.712898	yes	NA	GO:0003674(molecular_function);GO:0005575(cellular_component);GO:0008150(biological_process)	NA	PREDICTED: UPF0047 protein YjbQ [Halyomorpha halys]	PREDICTED: Athalia rosae uncharacterized LOC105688968 (LOC105688968), transcript variant X4, mRNA	UPF0047 protein YjbQ OS=Escherichia coli O157:H7 GN=yjbQ PE=3 SV=1
LOCMI02258-m1	22	34	54	56	5.80011	8.13732	16.3179	19.9425	18.1302	6.96872	up	1.37943	0.0486023	0.712898	yes	NA	NA	NA	PREDICTED: tRNA:m(4)X modification enzyme TRM13 homolog [Nicrophorus vespilloides]	Danio rerio radical S-adenosyl methionine domain containing 2, mRNA (cDNA clone MGC:191354 IMAGE:100059663), complete cds	tRNA:m(4)X modification enzyme TRM13 OS=Kluyveromyces lactis (strain ATCC 8585 / CBS 2359 / DSM 70799 / NBRC 1267 / NRRL Y-1140 / WM37) GN=TRM13 PE=3 SV=1
LOCMI17131-m1	87	140	253	198	40.6943	59.4472	135.642	125.1	130.371	50.0708	up	1.38058	0.0324708	0.712898	yes	NA	GO:0006726(eye pigment biosynthetic process);GO:0015036(disulfide oxidoreductase activity)	NA	hypothetical protein FF38_05812 [Lucilia cuprina]	PREDICTED: Agrilus planipennis protein FAM214A (LOC108741388), transcript variant X1, mRNA	Thioredoxin domain-containing protein 17 OS=Mus musculus GN=Txndc17 PE=1 SV=1
LOCMI06215-m1	210	221	480	396	34.5049	32.9642	90.3984	87.8891	89.1438	33.7346	up	1.40191	0.00197787	0.712898	yes	NA	GO:0005887(integral component of plasma membrane);GO:0022891(substrate-specific transmembrane transporter activity)	NA	AGAP004309-PA-like protein [Anopheles sinensis]	PREDICTED: Diaphorina citri dystonin-like (LOC103512109), mRNA	Organic cation transporter protein OS=Drosophila melanogaster GN=Orct PE=1 SV=1
LOCMI11657-m1	80	100	195	169	16.5128	18.7378	46.1342	47.1189	46.6265	17.6253	up	1.4035	0.00905336	0.712898	yes	NA	NA	NA	PREDICTED: uncharacterized protein LOC108908865 [Anoplophora glabripennis]	NA	NA
LOCMI00302-m1	54	55	124	100	21.3065	19.7002	56.0788	53.2963	54.6876	20.5034	up	1.41535	0.00593026	0.712898	yes	NA	NA	NA	Endoplasmic reticulum metallopeptidase 1 [Zootermopsis nevadensis]	PREDICTED: Orussus abietinus exosome complex exonuclease RRP44 (LOC105697960), transcript variant X1, mRNA	Putative endoplasmic reticulum metallopeptidase 1-A OS=Caenorhabditis elegans GN=B0495.7 PE=1 SV=2
LOCMI09865-m1	11	15	30	24	2.4259	3.00304	7.58333	7.14941	7.36637	2.71447	up	1.44028	0.00787635	0.712898	yes	NA	NA	NA	NA	PREDICTED: Halyomorpha halys serine/threonine-protein kinase PRP4 homolog (LOC106680841), transcript variant X3, mRNA	NA
LOCMI04004-m1	98.6667	136.167	264.083	225.5	34.895	43.7172	107.051	107.725	107.388	39.3061	up	1.45001	0.0401027	0.712898	yes	NA	NA	NA	NA	NA	NA
LOCMI03070-m1	2.5	2	5	4.5	0.61967	0.450028	1.42052	1.50665	1.46359	0.534849	up	1.4523	0.0252735	0.712898	yes	NA	NA	NA	PREDICTED: apyrase [Orussus abietinus]	PREDICTED: Camponotus floridanus E3 ubiquitin-protein ligase RFWD3-like (LOC105258382), mRNA	Protein 5NUC OS=Lutzomyia longipalpis GN=5NUC PE=1 SV=1
LOCMI04341-m1	159.5	240	458.5	376.5	56.0677	76.5866	184.735	178.77	181.753	66.3271	up	1.45431	0.0410339	0.712898	yes	NA	GO:0005093(Rab GDP-dissociation inhibitor activity);GO:0015031(protein transport);GO:0016491(oxidoreductase activity);GO:0050790(regulation of catalytic activity);GO:0055114(oxidation-reduction process)	NA	PREDICTED: LOW QUALITY PROTEIN: rab GDP dissociation inhibitor beta [Dufourea novaeangliae]	Drosophila melanogaster LP03430 full insert cDNA	Rab GDP dissociation inhibitor alpha OS=Homo sapiens GN=GDI1 PE=1 SV=2
LOCMI05268-m1	31	57	90	94	11.4524	19.1162	38.1099	46.9076	42.5087	15.2843	up	1.47571	0.0445341	0.712898	yes	NA	NA	NA	NA	PREDICTED: Hyalella azteca cyclin-dependent kinase-like 2 (LOC108666704), partial mRNA	NA
LOCMI07847-m1	25	16.5	46.5	43	1.16938	0.700628	2.49302	2.71682	2.60492	0.935002	up	1.4782	0.0499399	0.712898	yes	NA	NA	NA	Adenylate cyclase type 5, partial [Zootermopsis nevadensis]	PREDICTED: Agrilus planipennis probable chitinase 3 (LOC108736467), mRNA	Adenylate cyclase type 8 OS=Homo sapiens GN=ADCY8 PE=1 SV=1
LOCMI04443-m1	12	17	35	27	6.38544	8.21198	21.347	19.4067	20.3768	7.29871	up	1.48122	0.010343	0.712898	yes	NA	NA	NA	NA	Locusta migratoria manilensis midgut chitinase mRNA, complete cds	NA
LOCMI01140-m1	20	25.5	53	45.5	9.43107	10.9159	28.6461	28.9815	28.8138	10.1735	up	1.50194	0.0191958	0.712898	yes	NA	GO:0005634(nucleus);GO:0005730(nucleolus)	NA	Notchless protein-like protein 1 [Zootermopsis nevadensis]	Ciona intestinalis cDNA, clone:cits010k24, full insert sequence	Notchless protein homolog 1 OS=Bos taurus GN=NLE1 PE=2 SV=3
LOCMI12738-m1	48	83	159	125	9.09821	14.2818	34.5438	32.0039	33.2739	11.69	up	1.50912	0.0390929	0.712898	yes	NA	NA	NA	NA	PREDICTED: Bombus impatiens uncharacterized LOC100747839 (LOC100747839), transcript variant X2, mRNA	NA
LOCMI10088-m1	65	48	131	120	47.1259	31.592	108.862	117.518	113.19	39.3589	up	1.52399	0.0279136	0.712898	yes	NA	GO:0004721(phosphoprotein phosphatase activity);GO:0004722(protein serine/threonine phosphatase activity);GO:0005829(cytosol);GO:0006470(protein dephosphorylation);GO:0043169(cation binding)	NA	hypothetical protein g.20832 [Graphocephala atropunctata]	PREDICTED: Nannospalax galili dystonin (Dst), transcript variant X6, mRNA	Probable protein phosphatase 2C T23F11.1 OS=Caenorhabditis elegans GN=ppm-2 PE=3 SV=2
LOCMI00288-m1	45	68	122	124	6.11253	8.38506	18.9944	22.7514	20.8729	7.2488	up	1.52582	0.0392189	0.712898	yes	NA	NA	NA	PREDICTED: constitutive coactivator of peroxisome proliferator-activated receptor gamma-like [Bemisia tabaci]	PREDICTED: Apis dorsata xanthine dehydrogenase-like (LOC102681607), partial mRNA	NA
LOCMI15405-m1	22	19	50.1667	42	10.1272	7.93978	26.4691	26.1152	26.2922	9.03348	up	1.54128	0.0357366	0.712898	yes	NA	GO:0012505(endomembrane system)	NA	PREDICTED: transmembrane protein 199 [Microplitis demolitor]	Coptotermes formosanus clone CFSNI759 ecdysteroid UDP-glucosyltransferase protein mRNA, partial cds	NA
LOCMI05190-m1	5	8	16	13	1.83548	2.66599	6.7322	6.44616	6.58918	2.25073	up	1.5497	0.039926	0.712898	yes	NA	NA	NA	Transcription factor TFIIIB component B''-like protein [Zootermopsis nevadensis]	PREDICTED: Halyomorpha halys ryanodine receptor (LOC106677401), mRNA	NA
LOCMI11744-m1	19.6667	12.3333	35.6667	36.6667	15.2092	8.65854	31.6152	38.3023	34.9587	11.9339	up	1.55059	0.0389592	0.712898	yes	40S ribosomal protein S13-like	GO:0003735(structural constituent of ribosome);GO:0005730(nucleolus);GO:0006412(translation);GO:0022627(cytosolic small ribosomal subunit);GO:0070181(small ribosomal subunit rRNA binding)	ko03010(Ribosome)	40S ribosomal protein S13 [Coptotermes formosanus]	Plutella xylostella ribosomal protein S13 mRNA, complete cds	40S ribosomal protein S13 OS=Choristoneura parallela GN=RpS13 PE=2 SV=3
LOCMI00520-m1	43	76	138	133	15.6858	25.1676	57.7001	65.5344	61.6172	20.4267	up	1.59288	0.0235772	0.712898	yes	NA	NA	NA	NA	PREDICTED: Agrilus planipennis calcium-dependent secretion activator (LOC108735227), transcript variant X7, mRNA	NA
LOCMI12084-m1	5	8	16	14	3.62507	5.26533	13.2961	13.7105	13.5033	4.4452	up	1.60299	0.0451407	0.712898	yes	NA	NA	NA	NA	PREDICTED: Falco peregrinus protein argonaute-3 (LOC101910402), transcript variant X3, mRNA	NA
LOCMI00623-m1	5	6.5	15.5	11.5	3.71802	4.38777	13.2109	11.551	12.3809	4.0529	up	1.61109	0.0367158	0.712898	yes	NA	NA	NA	NA	NA	NA
LOCMI00798-m1	1	2	4	3	0.527283	0.957332	2.41747	2.1367	2.27709	0.742307	up	1.6171	0.0377717	0.712898	yes	NA	NA	NA	NA	PREDICTED: Agrilus planipennis fatty-acid amide hydrolase 2-like (LOC108744103), mRNA	NA
LOCMI14042-m1	0.5	1	2	1.5	0.207147	0.376095	0.949722	0.839417	0.89457	0.291621	up	1.6171	0.0377717	0.712898	yes	NA	NA	NA	NA	NA	NA
LOCMI16582-m1	113	204	374	365	12.5079	20.4986	47.4498	54.5728	51.0113	16.5032	up	1.62807	0.0239864	0.712898	yes	NA	NA	NA	PREDICTED: zinc finger protein 260-like [Cimex lectularius]	PREDICTED: Acyrthosiphon pisum leucine-rich repeat serine/threonine-protein kinase 1 (LOC100165549), mRNA	Zinc finger protein 235 OS=Homo sapiens GN=ZNF235 PE=2 SV=3
LOCMI12777-m1	3	2	6	6	0.404659	0.244899	0.927635	1.09319	1.01041	0.324779	up	1.63742	0.0270955	0.712898	yes	cadherin-related tumor suppressor	NA	ko04391(Hippo signaling pathway -fly)	PREDICTED: cadherin-related tumor suppressor [Diuraphis noxia]	PREDICTED: Trichogramma pretiosum erythroid differentiation-related factor 1 (LOC106658651), transcript variant X4, mRNA	Protocadherin Fat 4 OS=Mus musculus GN=Fat4 PE=1 SV=2
LOCMI09140-m1	48	70	163	125	23.7953	31.502	92.6182	83.7026	88.1604	27.6486	up	1.67292	0.0100233	0.712898	yes	NA	NA	NA	hypothetical protein L798_08992 [Zootermopsis nevadensis]	NA	NA
LOCMI02485-m1	519	912	1795	1665	86.2538	137.593	341.927	373.769	357.848	111.923	up	1.67684	0.0243716	0.712898	yes	Actin 5C	GO:0000281(mitotic cytokinesis);GO:0002121(inter-male aggressive behavior);GO:0005200(structural constituent of cytoskeleton);GO:0005811(lipid particle);GO:0005875(microtubule associated complex);GO:0005884(actin filament);GO:0006338(chromatin remodeling);GO:0006909(phagocytosis);GO:0007010(cytoskeleton organization);GO:0007291(sperm individualization);GO:0016319(mushroom body development);GO:003…	ko04391(Hippo signaling pathway -fly);ko04145(Phagosome);ko04745(Phototransduction - fly)	PREDICTED: actin, cytoplasmic A3a [Ceratitis capitata]	Trichosurus vulpecula gamma-actin mRNA, complete cds	Actin, cytoplasmic A3a OS=Helicoverpa armigera GN=actA3a PE=2 SV=1
LOCMI08371-m1	19.0714	35.2429	65.625	65.6286	6.43118	10.7887	25.365	29.8937	27.6293	8.60993	up	1.68213	0.0263197	0.712898	yes	NA	NA	NA	PREDICTED: GSK3-beta interaction protein isoform X1 [Dufourea novaeangliae]	PREDICTED: Lepisosteus oculatus coagulation factor VII-like (LOC102690701), mRNA	GSK3-beta interaction protein OS=Danio rerio GN=gskip PE=2 SV=1
LOCMI12454-m1	8	6	20	15	2.12848	1.44917	6.09913	5.39075	5.74494	1.78883	up	1.68328	0.0151174	0.712898	yes	NA	NA	NA	NA	PREDICTED: Nicrophorus vespilloides PAB-dependent poly(A)-specific ribonuclease subunit PAN3 (LOC108565272), transcript variant X1, mRNA	NA
LOCMI15341-m1	36	69	131	125	4.14293	7.20848	17.2797	19.431	18.3553	5.67571	up	1.69332	0.0278064	0.712898	yes	NA	NA	NA	PREDICTED: 2',5'-phosphodiesterase 12 [Anoplophora glabripennis]	NA	2',5'-phosphodiesterase 12 OS=Rattus norvegicus GN=Pde12 PE=2 SV=1
LOCMI00664-m1	10	23.5	49.5	34.5	6.59103	14.0608	37.3953	30.715	34.0552	10.3259	up	1.7216	0.0428176	0.712898	yes	NA	NA	NA	NA	PREDICTED: Cimex lectularius T-complex protein 11 homolog (LOC106666624), mRNA	NA
LOCMI11177-m1	68	84	197	187	41.0841	46.0716	136.424	152.611	144.517	43.5779	up	1.72957	0.0350222	0.712898	yes	NA	NA	NA	NA	Zebrafish DNA sequence from clone DKEY-79P17 in linkage group 9, complete sequence	NA
LOCMI03589-m1	5	10	22	16	2.02801	3.68205	10.2278	8.76594	9.49686	2.85503	up	1.73395	0.0274765	0.712898	yes	class C metabotropic glutamate-like G-protein coupled receptor GPRgbb1	NA	ko04080(Neuroactive ligand-receptor interaction)	PREDICTED: gamma-aminobutyric acid type B receptor subunit 1 isoform X1 [Halyomorpha halys]	PREDICTED: Limulus polyphemus isovaleryl-CoA dehydrogenase, mitochondrial-like (LOC106460735), mRNA	NA
LOCMI06444-m1	21	32	70	65	3.46029	4.78666	13.2206	14.4672	13.8439	4.12348	up	1.74732	0.00876841	0.712898	yes	NA	NA	NA	PREDICTED: transcription initiation factor TFIID subunit 3 [Eufriesea mexicana]	PREDICTED: Bactrocera dorsalis muscle M-line assembly protein unc-89-like (LOC105228775), mRNA	Transcription initiation factor TFIID subunit 3 OS=Mus musculus GN=Taf3 PE=1 SV=2
LOCMI08222-m1	89.5	226.5	474	340	37.6166	86.42	228.346	193.025	210.686	62.0183	up	1.76433	0.0464908	0.712898	yes	DNA-directed RNA polymerase I subunit RPA49	GO:0006729(tetrahydrobiopterin biosynthetic process);GO:0008124(4-alpha-hydroxytetrahydrobiopterin dehydratase activity)	ko00230(Purine metabolism);ko00240(Pyrimidine metabolism);ko03020(RNA polymerase)	PREDICTED: pterin-4-alpha-carbinolamine dehydratase [Tribolium castaneum]	Mus musculus pterin 4 alpha carbinolamine dehydratase/dimerization cofactor of hepatocyte nuclear factor 1 alpha (TCF1) 2 (Pcbd2), mRNA	Probable pterin-4-alpha-carbinolamine dehydratase OS=Hypsibius dujardini GN=Pcd PE=3 SV=1
LOCMI08983-m1	10.0432	16.3483	35.2979	32.8332	4.44671	6.57093	17.9132	19.6362	18.7747	5.50882	up	1.76897	0.0119688	0.712898	yes	NA	NA	NA	NA	PREDICTED: Diuraphis noxia dolichyl-diphosphooligosaccharide--protein glycosyltransferase subunit DAD1 (LOC107172907), mRNA	NA
LOCMI08029-m1	139.167	77.0833	294.25	278.917	52.757	26.5274	127.856	142.823	135.339	39.6422	up	1.77147	0.0409614	0.712898	yes	NA	NA	NA	PREDICTED: 60S ribosomal protein L38 [Halyomorpha halys]	Lysiphlebus testaceipes ribosomal protein L38 (RpL38) mRNA, complete cds	60S ribosomal protein L38 OS=Plutella xylostella GN=RpL38 PE=3 SV=1
LOCMI05984-m1	26	32	84	68	3.20176	3.57729	11.8564	11.311	11.5837	3.38953	up	1.77294	0.0029258	0.712898	yes	NA	NA	NA	PREDICTED: coagulation factor X [Vollenhovia emeryi]	Drosophila melanogaster 3L BAC RP98-48G6 (Roswell Park Cancer Institute Drosophila BAC Library) complete sequence	Transmembrane protease serine 5 OS=Homo sapiens GN=TMPRSS5 PE=1 SV=2
LOCMI00130-m1	80.8333	44.0833	163.417	167.25	66.0341	32.692	153.014	184.554	168.784	49.363	up	1.77367	0.0352257	0.712898	yes	60S ribosomal protein L38	GO:0003723(RNA binding);GO:0003735(structural constituent of ribosome);GO:0006412(translation);GO:0022618(ribonucleoprotein complex assembly);GO:0022625(cytosolic large ribosomal subunit)	ko03010(Ribosome)	PREDICTED: 60S ribosomal protein L38 [Megachile rotundata]	Lysiphlebus testaceipes ribosomal protein L38 (RpL38) mRNA, complete cds	60S ribosomal protein L38 OS=Plutella xylostella GN=RpL38 PE=3 SV=1
LOCMI02901-m1	2	1	4	4	1.12623	0.511197	2.58177	3.04255	2.81216	0.818716	up	1.78024	0.0411873	0.712898	yes	NA	NA	NA	NA	PREDICTED: Pogonomyrmex barbatus ecotropic viral integration site 5 ortholog (LOC105431677), transcript variant X4, mRNA	NA
LOCMI10258-m1	7	6	20	15	1.16335	0.905214	3.80977	3.36729	3.58853	1.03428	up	1.79477	0.0194405	0.712898	yes	NA	NA	NA	NA	PREDICTED: Halyomorpha halys SET and MYND domain-containing protein 4-like (LOC106691141), mRNA	NA
LOCMI03524-m1	8.5	11	29.5	22.5	2.32552	2.73201	9.25083	8.31498	8.78291	2.52876	up	1.79627	0.023171	0.712898	yes	NA	NA	NA	PREDICTED: trafficking kinesin-binding protein 2-like [Cyphomyrmex costatus]	Pediculus humanus corporis conserved hypothetical protein, mRNA	Trafficking kinesin-binding protein 1 OS=Homo sapiens GN=TRAK1 PE=1 SV=1
LOCMI11215-m1	3	8	17	12	1.46221	3.53972	9.49722	7.9004	8.69881	2.50096	up	1.79833	0.0473583	0.712898	yes	NA	NA	NA	Protein cereblon [Zootermopsis nevadensis]	NA	NA
LOCMI08316-m1	303	469	1108	946	114.865	161.401	481.441	484.411	482.926	138.133	up	1.80574	0.0421165	0.712898	yes	NA	GO:0000281(mitotic cytokinesis);GO:0000902(cell morphogenesis);GO:0000915(actomyosin contractile ring assembly);GO:0001736(establishment of planar polarity);GO:0001737(establishment of imaginal disc-derived wing hair orientation);GO:0001745(compound eye morphogenesis);GO:0003779(actin binding);GO:0005654(nucleoplasm);GO:0005829(cytosol);GO:0005875(microtubule associated complex);GO:0007015(actin …	NA	hypothetical protein g.4929 [Clastoptera arizonana]	PREDICTED: Plutella xylostella two pore calcium channel protein 1-like (LOC105382224), mRNA	Cofilin/actin-depolymerizing factor homolog OS=Drosophila melanogaster GN=tsr PE=1 SV=1
LOCMI15205-m1	137.667	72.0833	292.25	278.417	112.462	53.4567	273.647	307.221	290.434	82.9594	up	1.80773	0.043474	0.712898	yes	60S ribosomal protein L38	GO:0003735(structural constituent of ribosome);GO:0005840(ribosome);GO:0006412(translation);GO:0022625(cytosolic large ribosomal subunit)	ko03010(Ribosome)	PREDICTED: 60S ribosomal protein L38 [Halyomorpha halys]	Lysiphlebus testaceipes ribosomal protein L38 (RpL38) mRNA, complete cds	60S ribosomal protein L38 OS=Plutella xylostella GN=RpL38 PE=3 SV=1
LOCMI08875-m1	23.5	23	67.5	58	1.98114	1.76021	6.52243	6.60472	6.56358	1.87068	up	1.81092	0.006325	0.712898	yes	NA	NA	NA	PREDICTED: venom dipeptidyl peptidase 4-like [Anoplophora glabripennis]	Tetraodon nigroviridis full-length cDNA	Venom dipeptidyl peptidase 4 OS=Apis mellifera PE=1 SV=1
LOCMI10917-m1	1	2	4	4	0.464009	0.842452	2.12738	2.50706	2.31722	0.653231	up	1.82673	0.0249799	0.712898	yes	NA	NA	NA	NA	NA	NA
LOCMI04098-m1	3	1.33333	6	6	0.427526	0.172492	0.980057	1.15497	1.06751	0.300009	up	1.83118	0.0486665	0.712898	yes	NA	NA	NA	PREDICTED: inter-alpha-trypsin inhibitor heavy chain H4 isoform X1 [Tribolium castaneum]	Schistocerca gregaria peptidyl-prolyl cis-trans isomerase mRNA, partial cds	NA
LOCMI03623-m1	22	53	122	83	4.43064	9.68966	28.1619	22.5788	25.3703	7.06015	up	1.84537	0.0414644	0.712898	yes	NA	GO:0005525(GTP binding);GO:0016020(membrane);GO:0016021(integral component of membrane)	NA	PREDICTED: EH domain-containing protein 3-like [Neodiprion lecontei]	Ciona intestinalis cDNA, clone:cicl047a17, full insert sequence	NA
LOCMI00256-m1	30	22	73	71	12.1681	8.1005	33.9376	38.8989	36.4182	10.1343	up	1.84542	0.016263	0.712898	yes	NA	NA	NA	Vesicle transport protein GOT1B [Zootermopsis nevadensis]	Single read from an extremity of a full-length cDNA clone made from Anopheles gambiae total adult females. 5-PRIME end of clone FK0AAA18BA10 of strain 6-9 of Anopheles gambiae (African malaria mosquito)	Vesicle transport protein GOT1B OS=Bos taurus GN=GOLT1B PE=2 SV=1
LOCMI01983-m1	11	20	51	35	8.28587	13.6762	44.0326	35.6116	39.8221	10.981	up	1.85856	0.0410482	0.712898	yes	GK22331 gene product from transcript GK22331-RA	GO:0000175(3'-5'-exoribonuclease activity);GO:0000176(nuclear exosome (RNase complex));GO:0000177(cytoplasmic exosome (RNase complex));GO:0005634(nucleus);GO:0005652(nuclear lamina);GO:0006397(mRNA processing);GO:0010468(regulation of gene expression);GO:0022008(neurogenesis);GO:0071027(nuclear RNA surveillance)	ko03018(RNA degradation)	PREDICTED: exosome complex exonuclease RRP44 [Athalia rosae]	Protopolystoma xenopodis genome assembly P_xenopodis_South_Africa ,scaffold PXEA_contig0137335	Exosome complex exonuclease RRP44 OS=Mus musculus GN=Dis3 PE=1 SV=4
LOCMI00935-m1	41	50	135	118	15.0509	16.6624	56.803	58.5113	57.6571	15.8567	up	1.86241	0.000803927	0.712898	yes	NA	NA	NA	NA	Drosophila persimilis GL12825 (Dper\GL12825), mRNA	NA
LOCMI01292-m1	11.6667	8.33333	31.3333	25.3333	7.12294	4.61871	21.9269	20.8922	21.4095	5.87082	up	1.86662	0.0271131	0.712898	yes	NA	NA	NA	RNA recognition motif (RRM), partial [Coptotermes formosanus]	PREDICTED: Athalia rosae lissencephaly-1 homolog (LOC105685643), mRNA	RNA-binding protein squid OS=Drosophila melanogaster GN=sqd PE=1 SV=3
LOCMI06000-m1	25	39	99	81	12.6089	17.8563	57.2311	55.1826	56.2068	15.2326	up	1.88358	0.0213985	0.712898	yes	NA	NA	NA	NA	PREDICTED: Camponotus floridanus iron-sulfur cluster assembly enzyme ISCU, mitochondrial (LOC105249817), mRNA	NA
LOCMI00167-m1	22	32	87	66	8.98608	11.8655	40.731	36.4142	38.5726	10.4258	up	1.88742	0.0132849	0.712898	yes	NA	NA	NA	NA	NA	NA
LOCMI04167-m1	16	37	77	71	11.8977	24.9766	65.6282	71.3146	68.4714	18.4371	up	1.89289	0.0491262	0.712898	yes	probable phosphomannomutase	GO:0004615(phosphomannomutase activity);GO:0005737(cytoplasm);GO:0005829(cytosol);GO:0009298(GDP-mannose biosynthetic process);GO:0016853(isomerase activity);GO:0045047(protein targeting to ER)	ko00051(Fructose and mannose metabolism);ko00520(Amino sugar and nucleotide sugar metabolism)	unknown [Dendroctonus ponderosae]	Locusta migratoria ionotropic receptor 2 mRNA, partial cds	Phosphomannomutase OS=Saccharomyces cerevisiae (strain ATCC 204508 / S288c) GN=SEC53 PE=1 SV=1
LOCMI11592-m1	51	98	218	202	7.56536	13.197	37.0659	40.4752	38.7705	10.3812	up	1.90099	0.023061	0.712898	yes	NA	NA	NA	hypothetical protein g.24687 [Clastoptera arizonana]	Drosophila melanogaster, chromosome 2L, region 36E-37C, BAC clone BACR07J05, complete sequence	NA
LOCMI14957-m1	1.33333	1	4	2.83333	0.495736	0.337521	1.70463	1.42294	1.56379	0.416628	up	1.90821	0.035111	0.712898	yes	NA	NA	NA	NA	PREDICTED: Trichogramma pretiosum probable cytochrome P450 6a14 (LOC106656787), mRNA	NA
LOCMI07287-m1	8	13	32	29	2.60679	3.84546	11.9516	12.7642	12.3579	3.22613	up	1.93755	0.0110048	0.712898	yes	NA	NA	NA	hypothetical protein g.36469, partial [Cuerna arida]	Drosophila melanogaster, chromosome 2R, region 50C-50D, BAC clone BACR06M19, complete sequence	NA
LOCMI07054-m1	37	59	144	135	4.99079	7.22452	22.2632	24.5969	23.4301	6.10765	up	1.93967	0.00863945	0.712898	yes	cyclic nucleotide gated channel beta 1	GO:0005222(intracellular cAMP activated cation channel activity);GO:0005223(intracellular cGMP activated cation channel activity);GO:0005249(voltage-gated potassium channel activity);GO:0005887(integral component of plasma membrane);GO:0030553(cGMP binding);GO:0042391(regulation of membrane potential)	ko04024(cAMP signaling pathway);ko04022(cGMP - PKG signaling pathway);ko04744(Phototransduction);ko04740(Olfactory transduction)	Cyclic nucleotide-gated cation channel beta-1 [Zootermopsis nevadensis]	Drosophila melanogaster GH25102 full insert cDNA	Cyclic nucleotide-gated cation channel beta-1 OS=Bos taurus GN=CNGB1 PE=1 SV=1
LOCMI04257-m1	5	9	23	18	0.605439	0.98931	3.19218	2.94409	3.06813	0.797375	up	1.94403	0.0163324	0.712898	yes	high affinity cAMP-specific and IBMX-insensitive 3'	NA	ko00230(Purine metabolism)	hypothetical protein L798_02227, partial [Zootermopsis nevadensis]	PREDICTED: Esox lucius pyruvate dehydrogenase (lipoamide) alpha 1 (pdha1), transcript variant X2, mRNA	High affinity cAMP-specific and IBMX-insensitive 3',5'-cyclic phosphodiesterase 8A OS=Homo sapiens GN=PDE8A PE=1 SV=2
LOCMI02920-m1	15	25.5	64.5	54	7.90924	12.206	38.9818	38.4606	38.7212	10.0576	up	1.94483	0.0447237	0.712898	yes	transcription initiation factor TFIID subunit 11	GO:0003713(transcription coactivator activity);GO:0005669(transcription factor TFIID complex);GO:0008134(transcription factor binding);GO:0051123(RNA polymerase II transcriptional preinitiation complex assembly)	ko03022(Basal transcription factors)	PREDICTED: transcription initiation factor TFIID subunit 11 [Cerapachys biroi]	Homo sapiens PRO2134 mRNA, complete cds	Transcription initiation factor TFIID subunit 11 OS=Mus musculus GN=Taf11 PE=2 SV=1
LOCMI12134-m1	16	35	88	63	2.96491	5.88775	18.691	15.7692	17.2301	4.42633	up	1.96075	0.0250707	0.712898	yes	NA	NA	NA	PREDICTED: uncharacterized protein K02A2.6-like [Rhagoletis zephyria]	Zebrafish DNA sequence from clone CH211-197G22 in linkage group 18, complete sequence	Putative glutathione-specific gamma-glutamylcyclotransferase 2 OS=Homo sapiens GN=CHAC2 PE=2 SV=1
LOCMI14676-m1	34	56	131	134	1.4951	2.23547	6.60269	7.9593	7.28099	1.86528	up	1.96474	0.0372746	0.712898	yes	NA	NA	NA	PREDICTED: centromere-associated protein E [Clupea harengus]	Coptotermes formosanus clone CFSNI2449 60S ribosomal protein L8 mRNA, complete cds	A-kinase anchor protein 9 OS=Homo sapiens GN=AKAP9 PE=1 SV=3
LOCMI14402-m1	51	80	221	173	26.6491	37.9483	132.362	122.106	127.234	32.2987	up	1.97794	0.00662342	0.712898	yes	NA	NA	NA	PREDICTED: glutaredoxin-like isoform X1 [Neodiprion lecontei]	PREDICTED: Harpegnathos saltator uncharacterized LOC105181910 (LOC105181910), mRNA	NA
LOCMI12255-m1	69	56	226	162	39.6245	29.1939	148.758	125.663	137.211	34.4092	up	1.99553	0.0386346	0.712898	yes	NA	GO:0004521(endoribonuclease activity);GO:0005575(cellular_component);GO:0009303(rRNA transcription)	NA	Ribonuclease kappa [Zootermopsis nevadensis]	PREDICTED: Apis cerana rho GTPase-activating protein 8-like (LOC107998484), mRNA	Ribonuclease kappa-B OS=Ceratitis capitata PE=3 SV=1
LOCMI06722-m1	6	7	22	18	2.36739	2.5073	9.94947	9.59334	9.7714	2.43734	up	2.00326	0.00602687	0.712898	yes	NA	NA	NA	NA	PREDICTED: Stomoxys calcitrans sodium-dependent phosphate transporter 2 (LOC106090280), mRNA	NA
LOCMI06981-m1	2	5	10	11	1.14854	2.6066	6.58223	8.53269	7.55746	1.87757	up	2.00904	0.0497308	0.712898	yes	NA	NA	NA	NA	Pediculus humanus corporis alpha-catulin, putative, mRNA	NA
LOCMI15976-m1	5	10	26	20	3.18687	5.78607	18.9944	17.2188	18.1066	4.48647	up	2.01286	0.0188637	0.712898	yes	NA	NA	NA	AGAP000109-PA-like protein [Anopheles sinensis]	PREDICTED: Diaphorina citri USP6 N-terminal-like protein (LOC103505132), mRNA	NA
LOCMI12472-m1	8	15	41	31	1.71855	2.92518	10.0952	8.99524	9.54521	2.32187	up	2.03949	0.0128661	0.712898	yes	NA	NA	NA	hypothetical protein g.30822, partial [Homalodisca liturata]	Single read from an extremity of a full-length cDNA clone made from Anopheles gambiae total adult females. 3-PRIME end of clone FK0AAC4BB08 of strain 6-9 of Anopheles gambiae (African malaria mosquito)	Syntaxin-binding protein 5-like OS=Homo sapiens GN=STXBP5L PE=1 SV=2
LOCMI14237-m1	24	82	199	132	6.96013	21.5878	66.1481	51.7081	58.9281	14.274	up	2.04557	0.0491157	0.712898	yes	NA	NA	NA	ADP-ribosylation factor-like protein 6-interacting protein 6 [Zootermopsis nevadensis]	NA	NA
LOCMI06739-m1	5	8	22	19	2.18049	3.16711	10.9968	11.1922	11.0945	2.6738	up	2.05288	0.0309703	0.712898	yes	NA	NA	NA	Sjoegren syndrome nuclear autoantigen 1 like protein [Trachymyrmex cornetzi]	PREDICTED: Drosophila ficusphila plasminogen (LOC108090298), mRNA	Sjoegren syndrome nuclear autoantigen 1 homolog OS=Bos taurus GN=SSNA1 PE=3 SV=1
LOCMI09906-m1	31	106	208	215	1.72225	5.34602	13.2452	16.1344	14.6898	3.53414	up	2.05538	0.0445548	0.712898	yes	NA	NA	NA	PREDICTED: uncharacterized protein LOC108567571 isoform X1 [Nicrophorus vespilloides]	PREDICTED: Nasonia vitripennis microtubule-associated protein tau (LOC100117754), transcript variant X1, mRNA	NA
LOCMI15960-m1	5	15	37	26	0.635977	1.73202	5.39425	4.46707	4.93066	1.184	up	2.05812	0.0368372	0.712898	yes	lysophospholipid acyltransferase 7	NA	ko00564(Glycerophospholipid metabolism)	Lysophospholipid acyltransferase 7 [Zootermopsis nevadensis]	PREDICTED: Agrilus planipennis cyclin-dependent kinase 1 (LOC108733903), mRNA	Lysophospholipid acyltransferase 7 OS=Caenorhabditis elegans GN=mboa-7 PE=1 SV=2
LOCMI17326-m1	41	55	170.5	147.5	18.5785	22.6245	88.5541	90.2811	89.4176	20.6015	up	2.11781	0.00671197	0.712898	yes	probable small nuclear ribonucleoprotein E	GO:0000398(mRNA splicing, via spliceosome);GO:0005634(nucleus);GO:0005681(spliceosomal complex);GO:0030532(small nuclear ribonucleoprotein complex);GO:0071011(precatalytic spliceosome);GO:0071013(catalytic step 2 spliceosome)	ko03040(Spliceosome)	PREDICTED: probable small nuclear ribonucleoprotein E [Trichogramma pretiosum]	Mouse DNA sequence from clone RP23-387C21 on chromosome 2, complete sequence	Probable small nuclear ribonucleoprotein E OS=Drosophila melanogaster GN=SmE PE=1 SV=1
LOCMI14348-m1	4	12	32	21	1.85603	5.05471	17.019	13.1621	15.0905	3.45537	up	2.12673	0.0462246	0.712898	yes	NA	NA	NA	NA	PREDICTED: Solenopsis invicta basement membrane-specific heparan sulfate proteoglycan core protein (LOC105197149), mRNA	NA
LOCMI15757-m1	174	266	760	714	15.8185	21.9526	79.1931	87.6783	83.4357	18.8855	up	2.14338	0.00914951	0.712898	yes	NA	NA	NA	hypothetical protein g.26709 [Clastoptera arizonana]	PREDICTED: Nasonia vitripennis sodium-coupled monocarboxylate transporter 1-like (LOC100116003), mRNA	ETS-like protein pointed, isoform P1 OS=Drosophila melanogaster GN=pnt PE=2 SV=1
LOCMI04228-m1	9	23	60	47	2.41671	5.6066	18.4668	17.0474	17.7571	4.01166	up	2.14613	0.0409729	0.712898	yes	NA	GO:0003674(molecular_function);GO:0005856(cytoskeleton);GO:0005886(plasma membrane);GO:0030178(negative regulation of Wnt signaling pathway);GO:0070201(regulation of establishment of protein localization)	NA	FERM domain-containing protein 8 [Zootermopsis nevadensis]	Drosophila melanogaster, chromosome 3R, region 96C-96D, BAC clone BACR17E12, complete sequence	FERM domain-containing protein 8 OS=Xenopus laevis GN=frmd8 PE=2 SV=1
LOCMI02660-m1	9.16667	8.16667	32.5	27.3333	2.30163	1.86148	9.35332	9.27033	9.31183	2.08155	up	2.1614	0.0156405	0.712898	yes	NA	NA	NA	hypothetical protein X975_04412, partial [Stegodyphus mimosarum]	PREDICTED: Orussus abietinus ATP-dependent helicase brm (LOC105697038), transcript variant X1, mRNA	NA
LOCMI17057-m1	12	17.5	56.5	44.5	5.65864	7.49132	30.5378	28.3446	29.4412	6.57498	up	2.16278	0.00442549	0.712898	yes	probable small nuclear ribonucleoprotein Sm D2	GO:0000398(mRNA splicing, via spliceosome);GO:0005681(spliceosomal complex);GO:0007052(mitotic spindle organization);GO:0007067(mitotic nuclear division);GO:0022008(neurogenesis);GO:0030532(small nuclear ribonucleoprotein complex);GO:0044822(poly(A) RNA binding);GO:0071011(precatalytic spliceosome);GO:0071013(catalytic step 2 spliceosome)	ko03040(Spliceosome)	PREDICTED: probable small nuclear ribonucleoprotein Sm D2 isoform X1 [Halyomorpha halys]	PREDICTED: Solenopsis invicta ankyrin repeat and KH domain-containing protein 1-like (LOC105205982), partial mRNA	Probable small nuclear ribonucleoprotein Sm D2 OS=Drosophila melanogaster GN=SmD2 PE=1 SV=1
LOCMI00094-m1	10	15	44	41	6.74431	9.18371	34.0133	37.3508	35.6821	7.96401	up	2.16363	0.00770244	0.712898	yes	NA	NA	NA	NA	Pediculus humanus corporis conserved hypothetical protein, mRNA	NA
LOCMI11038-m1	1	1	4	3	0.411355	0.373427	1.88597	1.66693	1.77645	0.392391	up	2.17863	0.0444133	0.712898	yes	NA	NA	NA	NA	PREDICTED: Diachasma alloeum myophilin (LOC107035907), mRNA	NA
LOCMI06425-m1	1	1	4	3	0.426479	0.387156	1.95531	1.72821	1.84176	0.406817	up	2.17863	0.0444133	0.712898	yes	NA	NA	NA	NA	PREDICTED: Nasonia vitripennis 85/88 kDa calcium-independent phospholipase A2 (LOC100121363), transcript variant X4, mRNA	NA
LOCMI14326-m1	114	148	484	426	43.7889	51.6072	213.09	221.028	217.059	47.698	up	2.18609	0.00108163	0.712898	yes	NA	NA	NA	cabeza CG3606-PA protein, partial [Blattella germanica]	PREDICTED: Polistes canadensis multidrug resistance protein homolog 49-like (LOC106792531), transcript variant X1, mRNA	RNA-binding protein EWS OS=Homo sapiens GN=EWSR1 PE=1 SV=1
LOCMI06384-m1	301.744	559.116	1646.34	1336.69	39.8667	67.0599	249.315	238.551	243.933	53.4633	up	2.18986	0.0242513	0.712898	yes	NA	NA	NA	NA	PREDICTED: Bombyx mori facilitated trehalose transporter Tret1-2 homolog (LOC101735713), mRNA	NA
LOCMI07940-m1	7	8.25	29.9833	23.7833	2.76196	2.95503	13.5599	12.6756	13.1178	2.85849	up	2.1982	0.0213017	0.712898	yes	NA	NA	NA	NA	Locusta migratoria glucosyl glucuronosyl transferases mRNA, complete cds	NA
LOCMI08020-m1	17	14	58	52	15.9035	11.8894	62.1915	65.7092	63.9503	13.8965	up	2.20223	0.00305849	0.712898	yes	NA	GO:0006888(ER to Golgi vesicle-mediated transport);GO:0030134(ER to Golgi transport vesicle);GO:0030173(integral component of Golgi membrane);GO:0030176(integral component of endoplasmic reticulum membrane);GO:0097020(COPII adaptor activity)	NA	hypothetical protein g.11277 [Clastoptera arizonana]	Strongyloides papillosus genome assembly S_papillosus_LIN ,scaffold SPAL_scaffold0000016	Protein TEX261 OS=Bos taurus GN=TEX261 PE=2 SV=1
LOCMI09630-m1	6.58333	11.5	36.8333	27	3.182	5.04594	20.4058	17.6278	19.0168	4.11397	up	2.20867	0.0184631	0.712898	yes	NA	NA	NA	NA	PREDICTED: Eufriesea mexicana protein capicua homolog (LOC108551580), transcript variant X2, mRNA	NA
LOCMI09442-m1	2	3.33333	9.33333	9.33333	0.250545	0.379073	1.34014	1.57932	1.45973	0.314809	up	2.21315	0.0288099	0.712898	yes	NA	NA	NA	speckle-type poz protein [Loa loa]	Drosophila busckii chromosome 3L sequence	NA
LOCMI15138-m1	349	606	1962	1453	75.5313	119.059	486.697	424.762	455.729	97.2953	up	2.22774	0.0153925	0.712898	yes	NA	NA	NA	arginine/serine-rich splicing factor, putative [Pediculus humanus corporis]	PREDICTED: Agrilus planipennis solute carrier family 41 member 1-like (LOC108741840), transcript variant X2, mRNA	RNA-binding protein Rsf1 OS=Drosophila melanogaster GN=Rsf1 PE=1 SV=1
LOCMI17071-m1	47	73	228.5	199.5	18.8004	26.5082	104.764	107.793	106.278	22.6543	up	2.22999	0.0138615	0.712898	yes	probable small nuclear ribonucleoprotein E	GO:0000398(mRNA splicing, via spliceosome);GO:0005634(nucleus);GO:0005681(spliceosomal complex);GO:0030532(small nuclear ribonucleoprotein complex);GO:0071011(precatalytic spliceosome);GO:0071013(catalytic step 2 spliceosome)	ko03040(Spliceosome)	PREDICTED: probable small nuclear ribonucleoprotein E [Cimex lectularius]	Mouse DNA sequence from clone RP23-387C21 on chromosome 2, complete sequence	Probable small nuclear ribonucleoprotein E OS=Drosophila melanogaster GN=SmE PE=1 SV=1
LOCMI07547-m1	7	23	52	53	2.85921	8.52835	24.345	29.2417	26.7933	5.69378	up	2.23442	0.0315405	0.712898	yes	NA	NA	NA	NA	NA	NA
LOCMI00332-m1	4	15	34	33	1.60003	5.44689	15.5885	17.8304	16.7095	3.52346	up	2.2456	0.0442819	0.712898	yes	NA	NA	NA	WD repeat-containing protein 81 [Zootermopsis nevadensis]	PREDICTED: Halyomorpha halys guanine nucleotide-binding protein G(i) subunit alpha (LOC106687375), mRNA	NA
LOCMI07602-m1	42	160	433	296	3.45049	11.9328	40.7735	32.8475	36.8105	7.69162	up	2.25876	0.0378662	0.712898	yes	NA	NA	NA	Phospholipase D3 [Heterocephalus glaber]	Eyprepocnemis plorans plorans isolate RTE-1_EP non-LTR retrotransposon RTE endonuclease-reverse transcriptase gene, complete cds	Phospholipase D3 OS=Xenopus laevis GN=pld3 PE=2 SV=1
LOCMI03687-m1	20	44	124	108	5.55034	11.0849	39.443	40.4848	39.9639	8.31762	up	2.26445	0.0483209	0.712898	yes	RAS p21 protein activator (GTPase activating protein) 1	GO:0005096(GTPase activator activity);GO:0005737(cytoplasm);GO:0031235(intrinsic component of the cytoplasmic side of the plasma membrane);GO:0046580(negative regulation of Ras protein signal transduction)	ko04010(MAPK signaling pathway)	Ras GTPase-activating protein 1 [Zootermopsis nevadensis]	Drosophila melanogaster mRNA for RasGap protein	Ras GTPase-activating protein 1 OS=Homo sapiens GN=RASA1 PE=1 SV=1
LOCMI05239-m1	55	78	271	220	33.5796	43.2311	189.644	181.432	185.538	38.4053	up	2.27234	0.00209585	0.712898	yes	NA	NA	NA	NA	PREDICTED: Hydra vulgaris splicing factor 45-like (LOC100208627), mRNA	NA
LOCMI11669-m1	0.5	1	3	2.5	0.0736054	0.133638	0.506197	0.497117	0.501657	0.103622	up	2.27538	0.0434838	0.712898	yes	NA	NA	NA	NA	PREDICTED: Halyomorpha halys low-density lipoprotein receptor-related protein 2 (LOC106683497), mRNA	NA
LOCMI15289-m1	1	2	6	5	0.118855	0.215792	0.817383	0.802721	0.810052	0.167323	up	2.27538	0.0434838	0.712898	yes	NA	NA	NA	hypothetical protein g.24204 [Homalodisca liturata]	PREDICTED: Diuraphis noxia probable cysteine desulfurase, mitochondrial (LOC107166570), transcript variant X1, mRNA	NA
LOCMI07571-m1	3	11	29	22	0.874388	2.91048	9.68812	8.66132	9.17472	1.89244	up	2.27742	0.0472995	0.712898	yes	NA	NA	NA	PREDICTED: putative nuclease HARBI1 [Plutella xylostella]	PREDICTED: Diuraphis noxia protein grainyhead (LOC107164101), mRNA	NA
LOCMI05312-m1	15	44	133	89	1.3898	3.70087	14.1245	11.1386	12.6315	2.54534	up	2.3111	0.0378958	0.712898	yes	NA	GO:0005887(integral component of plasma membrane);GO:0015179(L-amino acid transmembrane transporter activity);GO:0015297(antiporter activity)	NA	B(0,+)-type amino acid transporter 1 [Zootermopsis nevadensis]	PREDICTED: Neodiprion lecontei tyrosine aminotransferase (LOC107223569), mRNA	b(0,+)-type amino acid transporter 1 OS=Homo sapiens GN=SLC7A9 PE=1 SV=1
LOCMI00509-m1	3	5	15	15	2.28952	3.46403	13.1212	15.463	14.2921	2.87677	up	2.31269	0.0303814	0.712898	yes	UDP-GalNAc:polypeptide N-acetylgalactosaminyltransferase	NA	ko00512(Mucin type O-glycan biosynthesis)	Putative polypeptide N-acetylgalactosaminyltransferase 9-like Protein [Tribolium castaneum]	NA	Putative polypeptide N-acetylgalactosaminyltransferase 9 OS=Drosophila melanogaster GN=pgant9 PE=2 SV=2
LOCMI07936-m1	169	841	1916	1886	56.0125	253.037	727.867	844.342	786.104	154.525	up	2.34688	0.0485828	0.712898	yes	H2A histone family member V	GO:0000790(nuclear chromatin);GO:0003677(DNA binding);GO:0006342(chromatin silencing)	ko05322(Systemic lupus erythematosus);ko05034(Alcoholism)	Histone H2A.V, partial [Dufourea novaeangliae]	Dendroctonus ponderosae Seq01047291, whole genome shotgun sequence	Histone H2A.V (Fragment) OS=Strongylocentrotus purpuratus GN=H2A.F/Z PE=1 SV=1
LOCMI10102-m1	16	24	89	67	4.83342	6.58166	30.8165	27.3394	29.0779	5.70754	up	2.34898	0.0189521	0.712898	yes	mpv17 protein	NA	ko04146(Peroxisome)	PREDICTED: protein Mpv17 isoform X2 [Orussus abietinus]	PREDICTED: Agrilus planipennis mediator of RNA polymerase II transcription subunit 12 (LOC108733730), mRNA	Protein SYM1 OS=Gibberella zeae (strain PH-1 / ATCC MYA-4620 / FGSC 9075 / NRRL 31084) GN=SYM1 PE=3 SV=1
LOCMI03245-m1	2.66667	2.16667	11	8.16667	1.77781	1.31129	8.40558	7.35428	7.87993	1.54455	up	2.351	0.0260006	0.712898	yes	NA	GO:0005524(ATP binding);GO:0005634(nucleus);GO:0005832(chaperonin-containing T-complex);GO:0006457(protein folding);GO:0051082(unfolded protein binding)	NA	T-complex protein subunit delta [Locusta migratoria]	PREDICTED: Ceratosolen solmsi marchali death-associated protein kinase 3-like (LOC105365492), mRNA	T-complex protein 1 subunit delta OS=Ashbya gossypii (strain ATCC 10895 / CBS 109.51 / FGSC 9923 / NRRL Y-1056) GN=CCT4 PE=3 SV=1
LOCMI08282-m1	8.5	22.5	69	52	4.07446	9.7909	37.9104	33.6692	35.7898	6.93268	up	2.36806	0.0187337	0.712898	yes	NA	NA	NA	PREDICTED: probable pterin-4-alpha-carbinolamine dehydratase [Vollenhovia emeryi]	PREDICTED: Limulus polyphemus phosphoribosyl pyrophosphate synthase-associated protein 2-like (LOC106472009), transcript variant X1, mRNA	Pterin-4-alpha-carbinolamine dehydratase OS=Drosophila virilis GN=Pcd PE=3 SV=1
LOCMI13705-m1	4	10	32	23	2.5495	5.78607	23.3778	19.8016	21.5897	4.16779	up	2.37299	0.0191297	0.712898	yes	NA	NA	NA	NA	Ixodes scapularis conserved hypothetical protein, mRNA	NA
LOCMI16540-m1	85	347	856	814	17.3595	64.3334	200.378	224.554	212.466	40.8464	up	2.37895	0.0450144	0.712898	yes	NA	NA	NA	B-cell lymphoma 3-encoded protein-like protein [Zootermopsis nevadensis]	PREDICTED: Lingula anatina vacuolar protein sorting-associated protein 54-like (LOC106167470), transcript variant X1, mRNA	NF-kappa-B inhibitor beta OS=Mus musculus GN=Nfkbib PE=1 SV=2
LOCMI17292-m1	5	8.5	27.5	26	2.45767	3.79282	15.4933	17.2626	16.378	3.12525	up	2.38971	0.00898075	0.712898	yes	snrnp sm protein	GO:0000398(mRNA splicing, via spliceosome);GO:0000932(cytoplasmic mRNA processing body);GO:0003723(RNA binding);GO:0005688(U6 snRNP);GO:0033962(cytoplasmic mRNA processing body assembly);GO:0046540(U4/U6 x U5 tri-snRNP complex);GO:0071011(precatalytic spliceosome);GO:0071013(catalytic step 2 spliceosome)	ko03040(Spliceosome);ko03018(RNA degradation)	U6 snRNA-associated Sm-like protein LSm3 [Zootermopsis nevadensis]	Homo sapiens mRNA for Lsm3 protein	U6 snRNA-associated Sm-like protein LSm3 OS=Bos taurus GN=LSM3 PE=3 SV=3
LOCMI10475-m1	31	63	210	164	17.6278	32.5211	136.872	125.967	131.42	25.0745	up	2.38989	0.0101142	0.712898	yes	NA	GO:0008565(protein transporter activity);GO:0042719(mitochondrial intermembrane space protein transporter complex);GO:0042721(mitochondrial inner membrane protein insertion complex);GO:0045039(protein import into mitochondrial inner membrane);GO:0072321(chaperone-mediated protein transport)	NA	Mitochondrial import inner membrane translocase subunit Tim9 [Zootermopsis nevadensis]	Drosophila melanogaster putative zinc-binding protein (Yippee) gene, complete cds	Mitochondrial import inner membrane translocase subunit Tim9 OS=Drosophila melanogaster GN=Tim9a PE=3 SV=1
LOCMI12199-m1	1	2	6	6	0.300524	0.54563	2.06675	2.43562	2.25118	0.423077	up	2.41169	0.0213664	0.712898	yes	NA	NA	NA	hypothetical protein g.1606, partial [Clastoptera arizonana]	PREDICTED: Tribolium castaneum hect E3 ubiquitin ligase (LOC662402), mRNA	Homeobox protein cut-like 1 OS=Rattus norvegicus GN=Cux1 PE=1 SV=2
LOCMI16457-m1	16	33	105	92	3.72698	6.97814	28.034	28.947	28.4905	5.35256	up	2.41218	0.0319427	0.712898	yes	mothers against decapentaplegic homolog 6	NA	ko04350(TGF-beta signaling pathway)	PREDICTED: mothers against decapentaplegic homolog 6 [Orussus abietinus]	Locusta migratoria retrotransposon LmI, complete sequence	Mothers against decapentaplegic homolog 6 OS=Homo sapiens GN=SMAD6 PE=1 SV=2
LOCMI10243-m1	12.9952	14.0119	58.1056	52.2766	9.42172	9.22216	48.2861	51.1955	49.7408	9.32194	up	2.41573	0.0222909	0.712898	yes	NA	NA	NA	NA	Culex quinquefasciatus conserved hypothetical protein, mRNA	NA
LOCMI04432-m1	4	5	20	17	1.53645	1.74349	8.80537	8.82037	8.81287	1.63997	up	2.42594	0.00882832	0.712898	yes	NA	NA	NA	NA	PREDICTED: Cephus cinctus uncharacterized protein F13E9.13, mitochondrial (LOC107265904), transcript variant X1, mRNA	NA
LOCMI01881-m1	5	7	25	24	3.67095	4.66548	21.0381	23.8012	22.4197	4.16822	up	2.42726	0.0287835	0.712898	yes	NA	NA	NA	NA	NA	NA
LOCMI05258-m1	5	4	22	16	3.67095	2.66599	18.5136	15.8675	17.1905	3.16847	up	2.43975	0.0361718	0.712898	yes	NA	NA	NA	PREDICTED: probable GPI-anchored adhesin-like protein PGA55 isoform X1 [Copidosoma floridanum]	Aedes aegypti AAEL011291-RA partial mRNA	NA
LOCMI05365-m1	70	144	454	422	12.5311	23.4015	93.1548	102.043	97.5988	17.9663	up	2.44157	0.00880854	0.712898	yes	DNA-3-methyladenine glycosylase	GO:0003905(alkylbase DNA N-glycosylase activity);GO:0006284(base-excision repair)	ko03410(Base excision repair)	DNA-3-methyladenine glycosylase [Zootermopsis nevadensis]	PREDICTED: Phalacrocorax carbo DEAH (Asp-Glu-Ala-His) box polypeptide 38 (DHX38), mRNA	DNA-3-methyladenine glycosylase OS=Mus musculus GN=Mpg PE=2 SV=3
LOCMI11151-m1	13	71	168	171	7.93699	39.3514	117.566	141.022	129.294	23.6442	up	2.4511	0.0386326	0.712898	yes	NA	NA	NA	NA	PREDICTED: Dinoponera quadriceps uncharacterized LOC106751840 (LOC106751840), mRNA	NA
LOCMI10462-m1	12	18	66	59	10.0871	13.7356	63.5901	66.9912	65.2906	11.9114	up	2.45453	0.00222777	0.712898	yes	NA	NA	NA	NA	PREDICTED: Harpegnathos saltator palmitoyltransferase ZDHHC2 (LOC105188608), transcript variant X7, mRNA	NA
LOCMI00180-m1	22	43	152	119	11.2922	20.0362	89.4251	82.5056	85.9653	15.6642	up	2.45628	0.00754497	0.712898	yes	NA	GO:0005622(intracellular);GO:0006810(transport)	NA	PREDICTED: cysteine-rich hydrophobic domain-containing protein 2 [Microplitis demolitor]	Ruditapes philippinarum microsatellite RpT37 sequence	Cysteine-rich hydrophobic domain-containing protein 2 OS=Homo sapiens GN=CHIC2 PE=1 SV=1
LOCMI07932-m1	64	108	401	325	40.792	62.4896	292.953	279.806	286.379	51.6408	up	2.47134	0.00661675	0.712898	yes	NA	GO:0005739(mitochondrion);GO:0008565(protein transporter activity);GO:0045039(protein import into mitochondrial inner membrane)	NA	PREDICTED: mitochondrial import inner membrane translocase subunit Tim13-like [Bombyx mori]	Drosophila busckii chromosome 3R sequence	Mitochondrial import inner membrane translocase subunit Tim13 OS=Drosophila melanogaster GN=Tim13 PE=3 SV=1
LOCMI06230-m1	10	3	29	28	10.9436	2.98037	36.3761	41.3901	38.8831	6.96199	up	2.48157	0.0321499	0.712898	yes	mitogen-activated protein kinase 2-like	GO:0005730(nucleolus);GO:0046872(metal ion binding)	ko04010(MAPK signaling pathway);ko04012(ErbB signaling pathway);ko04350(TGF-beta signaling pathway);ko04370(VEGF signaling pathway);ko04068(FoxO signaling pathway);ko04150(mTOR signaling pathway);ko04810(Regulation of actin cytoskeleton);ko04114(Oocyte meiosis);ko04510(Focal adhesion);ko04520(Adherens junction);ko04540(Gap junction);ko04620(Toll-like receptor signaling pathway);ko04621(NOD-like r…	AAEL001532-PA [Aedes aegypti]	Xenopus tropicalis yippee like 1 (ypel1), mRNA	Protein yippee-like 2 OS=Bos taurus GN=YPEL2 PE=3 SV=1
LOCMI04575-m1	47	23.8333	176.333	135.667	33.655	15.4926	144.725	131.221	137.973	24.5738	up	2.48919	0.0127143	0.712898	yes	NA	NA	NA	cytochrome c oxidase subunit I, partial (mitochondrion) [Tegecoelotes corasides]	Locusta migratoria mitochondrion complete genome	NA
LOCMI02128-m1	3	3	14	12	1.8511	1.68042	9.90135	10.0016	9.95146	1.76576	up	2.49462	0.000634969	0.712898	yes	NA	NA	NA	NA	Gryllus bimaculatus Gb2cad mRNA for Gb2-cadherin, partial cds	NA
LOCMI13713-m1	15	44.5	134	119	5.57703	15.0197	57.1051	59.7636	58.4344	10.2984	up	2.5044	0.0468172	0.712898	yes	NA	NA	NA	NA	PREDICTED: Neolamprologus brichardi cytoplasmic FMR1-interacting protein 2-like (LOC102785159), mRNA	NA
LOCMI15775-m1	35	35	169	147.5	29.0005	26.3266	160.503	165.085	162.794	27.6636	up	2.55699	0.00141892	0.712898	yes	NADH dehydrogenase [ubiquinone] 1 alpha subcomplex subunit 2	GO:0003674(molecular_function);GO:0005739(mitochondrion);GO:0005743(mitochondrial inner membrane);GO:0006810(transport);GO:0016020(membrane);GO:0055114(oxidation-reduction process);GO:0070469(respiratory chain)	ko00190(Oxidative phosphorylation)	PREDICTED: NADH dehydrogenase [ubiquinone] 1 alpha subcomplex subunit 2 [Bemisia tabaci]	Ixodes scapularis calmodulin, putative, mRNA	NADH dehydrogenase [ubiquinone] 1 alpha subcomplex subunit 2 OS=Macaca fascicularis GN=NDUFA2 PE=3 SV=3
LOCMI07332-m1	7	28	94	64	4.66675	16.9459	71.8295	57.6336	64.7315	10.8063	up	2.58259	0.030363	0.712898	yes	NA	NA	NA	hypothetical protein TRIADDRAFT_30723 [Trichoplax adhaerens]	NA	LYR motif-containing protein 4 OS=Bos taurus GN=LYRM4 PE=3 SV=1
LOCMI07018-m1	4	1	14	10	1.50652	0.341904	6.04368	5.08738	5.56553	0.924213	up	2.59022	0.02771	0.712898	yes	NA	NA	NA	NA	NA	NA
LOCMI04602-m1	27	20	123	97	11.8639	7.97777	61.9478	57.5722	59.76	9.92081	up	2.59065	0.00364226	0.712898	yes	NA	GO:0005198(structural molecule activity);GO:0016226(iron-sulfur cluster assembly);GO:0051536(iron-sulfur cluster binding);GO:0071000(response to magnetism)	NA	PREDICTED: iron-sulfur cluster assembly 1 homolog, mitochondrial [Nasonia vitripennis]	Rattus norvegicus iron-sulfur cluster assembly 1 homolog (S. cerevisiae), mRNA (cDNA clone MGC:93032 IMAGE:7133788), complete cds	Iron-sulfur cluster assembly 1 homolog, mitochondrial OS=Drosophila melanogaster GN=l(1)G0136 PE=1 SV=1
LOCMI03277-m1	11	37	107	111	3.22228	9.83925	35.9263	43.921	39.9237	6.53077	up	2.61192	0.0253689	0.712898	yes	NA	GO:0005515(protein binding)	NA	WD repeat-containing protein 20 [Zootermopsis nevadensis]	Xenopus tropicalis finished cDNA, clone TEgg012g01	WD repeat-containing protein 20 OS=Homo sapiens GN=WDR20 PE=1 SV=2
LOCMI15693-m1	38	217	569	625	10.3476	53.6421	177.594	229.887	203.74	31.9948	up	2.67082	0.0395868	0.712898	yes	NA	NA	NA	omega glutathione S-transferase [Locusta migratoria]	Ovis canadensis canadensis isolate 43U chromosome 6 sequence	Glutathione S-transferase omega-2 OS=Homo sapiens GN=GSTO2 PE=1 SV=1
LOCMI02421-m1	21	50	179	165	8.89068	19.2165	86.8614	94.3579	90.6096	14.0536	up	2.68872	0.00953777	0.712898	yes	NA	NA	NA	NA	PREDICTED: Eufriesea mexicana poly(U)-binding-splicing factor half pint (LOC108554356), transcript variant X3, mRNA	NA
LOCMI15395-m1	23	101	372	253	8.03629	32.036	148.98	119.406	134.193	20.0362	up	2.74364	0.0294409	0.712898	yes	NA	GO:0005739(mitochondrion);GO:0015035(protein disulfide oxidoreductase activity);GO:0016972(thiol oxidase activity);GO:0050660(flavin adenine dinucleotide binding);GO:0055114(oxidation-reduction process)	NA	PREDICTED: FAD-linked sulfhydryl oxidase ALR [Ceratina calcarata]	Locusta migratoria eater mRNA, partial cds	FAD-linked sulfhydryl oxidase ALR OS=Mus musculus GN=Gfer PE=1 SV=2
LOCMI15350-m1	2	1	9	7	0.231541	0.105096	1.19426	1.09465	1.14446	0.168319	up	2.76539	0.00817299	0.712898	yes	NA	NA	NA	NA	PREDICTED: Trichogramma pretiosum arylsulfatase B-like (LOC106653071), transcript variant X1, mRNA	NA
LOCMI05901-m1	6	9	43	35	2.07147	2.82071	17.0158	16.322	16.6689	2.44609	up	2.76861	0.00132713	0.712898	yes	NA	NA	NA	NA	PREDICTED: Solenopsis invicta uncharacterized LOC105197109 (LOC105197109), mRNA	NA
LOCMI01991-m1	1	15	40	40	0.402785	5.48472	18.4668	21.7627	20.1147	2.94375	up	2.77253	0.0415644	0.712898	yes	NA	NA	NA	hypothetical protein g.35816 [Clastoptera arizonana]	PREDICTED: Plutella xylostella translational activator GCN1-like (LOC105388605), mRNA	Maestro heat-like repeat-containing protein family member 1 OS=Dictyostelium discoideum GN=mroh1 PE=4 SV=1
LOCMI03397-m1	14	9	70	53	11.1235	6.4915	63.7484	56.8811	60.3148	8.8075	up	2.77571	0.0102689	0.712898	yes	NA	GO:0005758(mitochondrial intermembrane space)	NA	hypothetical protein [Coptotermes formosanus]	PREDICTED: Melopsittacus undulatus DPH2 homolog (LOC101877074), mRNA	TP53-regulated inhibitor of apoptosis 1 OS=Homo sapiens GN=TRIAP1 PE=1 SV=1
LOCMI04839-m1	3	62	195	138	1.01165	18.9797	75.3704	62.8587	69.1145	9.99566	up	2.78962	0.0414895	0.712898	yes	NA	NA	NA	Ubiquitin carboxyl-terminal hydrolase 1 [Zootermopsis nevadensis]	Drosophila busckii chromosome 3R sequence	NA
LOCMI01224-m1	11	81	268	208	5.1041	34.1193	142.534	130.367	136.451	19.6117	up	2.79859	0.0473252	0.712898	yes	NA	GO:0003779(actin binding);GO:0005634(nucleus);GO:0005829(cytosol);GO:0031532(actin cytoskeleton reorganization)	NA	phosphatase and actin regulator, putative [Pediculus humanus corporis]	PREDICTED: Nasonia vitripennis probable serine/threonine-protein kinase yakA (LOC100118683), mRNA	Phosphatase and actin regulator 4 OS=Xenopus tropicalis GN=phactr4 PE=2 SV=1
LOCMI00561-m1	0	9	22	24	0	7.29045	22.5011	28.9276	25.7144	3.64523	up	2.81849	0.0465527	0.712898	yes	NA	NA	NA	hypothetical protein L798_11248 [Zootermopsis nevadensis]	Drosophila busckii chromosome X sequence	NA
LOCMI02584-m1	1	11	37	26	0.483342	4.82655	20.4982	16.9749	18.7365	2.65495	up	2.8191	0.0317888	0.712898	yes	NA	NA	NA	conserved hypothetical protein [Pediculus humanus corporis]	D.melanogaster mRNA for C901 protein	Protein serrate OS=Drosophila melanogaster GN=Ser PE=1 SV=3
LOCMI11772-m1	1	2	8	8	0.0858004	0.155779	0.786752	0.927167	0.856959	0.12079	up	2.82673	0.0275378	0.712898	yes	NA	NA	NA	hypothetical protein g.25276, partial [Graphocephala atropunctata]	PREDICTED: Plutella xylostella synaptotagmin-7 (LOC105381501), transcript variant X3, mRNA	Dipeptidyl peptidase 4 OS=Rattus norvegicus GN=Dpp4 PE=1 SV=2
LOCMI16125-m1	0	65	164	171	0	6.39713	20.3791	25.0413	22.7102	3.19856	up	2.82784	0.0462645	0.712898	yes	cytochrome P450	NA	ko00981(Insect hormone biosynthesis)	hypothetical protein g.4922 [Clastoptera arizonana]	PREDICTED: Eufriesea mexicana type I inositol 1,4,5-trisphosphate 5-phosphatase (LOC108549310), transcript variant X2, mRNA	Ecdysone 20-monooxygenase OS=Drosophila melanogaster GN=shd PE=1 SV=3
LOCMI15786-m1	89	30	381	289	75.9132	23.2294	372.486	332.969	352.728	49.5713	up	2.83098	0.0146461	0.712898	yes	cytochrome c oxidase subunit VIIc	GO:0004129(cytochrome-c oxidase activity);GO:0005739(mitochondrion);GO:0005743(mitochondrial inner membrane);GO:0016021(integral component of membrane);GO:1902600(hydrogen ion transmembrane transport)	ko00190(Oxidative phosphorylation)	PREDICTED: cytochrome c oxidase subunit 7C, mitochondrial-like [Anoplophora glabripennis]	PREDICTED: Cimex lectularius zinc finger protein 93-like (LOC106670354), transcript variant X1, mRNA	Cytochrome c oxidase subunit 7C, mitochondrial OS=Rattus norvegicus GN=Cox7c PE=1 SV=2
LOCMI15630-m1	2	2	12	10	0.233875	0.212312	1.6084	1.57955	1.59397	0.223093	up	2.83691	0.000299044	0.712898	yes	NA	NA	NA	carboxylesterase [Oxya chinensis]	Mus musculus 10 BAC RP24-116A15 (Roswell Park Cancer Institute (C57BL/6J Male) Mouse BAC Library) complete sequence	Esterase E4 OS=Myzus persicae PE=1 SV=1
LOCMI04510-m1	6	43	134	125	1.51307	9.84387	38.7321	42.5791	40.6556	5.67847	up	2.83988	0.0409736	0.712898	yes	NA	NA	NA	PREDICTED: protein shuttle craft [Halyomorpha halys]	Single read from an extremity of a full-length cDNA clone made from Anopheles gambiae total adult females. 3-PRIME end of clone FK0AAC5DB07 of strain 6-9 of Anopheles gambiae (African malaria mosquito)	NA
LOCMI10459-m1	17	57	221	178	8.01641	24.4003	119.449	113.378	116.413	16.2084	up	2.84445	0.0308565	0.712898	yes	NA	NA	NA	NA	Locusta migratoria ionotropic receptor 15 (IR15) mRNA, complete cds	NA
LOCMI04136-m1	1.83333	11.5	40.5	31.6667	0.35683	2.03192	9.0351	8.32532	8.68021	1.19438	up	2.86147	0.0408482	0.712898	yes	geranylgeranyl pyrophosphate synthase	GO:0004161(dimethylallyltranstransferase activity);GO:0004311(farnesyltranstransferase activity);GO:0004337(geranyltranstransferase activity);GO:0008299(isoprenoid biosynthetic process);GO:0008354(germ cell migration);GO:0022008(neurogenesis);GO:0035050(embryonic heart tube development);GO:0048477(oogenesis)	ko00900(Terpenoid backbone biosynthesis)	Geranylgeranyl pyrophosphate synthetase [Zootermopsis nevadensis]	Pediculus humanus corporis Charged multivesicular body protein 2B, putative, mRNA	Geranylgeranyl pyrophosphate synthase OS=Bos taurus GN=GGPS1 PE=1 SV=2
LOCMI06481-m1	10	18	84	71	3.60255	5.8867	34.6855	34.5499	34.6177	4.74463	up	2.86714	0.0238485	0.712898	yes	NA	NA	NA	NA	PREDICTED: Orussus abietinus glutamyl aminopeptidase-like (LOC105697630), transcript variant X3, mRNA	NA
LOCMI00920-m1	4	10.5	41.5	38	1.88621	4.49479	22.4304	24.2043	23.3174	3.1905	up	2.86955	0.00966285	0.712898	yes	NA	NA	NA	Protein LMBR1L, partial [Zootermopsis nevadensis]	PREDICTED: Athalia rosae WD repeat and FYVE domain-containing protein 3 (LOC105690388), mRNA	Protein LMBR1L OS=Xenopus laevis GN=lmbr1l PE=2 SV=1
LOCMI00168-m1	9	69	240	184	4.6608	32.4382	142.458	128.711	135.584	18.5495	up	2.86974	0.038049	0.712898	yes	NA	NA	NA	PREDICTED: chromobox protein homolog 1 [Dufourea novaeangliae]	Riptortus pedestris mRNA for hydroxyacylglutathione hydrolase, complete cds, sequence id: Rped-0645	NA
LOCMI10611-m1	10	42	152	134	1.39091	5.30321	24.2327	25.1758	24.7043	3.34706	up	2.88379	0.0466842	0.712898	yes	NA	NA	NA	PREDICTED: LOW QUALITY PROTEIN: CCR4-NOT transcription complex subunit 2-like [Copidosoma floridanum]	Locusta migratoria peptidyl-prolyl isomerase-1 mRNA, complete cds	CCR4-NOT transcription complex subunit 2 OS=Homo sapiens GN=CNOT2 PE=1 SV=1
LOCMI16098-m1	0.5	3	9	10	0.044685	0.24339	0.921918	1.20717	1.06455	0.144037	up	2.88572	0.0428798	0.712898	yes	NA	NA	NA	PREDICTED: beta-galactosidase-1-like protein 2 isoform X1 [Cephus cinctus]	Xenopus tropicalis cDNA clone IMAGE:7684219, containing frame-shift errors	Beta-galactosidase-1-like protein 2 OS=Mus musculus GN=Glb1l2 PE=1 SV=1
LOCMI16234-m1	59.7603	241.615	884.677	781.768	9.79142	35.9374	166.141	173.017	169.579	22.8644	up	2.89078	0.0434829	0.712898	yes	NA	NA	NA	Cytochrome P450 315a1, mitochondrial [Zootermopsis nevadensis]	Drosophila melanogaster, chromosome 3R, region 86F-87A, BAC clone BACR03D22, complete sequence	Cytochrome P450 315a1, mitochondrial OS=Drosophila melanogaster GN=sad PE=2 SV=1
LOCMI03270-m1	1	0	3	3	0.120334	0	0.413779	0.487628	0.450704	0.0601671	up	2.90513	0.0462654	0.712898	yes	NA	NA	NA	Von Willebrand factor type A (vWA) domain containing protein [Coptotermes formosanus]	PREDICTED: Agrilus planipennis 2',5'-phosphodiesterase 12-like (LOC108744326), mRNA	Collagen alpha-4(VI) chain OS=Mus musculus GN=Col6a4 PE=1 SV=2
LOCMI06903-m1	1	0	3	3	0.331435	0	1.13967	1.34307	1.24137	0.165717	up	2.90513	0.0462654	0.712898	yes	NA	NA	NA	NA	PREDICTED: Nasonia vitripennis protein abrupt-like (LOC103317653), transcript variant X2, mRNA	NA
LOCMI13948-m1	1	0.5	5	4	0.0299283	0.0135844	0.171518	0.161704	0.166611	0.0217564	up	2.93698	0.00931985	0.712898	yes	NA	NA	NA	NA	Gryllus bimaculatus mRNA, GBcontig31082	Caldesmon OS=Gallus gallus GN=CALD1 PE=1 SV=2
LOCMI02156-m1	5	24	94	74	3.71802	16.201	80.1176	74.3279	77.2227	9.95951	up	2.95488	0.0288256	0.712898	yes	NA	GO:0016021(integral component of membrane);GO:0016192(vesicle-mediated transport)	NA	Vesicle transport protein SFT2B [Zootermopsis nevadensis]	Drosophila busckii chromosome 2L sequence	Vesicle transport protein SFT2B OS=Homo sapiens GN=SFT2D2 PE=1 SV=1
LOCMI03506-m1	0	332	939	947.5	0	153.341	547.59	651.162	599.376	76.6706	up	2.96672	0.0398073	0.712898	yes	NA	NA	NA	NA	NA	NA
LOCMI16025-m1	11	62	258	171	0.965222	4.93873	25.9485	20.2679	23.1082	2.95198	up	2.96865	0.0363502	0.712898	yes	long-chain-fatty-acid--CoA ligase 1	GO:0001676(long-chain fatty acid metabolic process);GO:0004467(long-chain fatty acid-CoA ligase activity)	ko01212(Fatty acid metabolism);ko00061(Fatty acid biosynthesis);ko00071(Fatty acid degradation);ko04146(Peroxisome)	Long-chain-fatty-acid--CoA ligase 5 [Zootermopsis nevadensis]	PREDICTED: Apis cerana adenylate cyclase type 9 (LOC107997752), transcript variant X2, mRNA	Long-chain-fatty-acid--CoA ligase 1 OS=Mus musculus GN=Acsl1 PE=1 SV=2
LOCMI03602-m1	0.60119	401.886	1350.95	983.806	0.405462	246.053	1044.32	896.243	970.282	123.229	up	2.97706	0.0426199	0.712898	yes	histone H2B type 1-A	GO:0000788(nuclear nucleosome);GO:0003677(DNA binding);GO:0005811(lipid particle);GO:0006333(chromatin assembly or disassembly);GO:0046982(protein heterodimerization activity)	ko05203(Viral carcinogenesis);ko05322(Systemic lupus erythematosus);ko05034(Alcoholism)	Histone H2B [Caligus rogercresseyi]	Anopheles gambiae str. PEST AGAP012894-PA (AgaP_AGAP012894) mRNA, complete cds	Histone H2B OS=Anopheles gambiae GN=AGAP012199 PE=2 SV=5
LOCMI06256-m1	6	41	143	132	1.23846	7.68251	33.8317	36.8029	35.3173	4.46048	up	2.9851	0.0341988	0.712898	yes	NA	NA	NA	Torsin-2A [Zootermopsis nevadensis]	PREDICTED: Solenopsis invicta H(+)/Cl(-) exchange transporter 5-like (LOC105195525), partial mRNA	NA
LOCMI17156-m1	16	77	313	245	9.7686	42.6769	219.036	202.049	210.543	26.2227	up	3.00522	0.0239286	0.712898	yes	u6 snRNA-associated Sm-like protein LSm2-like	GO:0000398(mRNA splicing, via spliceosome);GO:0000932(cytoplasmic mRNA processing body);GO:0003723(RNA binding);GO:0005688(U6 snRNP);GO:0017160(Ral GTPase binding);GO:0044822(poly(A) RNA binding);GO:0046540(U4/U6 x U5 tri-snRNP complex);GO:0071011(precatalytic spliceosome);GO:0071013(catalytic step 2 spliceosome)	ko03040(Spliceosome);ko03018(RNA degradation)	U6 snRNA-associated Sm-like protein LSm2, partial [Zootermopsis nevadensis]	Danio rerio smx5, mRNA (cDNA clone MGC:101795 IMAGE:7231009), complete cds	U6 snRNA-associated Sm-like protein LSm2 OS=Homo sapiens GN=LSM2 PE=1 SV=1
LOCMI03199-m1	0	119	410.5	307	0	29.4166	128.123	112.921	120.522	14.7083	up	3.03459	0.0458735	0.712898	yes	NA	NA	NA	NA	NA	NA
LOCMI02481-m1	0	1	3	3	0	0.10637	0.402912	0.474822	0.438867	0.0531851	up	3.04469	0.0358372	0.712898	yes	NA	NA	NA	PREDICTED: titin-like [Larimichthys crocea]	Schistocerca gregaria allatotropin receptor mRNA, complete cds	NA
LOCMI05084-m1	0	1	3	3	0	0.317188	1.20146	1.41588	1.30867	0.158594	up	3.04469	0.0358372	0.712898	yes	SRY-box 9	GO:0000122(negative regulation of transcription from RNA polymerase II promoter);GO:0001046(core promoter sequence-specific DNA binding);GO:0001077(transcriptional activator activity, RNA polymerase II core promoter proximal region sequence-specific binding);GO:0001158(enhancer sequence-specific DNA binding);GO:0001502(cartilage condensation);GO:0001503(ossification);GO:0001658(branching involved…	ko04024(cAMP signaling pathway)	PREDICTED: transcription factor SOX-2-like [Eufriesea mexicana]	Homo sapiens SOX9 mRNA	Transcription factor SOX-9 OS=Callithrix jacchus GN=SOX9 PE=2 SV=1
LOCMI07185-m1	0	1	3	3	0	0.548472	2.07752	2.4483	2.26291	0.274236	up	3.04469	0.0358372	0.712898	yes	NA	NA	NA	NA	NA	NA
LOCMI08883-m1	4	24	100	73	2.86425	15.601	82.0747	70.6078	76.3412	9.23261	up	3.04765	0.0164185	0.712898	yes	NA	NA	NA	NA	NA	NA
LOCMI09936-m1	7	13	73	57	4.36567	7.36013	52.1836	48.0183	50.101	5.8629	up	3.09515	0.00504507	0.712898	yes	NA	NA	NA	NA	Caenorhabditis elegans genome assembly C_elegans_Bristol_N2_v1_5_4 ,scaffold CELN2_scaffold0000060	NA
LOCMI09100-m1	65	224	1015	837	28.1349	88.0174	503.565	489.368	496.466	58.0761	up	3.09568	0.033975	0.712898	yes	NA	NA	NA	Putative RNA polymerase II transcriptional coactivator [Zootermopsis nevadensis]	Schistosoma japonicum clone SJCHGC01505 unknown mRNA	Putative RNA polymerase II transcriptional coactivator OS=Schizosaccharomyces pombe (strain 972 / ATCC 24843) GN=SPAC16A10.02 PE=1 SV=1
LOCMI10115-m1	3	8	41.25	30	0.661609	1.60162	10.4271	8.93676	9.68192	1.13161	up	3.09691	0.0177289	0.712898	yes	NA	GO:0005509(calcium ion binding);GO:0019233(sensory perception of pain);GO:0048190(wing disc dorsal/ventral pattern formation);GO:0048812(neuron projection morphogenesis)	NA	PREDICTED: Kv channel-interacting protein 1-like isoform X1 [Priapulus caudatus]	Macaca fascicularis brain cDNA clone:QccE-18817, full insert sequence	Kv channel-interacting protein 4 OS=Homo sapiens GN=KCNIP4 PE=1 SV=1
LOCMI16530-m1	72	33	380	328	18.2361	7.58759	110.317	112.216	111.266	12.9119	up	3.10725	0.0294812	0.712898	yes	NA	NA	NA	PREDICTED: protein yellow [Nicrophorus vespilloides]	PREDICTED: Parasteatoda tepidariorum exportin-2-like (LOC107447405), mRNA	Protein yellow OS=Drosophila subobscura GN=y PE=3 SV=1
LOCMI03699-m1	1	0	4	3	0.20641	0	0.946342	0.83643	0.891386	0.103205	up	3.11054	0.0408325	0.712898	yes	NA	NA	NA	NA	NA	NA
LOCMI08870-m1	1	0	4	3	0.228351	0	1.04694	0.925342	0.98614	0.114175	up	3.11054	0.0408325	0.712898	yes	NA	NA	NA	NA	Loa loa pre-mRNA splicing factor PRP8 (LOAG_00327) mRNA, complete cds	NA
LOCMI07310-m1	0.5	9.41667	31.5833	31.4167	0.371802	6.35665	26.9189	31.5559	29.2374	3.36422	up	3.11947	0.024223	0.712898	yes	histone H2A	GO:0000788(nuclear nucleosome);GO:0003677(DNA binding);GO:0005811(lipid particle);GO:0006325(chromatin organization);GO:0046982(protein heterodimerization activity);GO:0051298(centrosome duplication)	ko05322(Systemic lupus erythematosus);ko05034(Alcoholism)	putative H2A histone [Asellus aquaticus]	Homo sapiens genomic DNA, chromosome 11q clone:CTD-2589C9, complete sequences	Histone H2A OS=Drosophila erecta GN=His2A PE=3 SV=2
LOCMI09766-m1	0	2	8	5	0	0.975061	4.92448	3.62711	4.2758	0.48753	up	3.13263	0.0494276	0.712898	yes	NA	NA	NA	NA	NA	NA
LOCMI09929-m1	4	12	57	51	1.69346	4.61197	27.6598	29.1652	28.4125	3.15271	up	3.17186	0.0125434	0.712898	yes	NA	NA	NA	NA	Drosophila melanogaster chromosome 3R	NA
LOCMI03746-m1	0.583333	9.41667	34.5833	31.9167	0.363806	5.33138	24.7217	26.8874	25.8046	2.84759	up	3.17981	0.0380098	0.712898	yes	histone H2A	GO:0000788(nuclear nucleosome);GO:0003677(DNA binding);GO:0005811(lipid particle);GO:0006325(chromatin organization);GO:0046982(protein heterodimerization activity);GO:0051298(centrosome duplication)	ko05322(Systemic lupus erythematosus);ko05034(Alcoholism)	GM11165 [Drosophila sechellia]	Mus musculus apoptosis-inducing factor short isoform 1 (Pdcd8) mRNA, complete cds, alternatively spliced	Histone H2A OS=Drosophila erecta GN=His2A PE=3 SV=2
LOCMI03747-m1	0.583333	9.41667	34.5833	31.9167	0.363806	5.33138	24.7217	26.8874	25.8046	2.84759	up	3.17981	0.0380098	0.712898	yes	histone H2A	GO:0000788(nuclear nucleosome);GO:0003677(DNA binding);GO:0005811(lipid particle);GO:0006325(chromatin organization);GO:0046982(protein heterodimerization activity);GO:0051298(centrosome duplication)	ko05322(Systemic lupus erythematosus);ko05034(Alcoholism)	GM11165 [Drosophila sechellia]	PREDICTED: Callithrix jacchus apoptosis inducing factor, mitochondria associated 1 (AIFM1), transcript variant X1, mRNA	Histone H2A OS=Drosophila erecta GN=His2A PE=3 SV=2
LOCMI00794-m1	0	5	19.5	14	0	2.41529	11.8933	10.0627	10.978	1.20764	up	3.18435	0.0276	0.712898	yes	NA	NA	NA	hypothetical protein L798_11248 [Zootermopsis nevadensis]	PREDICTED: Apis florea tetratricopeptide repeat protein 7B (LOC100865739), transcript variant X2, mRNA	NA
LOCMI13101-m1	1.5	1	9.5	8.5	0.497152	0.300876	3.60894	3.80536	3.70715	0.399014	up	3.2158	0.00175673	0.712898	yes	NA	NA	NA	NA	Drosophila melanogaster chromosome 3R	NA
LOCMI02904-m1	0.60119	162.798	651.7	469.081	0.452853	111.322	562.667	477.278	519.973	55.8876	up	3.21783	0.0257571	0.712898	yes	histone cluster 1, H2bn	GO:0000788(nuclear nucleosome);GO:0003677(DNA binding);GO:0006334(nucleosome assembly);GO:0046982(protein heterodimerization activity)	ko05203(Viral carcinogenesis);ko05322(Systemic lupus erythematosus);ko05034(Alcoholism)	PREDICTED: histone H2B [Microplitis demolitor]	Homo sapiens histone cluster 2, H3, pseudogene 2, mRNA (cDNA clone IMAGE:5190019)	Histone H2B type 1-N OS=Bos taurus GN=HIST1H2BN PE=1 SV=3
LOCMI11271-m1	0.5	3	14.5	10	0.381586	2.07842	12.6838	10.3086	11.4962	1.23	up	3.22443	0.0254062	0.712898	yes	NA	NA	NA	NA	NA	NA
LOCMI11300-m1	9	27	130	124	3.45702	9.41482	57.2349	64.3368	60.7858	6.43592	up	3.23952	0.00800988	0.712898	yes	NA	NA	NA	PREDICTED: RUN domain-containing protein 1-like [Limulus polyphemus]	Anopheles gambiae str. PEST AGAP009498-PA (AgaP_AGAP009498) mRNA, partial cds	NA
LOCMI04564-m1	0	2	8.5	5.5	0	1.48319	7.95894	6.06903	7.01398	0.741595	up	3.24153	0.0389984	0.712898	yes	NA	NA	NA	NA	PREDICTED: Aplysia californica serine/threonine-protein phosphatase 4 regulatory subunit 1-like (LOC101854689), transcript variant X2, mRNA	NA
LOCMI04013-m1	6.5	148.333	546.767	526.317	2.48031	51.3831	239.14	271.28	255.21	26.9317	up	3.24431	0.0239235	0.712898	yes	histone H2A	GO:0000788(nuclear nucleosome);GO:0003677(DNA binding);GO:0005811(lipid particle);GO:0006325(chromatin organization);GO:0046982(protein heterodimerization activity);GO:0051298(centrosome duplication)	ko05322(Systemic lupus erythematosus);ko05034(Alcoholism)	PREDICTED: uncharacterized protein LOC109397469 [Aedes albopictus]	Gryllus bimaculatus mRNA, GBcontig31415	Histone H2A OS=Drosophila erecta GN=His2A PE=3 SV=2
LOCMI06417-m1	0	1	4	3	0	0.516209	2.60708	2.30428	2.45568	0.258104	up	3.2501	0.0313155	0.712898	yes	NA	NA	NA	NA	PREDICTED: Aotus nancymaae dynein, axonemal, heavy chain 10 (DNAH10), mRNA	NA
LOCMI07068-m1	0	3	12	9	0	1.36172	6.8773	6.07854	6.47792	0.680861	up	3.2501	0.0313155	0.712898	yes	NA	NA	NA	NA	NA	NA
LOCMI07971-m1	0	1	4	3	0	0.81005	4.09111	3.61595	3.85353	0.405025	up	3.2501	0.0313155	0.712898	yes	NA	NA	NA	NA	NA	NA
LOCMI12021-m1	2	0	9	7	0.620332	0	3.1996	2.93272	3.06616	0.310166	up	3.30532	0.0405912	0.712898	yes	NA	NA	NA	PREDICTED: progestin and adipoQ receptor family member 3 [Orussus abietinus]	PREDICTED: Diachasma alloeum protein takeout (LOC107036057), mRNA	Progestin and adipoQ receptor family member 3 OS=Mus musculus GN=Paqr3 PE=2 SV=1
LOCMI14567-m1	0	6	27	17	0	1.01256	5.75312	4.26883	5.01098	0.506281	up	3.30708	0.048119	0.712898	yes	wingless protein	GO:0005109(frizzled binding);GO:0005615(extracellular space);GO:0016055(Wnt signaling pathway);GO:0030182(neuron differentiation);GO:0045165(cell fate commitment)	ko04310(Wnt signaling pathway);ko04340(Hedgehog signaling pathway);ko04391(Hippo signaling pathway -fly)	Wnt1 protein [Periplaneta americana]	Gryllus bimaculatus wg mRNA for wingless protein, complete cds	Protein Wnt-1 OS=Bombyx mori GN=WNT-1 PE=2 SV=1
LOCMI00984-m1	4.5	3	29	29.5	2.7188	1.64541	20.0827	24.075	22.0788	2.18211	up	3.33887	0.0491919	0.712898	yes	NA	NA	NA	NA	PREDICTED: Acyrthosiphon pisum 6-phosphofructo-2-kinase/fructose-2,6-bisphosphatase (LOC100160559), mRNA	NA
LOCMI13818-m1	0	5	22	16	0	1.61513	8.97283	7.69037	8.3316	0.807566	up	3.36694	0.0209051	0.712898	yes	NA	NA	NA	NA	PREDICTED: Pygoscelis adeliae nucleoporin 133kDa (NUP133), mRNA	NA
LOCMI02390-m1	0	4	19	12	0	2.21698	13.2961	9.89629	11.5962	1.10849	up	3.38698	0.0481099	0.712898	yes	NA	NA	NA	NA	PREDICTED: Harpegnathos saltator protein FRG1 homolog (LOC105189015), transcript variant X1, mRNA	NA
LOCMI12600-m1	1	4	20	19	0.355835	1.2921	8.15712	9.13231	8.64472	0.82397	up	3.39115	0.00743172	0.712898	yes	NA	NA	NA	NA	Strongyloides papillosus genome assembly S_papillosus_LIN ,scaffold SPAL_contig0000103	NA
LOCMI03503-m1	17	41	272	194	3.1807	6.96382	58.3313	49.0292	53.6802	5.07226	up	3.40369	0.0345531	0.712898	yes	NA	NA	NA	NADP-dependent malic enzyme-like protein [Locusta migratoria]	PREDICTED: Ceratosolen solmsi marchali ATP-dependent helicase brm-like (LOC105368621), mRNA	NA
LOCMI04173-m1	24.2746	15.3939	185.669	142.131	8.7997	5.06586	77.146	69.5958	73.3709	6.93278	up	3.4037	0.0131111	0.712898	yes	NA	NA	NA	heat shock protein 60 [Frankliniella occidentalis]	PREDICTED: Rhinopithecus roxellana mediator complex subunit 23 (MED23), transcript variant X4, mRNA	60 kDa heat shock protein, mitochondrial OS=Drosophila melanogaster GN=Hsp60 PE=1 SV=3
LOCMI03604-m1	2	31	132	128	0.698808	9.83284	52.864	60.4111	56.6376	5.26582	up	3.42703	0.0144928	0.712898	yes	NA	NA	NA	NA	Apteryx australis mantelli genome assembly AptMant0, scaffold C19922461	NA
LOCMI09643-m1	3	0.125	14	13	0.418277	0.0158213	2.23733	2.4483	2.34281	0.217049	up	3.43215	0.0256052	0.712898	yes	luciferase	GO:0003987(acetate-CoA ligase activity);GO:0008152(metabolic process)	ko00640(Propanoate metabolism)	Acyl-CoA synthetase short-chain family member 3, mitochondrial [Zootermopsis nevadensis]	Locusta migratoria odorant receptor 70 mRNA, complete cds	Acyl-CoA synthetase short-chain family member 3, mitochondrial OS=Mus musculus GN=Acss3 PE=1 SV=2
LOCMI08907-m1	5	893.8	4010.78	3122.88	1.64776	267.395	1514.99	1390.14	1452.57	134.521	up	3.4327	0.0319044	0.712898	yes	NA	NA	NA	Histone H2A type 1 [Heterocephalus glaber]	Duck H3 and H4 histone genes	Histone H4 OS=Oikopleura dioica GN=H4.1 PE=3 SV=3
LOCMI09488-m1	0	1	4	4	0	0.461871	2.33265	2.74897	2.54081	0.230935	up	3.45973	0.0181635	0.712898	yes	NA	GO:0042981(regulation of apoptotic process)	NA	PREDICTED: uncharacterized protein LOC108736704 [Agrilus planipennis]	Drosophila melanogaster Drep2 (drep2) mRNA, complete cds	NA
LOCMI04288-m1	0	0.5	2	2	0	0.0703921	0.355511	0.418961	0.387236	0.035196	up	3.45973	0.0181635	0.712898	yes	NA	NA	NA	AT28638p [Drosophila melanogaster]	Drosophila melanogaster AT28638 full insert cDNA	NA
LOCMI03330-m1	0.934524	513.321	2442.59	1753.13	0.440678	219.74	1320.2	1116.67	1218.43	110.09	up	3.46827	0.0180067	0.712898	yes	histone H2B type 1-A	GO:0000788(nuclear nucleosome);GO:0003677(DNA binding);GO:0005811(lipid particle);GO:0006334(nucleosome assembly);GO:0035267(NuA4 histone acetyltransferase complex)	ko05203(Viral carcinogenesis);ko05322(Systemic lupus erythematosus);ko05034(Alcoholism)	Histone H2B.3 [Orchesella cincta]	PREDICTED: Acyrthosiphon pisum fatty acid synthase (LOC100166426), mRNA	Histone H2B OS=Anopheles gambiae GN=AGAP012199 PE=2 SV=5
LOCMI05869-m1	4	10.5	70.5	54	2.05314	4.89256	41.4768	37.4395	39.4581	3.47285	up	3.50613	0.00713893	0.712898	yes	NA	NA	NA	NA	NA	NA
LOCMI04199-m1	0	22	98	87	0	13.6279	76.6481	80.189	78.4186	6.81395	up	3.52463	0.04711	0.712898	yes	NA	NA	NA	NA	PREDICTED: Eufriesea mexicana ATP-dependent RNA helicase DHX8 (LOC108553970), mRNA	NA
LOCMI04942-m1	3	14	79	68	0.614852	2.60476	18.5582	18.8251	18.6916	1.6098	up	3.53744	0.0339943	0.712898	yes	NA	NA	NA	PREDICTED: tip elongation aberrant protein 1-like isoform X3 [Nasonia vitripennis]	NA	NA
LOCMI12572-m1	0	6	31	21	0	3.1592	20.609	16.4526	18.5308	1.5796	up	3.55229	0.0271605	0.712898	yes	NA	NA	NA	NA	PREDICTED: Agrilus planipennis DNA-directed RNA polymerase I subunit RPA1-like (LOC108738914), mRNA	NA
LOCMI00786-m1	5	5	47	43	4.46162	4.05025	48.0705	51.8286	49.9496	4.25594	up	3.55292	0.0245041	0.712898	yes	NA	NA	NA	NA	PREDICTED: Polistes canadensis F-box/LRR-repeat protein 4 (LOC106783634), mRNA	NA
LOCMI07370-m1	0	12	63	42	0	2.28101	15.1201	11.8791	13.4996	1.1405	up	3.56518	0.0319644	0.712898	yes	insulin-like receptor	NA	ko04068(FoxO signaling pathway);ko04213(Longevity regulating pathway - multiple species);ko04931(Insulin resistance)	Insulin-like receptor [Camponotus floridanus]	Dendroctonus ponderosae Seq01024813, whole genome shotgun sequence	Insulin-like peptide receptor OS=Branchiostoma lanceolatum PE=2 SV=1
LOCMI16432-m1	16.4484	6.40924	115.593	97.9807	3.61372	1.27829	29.1087	29.0771	29.0929	2.446	up	3.57217	0.0278527	0.712898	yes	NA	NA	NA	PREDICTED: uncharacterized protein LOC105273745 [Fopius arisanus]	Drosophila busckii chromosome 2L sequence	Serpin B4 OS=Homo sapiens GN=SERPINB4 PE=1 SV=2
LOCMI08540-m1	0	7.5	31	34	0	0.997221	5.20428	6.72664	5.96546	0.498611	up	3.58065	0.0372885	0.712898	yes	NA	NA	NA	sugar transporter, putative [Pediculus humanus corporis]	Triatoma infestans clone tin-589 testis enhanced gene transcript-like protein mRNA, complete cds	Facilitated trehalose transporter Tret1 OS=Aedes aegypti GN=Tret1 PE=3 SV=1
LOCMI07725-m1	0	16	79	62	0	0.604776	3.77025	3.48703	3.62864	0.302388	up	3.58496	0.0276959	0.712898	yes	NA	NA	NA	hypothetical protein AMK59_1526 [Oryctes borbonicus]	Drosophila melanogaster clone BACR33A10, complete sequence	Nipped-B-like protein OS=Homo sapiens GN=NIPBL PE=1 SV=2
LOCMI00625-m1	1	433.386	2307.85	1610.96	0.500009	196.717	1322.65	1088.03	1205.34	98.6085	up	3.61158	0.0201664	0.712898	yes	histone H2B type 1-M-like	GO:0005811(lipid particle);GO:0035267(NuA4 histone acetyltransferase complex)	ko05203(Viral carcinogenesis);ko05322(Systemic lupus erythematosus);ko05034(Alcoholism)	PREDICTED: histone H2B [Cephus cinctus]	PREDICTED: Eptesicus fuscus MDN1, midasin homolog (yeast) (MDN1), mRNA	Histone H2B OS=Drosophila hydei GN=His2B PE=3 SV=2
LOCMI04726-m1	0	1	5	4	0	0.0835766	0.527623	0.497432	0.512528	0.0417883	up	3.61646	0.0350011	0.712898	yes	NA	GO:0005249(voltage-gated potassium channel activity);GO:0005887(integral component of plasma membrane);GO:0042391(regulation of membrane potential)	NA	Potassium voltage-gated channel subfamily H member 8 [Zootermopsis nevadensis]	Drosophila melanogaster Oregon-R putative potassium channel subunit (elk) mRNA, complete cds	Potassium voltage-gated channel subfamily H member 8 OS=Homo sapiens GN=KCNH8 PE=2 SV=2
LOCMI02093-m1	0	11	48	50	0	4.38777	24.1747	29.6764	26.9256	2.19389	up	3.61742	0.0222988	0.712898	yes	NA	NA	NA	NA	NA	NA
LOCMI04509-m1	3	44	219	210	0.906267	12.0664	75.8293	85.6905	80.7599	6.48632	up	3.63817	0.0104076	0.712898	yes	NA	NA	NA	hypothetical protein g.43772, partial [Cuerna arida]	NA	NA
LOCMI01919-m1	1.5	12.5	73	57.5	0.580011	4.38777	32.3539	30.0325	31.1932	2.48389	up	3.65056	0.0118425	0.712898	yes	NA	NA	NA	Enolase-phosphatase E1 [Zootermopsis nevadensis]	Drosophila melanogaster chromosome 2L	Enolase-phosphatase E1 OS=Anopheles gambiae GN=AGAP003331 PE=3 SV=5
LOCMI13965-m1	1	13	70	61.5	0.0338594	0.399587	2.71666	2.81276	2.76471	0.216723	up	3.6732	0.0340566	0.712898	yes	NA	NA	NA	chitin synthase 2 [Locusta migratoria]	PREDICTED: Eufriesea mexicana probable ATP-dependent RNA helicase DDX17 (LOC108551060), transcript variant X1, mRNA	NA
LOCMI00213-m1	0	2	9	10	0	0.400405	2.275	2.97892	2.62696	0.200203	up	3.71386	0.0448273	0.712898	yes	NA	NA	NA	NA	PREDICTED: Apis florea heterogeneous nuclear ribonucleoprotein H (LOC100870719), transcript variant X2, mRNA	NA
LOCMI02346-m1	5	24	172	117	1.83548	7.99797	72.3712	58.0154	65.1933	4.91672	up	3.72896	0.0438637	0.712898	yes	NA	NA	NA	NA	PREDICTED: Copidosoma floridanum multidrug resistance-associated protein 4-like (LOC106639135), mRNA	NA
LOCMI15627-m1	0	13	64	63	0	2.36032	14.6716	17.0199	15.8457	1.18016	up	3.74704	0.0126429	0.712898	yes	Neuroligin 4	GO:0005615(extracellular space);GO:0052689(carboxylic ester hydrolase activity)	ko00983(Drug metabolism - other enzymes)	Neuroligin-3 [Zootermopsis nevadensis]	Drosophila busckii chromosome 3R sequence	Neuroligin-1 OS=Homo sapiens GN=NLGN1 PE=1 SV=2
LOCMI11532-m1	0.333333	333.133	1856.62	1459.47	0.235777	213.909	1505.23	1394.42	1449.83	107.073	up	3.75922	0.0200454	0.712898	yes	histone cluster 4, H4	GO:0000786(nucleosome);GO:0003677(DNA binding);GO:0005634(nucleus);GO:0006334(nucleosome assembly);GO:0006352(DNA-templated transcription, initiation);GO:0046982(protein heterodimerization activity)	ko05203(Viral carcinogenesis);ko05322(Systemic lupus erythematosus);ko05034(Alcoholism)	Histone H4, partial [Chelonia mydas]	Libellula quadrimaculata 28S ribosomal RNA gene, partial sequence	Histone H4 type VIII OS=Gallus gallus GN=H4-VIII PE=3 SV=3
LOCMI01455-m1	1	0	6	5	0.865688	0	5.95348	5.84669	5.90008	0.432844	up	3.76882	0.0472079	0.712898	yes	NA	NA	NA	NA	Mus musculus adult male liver tumor cDNA, RIKEN full-length enriched library, clone:C730019E20 product:SIMILAR TO ADENOSIN KINASE homolog [Mus musculus], full insert sequence	NA
LOCMI14653-m1	0	9	49	42	0	3.4092	23.4356	23.6728	23.5542	1.7046	up	3.78848	0.0485645	0.712898	yes	NA	NA	NA	NA	PREDICTED: Diuraphis noxia ATP-dependent 6-phosphofructokinase-like (LOC107171275), mRNA	NA
LOCMI04035-m1	3	22	134	124	1.68935	11.2463	86.4892	94.319	90.4041	6.46784	up	3.80503	0.00622546	0.712898	yes	NA	NA	NA	NA	PREDICTED: Apis cerana structural maintenance of chromosomes protein 2 (LOC107997760), mRNA	NA
LOCMI07088-m1	3	3	33	32	0.7768	0.705178	9.79401	11.1922	10.4931	0.740989	up	3.82385	0.0450387	0.712898	yes	NA	NA	NA	NA	PREDICTED: Apis mellifera dynein regulatory complex subunit 7-like (LOC413319), transcript variant X1, mRNA	NA
LOCMI05509-m1	0.80119	543.595	3329.81	2379.35	0.34679	213.598	1651.99	1391.13	1521.56	106.972	up	3.83025	0.0155775	0.712898	yes	histone H2B type 1-A	GO:0000788(nuclear nucleosome);GO:0003677(DNA binding);GO:0006333(chromatin assembly or disassembly);GO:0046982(protein heterodimerization activity)	ko05203(Viral carcinogenesis);ko05322(Systemic lupus erythematosus);ko05034(Alcoholism)	uncharacterized protein Dwil_GK27326, partial [Drosophila willistoni]	Anopheles gambiae str. PEST AGAP012894-PA (AgaP_AGAP012894) mRNA, complete cds	Histone H2B (Fragments) OS=Litopenaeus vannamei PE=1 SV=2
LOCMI11264-m1	0	53	279	273	0	41.6511	276.837	319.229	298.033	20.8255	up	3.83905	0.0113075	0.712898	yes	NA	NA	NA	NA	NA	NA
LOCMI06447-m1	0.5	0	3	3	0.254391	0	1.74949	2.06173	1.90561	0.127195	up	3.90513	0.0142159	0.712898	yes	NA	NA	NA	NA	PREDICTED: Cricetulus griseus regulator of chromosome condensation 1 (Rcc1), transcript variant X4, mRNA	NA
LOCMI12480-m1	11	4	97	81	5.22961	1.72634	52.8575	52.0164	52.4369	3.47797	up	3.91426	0.0164484	0.712898	yes	NA	NA	NA	NA	Ixodes scapularis U5 snRNP-associated RNA splicing factor, putative, mRNA	NA
LOCMI11159-m1	0	9	50	49	0	0.673124	4.72163	5.45303	5.08733	0.336562	up	3.91796	0.0110089	0.712898	yes	NA	NA	NA	PREDICTED: A disintegrin and metalloproteinase with thrombospondin motifs 2 [Tribolium castaneum]	Pediculus humanus corporis pipsqueak, putative, mRNA	Disintegrin and metalloproteinase domain-containing protein 25 OS=Mus musculus GN=Adam25 PE=2 SV=1
LOCMI13687-m1	2	0	13	12	1.08413	0	8.07707	8.78642	8.43175	0.542066	up	3.95929	0.0112942	0.712898	yes	NA	NA	NA	PREDICTED: uncharacterized protein LOC107269500 isoform X1 [Cephus cinctus]	PREDICTED: Halyomorpha halys eukaryotic translation initiation factor 2-alpha kinase 1-like (LOC106688628), mRNA	NA
LOCMI15406-m1	1	6	41	41	0.591848	3.22367	27.8133	32.7772	30.2953	1.90776	up	3.98914	0.0224044	0.712898	yes	NA	NA	NA	NA	PREDICTED: Megachile rotundata uncharacterized LOC105661763 (LOC105661763), mRNA	NA
LOCMI01987-m1	2	7	56	55	1.10478	3.51022	35.4563	41.0382	38.2472	2.3075	up	4.05095	0.0246005	0.712898	yes	e3 ubiquitin-protein ligase AMFR-like	GO:0000209(protein polyubiquitination);GO:0000838(Hrd1p ubiquitin ligase ERAD-M complex);GO:0030433(ER-associated ubiquitin-dependent protein catabolic process);GO:0030968(endoplasmic reticulum unfolded protein response);GO:0042787(protein ubiquitination involved in ubiquitin-dependent protein catabolic process);GO:1990381(ubiquitin-specific protease binding)	ko04141(Protein processing in endoplasmic reticulum)	hypothetical protein L798_09082, partial [Zootermopsis nevadensis]	PREDICTED: Habropoda laboriosa rab GDP dissociation inhibitor beta (LOC108570946), mRNA	E3 ubiquitin-protein ligase AMFR OS=Mus musculus GN=Amfr PE=1 SV=2
LOCMI15582-m1	231	50	1950	1738.33	20.0573	3.94111	194.067	203.878	198.973	11.9992	up	4.05156	0.00584461	0.712898	yes	NA	NA	NA	carboxylesterase [Oxya chinensis]	PREDICTED: Plutella xylostella serine/threonine-protein kinase minibrain (LOC105387341), mRNA	Esterase FE4 OS=Myzus persicae PE=1 SV=1
LOCMI15644-m1	0	1	6	6.33333	0	0.0975061	0.738672	0.918868	0.82877	0.048753	up	4.08741	0.0332765	0.712898	yes	NA	NA	NA	carboxylesterase [Locusta migratoria]	PREDICTED: Stomoxys calcitrans serine palmitoyltransferase 1 (LOC106089690), mRNA	Cholinesterase OS=Equus caballus GN=BCHE PE=1 SV=1
LOCMI15324-m1	1.65833	599.177	4544.61	3238.29	0.829182	271.971	2604.55	2187.12	2395.84	136.4	up	4.13461	0.0188624	0.712898	yes	histone H2B type 1-A	GO:0005811(lipid particle);GO:0035267(NuA4 histone acetyltransferase complex)	ko05203(Viral carcinogenesis);ko05322(Systemic lupus erythematosus);ko05034(Alcoholism)	PREDICTED: histone H2B [Tribolium castaneum]	PREDICTED: Sturnus vulgaris MYC binding protein 2, E3 ubiquitin protein ligase (MYCBP2), transcript variant X2, mRNA	Histone H2B OS=Chironomus thummi thummi PE=3 SV=2
LOCMI08350-m1	3.13452	513.833	4002.05	2802.46	1.5539	231.239	2274.01	1876.59	2075.3	116.397	up	4.1562	0.0252642	0.712898	yes	histone H2B type 1-A	GO:0005811(lipid particle);GO:0035267(NuA4 histone acetyltransferase complex)	ko05203(Viral carcinogenesis);ko05322(Systemic lupus erythematosus);ko05034(Alcoholism)	PREDICTED: histone H2B [Orussus abietinus]	Anopheles gambiae str. PEST AGAP012894-PA (AgaP_AGAP012894) mRNA, complete cds	Histone H2B OS=Chironomus thummi thummi PE=3 SV=2
LOCMI04244-m1	0.5	3	25	21.5	0.460326	2.5073	26.3812	26.737	26.5591	1.48381	up	4.16182	0.0220293	0.712898	yes	NA	NA	NA	PREDICTED: WD repeat domain phosphoinositide-interacting protein 2 isoform X1 [Neodiprion lecontei]	Dendroctonus ponderosae Seq01020135, whole genome shotgun sequence	NA
LOCMI14987-m1	0	0.733333	4.86667	4.83333	0	0.167153	1.4006	1.63927	1.51993	0.0835766	up	4.18476	0.0144167	0.712898	yes	NA	NA	NA	PREDICTED: tetraspanin-9-like [Ceratosolen solmsi marchali]	PREDICTED: Cimex lectularius uncharacterized protein C05D11.1-like (LOC106668783), mRNA	NA
LOCMI08523-m1	0	1	8	5.5	0	0.38433	3.88207	3.14526	3.51367	0.192165	up	4.19256	0.0326008	0.712898	yes	NA	GO:0003674(molecular_function);GO:0005575(cellular_component);GO:0008150(biological_process)	NA	PREDICTED: serine-enriched protein isoform X1 [Agrilus planipennis]	Drosophila melanogaster, chromosome 2R, region 53D-53E, BAC clone BACR36P23, complete sequence	Serine-enriched protein OS=Drosophila melanogaster GN=gprs PE=3 SV=3
LOCMI04289-m1	0	0.5	4	3	0	0.0975061	0.984897	0.870507	0.927702	0.048753	up	4.2501	0.00790727	0.712898	yes	NA	GO:0005249(voltage-gated potassium channel activity);GO:0005887(integral component of plasma membrane);GO:0042391(regulation of membrane potential)	NA	PREDICTED: cyclic nucleotide-gated channel rod photoreceptor subunit alpha-like [Cephus cinctus]	Drosophila melanogaster AT28638 full insert cDNA	Cyclic nucleotide-gated cation channel OS=Ictalurus punctatus PE=2 SV=1
LOCMI15507-m1	0	2	16	12	0	0.797777	8.05824	7.12233	7.59029	0.398888	up	4.2501	0.00790727	0.712898	yes	NA	NA	NA	prepro ion transport-like peptide [Locusta migratoria]	Schistocerca gregaria ion transport-like protein mRNA, complete cds	Ion transport peptide-like OS=Schistocerca gregaria PE=2 SV=1
LOCMI16999-m1	0	2	14	14	0	0.202124	1.78642	2.10526	1.94584	0.101062	up	4.26708	0.0173683	0.712898	yes	NA	NA	NA	UDP-glucuronosyltransferase 2B1, partial [Zootermopsis nevadensis]	PREDICTED: Plutella xylostella elongation of very long chain fatty acids protein AAEL008004 (LOC105382588), transcript variant X4, mRNA	UDP-glucuronosyltransferase 2B31 OS=Canis lupus familiaris GN=UGT2B31 PE=1 SV=1
LOCMI06938-m1	0	1	7	7	0	0.0728261	0.643656	0.758533	0.701095	0.0364131	up	4.26708	0.0173683	0.712898	yes	NA	NA	NA	hypothetical protein YQE_08339, partial [Dendroctonus ponderosae]	PREDICTED: Papilio machaon 46 kDa FK506-binding nuclear protein-like (LOC106709184), mRNA	NA
LOCMI09776-m1	0	0.333333	2.33333	2.33333	0	0.0491627	0.434513	0.512063	0.473288	0.0245814	up	4.26708	0.0173683	0.712898	yes	NA	GO:0003674(molecular_function);GO:0005575(cellular_component);GO:0007606(sensory perception of chemical stimulus)	NA	hypothetical protein g.27522, partial [Cuerna arida]	Drosophila melanogaster, chromosome X, region 12E-12F, BAC clone BACR33F13, complete sequence	NA
LOCMI12941-m1	0	1	9	6	0	0.531851	6.04368	4.74822	5.39595	0.265926	up	4.34278	0.0492381	0.712898	yes	NA	NA	NA	membrane transporter [Oryctes borbonicus]	NA	Protein unc-93 homolog A OS=Bos taurus GN=UNC93A PE=2 SV=1
LOCMI10935-m1	3	6	79	66	2.76196	5.0146	83.3645	82.0764	82.7204	3.88828	up	4.41104	0.00114581	0.712898	yes	NA	NA	NA	Protein C20orf11 [Zootermopsis nevadensis]	PREDICTED: Neolamprologus brichardi gephyrin-like (LOC102783247), mRNA	NA
LOCMI00729-m1	0	175.75	1405.58	1405.58	0	98.4448	994.084	1171.5	1082.79	49.2224	up	4.4593	0.0204983	0.712898	yes	NA	NA	NA	NA	NA	NA
LOCMI00458-m1	0	16	143	120	0	8.25934	93.2031	92.1713	92.6872	4.12967	up	4.48827	0.027347	0.712898	yes	NA	NA	NA	PREDICTED: sodium-dependent nutrient amino acid transporter 1-like [Solenopsis invicta]	Culex quinquefasciatus xaa-pro dipeptidase, mRNA	NA
LOCMI08715-m1	1	1	19	16	0.107609	0.097687	2.34347	2.32566	2.33456	0.102648	up	4.50738	0.000168266	0.712898	yes	NA	GO:0005215(transporter activity);GO:0005887(integral component of plasma membrane);GO:0006810(transport)	NA	hypothetical protein L798_13689 [Zootermopsis nevadensis]	TPA_exp: Locusta migratoria chymotrypsin 4 mRNA, partial cds	Sodium- and chloride-dependent GABA transporter 2 OS=Macaca fascicularis GN=SLC6A13 PE=2 SV=1
LOCMI01686-m1	0.533333	201.112	2015.75	1406.71	0.278684	95.3982	1207.28	992.876	1100.08	47.8384	up	4.52329	0.0344251	0.712898	yes	histone H2B type 1-A	GO:0000788(nuclear nucleosome);GO:0003677(DNA binding);GO:0005811(lipid particle);GO:0006333(chromatin assembly or disassembly);GO:0046982(protein heterodimerization activity)	ko05203(Viral carcinogenesis);ko05322(Systemic lupus erythematosus);ko05034(Alcoholism)	uncharacterized protein Dyak_GE14634 [Drosophila yakuba]	Single read from an extremity of a full-length cDNA clone made from Anopheles gambiae total adult females. 5-PRIME end of clone FK0AAA20AB09 of strain 6-9 of Anopheles gambiae (African malaria mosquito)	Histone H2B OS=Anopheles gambiae GN=AGAP012199 PE=2 SV=5
LOCMI13379-m1	0	1	10	7	0	0.304354	3.8428	3.17005	3.50643	0.152177	up	4.52618	0.0330014	0.712898	yes	NA	NA	NA	PREDICTED: uncharacterized protein LOC107188938 [Dufourea novaeangliae]	PREDICTED: Nicrophorus vespilloides nocturnin (LOC108556280), transcript variant X4, mRNA	NA
LOCMI04301-m1	2	0.666667	28	21.5	0.659103	0.199444	10.5764	9.57063	10.0735	0.429274	up	4.55253	0.0131454	0.712898	yes	NA	NA	NA	NA	Rattus norvegicus Y Chr BAC RNECO-29J12 (Amplicon Express Rat SHR-Akr (EcoR1 Digest) BAC library) complete sequence	NA
LOCMI10636-m1	0	8	81	59	0	0.720045	9.205	7.90152	8.55326	0.360022	up	4.57032	0.0183397	0.712898	yes	N-acetylglucosamine-6-sulfatase precursor	GO:0003824(catalytic activity);GO:0005764(lysosome);GO:0008152(metabolic process);GO:0008449(N-acetylglucosamine-6-sulfatase activity);GO:0008484(sulfuric ester hydrolase activity);GO:0016787(hydrolase activity);GO:0030203(glycosaminoglycan metabolic process);GO:0046872(metal ion binding)	ko00531(Glycosaminoglycan degradation);ko04142(Lysosome)	N-acetylglucosamine-6-sulfatase [Zootermopsis nevadensis]	PREDICTED: Plutella xylostella acyl-CoA Delta(11) desaturase (LOC105390388), mRNA	N-acetylglucosamine-6-sulfatase OS=Mus musculus GN=Gns PE=1 SV=1
LOCMI03651-m1	0	19	188	144	0	14.2916	178.548	161.168	169.858	7.1458	up	4.57109	0.00549619	0.712898	yes	NA	NA	NA	NA	PREDICTED: Fopius arisanus 60S ribosomal protein L7 (LOC105265960), mRNA	NA
LOCMI11294-m1	0	2	17	18	0	1.19667	12.8428	16.0252	14.434	0.598333	up	4.59238	0.04686	0.712898	yes	NA	NA	NA	NA	Dendroctonus ponderosae Seq01049369, whole genome shotgun sequence	NA
LOCMI06971-m1	2	1	33	31	0.411355	0.186714	7.77964	8.61246	8.19605	0.299034	up	4.77654	0.0236008	0.712898	yes	NA	NA	NA	NA	NA	NA
LOCMI11209-m1	1	8	109	84	0.0474641	0.344702	5.92993	5.38546	5.6577	0.196083	up	4.85068	0.00908625	0.712898	yes	NA	NA	NA	NA	Locusta migratoria pro-phenoloxidase 1 (PPO1) mRNA, complete cds	NA
LOCMI07694-m1	0	2	21	22	0	0.338606	4.48904	5.54213	5.01559	0.169303	up	4.88874	0.048815	0.712898	yes	NA	NA	NA	poor imd knock in [Locusta migratoria]	Drosophila persimilis GL10916 (Dper\GL10916), mRNA	NA
LOCMI01736-m1	0.25	0.75	13.25	11.25	0.139426	0.379711	8.46987	8.47489	8.47238	0.259568	up	5.02858	0.00928163	0.712898	yes	histone H2A	GO:0000788(nuclear nucleosome);GO:0003677(DNA binding);GO:0005811(lipid particle);GO:0006325(chromatin organization);GO:0046982(protein heterodimerization activity);GO:0051298(centrosome duplication)	ko05322(Systemic lupus erythematosus);ko05034(Alcoholism)	GM11165 [Drosophila sechellia]	Mytilus edulis h4 gene, h2B gene, h2A gene and h3 gene, cluster UW15	Histone H2A OS=Mytilus californianus PE=3 SV=3
LOCMI17253-m1	0	1	13	13	0	0.0783531	1.28608	1.51561	1.40085	0.0391765	up	5.16017	0.0344173	0.712898	yes	GD11733 gene product from transcript GD11733-RA	GO:0005576(extracellular region);GO:0005615(extracellular space);GO:0035006(melanization defense response);GO:0035011(melanotic encapsulation of foreign target);GO:0036263(L-DOPA monooxygenase activity);GO:0036264(dopamine monooxygenase activity);GO:0042417(dopamine metabolic process);GO:0050830(defense response to Gram-positive bacterium);GO:0050832(defense response to fungus)	ko00350(Tyrosine metabolism);ko00740(Riboflavin metabolism)	pro-phenoloxidase 1 [Locusta migratoria]	Apis mellifera phenoloxidase subunit A3 (PPO), mRNA	Phenoloxidase 2 OS=Drosophila melanogaster GN=PPO2 PE=1 SV=1
LOCMI02429-m1	0	3	47	37	0	2.5073	49.5966	46.0125	47.8045	1.25365	up	5.25294	0.00367792	0.712898	yes	NA	NA	NA	NA	NA	NA
LOCMI11806-m1	0	6	107	87	0	3.85268	86.749	83.1228	84.9359	1.92634	up	5.46244	0.00103495	0.712898	yes	NA	NA	NA	NA	Lottia gigantea hypothetical protein partial mRNA	NA
LOCMI05587-m1	1	2	56	46	1.09436	1.98692	70.2436	67.9981	69.1208	1.54064	up	5.48752	0.00359625	0.712898	yes	NA	NA	NA	NA	Strongyloides papillosus genome assembly S_papillosus_LIN ,scaffold SPAL_contig0000213	NA
LOCMI02260-m1	0	0.666667	13	10.6667	0	0.531851	13.0946	12.6619	12.8783	0.265926	up	5.59777	0.000934103	0.712898	yes	NA	NA	NA	NA	Drosophila persimilis GL22122 (Dper\GL22122), mRNA	NA
LOCMI04741-m1	0.333333	1	30	25	0.0145585	0.0396485	1.50182	1.47488	1.48835	0.0271035	up	5.77909	0.000164664	0.712898	yes	multidrug resistance protein homolog 49-like	GO:0016021(integral component of membrane);GO:0042626(ATPase activity, coupled to transmembrane movement of substances);GO:0055085(transmembrane transport)	ko02010(ABC transporters)	PREDICTED: multidrug resistance protein homolog 49 [Dufourea novaeangliae]	Nomadacris japonica RPB2 mRNA for RNA polymerase II second largest subunit, complete cds, isolate: 11	Multidrug resistance protein 1 OS=Cricetulus griseus GN=ABCB1 PE=1 SV=2
LOCMI04880-m1	0	1	33	25	0	0.683809	28.4917	25.4369	26.9643	0.341904	up	6.30131	0.0287982	0.712898	yes	NA	NA	NA	NA	PREDICTED: Oryctolagus cuniculus histone H2B type 1-A (LOC100350750), mRNA	NA
LOCMI00856-m1	0	2	71.6667	59.5833	0	1.09694	49.6296	48.626	49.1278	0.548472	up	6.48498	0.000247343	0.712898	yes	NA	NA	NA	Lm-diptericin [Locusta migratoria manilensis]	PREDICTED: Papilio machaon orexin receptor type 1-like (LOC106708787), mRNA	NA
LOCMI00855-m1	0	2	118.667	110.583	0	0.706755	52.9465	58.1458	55.5461	0.353378	up	7.29633	0.0272246	0.712898	yes	NA	NA	NA	NA	PREDICTED: Pteropus alecto T-cell lymphoma invasion and metastasis 2 (TIAM2), mRNA	NA
LOCMI02225-m1	1	0	84	68	0.816917	0	78.653	75.0352	76.8441	0.408458	up	7.5556	0.0108251	0.712898	yes	NA	NA	NA	NA	PREDICTED: Cephus cinctus BUD13 homolog (LOC107274645), transcript variant X2, mRNA	NA
LOCMI11176-m1	1	0	104	101	0.966685	0	115.233	131.882	123.557	0.483342	up	7.99792	0.0423465	0.712898	yes	NA	NA	NA	NA	78G03_SfBAC_fin, Spodoptera frugiperda BAC, egg DNA	NA
LOCMI02261-m1	0	1.66667	194.5	174.167	0	0.659815	97.2215	102.595	99.9085	0.329908	up	8.2424	0.0156163	0.712898	yes	NA	NA	NA	NA	TPA_exp: Locusta migratoria chymotrypsin 12 mRNA, complete cds	NA
LOCMI00599-m1	0	0	5.66667	4.66667	0	0	4.4848	4.35253	4.41867	0	up	Inf	0.0095271	0.712898	yes	NA	NA	NA	NA	Drosophila melanogaster chromosome X	NA
LOCMI00769-m1	0	0	0.25	0.2	0	0	0.151092	0.142447	0.146769	0	up	Inf	0.0187448	0.712898	yes	NA	NA	NA	major allergen Bla g 1.0101, partial [Blattella germanica]	Nematostella vectensis predicted protein (NEMVEDRAFT_v1g27388) partial mRNA	NA
LOCMI01161-m1	0	0	3	2.5	0	0	1.63477	1.60544	1.6201	0	up	Inf	0.00576115	0.712898	yes	GA15416 gene product from transcript GA15416-RD	GO:0001838(embryonic epithelial tube formation);GO:0004100(chitin synthase activity);GO:0005737(cytoplasm);GO:0006031(chitin biosynthetic process);GO:0006035(cuticle chitin biosynthetic process);GO:0007424(open tracheal system development);GO:0007430(terminal branching, open tracheal system);GO:0007443(Malpighian tubule morphogenesis);GO:0008362(chitin-based embryonic cuticle biosynthetic process…	ko00520(Amino sugar and nucleotide sugar metabolism)	chitin synthase 2 [Locusta migratoria]	PREDICTED: Solenopsis invicta 1-phosphatidylinositol 4,5-bisphosphate phosphodiesterase gamma-1-like (LOC105206257), partial mRNA	NA
LOCMI01368-m1	0	0	0.45	0.4	0	0	0.251397	0.263347	0.257372	0	up	Inf	0.0147765	0.712898	yes	NA	NA	NA	apolipoprotein D [Culex quinquefasciatus]	Aedes aegypti AAEL015305-RA partial mRNA	Outer membrane lipoprotein Blc OS=Citrobacter freundii PE=3 SV=1
LOCMI01707-m1	0	0	2	1.83333	0	0	0.561017	0.606049	0.583533	0	up	Inf	0.0245522	0.712898	yes	maltase A1-like	GO:0003824(catalytic activity);GO:0005975(carbohydrate metabolic process)	ko00052(Galactose metabolism);ko00500(Starch and sucrose metabolism)	PREDICTED: maltase A3-like [Bemisia tabaci]	PREDICTED: Tetranychus urticae selenide, water dikinase-like (LOC107369496), mRNA	Maltase A1 OS=Drosophila melanogaster GN=Mal-A1 PE=2 SV=2
LOCMI02723-m1	0	0	0.25	0.2	0	0	0.0359743	0.0339159	0.0349451	0	up	Inf	0.0187448	0.712898	yes	NA	NA	NA	major allergen Bla g 1.0101, partial [Blattella germanica]	PREDICTED: Halyomorpha halys diacylglycerol kinase eta-like (LOC106692109), mRNA	Protein G12 OS=Anopheles gambiae GN=AGAP006187 PE=2 SV=2
LOCMI03205-m1	0	0	17	14	0	0	7.74088	7.51259	7.62674	0	up	Inf	0.0095271	0.712898	yes	NA	NA	NA	NA	PREDICTED: Notothenia coriiceps zinc finger protein 239-like (LOC104950812), mRNA	NA
LOCMI04554-m1	0	0	4	3	0	0	1.01886	0.900524	0.959691	0	up	Inf	0.0391994	0.712898	yes	NA	NA	NA	TPA_exp: chymotrypsin 6, partial [Locusta migratoria]	Pediculus humanus corporis protein FAM49B, putative, mRNA	NA
LOCMI06100-m1	0	0	30	22	0	0	10.7806	9.31678	10.0487	0	up	Inf	0.0462883	0.712898	yes	NA	NA	NA	NA	Drosophila melanogaster, chromosome 2R, region 44C-44D, BAC clone BACR34O23, complete sequence	NA
LOCMI07522-m1	0	0	4	3	0	0	2.58177	2.28191	2.43184	0	up	Inf	0.0391994	0.712898	yes	NA	NA	NA	NA	PREDICTED: Apis dorsata WD repeat-containing protein 44-like (LOC102676722), transcript variant X1, mRNA	NA
LOCMI08748-m1	0	0	19	18	0	0	15.0373	16.7883	15.9128	0	up	Inf	0.0349924	0.712898	yes	NA	NA	NA	NA	NA	NA
LOCMI09180-m1	0	0	4	3	0	0	0.378268	0.334334	0.356301	0	up	Inf	0.0391994	0.712898	yes	NA	NA	NA	hypothetical protein g.21994, partial [Cuerna arida]	PREDICTED: Athalia rosae uncharacterized LOC105692110 (LOC105692110), mRNA	Ovochymase-2 OS=Rhinella arenarum GN=OVCH2 PE=2 SV=2
LOCMI09306-m1	0	0	4	3	0	0	1.06796	0.943923	1.00594	0	up	Inf	0.0391994	0.712898	yes	NA	NA	NA	NA	NA	NA
LOCMI11382-m1	0	0	0.833333	0.666667	0	0	0.125625	0.118436	0.12203	0	up	Inf	0.0187448	0.712898	yes	NA	NA	NA	PREDICTED: facilitated trehalose transporter Tret1 [Microplitis demolitor]	Anopheles gambiae str. PEST AGAP001493-PA (AgaP_AGAP001493) mRNA, complete cds	Facilitated trehalose transporter Tret1 OS=Drosophila willistoni GN=Tret1 PE=3 SV=1
LOCMI13349-m1	0	0	4.5	4	0	0	4.98604	5.22304	5.10454	0	up	Inf	0.0147765	0.712898	yes	NA	GO:0003674(molecular_function);GO:0005575(cellular_component);GO:0008150(biological_process)	NA	B-cell CLL/lymphoma 7 protein family member B [Coptotermes formosanus]	Drosophila melanogaster mRNA for BCL7-like protein	B-cell CLL/lymphoma 7 protein family member B OS=Bos taurus GN=BCL7B PE=2 SV=1
LOCMI16223-m1	0	0	13	10	0	0	3.05388	2.7684	2.91114	0	up	Inf	0.0311899	0.712898	yes	NA	NA	NA	PREDICTED: cytochrome P450 4g15 [Ceratina calcarata]	NA	Cytochrome P450 4g15 OS=Drosophila melanogaster GN=Cyp4g15 PE=2 SV=1
LOCMI16629-m1	0	0	0.5	0.4	0	0	0.113062	0.106593	0.109827	0	up	Inf	0.0187448	0.712898	yes	NA	NA	NA	Pro-resilin [Zootermopsis nevadensis]	Drosophila melanogaster DNA sequence (P1 DS04106 (D172)), complete sequence	Pro-resilin OS=Drosophila melanogaster GN=resilin PE=1 SV=1
LOCMI17580-m1	0	0	2	1.5	0	0	1.77281	1.56691	1.66986	0	up	Inf	0.0391994	0.712898	yes	NA	NA	NA	NA	PREDICTED: Halyomorpha halys inositol-trisphosphate 3-kinase B-like (LOC106688972), mRNA	NA
