# Supplementary material for: Transcriptome analysis of the molecular mechanism underlying immunity- and reproduction trade-off in Locusta migratoria infected by Micrococcus luteus
Source: PLoS One. 2019 Aug 14;14(8):e0211605. doi: 10.1371/journal.pone.0211605 (PMC6693777; doi:10.1371/journal.pone.0211605)
Supplement: S3 Table — (XLS) [file pone.0211605.s005.xls]

## Sheet: Sheet1
Sup Table 3. Genes that were differentially expressed in infected and control locusts at 6 d after treatment.
Accession	CK6A_CK6_count	CK6B_CK6_count	Ml6A_Ml6_count	Ml6B_Ml6_count	CK6A_CK6_rpkm	CK6B_CK6_rpkm	Ml6A_Ml6_rpkm	Ml6B_Ml6_rpkm	mean_rpkm_J6	mean_rpkm_CK6	regulation	log2FC	pvalue	FDR	significant	annotation	go	kegg	NR_description	NT_description	swissprot_description
LOCMI12129-m1	4247679	5872515	4	8	65163.4	69248.1	0.121748	0.345336	0.233542	67205.8	down	-18.1345	0.0193407	0.0929757	yes	NA	NA	NA	PREDICTED: vitellogenin-like [Nicrophorus vespilloides]	Pediculus humanus corporis hypothetical protein, mRNA	Vitellogenin-1 OS=Solenopsis invicta PE=2 SV=1
LOCMI12128-m1	3779920	5367114	3	10	66286.2	72345.8	0.104379	0.493447	0.298913	69316	down	-17.8231	0.0278089	0.107604	yes	NA	NA	NA	vitellogenin A [Locusta migratoria]	PREDICTED: Cephus cinctus transmembrane protein 94 (LOC107265564), transcript variant X2, mRNA	Vitellogenin-1 OS=Solenopsis invicta PE=2 SV=1
LOCMI11990-m1	2099	2732	2	1	92.6551	92.6978	0.17516	0.12421	0.149685	92.6764	down	-9.27413	1.9944e-07	0.00306619	yes	GD11733 gene product from transcript GD11733-RA	GO:0005576(extracellular region);GO:0005615(extracellular space);GO:0035006(melanization defense response);GO:0035011(melanotic encapsulation of foreign target);GO:0036263(L-DOPA monooxygenase activity);GO:0036264(dopamine monooxygenase activity);GO:0042417(dopamine metabolic process);GO:0050830(defense response to Gram-positive bacterium);GO:0050832(defense response to fungus)	ko00350(Tyrosine metabolism);ko00740(Riboflavin metabolism)	pro-phenoloxidase 1 [Locusta migratoria]	Apis mellifera phenoloxidase subunit A3 (PPO), mRNA	Phenoloxidase 2 OS=Drosophila melanogaster GN=PPO2 PE=1 SV=1
LOCMI16384-m1	8662.33	12523	139.667	87.1667	714.553	794.036	22.8582	20.2325	21.5453	754.295	down	-5.12968	0.034308	0.116076	yes	NA	NA	NA	proteinase inhibitor serpin, partial [Locusta migratoria]	PREDICTED: Bactrocera oleae ceramide glucosyltransferase (LOC106622050), transcript variant X3, mRNA	Serpin B4 OS=Homo sapiens GN=SERPINB4 PE=1 SV=2
LOCMI02207-m1	776	986	23	12	89.5168	87.4282	5.26405	3.89515	4.5796	88.4725	down	-4.27194	0.000595454	0.0610029	yes	NA	NA	NA	hypothetical protein g.23952 [Cuerna arida]	Strongyloides ratti genome assembly S_ratti_ED321, chromosome : 1	Gamma-interferon-inducible lysosomal thiol reductase OS=Mus musculus GN=Ifi30 PE=1 SV=3
LOCMI15588-m1	103	113	6	1	5.62241	4.74128	0.649809	0.153598	0.401704	5.18185	down	-3.68926	0.0224516	0.0981747	yes	NA	NA	NA	carboxylesterase [Oxya chinensis]	M.persicae mRNA for esterase FE4	Esterase FE4 OS=Myzus persicae PE=1 SV=1
LOCMI16676-m1	15	26	0	1	0.821836	1.09496	0	0.154168	0.0770839	0.958399	down	-3.63613	0.0499314	0.133272	yes	solute carrier family 17 (vesicular glutamate transporter), member 6	GO:0006820(anion transport);GO:0016021(integral component of membrane);GO:0022857(transmembrane transporter activity);GO:0030672(synaptic vesicle membrane);GO:0055085(transmembrane transport)	ko04724(Glutamatergic synapse);ko04723(Retrograde endocannabinoid signaling);ko04721(Synaptic vesicle cycle);ko05033(Nicotine addiction)	Vesicular glutamate transporter 2 [Zootermopsis nevadensis]	PREDICTED: Diuraphis noxia laminin subunit alpha (LOC107173414), transcript variant X1, mRNA	Vesicular glutamate transporter 1 OS=Bos taurus GN=SLC17A7 PE=2 SV=1
LOCMI01261-m1	432.667	511.167	13.5	16	182.532	165.76	11.2997	18.9935	15.1466	174.146	down	-3.52323	0.0132781	0.0843546	yes	NA	GO:0004867(serine-type endopeptidase inhibitor activity);GO:0005615(extracellular space)	NA	NA	NA	NA
LOCMI13669-m1	235	338	9	10	12.996	14.3678	0.987491	1.55611	1.2718	13.6819	down	-3.42732	0.0163818	0.0899004	yes	NA	NA	NA	ZK899.2 [Locusta migratoria]	Drosophila sechellia GM12092 (Dsec\GM12092), mRNA	Neural proliferation differentiation and control protein 1 OS=Mus musculus GN=Npdc1 PE=2 SV=2
LOCMI03721-m1	171	188.5	11.5	2.5	35.0684	29.7142	4.67915	1.44265	3.0609	32.3913	down	-3.40358	0.0201912	0.0940588	yes	NA	NA	NA	hypothetical protein g.214, partial [Homalodisca liturata]	PREDICTED: Cephus cinctus tRNA pseudouridine(38/39) synthase (LOC107266327), transcript variant X1, mRNA	NA
LOCMI07430-m1	401	472.5	27.5	7.5	43.3775	39.2874	5.90204	2.28287	4.09245	41.3325	down	-3.33624	0.00565009	0.0680744	yes	NA	NA	NA	PREDICTED: scavenger receptor class B member 1-like [Bemisia tabaci]	Locusta migratoria odorant receptor 129 mRNA, complete cds	Sensory neuron membrane protein 1 OS=Anopheles gambiae GN=snmp1 PE=2 SV=3
LOCMI03529-m1	416	617	32.45	11	15.3563	17.5069	2.3766	1.14258	1.75959	16.4316	down	-3.22316	0.0152683	0.08798	yes	NA	NA	NA	hypothetical protein g.38508, partial [Clastoptera arizonana]	PREDICTED: Ceratitis capitata aspartate--tRNA ligase, cytoplasmic (LOC101453727), transcript variant X1, mRNA	NA
LOCMI02609-m1	2651.33	3050.17	90.6667	138.667	1134.74	1003.43	76.9893	166.996	121.993	1069.09	down	-3.13152	0.0107565	0.0788342	yes	NA	NA	NA	NA	NA	NA
LOCMI05525-m1	7186	9655	574	219	350.185	361.655	55.4972	30.0299	42.7636	355.92	down	-3.0571	0.00952305	0.0768139	yes	NA	NA	NA	variable lymphocyte receptor [Locusta migratoria]	NA	Leucine-rich repeat and immunoglobulin-like domain-containing nogo receptor-interacting protein 4 OS=Homo sapiens GN=LINGO4 PE=2 SV=1
LOCMI02393-m1	57	95	7	1	14.5111	18.59	3.53567	0.716349	2.12601	16.5506	down	-2.96066	0.036837	0.119932	yes	NA	NA	NA	NA	PREDICTED: Opisthocomus hoazin ribosomal protein L23a (RPL23A), mRNA	NA
LOCMI17170-m1	35558.5	48459	3134	1410	2117.12	2217.72	370.211	236.222	303.216	2167.42	down	-2.83756	0.00287885	0.062593	yes	NA	NA	NA	spermatophylax protein 6 [Gryllodes sigillatus]	NA	Chitinase-like protein Idgf4 OS=Glossina morsitans morsitans GN=Idgf4 PE=2 SV=1
LOCMI00428-m1	198	308	21	7	43.3126	51.7883	9.11418	4.3087	6.71144	47.5504	down	-2.82476	0.0267812	0.105912	yes	NA	GO:0005737(cytoplasm);GO:0006097(glyoxylate cycle);GO:0046912(transferase activity, transferring acyl groups, acyl groups converted into alkyl on transfer)	NA	PREDICTED: phosphoenolpyruvate phosphomutase [Crassostrea gigas]	NA	Phosphoenolpyruvate phosphomutase OS=Mytilus edulis PE=1 SV=3
LOCMI13834-m1	6248	7431	669	165	951.091	869.481	202.049	70.6748	136.362	910.286	down	-2.73888	0.017305	0.0908322	yes	NA	NA	NA	NA	PREDICTED: Polistes dominula pyruvate dehydrogenase [acetyl-transferring]-phosphatase 1, mitochondrial (LOC107067075), transcript variant X4, mRNA	NA
LOCMI00613-m1	215	241	26	3	109.47	94.32	26.265	4.29809	15.2815	101.895	down	-2.73722	0.0306031	0.110996	yes	NA	NA	NA	NA	Locusta migratoria lmtakeout-2 mRNA, partial cds	NA
LOCMI04901-m1	135	163	12	6	10.603	9.84044	1.86993	1.32601	1.59797	10.2217	down	-2.67733	0.00456	0.0645488	yes	NA	NA	NA	Vitellogenin [Zootermopsis nevadensis]	PREDICTED: Salmo salar G patch domain containing 11 (gpatch11), transcript variant X1, mRNA	NA
LOCMI10695-m1	887.5	1446.5	110.5	37	52.2093	65.4078	12.8971	6.12464	9.51085	58.8085	down	-2.62838	0.0437114	0.126677	yes	NA	NA	NA	f-spondin, putative [Pediculus humanus corporis]	Oxya chinensis carboxylesterase (CesA10) mRNA, complete cds	Spondin-1 OS=Gallus gallus GN=SPON1 PE=2 SV=1
LOCMI14814-m1	9585	12130	1102.5	329	69.9945	68.087	15.9735	6.76032	11.3669	69.0408	down	-2.60261	0.042592	0.125629	yes	NA	NA	NA	Apolipophorin, partial [Zootermopsis nevadensis]	Pediculus humanus corporis protein GPR89A, putative, mRNA	Apolipophorins OS=Locusta migratoria PE=1 SV=2
LOCMI07492-m1	119	174	5	13	1.97651	2.22143	0.164767	0.607567	0.386167	2.09897	down	-2.44238	0.038582	0.121477	yes	NA	NA	NA	PREDICTED: LOW QUALITY PROTEIN: titin-like [Megachile rotundata]	PREDICTED: Limulus polyphemus rho GTPase-activating protein 190-like (LOC106475805), partial mRNA	NA
LOCMI12696-m1	137674	205980	19107	6428	1188.8	1367.14	327.339	156.182	241.761	1277.97	down	-2.4022	0.0139996	0.0855441	yes	NA	NA	NA	RecName: Full=Apolipophorins; Contains: RecName: Full=Apolipophorin-2; AltName: Full=Apolipophorin II; AltName: Full=apoLp-2; Contains: RecName: Full=Apolipophorin-1; AltName: Full=Apolipophorin I; AltName: Full=apoLp-1; Flags: Precursor	Schistocerca gregaria Sparc (Sparc) mRNA, complete cds	Apolipophorins OS=Locusta migratoria PE=1 SV=2
LOCMI15105-m1	6068	6223	832	160	615.794	485.424	167.518	45.6888	106.604	550.609	down	-2.36877	0.0384378	0.121244	yes	NA	NA	NA	Vitellogenin [Zootermopsis nevadensis]	NA	NA
LOCMI04677-m1	1908	2084	276.25	55.25	61.6474	51.7567	17.7088	5.02306	11.3659	56.702	down	-2.31869	0.0341723	0.115772	yes	NA	NA	NA	hypothetical protein L798_03663 [Zootermopsis nevadensis]	Schistocerca gregaria short neuropeptide F receptor (sNPFR) mRNA, complete cds	NA
LOCMI09780-m1	51	59	7	2	9.71676	8.64042	2.64605	1.07221	1.85913	9.17859	down	-2.30364	0.0231731	0.0991617	yes	NA	GO:0003674(molecular_function);GO:0005575(cellular_component);GO:0007606(sensory perception of chemical stimulus);GO:0048149(behavioral response to ethanol)	NA	PREDICTED: lachesin-like isoform X1 [Papilio polytes]	Drosophila melanogaster, chromosome 3R, region 88E-88E, BAC clone BACR25A06, complete sequence	NA
LOCMI17185-m1	30179	40485	4167	1961	1945.91	2006.52	533.077	355.791	444.434	1976.21	down	-2.1527	0.0216886	0.0972419	yes	NA	NA	NA	spermatophylax protein 6 [Gryllodes sigillatus]	Single read from an extremity of a full-length cDNA clone made from Anopheles gambiae total adult females. 3-PRIME end of clone FK0AAA14AH11 of strain 6-9 of Anopheles gambiae (African malaria mosquito)	Chitinase-like protein Idgf4 OS=Glossina morsitans morsitans GN=Idgf4 PE=2 SV=1
LOCMI13588-m1	3029	4115	441	210	63.8475	66.6724	18.443	12.4556	15.4493	65.26	down	-2.07866	0.0152899	0.08798	yes	epidermal growth factor receptor	GO:0000086(G2/M transition of mitotic cell cycle);GO:0000578(embryonic axis specification);GO:0001654(eye development);GO:0001709(cell fate determination);GO:0001742(oenocyte differentiation);GO:0001745(compound eye morphogenesis);GO:0001751(compound eye photoreceptor cell differentiation);GO:0001752(compound eye photoreceptor fate commitment);GO:0002009(morphogenesis of an epithelium);GO:0003015…	ko04013(MAPK signaling pathway - fly);ko04068(FoxO signaling pathway);ko04144(Endocytosis);ko04214(Apoptosis - fly);ko04320(Dorso-ventral axis formation)	Epidermal growth factor receptor [Blattella germanica]	Schistocerca gregaria cystathionine beta-lyase mRNA, partial cds	Epidermal growth factor receptor OS=Apis mellifera GN=Egfr PE=2 SV=1
LOCMI16191-m1	183	205	34	10	10.4128	8.96605	3.83834	1.60109	2.71971	9.68941	down	-1.83295	0.0475999	0.130651	yes	NA	NA	NA	Cytochrome P450 4C1 [Zootermopsis nevadensis]	PREDICTED: Apis mellifera probable ATP-dependent RNA helicase YTHDC2 (LOC409028), transcript variant X2, mRNA	Cytochrome P450 4C1 OS=Blaberus discoidalis GN=CYP4C1 PE=2 SV=1
LOCMI01007-m1	131	161	21	12	28.6563	27.0712	9.11418	7.38635	8.25026	27.8637	down	-1.75588	0.00366915	0.0636229	yes	NA	NA	NA	gamma-interferon-inducible lysosomal thiol reductase precursor, putative [Pediculus humanus corporis]	PREDICTED: Pan troglodytes methylcrotonoyl-CoA carboxylase 1 (MCCC1), transcript variant X4, mRNA	Gamma-interferon-inducible lysosomal thiol reductase OS=Bos taurus GN=IFI30 PE=2 SV=1
LOCMI15557-m1	24	26	4	2	1.22621	1.02108	0.405475	0.287531	0.346503	1.12365	down	-1.69725	0.0383635	0.121166	yes	NA	NA	NA	carboxylesterase-like protein, partial [Locusta migratoria manilensis]	Antheraea polyphemus putative integumental esterase mRNA, complete cds	Esterase FE4 OS=Myzus persicae PE=1 SV=1
LOCMI02347-m1	31.5	34	3.5	4	5.7422	4.76407	1.26586	2.05176	1.65881	5.25314	down	-1.66303	0.0322775	0.113378	yes	multidrug resistance-associated protein 4-like	GO:0001666(response to hypoxia);GO:0005524(ATP binding);GO:0006855(drug transmembrane transport);GO:0006979(response to oxidative stress);GO:0008340(determination of adult lifespan);GO:0008514(organic anion transmembrane transporter activity);GO:0034059(response to anoxia);GO:0042626(ATPase activity, coupled to transmembrane movement of substances);GO:0043190(ATP-binding cassette (ABC) transporte…	ko02010(ABC transporters)	PREDICTED: multidrug resistance-associated protein 4-like [Cephus cinctus]	PREDICTED: Nasonia vitripennis uncharacterized LOC100124285 (LOC100124285), mRNA	Multidrug resistance-associated protein 4 OS=Homo sapiens GN=ABCC4 PE=1 SV=3
LOCMI04667-m1	17	23	3	2	5.28455	5.49565	1.85025	1.7494	1.79982	5.3901	down	-1.58246	0.00539509	0.0674343	yes	NA	NA	NA	NA	NA	NA
LOCMI17127-m1	2477	3831.5	588	282.5	245.467	291.855	115.609	78.7743	97.1918	268.661	down	-1.46688	0.0320013	0.112838	yes	NA	NA	NA	Chitinase-like protein Idgf4 [Zootermopsis nevadensis]	Drosophila melanogaster X BAC RP98-42M11 (Roswell Park Cancer Institute Drosophila BAC Library) complete sequence	Chitinase-like protein Idgf4 OS=Glossina morsitans morsitans GN=Idgf4 PE=2 SV=1
LOCMI15912-m1	2009	2238	441	177	114.534	98.072	49.8816	28.394	39.1378	106.303	down	-1.44155	0.043635	0.126677	yes	alpha-aminoadipic semialdehyde dehydrogenase	GO:0004029(aldehyde dehydrogenase (NAD) activity)	ko01230(Biosynthesis of amino acids);ko00010(Glycolysis / Gluconeogenesis);ko00053(Ascorbate and aldarate metabolism);ko00620(Pyruvate metabolism);ko00071(Fatty acid degradation);ko00561(Glycerolipid metabolism);ko00260(Glycine, serine and threonine metabolism);ko00280(Valine, leucine and isoleucine degradation);ko00300(Lysine biosynthesis);ko00310(Lysine degradation);ko00330(Arginine and proline…	hypothetical protein g.35741, partial [Clastoptera arizonana]	Xenopus tropicalis aldehyde dehydrogenase 7 family member A1 (aldh7a1), mRNA	Alpha-aminoadipic semialdehyde dehydrogenase OS=Bos taurus GN=ALDH7A1 PE=2 SV=4
LOCMI07223-m1	14	15	2	2	1.19491	0.984079	0.338677	0.480326	0.409502	1.08949	down	-1.41172	0.043839	0.12676	yes	NA	NA	NA	Phosphoglycolate phosphatase [Zootermopsis nevadensis]	Dendroctonus ponderosae Seq01043351, whole genome shotgun sequence	Glycerol-3-phosphate phosphatase OS=Mus musculus GN=Pgp PE=1 SV=1
LOCMI05230-m1	1895	2149	332	292	235.134	204.962	81.7322	101.95	91.8412	220.048	down	-1.26061	0.0275559	0.107238	yes	NA	GO:0004252(serine-type endopeptidase activity);GO:0016485(protein processing)	NA	Furin-like protease 2 [Zootermopsis nevadensis]	Drosophila melanogaster furin2 (FUR2) gene, complete cds	Furin-like protease 2 OS=Drosophila melanogaster GN=Fur2 PE=2 SV=2
LOCMI07208-m1	1442.5	1691	382.5	194.5	24.8535	22.3948	13.0753	9.42956	11.2524	23.6242	down	-1.07003	0.0401522	0.122796	yes	NA	NA	NA	Neurotrypsin [Zootermopsis nevadensis]	PREDICTED: Trichogramma pretiosum baculoviral IAP repeat-containing protein 6 (LOC106654447), mRNA	Neurotrypsin OS=Pan troglodytes GN=PRSS12 PE=3 SV=1
LOCMI03901-m1	131	188	37	21	6.42625	7.08885	3.60112	2.89871	3.24991	6.75755	down	-1.0561	0.0185945	0.0919013	yes	NA	NA	NA	PREDICTED: ATP-binding cassette sub-family G member 4-like [Neodiprion lecontei]	Drosophila busckii chromosome 2R sequence	ATP-binding cassette sub-family G member 4 OS=Homo sapiens GN=ABCG4 PE=1 SV=2
LOCMI09572-m1	4615	5439	1057	783	836.117	757.436	379.944	399.169	389.556	796.777	down	-1.03234	0.0492467	0.132488	yes	NA	NA	NA	NA	Drosophila sechellia GM18147 (Dsec\GM18147), mRNA	NA
LOCMI04713-m1	3	4	0	0	0.174398	0.178736	0	0	0	0.176567	down	-Inf	0.0078201	0.0725671	yes	NA	GO:0005887(integral component of plasma membrane);GO:0015179(L-amino acid transmembrane transporter activity);GO:0015297(antiporter activity)	NA	Cationic amino acid transporter 4 [Zootermopsis nevadensis]	PREDICTED: Neodiprion lecontei dymeclin (LOC107220041), transcript variant X8, mRNA	Cationic amino acid transporter 4 OS=Mus musculus GN=Slc7a4 PE=1 SV=1
LOCMI06876-m1	9	11	0	0	1.12144	1.05356	0	0	0	1.0875	down	-Inf	0.0198629	0.093329	yes	NA	NA	NA	NA	PREDICTED: Parasteatoda tepidariorum Down syndrome cell adhesion molecule-like protein Dscam2 (LOC107449899), transcript variant X4, mRNA	NA
LOCMI16142-m1	2.5	3	0	0	0.160496	0.14804	0	0	0	0.154268	down	-Inf	0.0256885	0.103386	yes	NA	GO:0005506(iron ion binding);GO:0009055(electron carrier activity);GO:0016020(membrane);GO:0016705(oxidoreductase activity, acting on paired donors, with incorporation or reduction of molecular oxygen);GO:0020037(heme binding);GO:0043231(intracellular membrane-bounded organelle);GO:0055114(oxidation-reduction process)	NA	Cytochrome P450 4c3 [Zootermopsis nevadensis]	Riptortus pedestris mRNA for clathrin heavy chain, complete cds, sequence id: Rped-0635	Cytochrome P450 4c3 OS=Drosophila melanogaster GN=Cyp4c3 PE=2 SV=1
LOCMI09120-m1	1916	1969	1798	1176	118.125	93.3093	219.931	204.011	211.971	105.717	up	1.00366	0.0283251	0.108085	yes	non-specific lipid-transfer protein	GO:0006694(steroid biosynthetic process);GO:0015248(sterol transporter activity);GO:0015914(phospholipid transport);GO:0030301(cholesterol transport);GO:0032385(positive regulation of intracellular cholesterol transport);GO:0032934(sterol binding)	ko04146(Peroxisome)	PREDICTED: non-specific lipid-transfer protein [Cephus cinctus]	D.melanogaster mRNA for sterol carrier protein x	Non-specific lipid-transfer protein OS=Mus musculus GN=Scp2 PE=1 SV=3
LOCMI05636-m1	186	264	189	144	39.8031	43.425	80.2444	86.7093	83.4769	41.614	up	1.00431	0.0171643	0.0908322	yes	NA	GO:0003674(molecular_function);GO:0008150(biological_process);GO:0016020(membrane);GO:0016021(integral component of membrane)	NA	hypothetical protein g.48503 [Cuerna arida]	Culex quinquefasciatus ciliary dynein heavy chain 5, mRNA	Keratinocyte-associated protein 2 OS=Canis lupus familiaris GN=KRTCAP2 PE=1 SV=1
LOCMI16150-m1	36.3333	38.5	34.6667	22.8333	1.91945	1.56338	3.63356	3.39422	3.51389	1.74141	up	1.01281	0.0209574	0.0957216	yes	NA	NA	NA	putative cytochrome P450 301a1, mitochondrial, partial [Zootermopsis nevadensis]	PREDICTED: Diachasma alloeum probable ribosome production factor 1 (LOC107048508), mRNA	Probable cytochrome P450 301a1, mitochondrial OS=Drosophila melanogaster GN=Cyp301a1 PE=2 SV=1
LOCMI08050-m1	3160	3560	3219.5	2048	414.751	359.155	838.374	756.362	797.368	386.953	up	1.04309	0.020589	0.0948561	yes	40S ribosomal protein S10-like	GO:0000028(ribosomal small subunit assembly);GO:0003735(structural constituent of ribosome);GO:0022627(cytosolic small ribosomal subunit)	ko03010(Ribosome)	40S ribosomal protein S10 [Zootermopsis nevadensis]	Homo sapiens ankyrin repeat domain 17, mRNA (cDNA clone IMAGE:3938840)	40S ribosomal protein S10 OS=Spodoptera frugiperda GN=RpS10 PE=2 SV=1
LOCMI10776-m1	3880.33	3680	3666.83	2335.28	1348.13	982.751	2527.58	2282.99	2405.28	1165.44	up	1.04533	0.0403565	0.122862	yes	NA	NA	NA	cytochrome c oxidase subunit 1, partial (mitochondrion) [Armadillidium vulgare]	Locusta migratoria mitochondrion complete genome	NA
LOCMI14962-m1	500	484	427	346	41.13	30.6031	69.6892	80.0874	74.8883	35.8665	up	1.0621	0.0341278	0.115772	yes	tumor suppressor candidate 3	GO:0012505(endomembrane system);GO:0016477(cell migration);GO:0035010(encapsulation of foreign target)	ko00510(N-Glycan biosynthesis);ko04141(Protein processing in endoplasmic reticulum)	hypothetical protein g.21709 [Cuerna arida]	Sus scrofa clone Clu_137135.scr.msk.p1.Contig2, mRNA sequence	Tumor suppressor candidate 3 OS=Homo sapiens GN=TUSC3 PE=1 SV=1
LOCMI06940-m1	21	38	28	18	4.69816	6.53468	12.4284	11.3313	11.8799	5.61642	up	1.0808	0.0437011	0.126677	yes	NA	NA	NA	Ankyrin-2 [Zootermopsis nevadensis]	PREDICTED: Cephus cinctus potassium channel subfamily K member 13-like (LOC107266014), mRNA	NA
LOCMI10099-m1	746	750	734	482.5	53.864	41.6248	105.149	98.0294	101.589	47.7444	up	1.08934	0.0299993	0.110508	yes	quinoid dihydropteridine reductase	GO:0004155(6,7-dihydropteridine reductase activity);GO:0005575(cellular_component);GO:0005739(mitochondrion);GO:0006729(tetrahydrobiopterin biosynthetic process);GO:0055114(oxidation-reduction process);GO:0070062(extracellular exosome)	ko00790(Folate biosynthesis)	Dihydropteridine reductase [Zootermopsis nevadensis]	PREDICTED: Copidosoma floridanum sex-lethal homolog (LOC106636746), transcript variant X1, mRNA	Dihydropteridine reductase OS=Bos taurus GN=QDPR PE=2 SV=1
LOCMI02130-m1	21	39	25	21	4.027	5.74855	9.51155	11.3313	10.4214	4.88778	up	1.0923	0.0478712	0.130988	yes	alpha-1	GO:0000030(mannosyltransferase activity);GO:0005783(endoplasmic reticulum)	ko00510(N-Glycan biosynthesis)	alpha-1,2-mannosyltransferase ALG9, putative [Pediculus humanus corporis]	NA	Alpha-1,2-mannosyltransferase ALG9 OS=Homo sapiens GN=ALG9 PE=1 SV=2
LOCMI16430-m1	384	541	410	318	7.78313	8.42854	16.4876	18.1364	17.312	8.10584	up	1.09474	0.0328973	0.114395	yes	NA	NA	NA	PREDICTED: CD109 antigen-like isoform X2 [Bemisia tabaci]	Riptortus pedestris mRNA for gaba(a) receptor-associated protein, complete cds, sequence id: Rped-0351	CD109 antigen OS=Homo sapiens GN=CD109 PE=1 SV=2
LOCMI17106-m1	282	535	343	285	12.9114	18.8282	31.1578	36.717	33.9374	15.8698	up	1.09659	0.0472869	0.130331	yes	NA	GO:0004713(protein tyrosine kinase activity);GO:0004714(transmembrane receptor protein tyrosine kinase activity);GO:0005524(ATP binding);GO:0005886(plasma membrane);GO:0006468(protein phosphorylation);GO:0007165(signal transduction);GO:0007169(transmembrane receptor protein tyrosine kinase signaling pathway);GO:0042052(rhabdomere development);GO:0046716(muscle cell cellular homeostasis);GO:007249…	NA	Tyrosine-protein kinase transmembrane receptor Ror2 [Zootermopsis nevadensis]	PREDICTED: Agrilus planipennis lysosomal alpha-glucosidase-like (LOC108737535), transcript variant X1, mRNA	Tyrosine-protein kinase transmembrane receptor Ror2 OS=Drosophila melanogaster GN=Nrk PE=1 SV=2
LOCMI00132-m1	1376	1891	1524	1088	379.767	401.164	834.513	844.943	839.728	390.466	up	1.10473	0.00381176	0.0636229	yes	40S ribosomal protein S17	GO:0003735(structural constituent of ribosome);GO:0005840(ribosome);GO:0006412(translation);GO:0022627(cytosolic small ribosomal subunit)	ko03010(Ribosome)	40S ribosomal protein S17 [Zootermopsis nevadensis]	Spodoptera frugiperda ribosomal protein S17 mRNA, complete cds	40S ribosomal protein S17 OS=Spodoptera frugiperda GN=RpS17 PE=2 SV=3
LOCMI12397-m1	1144.42	1702.86	1289.69	966.208	71.7542	82.0678	160.434	170.464	165.449	76.911	up	1.10512	0.00655527	0.0698634	yes	NA	GO:0004252(serine-type endopeptidase activity);GO:0005576(extracellular region);GO:0006508(proteolysis)	NA	PREDICTED: serine protease 42-like isoform X2 [Orussus abietinus]	Blattella germanica mRNA for HR3 isoform A (hr3-A gene)	Serine proteinase stubble OS=Drosophila melanogaster GN=Sb PE=2 SV=2
LOCMI12570-m1	351	451	378	270	37.4206	36.9583	79.9547	80.9965	80.4756	37.1894	up	1.11366	0.00182382	0.0610029	yes	ArfGAP with FG repeats 1	GO:0001675(acrosome assembly);GO:0003677(DNA binding);GO:0005096(GTPase activator activity);GO:0005634(nucleus);GO:0006810(transport);GO:0007275(multicellular organism development);GO:0007289(spermatid nucleus differentiation);GO:0016023(cytoplasmic, membrane-bounded vesicle);GO:0042995(cell projection);GO:0043025(neuronal cell body);GO:0043547(positive regulation of GTPase activity);GO:0045109(i…	ko05164(Influenza A)	Arf-GAP domain and FG repeats-containing protein 1 [Zootermopsis nevadensis]	PREDICTED: Agrilus planipennis dynein heavy chain 2, axonemal-like (LOC108736202), partial mRNA	Arf-GAP domain and FG repeat-containing protein 1 OS=Bos taurus GN=AGFG1 PE=2 SV=1
LOCMI15819-m1	1160	1356	1166	875	83.9616	75.4422	167.444	178.209	172.827	79.7019	up	1.11664	0.00657252	0.0699455	yes	isocitrate dehydrogenase	GO:0000287(magnesium ion binding);GO:0001561(fatty acid alpha-oxidation);GO:0004450(isocitrate dehydrogenase (NADP+) activity);GO:0005739(mitochondrion);GO:0005777(peroxisome);GO:0005811(lipid particle);GO:0006097(glyoxylate cycle);GO:0006099(tricarboxylic acid cycle);GO:0006102(isocitrate metabolic process);GO:0047988(hydroxyacid-oxoacid transhydrogenase activity);GO:0051287(NAD binding)	ko01200(Carbon metabolism);ko01210(2-Oxocarboxylic acid metabolism);ko01230(Biosynthesis of amino acids);ko00020(Citrate cycle (TCA cycle));ko00480(Glutathione metabolism);ko04146(Peroxisome)	hypothetical protein g.34857 [Cuerna arida]	PREDICTED: Eufriesea mexicana xanthine dehydrogenase (LOC108547630), transcript variant X1, mRNA	Isocitrate dehydrogenase [NADP] cytoplasmic OS=Rattus norvegicus GN=Idh1 PE=1 SV=1
LOCMI12935-m1	52	53	53	35	3.62177	2.83743	7.32389	6.85938	7.09163	3.2296	up	1.13476	0.0245821	0.101273	yes	NA	NA	NA	hypothetical protein g.39409 [Clastoptera arizonana]	PREDICTED: Orussus abietinus frequenin-1 (LOC105699190), mRNA	5'-nucleotidase domain-containing protein 1 OS=Bos taurus GN=NT5DC1 PE=2 SV=1
LOCMI04894-m1	306	497	415	247	36.4378	45.4904	98.0456	82.7614	90.4035	40.9641	up	1.14202	0.0478299	0.130944	yes	hypothetical protein	NA	ko00310(Lysine degradation)	hypothetical protein DAPPUDRAFT_226211 [Daphnia pulex]	PREDICTED: Papilio machaon apolipoprotein D-like (LOC106716894), mRNA	Gamma-butyrobetaine dioxygenase OS=Mus musculus GN=Bbox1 PE=1 SV=1
LOCMI07479-m1	162	163	169	106.2	7.0045	5.41728	14.4977	12.9207	13.7092	6.21089	up	1.14227	0.0215449	0.0970785	yes	ATPase Na+/K+ transporting subunit alpha 3	GO:0005391(sodium:potassium-exchanging ATPase activity);GO:0005887(integral component of plasma membrane);GO:0006883(cellular sodium ion homeostasis);GO:0010107(potassium ion import);GO:0015991(ATP hydrolysis coupled proton transport);GO:0030007(cellular potassium ion homeostasis);GO:0036376(sodium ion export from cell);GO:0043231(intracellular membrane-bounded organelle)	ko04024(cAMP signaling pathway);ko04022(cGMP - PKG signaling pathway);ko04911(Insulin secretion);ko04918(Thyroid hormone synthesis);ko04919(Thyroid hormone signaling pathway);ko04260(Cardiac muscle contraction);ko04261(Adrenergic signaling in cardiomyocytes);ko04970(Salivary secretion);ko04971(Gastric acid secretion);ko04972(Pancreatic secretion);ko04976(Bile secretion);ko04973(Carbohydrate diges…	Na+/K+-ATPase alpha2 [Locusta migratoria]	Artemia franciscana partial mRNA for Na,K-ATPase alpha-1 subunit, clone c130	Sodium/potassium-transporting ATPase subunit alpha OS=Drosophila melanogaster GN=Atpalpha PE=1 SV=3
LOCMI14616-m1	440	375	436	267	13.3957	8.77555	26.3358	22.8729	24.6044	11.0856	up	1.15023	0.0492819	0.132504	yes	membrane-bound transcription factor site 1 protease precursor	GO:0004252(serine-type endopeptidase activity);GO:0005795(Golgi stack);GO:0006508(proteolysis);GO:0006629(lipid metabolic process);GO:0007040(lysosome organization);GO:0016021(integral component of membrane);GO:0042990(regulation of transcription factor import into nucleus)	ko04141(Protein processing in endoplasmic reticulum)	Membrane-bound transcription factor site-1 protease [Zootermopsis nevadensis]	Homo sapiens KIAA0091 mRNA	Membrane-bound transcription factor site-1 protease OS=Homo sapiens GN=MBTPS1 PE=1 SV=1
LOCMI05373-m1	21.3333	26.3333	23.1706	16.5	6.84784	6.4973	14.7565	14.9032	14.8298	6.67257	up	1.15219	0.00456845	0.0645488	yes	NA	NA	NA	Protein transport protein Sec23A [Zootermopsis nevadensis]	PREDICTED: Bactrocera oleae Bardet-Biedl syndrome 5 protein homolog (LOC106617065), mRNA	Protein transport protein Sec23A OS=Danio rerio GN=sec23a PE=2 SV=1
LOCMI05812-m1	280	308	273	218	20.6204	17.435	39.8887	45.1746	42.5317	19.0277	up	1.16044	0.0283878	0.108216	yes	pantothenate kinase 2	GO:0004594(pantothenate kinase activity);GO:0005524(ATP binding);GO:0005737(cytoplasm);GO:0005819(spindle);GO:0005886(plasma membrane);GO:0006979(response to oxidative stress);GO:0007059(chromosome segregation);GO:0007067(mitotic nuclear division);GO:0007126(meiotic nuclear division);GO:0007283(spermatogenesis);GO:0007476(imaginal disc-derived wing morphogenesis);GO:0015937(coenzyme A biosyntheti…	ko00770(Pantothenate and CoA biosynthesis)	Pantothenate kinase 1 [Zootermopsis nevadensis]	Drosophila melanogaster AT20009 full insert cDNA	Pantothenate kinase 1 OS=Homo sapiens GN=PANK1 PE=1 SV=2
LOCMI13591-m1	51	62	56	39	1.42353	1.33021	3.10123	3.0631	3.08217	1.37687	up	1.16255	0.0065888	0.0699455	yes	NA	NA	NA	PREDICTED: zinc finger CCCH domain-containing protein 18 [Bemisia tabaci]	PREDICTED: Acyrthosiphon pisum probable helicase with zinc finger domain (LOC100162754), mRNA	NA
LOCMI14646-m1	168.308	170.792	161.138	127.079	10.1229	7.89587	19.2286	21.5067	20.3677	9.00941	up	1.17678	0.0191332	0.0929102	yes	NA	NA	NA	hypothetical protein L798_02785 [Zootermopsis nevadensis]	Pediculus humanus corporis conserved hypothetical protein, mRNA	NA
LOCMI09747-m1	31	50	38	29	7.75823	9.6184	18.8683	20.422	19.6452	8.68831	up	1.17703	0.0132364	0.0841938	yes	NA	NA	NA	NA	Aedes aegypti AAEL002565-RA partial mRNA	NA
LOCMI07437-m1	271	367	317	225	37.0509	38.568	85.9879	86.5588	86.2734	37.8094	up	1.19017	0.0036945	0.0636229	yes	NA	NA	NA	Nicotinamide riboside kinase 1, partial [Zootermopsis nevadensis]	NA	NA
LOCMI10195-m1	342	363	360	252	27.1498	22.1502	56.7011	56.2911	56.4961	24.65	up	1.19656	0.0484807	0.13148	yes	NA	NA	NA	hypothetical protein L798_06910 [Zootermopsis nevadensis]	PREDICTED: Monomorium pharaonis dual oxidase (LOC105839999), transcript variant X1, mRNA	NA
LOCMI15243-m1	23	34	27	21	4.74979	5.39706	11.0627	12.203	11.6328	5.07343	up	1.19717	0.0202779	0.0941982	yes	NA	GO:0005886(plasma membrane);GO:0007638(mechanosensory behavior);GO:0008381(mechanically-gated ion channel activity);GO:0016021(integral component of membrane);GO:0071260(cellular response to mechanical stimulus)	NA	hypothetical protein g.40433 [Clastoptera arizonana]	Gallus gallus finished cDNA, clone ChEST66a8	Piezo-type mechanosensitive ion channel component OS=Drosophila melanogaster GN=Piezo PE=2 SV=1
LOCMI01847-m1	610	899	741.5	538	127.76	144.729	308.123	317.063	312.593	136.244	up	1.19809	0.00918834	0.0758642	yes	60S ribosomal protein L30	GO:0003723(RNA binding);GO:0003735(structural constituent of ribosome);GO:0022625(cytosolic large ribosomal subunit)	ko03010(Ribosome)	60S ribosomal protein L30 [Zootermopsis nevadensis]	Lysiphlebus testaceipes ribosomal protein L30 (RpL30) mRNA, complete cds	60S ribosomal protein L30 OS=Spodoptera frugiperda GN=RpL30 PE=3 SV=1
LOCMI10988-m1	243	270	278	172	4.39713	3.75542	9.9806	8.75771	9.36916	4.07627	up	1.20067	0.0344034	0.116215	yes	NA	NA	NA	Dicer 2 [Blattella germanica]	Pediculus humanus corporis conserved hypothetical protein, mRNA	Endoribonuclease dcr-1 OS=Caenorhabditis elegans GN=dcr-1 PE=1 SV=3
LOCMI11198-m1	120	139	131	94	11.4315	10.1781	24.7595	25.197	24.9782	10.8048	up	1.209	0.0152287	0.087918	yes	purine nucleoside phosphorylase-like	GO:0004731(purine-nucleoside phosphorylase activity);GO:0005737(cytoplasm);GO:0043101(purine-containing compound salvage)	ko00230(Purine metabolism);ko00240(Pyrimidine metabolism);ko00760(Nicotinate and nicotinamide metabolism)	PREDICTED: purine nucleoside phosphorylase isoform X2 [Harpegnathos saltator]	Xenopus laevis, clone IMAGE:5571419, mRNA	Purine nucleoside phosphorylase OS=Bos taurus GN=PNP PE=1 SV=3
LOCMI03207-m1	410.265	599.802	533.949	341.363	63.4329	71.2835	163.794	148.513	156.154	67.3582	up	1.21304	0.0227989	0.0985963	yes	NA	NA	NA	endonuclease-reverse transcriptase [Eyprepocnemis plorans plorans]	Aedes aegypti AAEL013488-RA partial mRNA	60S ribosomal protein L19 OS=Drosophila melanogaster GN=RpL19 PE=1 SV=2
LOCMI06440-m1	161.5	169	183	112.5	3.64347	2.93063	8.19112	7.1416	7.66636	3.28705	up	1.22175	0.0281007	0.107712	yes	NA	NA	NA	Serine proteinase stubble [Zootermopsis nevadensis]	B.mori mRNA for collagen	NA
LOCMI11424-m1	1887	2486	2224	1586	55.1193	55.8168	128.889	130.357	129.623	55.468	up	1.22459	0.00115215	0.0610029	yes	trifunctional purine biosynthetic protein adenosine-3	GO:0004637(phosphoribosylamine-glycine ligase activity);GO:0004641(phosphoribosylformylglycinamidine cyclo-ligase activity);GO:0004644(phosphoribosylglycinamide formyltransferase activity);GO:0005524(ATP binding);GO:0005737(cytoplasm);GO:0006189('de novo' IMP biosynthetic process);GO:0009113(purine nucleobase biosynthetic process);GO:0046872(metal ion binding);GO:0070062(extracellular exosome)	ko00230(Purine metabolism);ko00670(One carbon pool by folate)	Trifunctional purine biosynthetic protein adenosine-3 [Zootermopsis nevadensis]	Protopterus annectens GARS-AIRS-GART mRNA for glycinamide ribonucleotide synthetase-aminoimidazole ribonucleotide synthetase-glycinamide ribonucleotide transformylase, partial cds	Trifunctional purine biosynthetic protein adenosine-3 OS=Gallus gallus GN=GART PE=2 SV=1
LOCMI09885-m1	226.705	230.365	230.951	174.401	16.1323	12.6003	32.6065	34.9207	33.7636	14.3663	up	1.23278	0.0182182	0.0916091	yes	Phytanoyl-CoA dioxygenase	GO:0001561(fatty acid alpha-oxidation);GO:0048244(phytanoyl-CoA dioxygenase activity)	ko04146(Peroxisome)	PREDICTED: phytanoyl-CoA dioxygenase, peroxisomal-like isoform X1 [Cimex lectularius]	Homo sapiens phytanoil-CoA alpha hydroxylase mRNA, complete cds	Phytanoyl-CoA dioxygenase, peroxisomal OS=Rattus norvegicus GN=Phyh PE=1 SV=2
LOCMI13037-m1	320	341	364	239	17.2761	14.1508	38.9893	36.3072	37.6483	15.7135	up	1.26058	0.00940405	0.0764962	yes	NA	GO:0005783(endoplasmic reticulum)	NA	Extended synaptotagmin-2, partial [Zootermopsis nevadensis]	Drosophila melanogaster GH05251 full insert cDNA	Extended synaptotagmin-2 OS=Homo sapiens GN=ESYT2 PE=1 SV=1
LOCMI04886-m1	370.167	324.576	408.045	244.826	95.0566	64.0669	207.894	176.906	192.4	79.5617	up	1.27396	0.0357039	0.118198	yes	protein disulfide-isomerase	GO:0003756(protein disulfide isomerase activity);GO:0005783(endoplasmic reticulum);GO:0006457(protein folding);GO:0031545(peptidyl-proline 4-dioxygenase activity);GO:0034976(response to endoplasmic reticulum stress);GO:1902175(regulation of oxidative stress-induced intrinsic apoptotic signaling pathway)	ko04141(Protein processing in endoplasmic reticulum)	PREDICTED: protein disulfide-isomerase [Harpegnathos saltator]	PREDICTED: Fopius arisanus secretory carrier-associated membrane protein 5 (LOC105270422), transcript variant X2, mRNA	Protein disulfide-isomerase OS=Drosophila melanogaster GN=Pdi PE=2 SV=1
LOCMI04577-m1	61.5	68.1984	71.3896	47.713	10.2032	8.69698	23.4989	22.2741	22.8865	9.45011	up	1.27609	0.00607343	0.0692528	yes	NA	NA	NA	Uncharacterized protein OBRU01_04107, partial [Operophtera brumata]	Bemisia tabaci syntaxin 1A mRNA, complete cds	NA
LOCMI09484-m1	474.124	381.05	512.467	304.25	22.6562	13.9961	48.5858	40.9095	44.7476	18.3262	up	1.28791	0.0459783	0.129345	yes	HBS1-like protein	GO:0003924(GTPase activity);GO:0005622(intracellular);GO:0006412(translation);GO:0032790(ribosome disassembly)	ko03015(mRNA surveillance pathway)	HBS1-like protein [Zootermopsis nevadensis]	PREDICTED: Nasonia vitripennis kinesin 2A (LOC100120517), transcript variant X6, mRNA	HBS1-like protein OS=Bos taurus GN=HBS1L PE=2 SV=1
LOCMI14612-m1	36.1667	45.6667	44.9167	30.6667	4.22154	4.09726	10.402	10.0723	10.2372	4.1594	up	1.29937	0.00743935	0.0716171	yes	NA	NA	NA	hypothetical protein L798_14173 [Zootermopsis nevadensis]	PREDICTED: Apis dorsata transcription elongation factor SPT5-like (LOC102677525), mRNA	NA
LOCMI11004-m1	81.5	81	92.5	62	4.0932	3.12696	9.21714	8.76187	8.98951	3.61008	up	1.31621	0.0270295	0.106306	yes	NA	NA	NA	PREDICTED: phosphatidylinositol glycan anchor biosynthesis class U protein [Athalia rosae]	PREDICTED: Microplitis demolitor mucin-5AC (LOC103571228), transcript variant X3, mRNA	Phosphatidylinositol glycan anchor biosynthesis class U protein OS=Cricetulus griseus GN=PIGU PE=1 SV=3
LOCMI03146-m1	1532.87	2781.18	2503.3	1484.52	172.12	240.042	557.686	469.044	513.365	206.081	up	1.31677	0.0362794	0.119179	yes	ribosomal protein L18A	GO:0000022(mitotic spindle elongation);GO:0003735(structural constituent of ribosome);GO:0005840(ribosome);GO:0006412(translation);GO:0007052(mitotic spindle organization);GO:0022625(cytosolic large ribosomal subunit);GO:0051298(centrosome duplication)	ko03010(Ribosome)	60S ribosomal protein L18a [Zootermopsis nevadensis]	Spodoptera frugiperda ribosomal protein L18A mRNA, complete cds	60S ribosomal protein L18a OS=Spodoptera frugiperda GN=RpL18A PE=2 SV=1
LOCMI00523-m1	3265.5	4202	4062	2898.5	626.198	619.37	1545.44	1563.99	1554.72	622.784	up	1.31985	0.00216947	0.0610607	yes	nucleoside diphosphate kinase	GO:0004550(nucleoside diphosphate kinase activity);GO:0005622(intracellular);GO:0006163(purine nucleotide metabolic process);GO:0006220(pyrimidine nucleotide metabolic process);GO:0009142(nucleoside triphosphate biosynthetic process)	ko00230(Purine metabolism);ko00240(Pyrimidine metabolism)	nucleoside diphosphate kinase [Melanoplus sanguinipes]	PREDICTED: Diuraphis noxia leishmanolysin-like peptidase (LOC107167383), mRNA	Nucleoside diphosphate kinase OS=Drosophila melanogaster GN=awd PE=1 SV=3
LOCMI00216-m1	286.5	288.5	304	237	42.9478	33.2425	90.4147	99.9688	95.1918	38.0952	up	1.32123	0.0139371	0.0853479	yes	NA	GO:0005615(extracellular space);GO:0009617(response to bacterium);GO:0032504(multicellular organism reproduction);GO:0043168(anion binding)	NA	Phosphatidylethanolamine-binding protein 1 [Zootermopsis nevadensis]	Drosophila melanogaster, chromosome 2L, region 33F3-34A2, P1 clones DS08479 and DS07153, complete sequence	Phosphatidylethanolamine-binding protein homolog F40A3.3 OS=Caenorhabditis elegans GN=F40A3.3 PE=3 SV=1
LOCMI01088-m1	286.5	288.5	304	237	42.9478	33.2425	90.4147	99.9688	95.1918	38.0952	up	1.32123	0.0139371	0.0853479	yes	NA	GO:0005615(extracellular space);GO:0009617(response to bacterium);GO:0032504(multicellular organism reproduction);GO:0043168(anion binding)	NA	Phosphatidylethanolamine-binding protein 1 [Zootermopsis nevadensis]	Pediculus humanus corporis DNA damage-binding protein, putative, mRNA	Phosphatidylethanolamine-binding protein homolog F40A3.3 OS=Caenorhabditis elegans GN=F40A3.3 PE=3 SV=1
LOCMI04527-m1	22	19	22	17	1.21211	0.804643	2.40486	2.63552	2.52019	1.00837	up	1.3215	0.0402119	0.122796	yes	NA	NA	NA	Nostrin [Zootermopsis nevadensis]	PREDICTED: Agrilus planipennis uncharacterized LOC108736477 (LOC108736477), partial mRNA	NA
LOCMI08784-m1	109	88.5	120	73.5	22.5099	14.0482	49.1674	42.7104	45.9389	18.2791	up	1.32952	0.0403399	0.122862	yes	NA	GO:0009055(electron carrier activity);GO:0015035(protein disulfide oxidoreductase activity);GO:0045454(cell redox homeostasis)	NA	PREDICTED: glutaredoxin-related protein 5, mitochondrial [Nasonia vitripennis]	Mus musculus glutaredoxin 5 homolog (S. cerevisiae), mRNA (cDNA clone IMAGE:6819353), partial cds	Glutaredoxin-related protein 5, mitochondrial OS=Homo sapiens GN=GLRX5 PE=1 SV=2
LOCMI01988-m1	79	102	97	73	11.964	11.8735	29.1453	31.1079	30.1266	11.9188	up	1.33781	0.0339177	0.11555	yes	NA	NA	NA	hypothetical protein g.39698 [Homalodisca liturata]	Riptortus pedestris mRNA for rab gdp-dissociation inhibitor, complete cds, sequence id: Rped-1440	E3 ubiquitin-protein ligase AMFR OS=Homo sapiens GN=AMFR PE=1 SV=2
LOCMI06257-m1	2211.5	3888	3377	2296	296.857	401.161	899.374	867.225	883.299	349.009	up	1.33964	0.0441595	0.127184	yes	40S ribosomal protein S5	GO:0000028(ribosomal small subunit assembly);GO:0003729(mRNA binding);GO:0003735(structural constituent of ribosome);GO:0006412(translation);GO:0019843(rRNA binding);GO:0022627(cytosolic small ribosomal subunit)	ko03010(Ribosome)	40S ribosomal protein S5a [Zootermopsis nevadensis]	PREDICTED: Agrilus planipennis H(+)/Cl(-) exchange transporter 5 (LOC108737149), transcript variant X1, mRNA	40S ribosomal protein S5a OS=Drosophila melanogaster GN=RpS5a PE=1 SV=1
LOCMI11758-m1	370	351	389	302	12.9769	9.46258	27.0688	29.8042	28.4365	11.2198	up	1.3417	0.0192132	0.0929757	yes	NA	NA	NA	SECIS-binding protein 2-like [Zootermopsis nevadensis]	PREDICTED: Cimex lectularius ryanodine receptor (LOC106666716), transcript variant X2, mRNA	Selenocysteine insertion sequence-binding protein 2 OS=Homo sapiens GN=SECISBP2 PE=1 SV=2
LOCMI02866-m1	122	101	119	96	6.37667	4.05777	12.3404	14.119	13.2297	5.21722	up	1.34243	0.0364804	0.119371	yes	NA	NA	NA	Putative zinc metalloproteinase [Zootermopsis nevadensis]	PREDICTED: Bactrocera cucurbitae sorbitol dehydrogenase-like (LOC105216613), mRNA	Putative zinc metalloproteinase YIL108W OS=Saccharomyces cerevisiae (strain ATCC 204508 / S288c) GN=YIL108W PE=1 SV=1
LOCMI06648-m1	371	297	355	290	3.66793	2.25702	6.96346	8.06762	7.51554	2.96248	up	1.34307	0.0410378	0.123636	yes	NA	NA	NA	PREDICTED: LOW QUALITY PROTEIN: vacuolar protein sorting-associated protein 13B [Anoplophora glabripennis]	PREDICTED: Agrilus planipennis phosphatidylinositol 4-phosphate 3-kinase C2 domain-containing subunit alpha (LOC108738367), mRNA	Vacuolar protein sorting-associated protein 13B OS=Mus musculus GN=Vps13b PE=1 SV=2
LOCMI14904-m1	230	313	306	209	20.835	21.7942	54.9966	53.2735	54.135	21.3146	up	1.34472	0.00321871	0.062593	yes	NA	GO:0006508(proteolysis);GO:0008239(dipeptidyl-peptidase activity);GO:0016805(dipeptidase activity);GO:0030145(manganese ion binding)	NA	Xaa-Pro dipeptidase, partial [Zootermopsis nevadensis]	Drosophila melanogaster, chromosome 3R, region 87B-87C, BAC clone BACR28I14, complete sequence	Xaa-Pro dipeptidase OS=Homo sapiens GN=PEPD PE=1 SV=3
LOCMI06280-m1	1009	1063	1251	770	38.1037	30.8561	93.7308	81.8213	87.7761	34.4799	up	1.34807	0.0278023	0.107604	yes	dolichyl-diphosphooligosaccharide--protein glycosyltransferase subunit STT3B	GO:0004579(dolichyl-diphosphooligosaccharide-protein glycotransferase activity);GO:0008250(oligosaccharyltransferase complex);GO:0018279(protein N-linked glycosylation via asparagine);GO:0043687(post-translational protein modification)	ko00510(N-Glycan biosynthesis);ko04141(Protein processing in endoplasmic reticulum)	Dolichyl-diphosphooligosaccharide--protein glycosyltransferase subunit STT3B [Zootermopsis nevadensis]	Homo sapiens source of immunodominant MHC-associated peptides (SIMP) mRNA, complete cds	Dolichyl-diphosphooligosaccharide--protein glycosyltransferase subunit STT3B OS=Homo sapiens GN=STT3B PE=1 SV=1
LOCMI11210-m1	12.3333	11.6667	13.3333	10	2.65854	1.93304	5.7023	6.06543	5.88387	2.29579	up	1.35777	0.0298184	0.110305	yes	NA	GO:0003824(catalytic activity);GO:0005575(cellular_component)	NA	PREDICTED: histidine triad nucleotide-binding protein 1 [Tribolium castaneum]	PREDICTED: Cephus cinctus DNA polymerase zeta catalytic subunit (LOC107268924), transcript variant X4, mRNA	Histidine triad nucleotide-binding protein 2, mitochondrial OS=Mus musculus GN=Hint2 PE=1 SV=1
LOCMI06636-m1	132	112	150	93	6.52954	4.25852	14.7214	12.9447	13.833	5.39403	up	1.35868	0.0318104	0.11272	yes	polypeptide GalNAc transferase 6-like	GO:0004653(polypeptide N-acetylgalactosaminyltransferase activity);GO:0005783(endoplasmic reticulum);GO:0005795(Golgi stack);GO:0009312(oligosaccharide biosynthetic process)	ko00512(Mucin type O-glycan biosynthesis)	Putative polypeptide N-acetylgalactosaminyltransferase 10 [Zootermopsis nevadensis]	Homo sapiens mRNA for pp-GalNAc-transferase 17 (GALNT17 gene)	N-acetylgalactosaminyltransferase 6 OS=Drosophila melanogaster GN=pgant6 PE=2 SV=2
LOCMI11496-m1	1552	2505	2359	1514	313.922	389.466	946.688	861.699	904.193	351.694	up	1.36231	0.0108991	0.0793384	yes	40S ribosomal protein S19	GO:0000028(ribosomal small subunit assembly);GO:0003735(structural constituent of ribosome);GO:0022627(cytosolic small ribosomal subunit)	ko03010(Ribosome)	40S ribosomal protein S19 [Zootermopsis nevadensis]	Antheraea yamamai mRNA for ribosomal protein S19, complete cds	40S ribosomal protein S19 OS=Bos taurus GN=RPS19 PE=2 SV=3
LOCMI03567-m1	285	377	364	270	17.2822	17.5722	43.793	46.0699	44.9314	17.4272	up	1.36638	0.0241071	0.100493	yes	mannose-1-phosphate guanyltransferase	GO:0004475(mannose-1-phosphate guanylyltransferase activity);GO:0009058(biosynthetic process)	ko00051(Fructose and mannose metabolism);ko00520(Amino sugar and nucleotide sugar metabolism)	Mannose-1-phosphate guanyltransferase alpha-A [Zootermopsis nevadensis]	Locusta migratoria PGRP-SA mRNA, complete cds	Mannose-1-phosphate guanyltransferase alpha-A OS=Danio rerio GN=gmppaa PE=2 SV=1
LOCMI03772-m1	147	146	174	115	7.87859	6.01473	18.5025	17.3432	17.9228	6.94666	up	1.36741	0.0172869	0.0908322	yes	NA	NA	NA	NA	PREDICTED: Diachasma alloeum ataxin-7-like protein 1 (LOC107038659), mRNA	NA
LOCMI03608-m1	91	134	118.5	94.5	7.22406	8.17667	18.6641	21.1092	19.8866	7.70037	up	1.3688	0.0382374	0.1211	yes	NA	NA	NA	PREDICTED: translocation protein SEC63 homolog [Cephus cinctus]	PREDICTED: Ceratosolen solmsi marchali uncharacterized LOC105366662 (LOC105366662), mRNA	Translocation protein SEC63 homolog OS=Mus musculus GN=Sec63 PE=1 SV=4
LOCMI00421-m1	59	60	72	46	6.04982	4.72904	14.6478	13.2723	13.9601	5.38943	up	1.3731	0.012213	0.082293	yes	sulfatase modifying factor 1	GO:0005788(endoplasmic reticulum lumen);GO:0016491(oxidoreductase activity);GO:0042803(protein homodimerization activity);GO:0046872(metal ion binding);GO:0055114(oxidation-reduction process)	ko04142(Lysosome)	Sulfatase-modifying factor 1 [Zootermopsis nevadensis]	Xenopus tropicalis sulfatase modifying factor 1 (sumf1), mRNA	Sulfatase-modifying factor 1 OS=Bos taurus GN=SUMF1 PE=2 SV=1
LOCMI13347-m1	108.5	151.5	146	104.5	24.0913	25.8569	64.3181	65.2901	64.8041	24.9741	up	1.37565	0.00254221	0.0620612	yes	eukaryotic translation initiation factor 1A	GO:0000022(mitotic spindle elongation);GO:0003743(translation initiation factor activity);GO:0005654(nucleoplasm);GO:0005829(cytosol);GO:0006412(translation);GO:0006413(translational initiation);GO:0006909(phagocytosis);GO:0007052(mitotic spindle organization);GO:0007224(smoothened signaling pathway);GO:0016282(eukaryotic 43S preinitiation complex)	ko03013(RNA transport)	PREDICTED: eukaryotic translation initiation factor 1A, X-chromosomal [Nicrophorus vespilloides]	PREDICTED: Plutella xylostella angiotensin-converting enzyme-like (LOC105383330), mRNA	Eukaryotic translation initiation factor 1A OS=Dictyostelium discoideum GN=eif1a PE=3 SV=1
LOCMI03296-m1	12	11	14	9	1.51443	1.06707	3.50545	3.19602	3.35073	1.29075	up	1.37627	0.0233377	0.0994286	yes	NA	GO:0005886(plasma membrane);GO:0006888(ER to Golgi vesicle-mediated transport);GO:0008093(cytoskeletal adaptor activity)	NA	Ankyrin repeat domain-containing protein 29, partial [Zootermopsis nevadensis]	PREDICTED: Tribolium castaneum neuroligin 4 (LOC659717), transcript variant X2, mRNA	Ankyrin repeat domain-containing protein 29 OS=Homo sapiens GN=ANKRD29 PE=2 SV=2
LOCMI07211-m1	283.333	338.333	365	246.167	13.3661	12.2683	34.1626	32.6766	33.4196	12.8172	up	1.38261	0.00297278	0.062593	yes	glycosyl transferase	GO:0000026(alpha-1,2-mannosyltransferase activity);GO:0022008(neurogenesis)	ko00510(N-Glycan biosynthesis)	Asparagine-linked glycosylation protein 11-like protein [Zootermopsis nevadensis]	PREDICTED: Tribolium castaneum retinol dehydrogenase 12 (LOC655140), mRNA	GDP-Man:Man(3)GlcNAc(2)-PP-Dol alpha-1,2-mannosyltransferase OS=Pongo abelii GN=ALG11 PE=2 SV=2
LOCMI00053-m1	38	54	51	38	9.59137	10.4767	25.5397	26.9886	26.2642	10.034	up	1.3882	0.00614742	0.0693915	yes	NA	GO:0008233(peptidase activity)	NA	PREDICTED: alpha-aspartyl dipeptidase-like [Cyprinodon variegatus]	Xenopus tropicalis dipeptidase E (dpepe), mRNA	Alpha-aspartyl dipeptidase OS=Xenopus laevis GN=aad-a PE=1 SV=1
LOCMI08483-m1	1498.5	1320	1829	1048.33	25.6092	17.3398	62.0157	50.4125	56.2141	21.4745	up	1.38831	0.0482026	0.131288	yes	NA	NA	NA	Sortilin-related receptor [Zootermopsis nevadensis]	PREDICTED: Ceratina calcarata dipeptidyl peptidase 9 (LOC108626850), mRNA	Sortilin-related receptor OS=Mus musculus GN=Sorl1 PE=1 SV=3
LOCMI03933-m1	55.0119	68.9952	73.9071	48.5571	2.96997	2.86317	7.91646	7.37646	7.64646	2.91657	up	1.39052	0.0301355	0.110508	yes	NA	NA	NA	PREDICTED: uncharacterized protein LOC106138566 [Amyelois transitella]	Schistocerca gregaria dsRNase 2 mRNA, partial cds	NA
LOCMI06222-m1	2393	3296	3170	2359	471.123	498.782	1238.23	1306.83	1272.53	484.952	up	1.39178	0.0124245	0.0826807	yes	60S ribosomal protein L26	GO:0000022(mitotic spindle elongation);GO:0003735(structural constituent of ribosome);GO:0005840(ribosome);GO:0006412(translation);GO:0007052(mitotic spindle organization);GO:0022625(cytosolic large ribosomal subunit)	ko03010(Ribosome)	60S ribosomal protein L26 [Zootermopsis nevadensis]	Lysiphlebus testaceipes ribosomal protein L26 (RpL26) mRNA, complete cds	60S ribosomal protein L26 OS=Bos taurus GN=RPL26 PE=2 SV=1
LOCMI12585-m1	6476.83	6456	7809.33	5163.78	2250.23	1724.09	5383.03	5048.14	5215.59	1987.16	up	1.39212	0.0156607	0.0885202	yes	NA	NA	NA	cytochrome c oxidase subunit 1, partial (mitochondrion) [Armadillidium vulgare]	PREDICTED: Trachymyrmex septentrionalis transportin-3 (LOC108748803), transcript variant X2, mRNA	NA
LOCMI07823-m1	731	1197	1142	736	33.0588	41.6098	102.467	93.6585	98.0628	37.3343	up	1.3932	0.010092	0.0773017	yes	dolichyl-diphosphooligosaccharide--protein glycosyltransferase subunit 1	GO:0004579(dolichyl-diphosphooligosaccharide-protein glycotransferase activity);GO:0008250(oligosaccharyltransferase complex);GO:0018279(protein N-linked glycosylation via asparagine)	ko00510(N-Glycan biosynthesis);ko04141(Protein processing in endoplasmic reticulum)	Dolichyl-diphosphooligosaccharide--protein glycosyltransferase subunit 1 [Zootermopsis nevadensis]	Xenopus tropicalis ribophorin I (rpn1), mRNA	Dolichyl-diphosphooligosaccharide--protein glycosyltransferase subunit 1 OS=Pongo abelii GN=RPN1 PE=2 SV=1
LOCMI04858-m1	14.4864	23.7535	20.1198	16.4729	1.38897	1.75062	3.82741	4.44429	4.13585	1.5698	up	1.39761	0.0325003	0.113766	yes	NA	NA	NA	PREDICTED: uncharacterized protein LOC105686327 [Athalia rosae]	Drosophila melanogaster chromosome 2L	NA
LOCMI14730-m1	419	362	431	349	44.5094	29.5582	90.8373	104.319	97.5781	37.0338	up	1.39771	0.0272171	0.106689	yes	toll interacting protein	GO:0002376(immune system process);GO:0005150(interleukin-1, Type I receptor binding);GO:0005515(protein binding);GO:0005737(cytoplasm);GO:0006914(autophagy);GO:0006954(inflammatory response);GO:0007165(signal transduction);GO:0016310(phosphorylation);GO:0016604(nuclear body);GO:0019900(kinase binding);GO:0031624(ubiquitin conjugating enzyme binding);GO:0031625(ubiquitin protein ligase binding);GO…	ko04620(Toll-like receptor signaling pathway)	conserved hypothetical protein [Pediculus humanus corporis]	Melanoplus sanguinipes clone MS0031 endoplasmin mRNA, complete cds	Toll-interacting protein OS=Xenopus tropicalis GN=tollip PE=2 SV=1
LOCMI09480-m1	183	175	224	140	8.40471	6.17791	20.4112	18.0925	19.2519	7.29131	up	1.40075	0.0176655	0.0908322	yes	NA	NA	NA	hypothetical protein g.29818 [Cuerna arida]	PREDICTED: Parasteatoda tepidariorum histone H2B (LOC107444162), mRNA	HBS1-like protein OS=Mus musculus GN=Hbs1l PE=1 SV=2
LOCMI15964-m1	368	539	509	376	22.9273	25.8122	62.9175	65.9162	64.4168	24.3697	up	1.40235	0.00270679	0.0625273	yes	succinyl-CoA ligase [GDP-forming] subunit beta	GO:0004776(succinate-CoA ligase (GDP-forming) activity);GO:0005524(ATP binding);GO:0005811(lipid particle);GO:0006099(tricarboxylic acid cycle);GO:0045244(succinate-CoA ligase complex (GDP-forming));GO:0048085(adult chitin-containing cuticle pigmentation)	ko01200(Carbon metabolism);ko00020(Citrate cycle (TCA cycle));ko00640(Propanoate metabolism)	PREDICTED: succinyl-CoA ligase [GDP-forming] subunit beta, mitochondrial [Nicrophorus vespilloides]	Parastrongyloides trichosuri genome assembly P_trichosuri_KNP ,scaffold PTRK_scaffold0000010	Succinate--CoA ligase [GDP-forming] subunit beta, mitochondrial (Fragment) OS=Columba livia GN=SUCLG2 PE=1 SV=1
LOCMI09756-m1	1103.5	1606.5	1537	1113.5	49.3755	55.2524	136.446	140.194	138.32	52.314	up	1.40274	0.00360029	0.0636229	yes	NA	NA	NA	60S ribosomal protein L30 [Zootermopsis nevadensis]	PREDICTED: Amyelois transitella adenylate kinase isoenzyme 5 (LOC106142966), mRNA	60S ribosomal protein L30 OS=Branchiostoma belcheri GN=RPL30 PE=3 SV=1
LOCMI15338-m1	57	92	83	62	6.6797	8.28709	19.2979	20.4444	19.8711	7.4834	up	1.40891	0.00908632	0.0758104	yes	NA	NA	NA	hypothetical protein L798_11004 [Zootermopsis nevadensis]	PREDICTED: Halyomorpha halys frequenin-1-like (LOC106686751), mRNA	NA
LOCMI07471-m1	2009.5	3713	3482	2139	290.898	413.152	1000.07	871.291	935.68	352.025	up	1.41034	0.0225192	0.0981747	yes	60S ribosomal protein L6	GO:0000027(ribosomal large subunit assembly);GO:0002181(cytoplasmic translation);GO:0003735(structural constituent of ribosome);GO:0022625(cytosolic large ribosomal subunit)	ko03010(Ribosome)	PREDICTED: 60S ribosomal protein L6-like [Polistes dominula]	PREDICTED: Polistes dominula uncharacterized LOC107069505 (LOC107069505), mRNA	60S ribosomal protein L6 OS=Caenorhabditis elegans GN=rpl-6 PE=1 SV=1
LOCMI10385-m1	257	353	374	242	31.8889	33.6676	92.0718	84.493	88.2824	32.7782	up	1.42939	0.0341221	0.115772	yes	NA	NA	NA	PREDICTED: twisted gastrulation protein homolog 1-A-like [Camponotus floridanus]	Drosophila melanogaster X BAC RP98-48O22 (Roswell Park Cancer Institute Drosophila BAC Library) complete sequence	Protein twisted gastrulation OS=Drosophila melanogaster GN=tsg PE=1 SV=1
LOCMI06954-m1	3	4	4	3	0.192596	0.197386	0.509488	0.541933	0.525711	0.194991	up	1.43086	0.0279193	0.10762	yes	NA	NA	NA	Putative inorganic phosphate cotransporter [Cyphomyrmex costatus]	PREDICTED: Agrilus planipennis ras-related protein Rab6 (LOC108743472), transcript variant X1, mRNA	Sialin OS=Ovis aries GN=SLC17A5 PE=2 SV=1
LOCMI15161-m1	472	479	566	406	27.6016	21.5307	65.6685	66.8063	66.2374	24.5661	up	1.43097	0.0398233	0.122571	yes	Signal recognition particle 54 kDa protein	GO:0003924(GTPase activity);GO:0005048(signal sequence binding);GO:0005525(GTP binding);GO:0005786(signal recognition particle, endoplasmic reticulum targeting);GO:0006614(SRP-dependent cotranslational protein targeting to membrane);GO:0006617(SRP-dependent cotranslational protein targeting to membrane, signal sequence recognition);GO:0008312(7S RNA binding)	ko03060(Protein export)	Signal recognition particle 54 kDa protein [Zootermopsis nevadensis]	Canis lupus familiaris signal recognition particle 54 (SRP54), mRNA	Signal recognition particle 54 kDa protein OS=Mus musculus GN=Srp54 PE=1 SV=2
LOCMI13106-m1	637	623	766	532	44.6828	33.5908	106.605	105.005	105.805	39.1368	up	1.43482	0.0485636	0.13152	yes	kynurenine-oxoglutarate transaminase 1	GO:0009058(biosynthetic process);GO:0016212(kynurenine-oxoglutarate transaminase activity);GO:0030170(pyridoxal phosphate binding)	ko00380(Tryptophan metabolism);ko00450(Selenocompound metabolism)	Kynurenine--oxoglutarate transaminase 3 [Zootermopsis nevadensis]	PREDICTED: Ceratosolen solmsi marchali transcription factor Dp-1 (LOC105364379), transcript variant X2, mRNA	Kynurenine--oxoglutarate transaminase 3 OS=Homo sapiens GN=KYAT3 PE=1 SV=1
LOCMI02670-m1	83	153.5	126	104.5	15.8135	22.4797	47.6289	56.0231	51.826	19.1466	up	1.43658	0.0291042	0.109042	yes	NA	NA	NA	NA	Laodelphax striatella ATP-binding cassette transporter sub-family C member 4 isoform 1 (ABCC4) mRNA, complete cds	NA
LOCMI09139-m1	230	171	232	185	12.7913	7.30998	25.5991	28.9507	27.2749	10.0507	up	1.44029	0.0488441	0.13195	yes	NA	GO:0016021(integral component of membrane)	NA	PREDICTED: protein GPR107 isoform X2 [Megachile rotundata]	Mus musculus mRNA for mKIAA1624 protein	Protein GPR107 OS=Mus musculus GN=Gpr107 PE=1 SV=2
LOCMI07848-m1	1424	1160	1462	1213	39.449	24.7011	80.3567	94.5553	87.456	32.075	up	1.44711	0.032607	0.113969	yes	NAD(P) transhydrogenase	GO:0005743(mitochondrial inner membrane);GO:0006740(NADPH regeneration);GO:0008750(NAD(P)+ transhydrogenase (AB-specific) activity);GO:0015992(proton transport);GO:0050661(NADP binding);GO:0051287(NAD binding)	ko00760(Nicotinate and nicotinamide metabolism)	hypothetical protein M513_09753 [Trichuris suis]	Homo sapiens mRNA; cDNA DKFZp451B113 (from clone DKFZp451B113)	NAD(P) transhydrogenase, mitochondrial OS=Homo sapiens GN=NNT PE=1 SV=3
LOCMI16030-m1	83.9762	84.5	98.2643	75.369	21.0163	16.2551	48.7917	53.0754	50.9335	18.6357	up	1.45055	0.0100511	0.0773017	yes	GH11536 gene product from transcript GH11536-RA	NA	ko00190(Oxidative phosphorylation)	PREDICTED: NADH dehydrogenase [ubiquinone] iron-sulfur protein 5 [Anoplophora glabripennis]	Culex quinquefasciatus canalicular multispecific organic anion transporter 2, mRNA	NA
LOCMI08769-m1	1399.5	1057	1421.5	1149	196.805	114.254	396.606	454.656	425.631	155.529	up	1.45242	0.0416626	0.124313	yes	peptidyl-prolyl cis-trans isomerase E-like	GO:0003755(peptidyl-prolyl cis-trans isomerase activity)	ko03040(Spliceosome)	peptidyl-prolyl cis-trans isomerase 5 [Melanoplus sanguinipes]	Xenopus laevis hypothetical LOC495270, mRNA (cDNA clone MGC:85280 IMAGE:6874278), complete cds	Peptidyl-prolyl cis-trans isomerase B OS=Bos taurus GN=PPIB PE=1 SV=4
LOCMI05104-m1	155	145	167	142	10.1493	7.29804	21.6956	26.1634	23.9295	8.72369	up	1.45578	0.04157	0.124225	yes	NA	GO:0005887(integral component of plasma membrane);GO:0015347(sodium-independent organic anion transmembrane transporter activity);GO:0043252(sodium-independent organic anion transport)	NA	PREDICTED: solute carrier organic anion transporter family member 3A1-like [Cimex lectularius]	PREDICTED: Gekko japonicus dihydrolipoamide branched chain transacylase E2 (DBT), mRNA	Solute carrier organic anion transporter family member 4A1 OS=Homo sapiens GN=SLCO4A1 PE=1 SV=2
LOCMI16043-m1	92	73	107	69	8.51687	5.19454	19.6528	17.9738	18.8133	6.8557	up	1.45638	0.0467825	0.13006	yes	deoxyribose-phosphate aldolase (putative)	GO:0004139(deoxyribose-phosphate aldolase activity);GO:0005737(cytoplasm);GO:0009264(deoxyribonucleotide catabolic process)	ko00030(Pentose phosphate pathway)	PREDICTED: deoxyribose-phosphate aldolase [Crocodylus porosus]	Gallus gallus finished cDNA, clone ChEST555l6	Deoxyribose-phosphate aldolase OS=Bos taurus GN=DERA PE=2 SV=1
LOCMI11106-m1	30.6429	29.4167	33.4	28.5	6.4179	4.73575	13.879	16.7961	15.3376	5.57683	up	1.45955	0.0463864	0.129734	yes	NA	NA	NA	NA	PREDICTED: Xenopus laevis vacuolar protein sorting-associated protein 53 homolog (LOC108708321), mRNA	NA
LOCMI01111-m1	33	27	35	28	5.44432	3.42393	11.4564	12.9983	12.2273	4.43413	up	1.46339	0.0299827	0.110508	yes	NA	NA	NA	Sorting nexin-17 [Zootermopsis nevadensis]	PREDICTED: Drosophila ficusphila Y+L amino acid transporter 2 (LOC108086832), transcript variant X1, mRNA	Sorting nexin-17 OS=Danio rerio GN=snx17 PE=2 SV=1
LOCMI07715-m1	161	145	200	127	11.4292	7.91206	28.1688	25.3684	26.7686	9.67062	up	1.46886	0.0192945	0.0929757	yes	NA	NA	NA	Endoplasmic reticulum-Golgi intermediate compartment protein 2 [Zootermopsis nevadensis]	PREDICTED: Dufourea novaeangliae INO80 complex subunit B (LOC107185380), mRNA	Endoplasmic reticulum-Golgi intermediate compartment protein 2 OS=Mus musculus GN=Ergic2 PE=1 SV=1
LOCMI13146-m1	27	43	40	31	2.28466	2.79678	6.71532	7.38106	7.04819	2.54072	up	1.47202	0.0106408	0.0785286	yes	uncharacterized LOC105202750	GO:0016263(glycoprotein-N-acetylgalactosamine 3-beta-galactosyltransferase activity);GO:0016267(O-glycan processing, core 1)	ko00512(Mucin type O-glycan biosynthesis)	hypothetical protein g.28460 [Graphocephala atropunctata]	Homo sapiens mRNA for beta 1,3-galactosyltransferase (core-1-beta 1, 3-galactosyltransferase gene)	Glycoprotein-N-acetylgalactosamine 3-beta-galactosyltransferase 1 OS=Drosophila melanogaster GN=C1GalTA PE=2 SV=1
LOCMI15141-m1	48	79	70	58	15.75	19.925	45.5709	53.551	49.561	17.8375	up	1.47429	0.0391442	0.121727	yes	NA	NA	NA	NA	PREDICTED: Megachile rotundata mRNA-capping enzyme (LOC105663841), mRNA	NA
LOCMI00762-m1	8	16	13	11	2.54033	3.90528	8.19016	9.82861	9.00939	3.2228	up	1.48311	0.0346427	0.116671	yes	adenylyltransferase and sulfurtransferase MOCS3-like	NA	ko04122(Sulfur relay system)	PREDICTED: adenylyltransferase and sulfurtransferase MOCS3 [Neodiprion lecontei]	PREDICTED: Lingula anatina trimethylguanosine synthase-like (LOC106175686), mRNA	Adenylyltransferase and sulfurtransferase MOCS3 OS=Drosophila ananassae GN=GF15533 PE=3 SV=1
LOCMI05207-m1	11	13	14	11	1.36489	1.23988	3.44654	3.84059	3.64356	1.30239	up	1.48419	0.0363314	0.119274	yes	NA	NA	NA	NA	NA	NA
LOCMI09788-m1	244	267	326	217	11.8905	10.0012	31.5193	29.7557	30.6375	10.9459	up	1.48491	0.00436344	0.0640687	yes	NA	GO:0003723(RNA binding);GO:0003725(double-stranded RNA binding);GO:0003726(double-stranded RNA adenosine deaminase activity);GO:0005634(nucleus);GO:0006396(RNA processing)	NA	Double-stranded RNA-specific editase 1 [Zootermopsis nevadensis]	PREDICTED: Halyomorpha halys long-chain fatty acid transport protein 4-like (LOC106682478), mRNA	Double-stranded RNA-specific editase Adar OS=Drosophila melanogaster GN=Adar PE=1 SV=2
LOCMI10960-m1	316	321	397	281	46.894	36.6156	116.888	117.337	117.113	41.7548	up	1.48788	0.0429781	0.126048	yes	microsomal signal peptidase 23 kD subunit	GO:0005787(signal peptidase complex);GO:0006465(signal peptide processing);GO:0008233(peptidase activity);GO:0016021(integral component of membrane)	ko03060(Protein export)	signal peptidase complex subunit 3 [Coptotermes formosanus]	PREDICTED: Harpegnathos saltator talin-1 (LOC105189050), transcript variant X8, mRNA	Signal peptidase complex subunit 3 OS=Drosophila melanogaster GN=Spase22-23 PE=2 SV=1
LOCMI05695-m1	1021	1063	1358	882	42.1699	33.7475	111.282	102.505	106.894	37.9587	up	1.49367	0.00774199	0.0725671	yes	AMP deaminase 2-like	GO:0003876(AMP deaminase activity);GO:0005515(protein binding);GO:0005829(cytosol);GO:0032264(IMP salvage)	ko00230(Purine metabolism)	AMP deaminase 2 [Zootermopsis nevadensis]	Drosophila melanogaster GH10492 full length cDNA	AMP deaminase 2 OS=Mus musculus GN=Ampd2 PE=1 SV=1
LOCMI04671-m1	557	974	942	647	59.3825	79.8167	199.252	194.092	196.672	69.5996	up	1.49864	0.0395242	0.122224	yes	NA	NA	NA	hypothetical protein XENTR_v90026649mg, partial [Xenopus tropicalis]	Mus musculus chromosome 3, clone RP23-250B22, complete sequence	NA
LOCMI16000-m1	1361	1264	1565	1240	45.6729	32.6046	104.199	117.09	110.645	39.1387	up	1.49927	0.016088	0.0893216	yes	cytoplasmic aconitate hydratase-like	GO:0003729(mRNA binding);GO:0003994(aconitate hydratase activity);GO:0005506(iron ion binding);GO:0006447(regulation of translational initiation by iron);GO:0008152(metabolic process);GO:0030350(iron-responsive element binding)	ko01200(Carbon metabolism);ko01210(2-Oxocarboxylic acid metabolism);ko01230(Biosynthesis of amino acids);ko00020(Citrate cycle (TCA cycle));ko00630(Glyoxylate and dicarboxylate metabolism)	PREDICTED: LOW QUALITY PROTEIN: cytoplasmic aconitate hydratase-like [Bombus terrestris]	Pacifastacus leniusculus mRNA for iron regulatory protein 1-like protein	Cytoplasmic aconitate hydratase OS=Gallus gallus GN=ACO1 PE=2 SV=1
LOCMI09366-m1	40	32.5	48	31.5	3.11676	1.94652	7.42051	6.90643	7.16347	2.53164	up	1.50059	0.0465118	0.129921	yes	NA	GO:0005739(mitochondrion);GO:0006811(ion transport);GO:0015075(ion transmembrane transporter activity);GO:0016020(membrane);GO:0016021(integral component of membrane);GO:0031966(mitochondrial membrane);GO:0055085(transmembrane transport)	NA	Sideroflexin-2 [Zootermopsis nevadensis]	Danio rerio sideroflexin 2 (sfxn2), mRNA	Sideroflexin-2 OS=Mus musculus GN=Sfxn2 PE=1 SV=1
LOCMI06696-m1	393	495.5	573	379.5	63.075	61.128	182.46	171.386	176.923	62.1015	up	1.51042	0.0261913	0.104453	yes	lactoylglutathione lyase	GO:0004462(lactoylglutathione lyase activity);GO:0006357(regulation of transcription from RNA polymerase II promoter);GO:0008270(zinc ion binding);GO:0030316(osteoclast differentiation);GO:0043066(negative regulation of apoptotic process);GO:0070062(extracellular exosome)	ko00620(Pyruvate metabolism)	hypothetical protein g.16116 [Clastoptera arizonana]	Gallus gallus finished cDNA, clone ChEST150h18	Lactoylglutathione lyase OS=Rattus norvegicus GN=Glo1 PE=1 SV=3
LOCMI05821-m1	218	224	259	213	33.8833	26.7614	79.869	93.1555	86.5122	30.3224	up	1.51252	0.0348149	0.116993	yes	NA	NA	NA	PREDICTED: lysM and putative peptidoglycan-binding domain-containing protein 3 [Megachile rotundata]	Lottia gigantea hypothetical protein partial mRNA	NA
LOCMI01249-m1	1030.5	1691.5	1789	1104	202.88	255.974	698.797	611.59	655.193	229.427	up	1.51389	0.02413	0.100508	yes	60S ribosomal protein L35a	GO:0002181(cytoplasmic translation);GO:0003735(structural constituent of ribosome);GO:0022625(cytosolic large ribosomal subunit);GO:0042273(ribosomal large subunit biogenesis)	ko03010(Ribosome)	60S ribosomal protein L35a [Trachymyrmex septentrionalis]	PREDICTED: Trachymyrmex septentrionalis importin subunit alpha-3 (LOC108753211), mRNA	60S ribosomal protein L35a OS=Homo sapiens GN=RPL35A PE=1 SV=2
LOCMI01168-m1	77.7	62.6667	97.7167	59.3833	20.1279	12.478	50.2222	43.2855	46.7538	16.303	up	1.51995	0.0281822	0.10786	yes	NA	NA	NA	NA	PREDICTED: Apis mellifera KAT8 regulatory NSL complex subunit 1 (LOC411539), transcript variant X3, mRNA	NA
LOCMI06043-m1	92	72	111	72	8.90781	5.35855	21.3233	19.6162	20.4698	7.13318	up	1.52088	0.0460348	0.129349	yes	NA	NA	NA	PREDICTED: uncharacterized protein LOC109033846 [Bemisia tabaci]	Drosophila busckii chromosome X sequence	NA
LOCMI13816-m1	116	107	141	103	5.71892	4.05482	13.7919	14.2887	14.0403	4.88687	up	1.52259	0.0414398	0.124056	yes	galactokinase	GO:0000166(nucleotide binding);GO:0004335(galactokinase activity);GO:0005524(ATP binding);GO:0005737(cytoplasm);GO:0006012(galactose metabolic process);GO:0008152(metabolic process);GO:0016301(kinase activity);GO:0016310(phosphorylation);GO:0016740(transferase activity);GO:0016773(phosphotransferase activity, alcohol group as acceptor);GO:0046835(carbohydrate phosphorylation)	ko00052(Galactose metabolism);ko00520(Amino sugar and nucleotide sugar metabolism)	PREDICTED: galactokinase [Strongylocentrotus purpuratus]	PREDICTED: Halyomorpha halys uncharacterized LOC106683702 (LOC106683702), transcript variant X2, mRNA	Galactokinase OS=Homo sapiens GN=GALK1 PE=1 SV=1
LOCMI15897-m1	539	393	655	399	19.7977	11.0956	47.7328	41.2382	44.4855	15.4467	up	1.52604	0.0391757	0.121772	yes	carnitine O-palmitoyltransferase 1	GO:0004095(carnitine O-palmitoyltransferase activity);GO:0005739(mitochondrion);GO:0006979(response to oxidative stress);GO:0010038(response to metal ion);GO:0012505(endomembrane system);GO:0042594(response to starvation);GO:0045471(response to ethanol)	ko01212(Fatty acid metabolism);ko00071(Fatty acid degradation);ko04931(Insulin resistance)	Carnitine O-palmitoyltransferase 1, liver isoform [Zootermopsis nevadensis]	Drosophila melanogaster mRNA for mitochondrial carnitine palmitoyltransferase I	Carnitine O-palmitoyltransferase 1, liver isoform OS=Rattus norvegicus GN=Cpt1a PE=1 SV=2
LOCMI08001-m1	263.5	236	294.5	249	36.8792	25.3889	81.7777	98.0617	89.9197	31.134	up	1.53014	0.0350948	0.117319	yes	peptidyl-prolyl cis-trans isomerase-like	GO:0003755(peptidyl-prolyl cis-trans isomerase activity)	ko03040(Spliceosome)	peptidyl-prolyl cis-trans isomerase 5 [Melanoplus sanguinipes]	Xenopus laevis hypothetical LOC495270, mRNA (cDNA clone MGC:85280 IMAGE:6874278), complete cds	Peptidyl-prolyl cis-trans isomerase 5 OS=Caenorhabditis elegans GN=cyn-5 PE=1 SV=2
LOCMI06598-m1	201.5	159	219	178	26.8043	16.2577	57.7994	66.6269	62.2131	21.531	up	1.5308	0.0294157	0.109582	yes	charged multivesicular body protein 5	GO:0000815(ESCRT III complex);GO:0003674(molecular_function);GO:0007034(vacuolar transport);GO:0007293(germarium-derived egg chamber formation);GO:0030713(ovarian follicle cell stalk formation);GO:0032509(endosome transport via multivesicular body sorting pathway);GO:0045807(positive regulation of endocytosis);GO:0046426(negative regulation of JAK-STAT cascade);GO:0050680(negative regulation of e…	ko04144(Endocytosis)	Charged multivesicular body protein 5 [Zootermopsis nevadensis]	Danio rerio charged multivesicular body protein 5b (chmp5b), mRNA	Charged multivesicular body protein 5 OS=Drosophila melanogaster GN=Vps60 PE=1 SV=2
LOCMI00027-m1	581	679	849	534	256.085	230.043	742.446	662.291	702.368	243.064	up	1.53089	0.0372866	0.12024	yes	NA	NA	NA	NA	Drosophila willistoni uncharacterized protein (Dwil\GK10093), mRNA	NA
LOCMI01443-m1	482.495	408.715	605.309	391.851	52.3849	34.1088	130.389	119.711	125.05	43.2469	up	1.53184	0.029055	0.109002	yes	NA	GO:0000045(autophagosome assembly);GO:0000422(mitophagy);GO:0005829(cytosol);GO:0006497(protein lipidation);GO:0019898(extrinsic component of membrane);GO:0032266(phosphatidylinositol-3-phosphate binding);GO:0034045(pre-autophagosomal structure membrane);GO:0034497(protein localization to pre-autophagosomal structure);GO:0044804(nucleophagy);GO:0080025(phosphatidylinositol-3,5-bisphosphate bindin…	NA	WD repeat domain phosphoinositide-interacting protein 4 [Zootermopsis nevadensis]	PREDICTED: Halyomorpha halys protein virilizer (LOC106682874), mRNA	WD repeat domain phosphoinositide-interacting protein 4 OS=Danio rerio GN=wdr45 PE=2 SV=1
LOCMI14109-m1	690	1158	1155	812	26.3604	34.0051	87.5456	87.2889	87.4173	30.1828	up	1.53419	0.0422363	0.125138	yes	NA	NA	NA	ablim, putative [Pediculus humanus corporis]	Gryllus assimilis juvenile hormone esterase (Jhe) mRNA, partial cds	Actin-binding LIM protein 1 OS=Homo sapiens GN=ABLIM1 PE=1 SV=3
LOCMI12559-m1	549	551	708	506	87.6362	67.6074	224.23	227.28	225.755	77.6218	up	1.54022	0.0387503	0.121581	yes	translocon-associated protein subunit gamma-like	GO:0005784(Sec61 translocon complex);GO:0005786(signal recognition particle, endoplasmic reticulum targeting);GO:0005811(lipid particle);GO:0006614(SRP-dependent cotranslational protein targeting to membrane);GO:0016021(integral component of membrane)	ko04141(Protein processing in endoplasmic reticulum)	Translocon-associated protein subunit gamma [Zootermopsis nevadensis]	Platynereis dumerilii EST IB0AAA36BA11FM1	Translocon-associated protein subunit gamma OS=Mus musculus GN=Ssr3 PE=1 SV=1
LOCMI07863-m1	136	109	155	118	21.4773	13.2312	48.5648	52.4352	50.5	17.3543	up	1.54099	0.0428557	0.125876	yes	Vps20-associated 1 homolog (S. cerevisiae)	NA	ko04144(Endocytosis)	vacuolar protein sorting-associated protein VTA1-like protein [Danaus plexippus]	PREDICTED: Apis dorsata uncharacterized LOC102671488 (LOC102671488), mRNA	Vacuolar protein sorting-associated protein VTA1 homolog OS=Homo sapiens GN=VTA1 PE=1 SV=1
LOCMI08749-m1	8	6	10	6	0.364022	0.209856	0.902791	0.768226	0.835508	0.286939	up	1.54191	0.034385	0.116215	yes	NA	NA	NA	PREDICTED: solute carrier organic anion transporter family member 5A1 [Athalia rosae]	PREDICTED: Hydra vulgaris palmitoyl-protein thioesterase 1-like (LOC101237444), mRNA	Solute carrier organic anion transporter family member 4C1 OS=Mus musculus GN=Slco4c1 PE=1 SV=1
LOCMI00957-m1	3.5	3.5	4.83333	3	0.571048	0.438939	1.56459	1.37729	1.47094	0.504993	up	1.5424	0.0188021	0.0922936	yes	heat shock protein 68a	GO:0005739(mitochondrion);GO:0006457(protein folding);GO:0009408(response to heat);GO:0051082(unfolded protein binding)	ko03040(Spliceosome);ko04141(Protein processing in endoplasmic reticulum);ko04144(Endocytosis);ko04213(Longevity regulating pathway - multiple species)	RecName: Full=Heat shock 70 kDa protein cognate 1; AltName: Full=Heat shock 70 kDa protein 70C	PREDICTED: Apis cerana AP-3 complex subunit delta-1 (LOC107997852), mRNA	Heat shock 70 kDa protein cognate 1 (Fragments) OS=Drosophila simulans GN=Hsc70-1 PE=2 SV=1
LOCMI15923-m1	777	1312	1307	929	54.1175	70.2397	180.61	182.067	181.339	62.1786	up	1.5442	0.0414514	0.124056	yes	short/branched chain specific acyl-CoA dehydrogenase	GO:0000062(fatty-acyl-CoA binding);GO:0003995(acyl-CoA dehydrogenase activity);GO:0005739(mitochondrion);GO:0009055(electron carrier activity);GO:0033539(fatty acid beta-oxidation using acyl-CoA dehydrogenase);GO:0050660(flavin adenine dinucleotide binding);GO:0052890(oxidoreductase activity, acting on the CH-CH group of donors, with a flavin as acceptor);GO:0055088(lipid homeostasis)	ko01212(Fatty acid metabolism);ko00071(Fatty acid degradation);ko00280(Valine, leucine and isoleucine degradation)	Short/branched chain specific acyl-CoA dehydrogenase, mitochondrial [Zootermopsis nevadensis]	Human acyl-CoA dehydrogenase mRNA, complete cds	Short/branched chain specific acyl-CoA dehydrogenase, mitochondrial OS=Homo sapiens GN=ACADSB PE=1 SV=1
LOCMI12147-m1	721.5	1299	1344.5	839.5	128.355	177.63	474.553	420.238	447.395	152.992	up	1.54809	0.015579	0.0884091	yes	60S ribosomal protein L12	GO:0000027(ribosomal large subunit assembly);GO:0003735(structural constituent of ribosome);GO:0005730(nucleolus);GO:0005925(focal adhesion);GO:0006412(translation);GO:0016020(membrane);GO:0019843(rRNA binding);GO:0022625(cytosolic large ribosomal subunit);GO:0044822(poly(A) RNA binding);GO:0070062(extracellular exosome)	ko03010(Ribosome)	60S ribosomal protein L12 [Zootermopsis nevadensis]	Lysiphlebus testaceipes ribosomal protein L12 variant 1 (RpL12) mRNA, complete cds	60S ribosomal protein L12 OS=Bos taurus GN=RPL12 PE=2 SV=1
LOCMI12165-m1	932	1005	1250	891	159.094	131.867	423.346	427.971	425.659	145.48	up	1.54888	0.0266776	0.105734	yes	NA	GO:0004725(protein tyrosine phosphatase activity);GO:0005634(nucleus);GO:0005737(cytoplasm)	NA	Protein tyrosine phosphatase type IVA 1 [Zootermopsis nevadensis]	PREDICTED: Cephus cinctus probable chitinase 3 (LOC107273279), transcript variant X2, mRNA	Protein tyrosine phosphatase type IVA 1 OS=Homo sapiens GN=PTP4A1 PE=1 SV=2
LOCMI00680-m1	1055	1565	1754	1121	257.484	293.592	849.329	769.844	809.587	275.538	up	1.55494	0.0217465	0.0973306	yes	60S ribosomal protein L11	GO:0000027(ribosomal large subunit assembly);GO:0003735(structural constituent of ribosome);GO:0006412(translation);GO:0022625(cytosolic large ribosomal subunit)	ko03010(Ribosome)	60S Ribosomal Protein L11, partial [Pantala flavescens]	Lysiphlebus testaceipes ribosomal protein L11 (RpL11) mRNA, complete cds	60S ribosomal protein L11 OS=Drosophila melanogaster GN=RpL11 PE=1 SV=2
LOCMI01614-m1	24	19	27.5	21	4.95631	3.01601	11.2675	12.203	11.7353	3.98616	up	1.55778	0.0421477	0.125044	yes	putative N-acetylglucosamine-6-phosphate deacetylase	GO:0005634(nucleus);GO:0006046(N-acetylglucosamine catabolic process);GO:0008448(N-acetylglucosamine-6-phosphate deacetylase activity)	ko00520(Amino sugar and nucleotide sugar metabolism)	n-acetylglucosamine-6-phosphate deacetylase [Lasius niger]	Rattus norvegicus amidohydrolase domain containing 2, mRNA (cDNA clone IMAGE:7384067)	N-acetylglucosamine-6-phosphate deacetylase OS=Drosophila melanogaster GN=CG17065 PE=2 SV=1
LOCMI10423-m1	89.1329	94.0036	118.662	85.4674	5.36092	4.34588	14.16	14.4644	14.3122	4.8534	up	1.56018	0.02226	0.0980848	yes	NA	NA	NA	PREDICTED: stimulator of interferon genes protein [Athalia rosae]	Nilaparvata lugens cytochrome P450 CYP305A15 mRNA, complete cds	NA
LOCMI05374-m1	27.9917	23.4901	35.8644	23.0028	9.84084	6.34775	25.0159	22.7553	23.8856	8.0943	up	1.56116	0.0256459	0.10335	yes	protein transport protein sec23	NA	ko04141(Protein processing in endoplasmic reticulum)	ionotropic receptor 8, partial [Locusta migratoria]	Drosophila melanogaster chromosome 3R	Protein transport protein Sec23A OS=Gallus gallus GN=SEC23A PE=2 SV=1
LOCMI03473-m1	54.5	86.5	97	58.5	2.97497	3.62939	10.5052	8.98548	9.74536	3.30218	up	1.5613	0.043179	0.126295	yes	NA	NA	NA	hypothetical protein YQE_06919, partial [Dendroctonus ponderosae]	Single read from an extremity of a full-length cDNA clone made from Anopheles gambiae total adult females. 3-PRIME end of clone FK0AAA15CA10 of strain 6-9 of Anopheles gambiae (African malaria mosquito)	Mast cell carboxypeptidase A OS=Homo sapiens GN=CPA3 PE=1 SV=2
LOCMI10564-m1	1475.33	1579.93	1944.02	1450.79	37.4622	30.8371	97.9382	103.659	100.798	34.1497	up	1.56153	0.00467225	0.0649469	yes	NA	NA	NA	Kinectin [Dufourea novaeangliae]	PREDICTED: Neodiprion lecontei nucleolar pre-ribosomal-associated protein 1 (LOC107220309), mRNA	Kinectin OS=Vulpes vulpes GN=KTN1 PE=2 SV=1
LOCMI07298-m1	110	223	220	141	10.5128	16.3818	41.7154	37.9178	39.8166	13.4473	up	1.56606	0.0259156	0.103919	yes	NA	NA	NA	hypothetical protein L798_09047 [Zootermopsis nevadensis]	Drosophila melanogaster chromosome 3R	Regucalcin OS=Xenopus laevis GN=rgn PE=2 SV=1
LOCMI10015-m1	54	51	64	53	4.15284	3.01477	9.76519	11.469	10.6171	3.5838	up	1.56683	0.0290301	0.108992	yes	NA	NA	NA	hypothetical protein L798_08847 [Zootermopsis nevadensis]	PREDICTED: Cephus cinctus acyl-CoA synthetase family member 3, mitochondrial (LOC107269595), transcript variant X2, mRNA	Glycosaminoglycan xylosylkinase OS=Homo sapiens GN=FAM20B PE=1 SV=1
LOCMI01905-m1	158.265	113.56	193.251	122.774	22.7989	12.5743	55.2332	49.7662	52.4997	17.6866	up	1.56965	0.0482372	0.131326	yes	NA	NA	NA	Max-like protein X [Zootermopsis nevadensis]	PREDICTED: Lingula anatina insulin receptor substrate 1-B-like (LOC106181472), transcript variant X1, mRNA	NA
LOCMI08695-m1	34	27	38	31	2.07451	1.26629	4.60013	5.32229	4.96121	1.6704	up	1.5705	0.0268496	0.106087	yes	NA	NA	NA	Putative AC transposase, partial [Harpegnathos saltator]	PREDICTED: Cimex lectularius probable cytochrome P450 303a1 (LOC106665205), mRNA	NA
LOCMI09621-m1	553	528.5	736	496	24.4473	17.959	64.5555	61.7004	63.1279	21.2032	up	1.574	0.023876	0.10039	yes	cytosolic non-specific dipeptidase	GO:0005576(extracellular region);GO:0006508(proteolysis);GO:0008237(metallopeptidase activity);GO:0016805(dipeptidase activity);GO:0034701(tripeptidase activity)	ko00330(Arginine and proline metabolism);ko00340(Histidine metabolism);ko00410(beta-Alanine metabolism)	PREDICTED: cytosolic non-specific dipeptidase [Neodiprion lecontei]	PREDICTED: Halyomorpha halys L-threonine dehydratase catabolic TdcB (LOC106681826), mRNA	Cytosolic non-specific dipeptidase OS=Bos taurus GN=CNDP2 PE=2 SV=1
LOCMI12349-m1	263	386	428	291	26.3279	29.7016	85.0068	81.9697	83.4883	28.0148	up	1.57539	0.00176476	0.0610029	yes	NA	GO:0003735(structural constituent of ribosome);GO:0006412(translation)	NA	Congested-like trachea protein [Zootermopsis nevadensis]	Gallus gallus finished cDNA, clone ChEST220g19	Congested-like trachea protein OS=Drosophila melanogaster GN=colt PE=2 SV=1
LOCMI06709-m1	352	402	517	336	21.5664	18.9319	62.8457	57.9262	60.3859	20.2492	up	1.57635	0.0128909	0.0835518	yes	NA	NA	NA	Sugar transporter ERD6-like 4 [Zootermopsis nevadensis]	PREDICTED: Ceratina calcarata BET1 homolog (LOC108623886), mRNA	Facilitated trehalose transporter Tret1 OS=Polypedilum vanderplanki GN=Tret1 PE=1 SV=1
LOCMI07438-m1	286	341	386	309	16.6916	15.2974	44.696	50.7447	47.7203	15.9945	up	1.57703	0.0496747	0.132845	yes	NA	GO:0003690(double-stranded DNA binding);GO:0005634(nucleus);GO:0006260(DNA replication);GO:0006974(cellular response to DNA damage stimulus)	NA	hypothetical protein g.11145 [Graphocephala atropunctata]	Mouse KIN17 mRNA for kin17 protein	KIN17-like protein OS=Dictyostelium discoideum GN=DDB_G0269816 PE=3 SV=1
LOCMI15357-m1	15.5	20.1833	24	16.0667	1.80211	1.80374	5.53617	5.25623	5.3962	1.80292	up	1.58161	0.024781	0.101457	yes	NA	NA	NA	NA	PREDICTED: Tribolium castaneum ras-specific guanine nucleotide-releasing factor RalGPS1 (LOC657874), transcript variant X1, mRNA	NA
LOCMI03326-m1	1529.81	1629.61	2103.47	1478.07	153.664	125.82	419.199	417.762	418.481	139.742	up	1.58239	0.0313413	0.111822	yes	GH22980 gene product from transcript GH22980-RA	GO:0003735(structural constituent of ribosome);GO:0006412(translation);GO:0022627(cytosolic small ribosomal subunit)	ko03010(Ribosome)	40S ribosomal protein S11-like Protein [Tribolium castaneum]	Spodoptera frugiperda ribosomal protein S11 mRNA, complete cds	40S ribosomal protein S11 OS=Anopheles gambiae GN=RpS11 PE=2 SV=2
LOCMI02037-m1	27	24	36	23	5.57584	3.80969	14.7502	13.3652	14.0577	4.69277	up	1.58285	0.0165335	0.0900021	yes	NA	NA	NA	hypothetical protein L798_04460 [Zootermopsis nevadensis]	PREDICTED: Galeopterus variegatus short stature homeobox 2 (SHOX2), transcript variant X3, mRNA	Pleckstrin homology domain-containing family D member 1 OS=Homo sapiens GN=PLEKHD1 PE=2 SV=3
LOCMI06370-m1	305	249	388	255	76.331	47.8996	192.656	179.573	186.114	62.1153	up	1.58317	0.0390074	0.121727	yes	hypothetical protein	GO:0000045(autophagosome assembly);GO:0000421(autophagosome membrane);GO:0000422(mitophagy);GO:0005829(cytosol);GO:0006995(cellular response to nitrogen starvation)	ko04068(FoxO signaling pathway);ko04140(Regulation of autophagy)	gamma-aminobutyric acid receptor-associated protein, putative [Pediculus humanus corporis]	Ciona intestinalis cDNA, clone:citb012f14, full insert sequence	Autophagy-related protein 8 OS=Sclerotinia sclerotiorum (strain ATCC 18683 / 1980 / Ss-1) GN=atg8 PE=3 SV=1
LOCMI04779-m1	577	556	790	513	74.4086	55.113	202.127	186.151	194.139	64.7608	up	1.58389	0.0103682	0.0777756	yes	NA	NA	NA	PREDICTED: cell wall protein DAN4 [Tribolium castaneum]	PREDICTED: Tribolium castaneum titin (LOC662729), transcript variant X4, misc_RNA	NA
LOCMI08156-m1	184.889	148.55	207.575	173.143	6.62623	4.09223	14.7598	17.4606	16.1102	5.35923	up	1.58788	0.0286741	0.108726	yes	NA	NA	NA	Eukaryotic translation initiation factor 4 gamma 3 [Zootermopsis nevadensis]	Drosophila busckii chromosome 3R sequence	Eukaryotic translation initiation factor 4 gamma 3 OS=Mus musculus GN=Eif4g3 PE=1 SV=2
LOCMI08665-m1	330.783	427.315	481.457	366.162	23.3695	23.2053	67.4859	72.7914	70.1387	23.2874	up	1.59066	0.0358399	0.118365	yes	selenophosphate synthetase 1	GO:0005524(ATP binding);GO:0005737(cytoplasm);GO:0005886(plasma membrane);GO:0031965(nuclear membrane);GO:0042803(protein homodimerization activity);GO:0046982(protein heterodimerization activity)	ko00450(Selenocompound metabolism)	PREDICTED: selenide, water dikinase [Plutella xylostella]	PREDICTED: Drosophila suzukii maltase A1 (LOC108019595), mRNA	Selenide, water dikinase 1 OS=Bos taurus GN=SEPHS1 PE=2 SV=1
LOCMI09004-m1	10.3333	8.33333	11.5	9.83333	4.42256	2.74148	9.76519	11.8422	10.8037	3.58202	up	1.59268	0.0356863	0.118174	yes	NA	NA	NA	gag-pol polyprotein, partial [Eyprepocnemis plorans]	PREDICTED: Ceratitis capitata protein takeout-like (LOC101463320), mRNA	NA
LOCMI05688-m1	243	161	298	183	18.4003	9.37078	44.7696	38.9914	41.8805	13.8855	up	1.5927	0.0483129	0.131349	yes	NADH-cytochrome b5 reductase 2-like	GO:0005198(structural molecule activity);GO:0005215(transporter activity);GO:0006890(retrograde vesicle-mediated transport, Golgi to ER);GO:0006909(phagocytosis);GO:0010883(regulation of lipid storage);GO:0016491(oxidoreductase activity);GO:0030126(COPI vesicle coat);GO:0055114(oxidation-reduction process)	ko00520(Amino sugar and nucleotide sugar metabolism)	PREDICTED: NADH-cytochrome b5 reductase 3 isoform X1 [Nicrophorus vespilloides]	Gallus gallus finished cDNA, clone ChEST42h23	NADH-cytochrome b5 reductase 2 OS=Xenopus tropicalis GN=cyb5r2 PE=2 SV=1
LOCMI07409-m1	35	29	39	34	8.98779	5.7242	19.87	24.5676	22.2188	7.356	up	1.59479	0.0444092	0.127545	yes	NA	NA	NA	hypothetical protein g.18577 [Cuerna arida]	NA	NA
LOCMI05643-m1	91	123	138	102	8.31997	8.64405	25.0327	26.241	25.6369	8.48201	up	1.59574	0.0149439	0.0872843	yes	NA	GO:0004177(aminopeptidase activity);GO:0005829(cytosol);GO:0006508(proteolysis);GO:0070006(metalloaminopeptidase activity)	NA	hypothetical protein g.14932 [Clastoptera arizonana]	PREDICTED: Diachasma alloeum CLK4-associating serine/arginine rich protein (LOC107036288), mRNA	Xaa-Pro aminopeptidase 1 OS=Rattus norvegicus GN=Xpnpep1 PE=1 SV=1
LOCMI00369-m1	148	104	186	114	35.5336	19.193	88.6012	77.0162	82.8087	27.3633	up	1.59754	0.0389612	0.121727	yes	NA	NA	NA	MAP/microtubule affinity-regulating kinase 3, partial [Zootermopsis nevadensis]	PREDICTED: Diaphorina citri zinc finger with UFM1-specific peptidase domain protein (LOC103514016), transcript variant X3, mRNA	NA
LOCMI14272-m1	2921	3713	4542	3019	255.21	249.358	787.34	742.214	764.777	252.284	up	1.59999	0.0256102	0.103251	yes	NA	NA	NA	60S ribosomal protein L23a [Zootermopsis nevadensis]	Human ribosomal protein L23a mRNA, partial cds	60S ribosomal protein L23a OS=Bos taurus GN=RPL23A PE=2 SV=1
LOCMI13426-m1	213	147	276	157	45.253	24.0059	116.339	93.8571	105.098	34.6294	up	1.60167	0.0452186	0.128484	yes	NA	NA	NA	Canopy-like protein 2 [Zootermopsis nevadensis]	PREDICTED: Trichogramma pretiosum stAR-related lipid transfer protein 7, mitochondrial-like (LOC106648250), transcript variant X1, mRNA	Protein seele OS=Drosophila melanogaster GN=sel PE=1 SV=1
LOCMI02890-m1	65	57	75	65	19.3893	13.0694	44.3872	54.5583	49.4727	16.2293	up	1.60803	0.0453103	0.128619	yes	NA	GO:0007266(Rho protein signal transduction);GO:0030111(regulation of Wnt signaling pathway)	NA	conserved hypothetical protein [Riptortus pedestris]	Drosophila melanogaster LD06317 full insert cDNA	Uncharacterized protein C45G9.7 OS=Caenorhabditis elegans GN=C45G9.7 PE=1 SV=1
LOCMI09740-m1	2765.5	4074.5	4780.5	3034.5	369.542	418.501	1267.4	1140.98	1204.19	394.022	up	1.61171	0.0278446	0.10762	yes	40S ribosomal protein S6	GO:0006364(rRNA processing);GO:0022627(cytosolic small ribosomal subunit);GO:0042274(ribosomal small subunit biogenesis)	ko03010(Ribosome);ko04150(mTOR signaling pathway)	40S ribosomal protein S6 [Zootermopsis nevadensis]	PREDICTED: Habropoda laboriosa pre-mRNA-processing factor 39 (LOC108571162), mRNA	40S ribosomal protein S6 OS=Spodoptera frugiperda GN=RpS6 PE=2 SV=1
LOCMI07714-m1	101	109	143	100	5.61707	4.65958	15.7788	15.649	15.7139	5.13832	up	1.61267	0.0261449	0.104349	yes	NA	NA	NA	PREDICTED: NADPH:adrenodoxin oxidoreductase, mitochondrial isoform X1 [Diachasma alloeum]	Salvelinus fontinalis ferrodoxin-NADP(+) reductase mRNA, complete cds; nuclear gene for mitochondrial product	NADPH:adrenodoxin oxidoreductase, mitochondrial OS=Salvelinus fontinalis GN=fdxr PE=2 SV=1
LOCMI05381-m1	292	394	483	306	24.5674	25.4803	80.6254	72.4431	76.5342	25.0238	up	1.6128	0.0479083	0.130988	yes	2-oxoisovalerate dehydrogenase subunit beta	GO:0003863(3-methyl-2-oxobutanoate dehydrogenase (2-methylpropanoyl-transferring) activity);GO:0017086(3-methyl-2-oxobutanoate dehydrogenase (lipoamide) complex);GO:0046949(fatty-acyl-CoA biosynthetic process)	ko00640(Propanoate metabolism);ko00280(Valine, leucine and isoleucine degradation)	PREDICTED: 2-oxoisovalerate dehydrogenase subunit beta, mitochondrial [Cephus cinctus]	Ciona intestinalis cDNA, clone:cieg003p04, full insert sequence	2-oxoisovalerate dehydrogenase subunit beta, mitochondrial OS=Bos taurus GN=BCKDHB PE=1 SV=2
LOCMI15952-m1	597	453	757	494	185.581	108.24	466.879	432.102	449.49	146.911	up	1.61335	0.046279	0.129621	yes	cytochrome c oxidase subunit 6B1-like	GO:0004129(cytochrome-c oxidase activity);GO:0005751(mitochondrial respiratory chain complex IV);GO:0022008(neurogenesis);GO:0033617(mitochondrial respiratory chain complex IV assembly)	ko00190(Oxidative phosphorylation)	cytochrome c oxidase,-subunit VIb, putative [Riptortus pedestris]	Single read from an extremity of a full-length cDNA clone made from Anopheles gambiae total adult females. 5-PRIME end of clone FK0AAA15DF06 of strain 6-9 of Anopheles gambiae (African malaria mosquito)	Cytochrome c oxidase subunit 6B1 OS=Mus musculus GN=Cox6b1 PE=1 SV=2
LOCMI13155-m1	78	57	86	72	24.5047	13.7645	53.6047	63.6483	58.6265	19.1346	up	1.61537	0.0332766	0.114666	yes	NA	NA	NA	NA	Dendroctonus ponderosae Seq01026535, whole genome shotgun sequence	NA
LOCMI15256-m1	256	264	377	234	34.0541	26.9939	99.4994	87.5881	93.5438	30.524	up	1.6157	0.0218885	0.0975114	yes	NA	NA	NA	hypothetical protein L798_08837 [Zootermopsis nevadensis]	PREDICTED: Apis dorsata viral IAP-associated factor homolog (LOC102678200), mRNA	ER membrane protein complex subunit 7 homolog OS=Caenorhabditis elegans GN=C35D10.1 PE=3 SV=1
LOCMI05186-m1	7	7.5	10.5	6.5	2.32269	1.91287	6.91244	6.06884	6.49064	2.11778	up	1.61581	0.0288528	0.10893	yes	NA	NA	NA	NA	PREDICTED: Acyrthosiphon pisum uncharacterized LOC100570268 (LOC100570268), mRNA	NA
LOCMI16955-m1	1007	1988	1876	1442	101.495	154.015	375.143	408.959	392.051	127.755	up	1.61766	0.0215401	0.0970785	yes	GJ20693 gene product from transcript GJ20693-RA	GO:0004300(enoyl-CoA hydratase activity);GO:0005739(mitochondrion);GO:0005759(mitochondrial matrix);GO:0005811(lipid particle);GO:0005875(microtubule associated complex);GO:0006635(fatty acid beta-oxidation)	ko01200(Carbon metabolism);ko01212(Fatty acid metabolism);ko00640(Propanoate metabolism);ko00650(Butanoate metabolism);ko00062(Fatty acid elongation);ko00071(Fatty acid degradation);ko00280(Valine, leucine and isoleucine degradation);ko00310(Lysine degradation);ko00380(Tryptophan metabolism);ko00410(beta-Alanine metabolism)	enoyl-CoA hydratase, partial [Schistocerca gregaria]	Ciona intestinalis cDNA, clone:cicl041i19, full insert sequence	Probable enoyl-CoA hydratase, mitochondrial OS=Caenorhabditis elegans GN=ech-6 PE=3 SV=1
LOCMI03823-m1	1262.75	1791.92	2142.25	1373.83	139.144	151.774	468.346	425.973	447.16	145.459	up	1.62018	0.0306739	0.110996	yes	60S ribosomal protein L19	GO:0003735(structural constituent of ribosome);GO:0006412(translation);GO:0022625(cytosolic large ribosomal subunit)	ko03010(Ribosome)	60S Ribosomal Protein L19 [Pantala flavescens]	PREDICTED: Diachasma alloeum poly(rC)-binding protein 3 (LOC107036469), transcript variant X1, mRNA	60S ribosomal protein L19 OS=Drosophila melanogaster GN=RpL19 PE=1 SV=2
LOCMI03624-m1	44.5	40	55	43.5	9.126	6.30539	22.3786	25.1021	23.7403	7.7157	up	1.62147	0.0146919	0.0870146	yes	ARP2/3 complex 21 kDa subunit	GO:0005200(structural constituent of cytoskeleton);GO:0005885(Arp2/3 protein complex);GO:0005925(focal adhesion);GO:0016020(membrane);GO:0030027(lamellipodium);GO:0034314(Arp2/3 complex-mediated actin nucleation);GO:0051015(actin filament binding);GO:0070062(extracellular exosome)	ko04144(Endocytosis)	Actin-related protein 2/3 complex subunit 3 [Zootermopsis nevadensis]	Single read from an extremity of a full-length cDNA clone made from Anopheles gambiae total adult females. 5-PRIME end of clone FK0AAA17BD05 of strain 6-9 of Anopheles gambiae (African malaria mosquito)	Actin-related protein 2/3 complex subunit 3 OS=Bos taurus GN=ARPC3 PE=1 SV=3
LOCMI12183-m1	251	160	312	189	11.3339	5.55337	27.9517	24.0141	25.9829	8.44363	up	1.62163	0.0481761	0.131276	yes	NA	GO:0003746(translation elongation factor activity);GO:0003924(GTPase activity);GO:0005622(intracellular);GO:0006414(translational elongation)	NA	hypothetical protein g.22511 [Cuerna arida]	Mus musculus putative G-protein (GP-1) mRNA, complete cds	GTP-binding protein 1 OS=Mus musculus GN=Gtpbp1 PE=1 SV=2
LOCMI05202-m1	556	419	650	504	15.9877	9.26101	37.083	40.7796	38.9313	12.6244	up	1.62472	0.0381893	0.1211	yes	NA	NA	NA	hypothetical protein g.24764 [Cuerna arida]	PREDICTED: Cephus cinctus nischarin (LOC107270253), mRNA	Uncharacterized protein C05D11.1 OS=Caenorhabditis elegans GN=C05D11.1 PE=4 SV=2
LOCMI11950-m1	664	750	960	685	40.3473	35.03	115.736	117.122	116.429	37.6886	up	1.62724	0.0145618	0.0868662	yes	NA	NA	NA	hypothetical protein g.24807, partial [Cuerna arida]	Pediculus humanus corporis sodium/hydrogen exchanger, putative, mRNA	Glucosidase 2 subunit beta OS=Bos taurus GN=PRKCSH PE=2 SV=1
LOCMI04481-m1	30	27	36.5	30	1.38428	0.957632	3.34153	3.89515	3.61834	1.17096	up	1.62764	0.0233105	0.0994286	yes	NA	NA	NA	hypothetical protein L798_12516 [Zootermopsis nevadensis]	PREDICTED: Acropora digitifera NFX1-type zinc finger-containing protein 1-like (LOC107343071), partial mRNA	NA
LOCMI10739-m1	3	5	5	4	0.851865	1.09132	2.81688	3.19602	3.00645	0.971591	up	1.62964	0.0197781	0.0931753	yes	NA	NA	NA	NA	PREDICTED: Cephus cinctus tRNA-splicing endonuclease subunit Sen34 (LOC107265341), mRNA	NA
LOCMI15058-m1	290	298	417	277	12.6128	9.96233	35.9831	33.8994	34.9413	11.2876	up	1.6302	0.00623426	0.0696047	yes	1	GO:0003844(1,4-alpha-glucan branching enzyme activity);GO:0004553(hydrolase activity, hydrolyzing O-glycosyl compounds);GO:0005978(glycogen biosynthetic process);GO:0008340(determination of adult lifespan);GO:0043169(cation binding)	ko00500(Starch and sucrose metabolism)	1,4-alpha-glucan-branching enzyme [Zootermopsis nevadensis]	Xenopus laevis glucan (1,4-alpha-), branching enzyme 1 S homeolog (gbe1.S), mRNA	1,4-alpha-glucan-branching enzyme OS=Homo sapiens GN=GBE1 PE=1 SV=3
LOCMI06715-m1	11.5833	14.8333	17.25	13.1667	3.56324	3.50737	10.5281	11.3969	10.9625	3.53531	up	1.63267	0.0364634	0.119371	yes	NA	NA	NA	Histone-lysine N-methyltransferase SETMAR, partial [Stegodyphus mimosarum]	NA	NA
LOCMI00230-m1	679	769	1043	665	116.58	101.487	355.294	321.274	338.284	109.034	up	1.63346	0.0223189	0.0980848	yes	translocon-associated protein subunit delta	NA	ko04141(Protein processing in endoplasmic reticulum)	hypothetical protein g.3345 [Graphocephala atropunctata]	Phlebotomus ariasi 16 kDa salivary protein (SP80) mRNA, complete cds	NA
LOCMI02690-m1	1284.5	1777	2169	1399.5	193.536	205.8	648.389	593.334	620.861	199.668	up	1.63667	0.0332907	0.114666	yes	40S ribosomal protein S15Aa	GO:0000022(mitotic spindle elongation);GO:0003735(structural constituent of ribosome);GO:0005840(ribosome);GO:0006412(translation);GO:0007052(mitotic spindle organization);GO:0022627(cytosolic small ribosomal subunit)	ko03010(Ribosome)	40s ribosomal protein s15a [Lasius niger]	Spodoptera frugiperda ribosomal protein S15A mRNA, complete cds	40S ribosomal protein S15Aa OS=Drosophila melanogaster GN=RpS15Aa PE=1 SV=2
LOCMI15444-m1	109	79.5	127.333	98.5	12.4282	6.96758	28.8054	31.6023	30.2039	9.69791	up	1.63899	0.0434452	0.126517	yes	NA	NA	NA	NA	PREDICTED: Acyrthosiphon pisum neuropeptide Y receptor type 2 (LOC100570116), mRNA	NA
LOCMI03251-m1	612	529	832	541	28.0639	18.6459	75.6954	69.8062	72.7508	23.3549	up	1.63924	0.020795	0.0953198	yes	NA	NA	NA	Transcription elongation factor SPT6, partial [Zootermopsis nevadensis]	Mus musculus Supt6h mRNA, complete cds	Transcription elongation factor SPT6 OS=Danio rerio GN=supt6h PE=1 SV=1
LOCMI16265-m1	220	306	363	248	32.8126	35.0809	107.417	104.08	105.749	33.9467	up	1.6393	0.00159667	0.0610029	yes	probable phospholipid hydroperoxide glutathione peroxidase	GO:0004601(peroxidase activity);GO:0004602(glutathione peroxidase activity);GO:0006979(response to oxidative stress);GO:0016491(oxidoreductase activity);GO:0055114(oxidation-reduction process)	ko00590(Arachidonic acid metabolism);ko00480(Glutathione metabolism)	Phospholipid hydroperoxide glutathione peroxidase, mitochondrial [Zootermopsis nevadensis]	Boophilus microplus isolate PHGPxSu3 phospholipid-hydroperoxide glutathione peroxidase (PHGPX) gene, complete cds	Phospholipid hydroperoxide glutathione peroxidase, mitochondrial OS=Callithrix jacchus GN=GPX4 PE=2 SV=2
LOCMI01683-m1	17	20	24	19	12.2447	11.0729	34.2972	38.5081	36.4027	11.6588	up	1.64263	0.0400299	0.122789	yes	NA	NA	NA	hypothetical protein L798_05687 [Zootermopsis nevadensis]	Strongyloides papillosus genome assembly S_papillosus_LIN ,scaffold SPAL_contig0000015	NA
LOCMI11458-m1	331	404	509	355	14.0646	13.1951	42.9106	42.4449	42.6778	13.6298	up	1.64672	0.00149659	0.0610029	yes	exostosin-2	GO:0001501(skeletal system development);GO:0001503(ossification);GO:0001649(osteoblast differentiation);GO:0006024(glycosaminoglycan biosynthetic process);GO:0008543(fibroblast growth factor receptor signaling pathway);GO:0015012(heparan sulfate proteoglycan biosynthetic process);GO:0015020(glucuronosyltransferase activity);GO:0016020(membrane);GO:0016021(integral component of membrane);GO:003016…	ko00534(Glycosaminoglycan biosynthesis - heparan sulfate / heparin)	Exostosin-2 [Zootermopsis nevadensis]	Drosophila melanogaster clone GH02288 BcDNA.GH02288 (BcDNA.GH02288) mRNA, complete cds	Exostosin-2 OS=Mus musculus GN=Ext2 PE=1 SV=2
LOCMI03773-m1	536	369	584	501	24.203	12.8075	52.3199	63.6565	57.9882	18.5053	up	1.64782	0.0390283	0.121727	yes	NA	NA	NA	RING finger protein 103 [Zootermopsis nevadensis]	Locusta migratoria odorant receptor 60 mRNA, complete cds	E3 ubiquitin-protein ligase RNF103 OS=Mus musculus GN=Rnf103 PE=2 SV=2
LOCMI04669-m1	1002.74	1544.44	1787.75	1182.7	97.0893	114.944	343.431	322.222	332.827	106.017	up	1.65048	0.00419561	0.0640687	yes	60S ribosomal protein L8	GO:0000022(mitotic spindle elongation);GO:0000228(nuclear chromosome);GO:0003735(structural constituent of ribosome);GO:0005730(nucleolus);GO:0005737(cytoplasm);GO:0005840(ribosome);GO:0006412(translation);GO:0007052(mitotic spindle organization);GO:0008286(insulin receptor signaling pathway);GO:0008361(regulation of cell size);GO:0022625(cytosolic large ribosomal subunit);GO:0048749(compound eye…	ko03010(Ribosome)	PREDICTED: 60S ribosomal protein L8 [Harpegnathos saltator]	Lysiphlebus testaceipes ribosomal protein L8 (RpL8) mRNA, complete cds	60S ribosomal protein L8 OS=Mamestra brassicae GN=RpL8 PE=2 SV=1
LOCMI17451-m1	29.7087	32.5016	43.1143	30.9254	2.98414	2.50941	8.59223	8.74078	8.66651	2.74678	up	1.65771	0.0151826	0.0878434	yes	NA	NA	NA	odorant receptor 98, partial [Locusta migratoria]	PREDICTED: Orussus abietinus protein patched (LOC105697347), transcript variant X2, mRNA	NA
LOCMI14648-m1	44	65.7	78.5	50.6667	4.54328	5.21452	16.0818	14.721	15.4014	4.8789	up	1.65844	0.0158838	0.0888959	yes	NA	NA	NA	NA	PREDICTED: Microplitis demolitor enhancer of mRNA-decapping protein 4 (LOC103569272), transcript variant X2, mRNA	NA
LOCMI11453-m1	110.25	83.5833	133.333	102.5	13.566	7.90539	32.5506	35.4891	34.0199	10.7357	up	1.66397	0.0375165	0.120491	yes	NA	GO:0006338(chromatin remodeling)	NA	INO80 complex subunit C [Zootermopsis nevadensis]	Drosophila melanogaster chromosome 2R	INO80 complex subunit C OS=Rattus norvegicus GN=Ino80c PE=2 SV=1
LOCMI12715-m1	79	64	106	70	3.47169	2.16185	9.24205	8.65588	8.94897	2.81677	up	1.66768	0.0363879	0.1193	yes	NA	NA	NA	Zinc transporter 5 [Zootermopsis nevadensis]	PREDICTED: Apis cerana structural maintenance of chromosomes protein 1A (LOC107996146), mRNA	Zinc transporter 5 OS=Mus musculus GN=Slc30a5 PE=1 SV=1
LOCMI08404-m1	472.333	392	579	469	25.5002	16.2672	62.0188	71.2472	66.633	20.8837	up	1.67386	0.019754	0.0931591	yes	endoplasmic reticulum lectin 1	NA	ko04141(Protein processing in endoplasmic reticulum)	Endoplasmic reticulum lectin 1 [Zootermopsis nevadensis]	Periplaneta americana D2-like dopamine receptor mRNA, complete cds	Endoplasmic reticulum lectin 1 OS=Xenopus laevis GN=erlec1 PE=2 SV=1
LOCMI14018-m1	40.2175	37.6395	53.2763	41.0047	17.7265	12.7522	46.5898	50.8558	48.7228	15.2393	up	1.6768	0.0101948	0.0773017	yes	NA	NA	NA	endonuclease-reverse transcriptase [Eyprepocnemis plorans plorans]	PREDICTED: Ceratina calcarata protein lin-9 homolog (LOC108631753), transcript variant X1, mRNA	NA
LOCMI09028-m1	63	56	79	65	8.054	5.50289	20.0377	23.3821	21.7099	6.77844	up	1.67933	0.0230102	0.0988153	yes	NA	NA	NA	NA	PREDICTED: Acyrthosiphon pisum replication factor C subunit 1 (LOC100160866), mRNA	NA
LOCMI12956-m1	1175	944	1636	1015	72.2902	44.6422	199.698	175.714	187.706	58.4662	up	1.6828	0.0205139	0.0947091	yes	Sec61 alpha 1 subunit	GO:0005783(endoplasmic reticulum);GO:0005784(Sec61 translocon complex);GO:0005791(rough endoplasmic reticulum);GO:0006616(SRP-dependent cotranslational protein targeting to membrane, translocation);GO:0007391(dorsal closure);GO:0008219(cell death);GO:0008258(head involution);GO:0008565(protein transporter activity);GO:0010507(negative regulation of autophagy);GO:0010942(positive regulation of cel…	ko03060(Protein export);ko04141(Protein processing in endoplasmic reticulum);ko04145(Phagosome)	Protein transport protein Sec61 subunit alpha isoform 2 [Zootermopsis nevadensis]	Mus musculus Sec61 alpha isoform 1 mRNA, complete cds	Protein transport protein Sec61 subunit alpha isoform 2 OS=Bos taurus GN=SEC61A2 PE=2 SV=3
LOCMI10881-m1	255	306	379	293	8.86983	8.18141	26.1555	28.6776	27.4165	8.52562	up	1.68517	0.0306645	0.110996	yes	hypothetical protein	GO:0005829(cytosol);GO:0006418(tRNA aminoacylation for protein translation)	ko00450(Selenocompound metabolism);ko00970(Aminoacyl-tRNA biosynthesis)	Methionyl-tRNA synthetase, cytoplasmic [Dicentrarchus labrax]	Drosophila melanogaster chromosome 3R	Methionine--tRNA ligase, cytoplasmic OS=Homo sapiens GN=MARS PE=1 SV=2
LOCMI11011-m1	2.5	2	3	2.5	0.631011	0.388024	1.50234	1.77557	1.63895	0.509518	up	1.68557	0.0260516	0.104131	yes	NA	NA	NA	NA	PREDICTED: Callorhinchus milii chromosome unknown open reading frame, human C14orf169 (LOC103181758), mRNA	NA
LOCMI06328-m1	565	863	1057	663	142.609	167.432	529.323	470.88	500.102	155.02	up	1.68976	0.0280977	0.107712	yes	NADH dehydrogenase subunit 5	GO:0005739(mitochondrion);GO:0005747(mitochondrial respiratory chain complex I);GO:0008137(NADH dehydrogenase (ubiquinone) activity);GO:0042773(ATP synthesis coupled electron transport)	ko00190(Oxidative phosphorylation)	NADH dehydrogenase subunit 5 (mitochondrion) [Locusta migratoria]	Locusta migratoria mitochondrion complete genome	NADH-ubiquinone oxidoreductase chain 5 OS=Locusta migratoria GN=ND5 PE=3 SV=1
LOCMI14059-m1	76	122	143	94	20.4035	25.1757	76.1685	71.0097	73.5891	22.7896	up	1.69112	0.00486751	0.0652425	yes	NA	NA	NA	globin-like protein, partial [Coptotermes formosanus]	NA	NA
LOCMI02479-m1	77	75	110	77	7.19592	5.38752	20.3956	20.2482	20.3219	6.29172	up	1.69151	0.0397397	0.122535	yes	NA	NA	NA	hypothetical protein g.7753, partial [Cuerna arida]	PREDICTED: Athalia rosae alpha-N-acetylglucosaminidase (LOC105689214), transcript variant X1, misc_RNA	NA
LOCMI09215-m1	684	551	925	620	41.2233	25.5253	110.606	105.142	107.874	33.3743	up	1.69254	0.0445569	0.127656	yes	NA	NA	NA	PREDICTED: Golgi reassembly-stacking protein 2 [Nasonia vitripennis]	PREDICTED: Camponotus floridanus ras GTPase-activating protein 3 (LOC105258211), transcript variant X2, mRNA	Golgi reassembly-stacking protein 2 OS=Homo sapiens GN=GORASP2 PE=1 SV=3
LOCMI13686-m1	38	39	57	38	5.34376	4.21561	15.9033	15.0365	15.4699	4.77968	up	1.69448	0.00570101	0.068208	yes	NA	NA	NA	Techylectin-5B [Zootermopsis nevadensis]	PREDICTED: Tribolium castaneum eIF-2-alpha kinase GCN2 (LOC100142127), mRNA	Fibrinogen alpha chain OS=Homo sapiens GN=FGA PE=1 SV=2
LOCMI07801-m1	179	157	228	184	10.2246	6.89325	25.839	29.574	27.7065	8.55891	up	1.69473	0.0172674	0.0908322	yes	NA	NA	NA	PREDICTED: E3 ubiquitin-protein ligase RNF13-like [Monomorium pharaonis]	PREDICTED: Cephus cinctus putative glutamate synthase [NADPH] (LOC107270167), transcript variant X4, mRNA	E3 ubiquitin-protein ligase RNF13 OS=Mus musculus GN=Rnf13 PE=1 SV=2
LOCMI15790-m1	431	546	691	494	101.016	98.3641	321.321	325.791	323.556	99.69	up	1.69849	0.000571465	0.0610029	yes	ATP synthase subunit delta	GO:0000275(mitochondrial proton-transporting ATP synthase complex, catalytic core F(1));GO:0015986(ATP synthesis coupled proton transport);GO:0046933(proton-transporting ATP synthase activity, rotational mechanism)	ko00190(Oxidative phosphorylation)	hypothetical protein g.39953 [Clastoptera arizonana]	PREDICTED: Plutella xylostella uncharacterized LOC105381196 (LOC105381196), mRNA	ATP synthase subunit delta, mitochondrial OS=Mus musculus GN=Atp5d PE=1 SV=1
LOCMI11304-m1	3477	6344.5	7009	4696.5	317.896	445.871	1271.41	1208.24	1239.83	381.884	up	1.69893	0.0195207	0.0929866	yes	ribosomal protein L7A	GO:0000470(maturation of LSU-rRNA);GO:0003723(RNA binding);GO:0006412(translation);GO:0022625(cytosolic large ribosomal subunit)	ko03010(Ribosome)	ribosomal protein L7A [Coptotermes formosanus]	Strongyloides ratti genome assembly S_ratti_ED321, chromosome : 2	60S ribosomal protein L7a OS=Takifugu rubripes GN=rpl7a PE=3 SV=3
LOCMI05618-m1	149.807	225.657	271.186	182.329	28.9151	33.479	103.85	99.0252	101.438	31.197	up	1.70111	0.00226083	0.0615605	yes	ribosomal protein L8	GO:0000022(mitotic spindle elongation);GO:0000228(nuclear chromosome);GO:0003735(structural constituent of ribosome);GO:0005730(nucleolus);GO:0005737(cytoplasm);GO:0005840(ribosome);GO:0006412(translation);GO:0007052(mitotic spindle organization);GO:0008286(insulin receptor signaling pathway);GO:0008361(regulation of cell size);GO:0022625(cytosolic large ribosomal subunit);GO:0048749(compound eye…	ko03010(Ribosome)	PREDICTED: 60S ribosomal protein L8 [Ceratina calcarata]	Lysiphlebus testaceipes ribosomal protein L8 (RpL8) mRNA, complete cds	60S ribosomal protein L8 OS=Drosophila melanogaster GN=RpL8 PE=1 SV=1
LOCMI12343-m1	114	153	197.5	129.5	7.82923	8.07677	26.911	25.0256	25.9683	7.953	up	1.70718	0.0305457	0.110979	yes	omega-amidase NIT2	GO:0005737(cytoplasm);GO:0005739(mitochondrion);GO:0005813(centrosome);GO:0006107(oxaloacetate metabolic process);GO:0006528(asparagine metabolic process);GO:0006541(glutamine metabolic process);GO:0050152(omega-amidase activity);GO:0070062(extracellular exosome)	ko00250(Alanine, aspartate and glutamate metabolism)	Omega-amidase NIT2 [Zootermopsis nevadensis]	Xenopus tropicalis nitrilase family member 2 (nit2), mRNA	Omega-amidase NIT2-B OS=Xenopus laevis GN=nit2b PE=2 SV=1
LOCMI01781-m1	40.6667	34.8333	49.6667	43.3333	3.11933	2.05376	7.55851	9.35285	8.45568	2.58654	up	1.7089	0.0469012	0.130128	yes	NA	GO:0005887(integral component of plasma membrane);GO:0022891(substrate-specific transmembrane transporter activity)	NA	AGAP004309-PA-like protein [Anopheles sinensis]	Drosophila melanogaster, chromosome 3R, region 95E-95F, BAC clone BACR04E17, complete sequence	Organic cation transporter protein OS=Drosophila melanogaster GN=Orct PE=1 SV=1
LOCMI06234-m1	2.75	2.75	4.25	2.65952	0.315997	0.242893	0.96892	0.85991	0.914415	0.279445	up	1.71029	0.0160298	0.0892246	yes	NA	NA	NA	NA	Single read from an extremity of a full-length cDNA clone made from Anopheles gambiae total adult females. 3-PRIME end of clone FK0AAC19DB07 of strain 6-9 of Anopheles gambiae (African malaria mosquito)	NA
LOCMI02121-m1	1685	2456	3072	1995	255.181	285.896	923.036	850.141	886.588	270.539	up	1.71243	0.017552	0.0908322	yes	40S ribosomal protein S9	GO:0000022(mitotic spindle elongation);GO:0000228(nuclear chromosome);GO:0003735(structural constituent of ribosome);GO:0005730(nucleolus);GO:0005737(cytoplasm);GO:0005829(cytosol);GO:0005840(ribosome);GO:0006412(translation);GO:0007052(mitotic spindle organization);GO:0019843(rRNA binding);GO:0022627(cytosolic small ribosomal subunit)	ko03010(Ribosome)	putative S9e ribosomal protein [Coptotermes formosanus]	PREDICTED: Camponotus floridanus rab proteins geranylgeranyltransferase component A 1 (LOC105255974), mRNA	40S ribosomal protein S9 OS=Drosophila melanogaster GN=RpS9 PE=1 SV=2
LOCMI03512-m1	8	17	18	12	3.87296	6.32607	17.2892	16.3468	16.818	5.09951	up	1.72158	0.0408692	0.123466	yes	NA	NA	NA	NA	NA	NA
LOCMI03897-m1	49.0833	44.3333	68.8333	49	13.8047	9.5842	38.4097	38.7783	38.594	11.6945	up	1.72255	0.0482694	0.131344	yes	NA	NA	NA	cytochrome c oxidase subunit 1, partial (mitochondrion) [Armadillidium vulgare]	Locusta migratoria mitochondrion complete genome	NA
LOCMI09259-m1	747	657	1018	751	74.0265	50.0454	200.154	209.414	204.784	62.0359	up	1.72293	0.0307009	0.110996	yes	NA	NA	NA	Secretory carrier-associated membrane protein 1 [Zootermopsis nevadensis]	PREDICTED: Harpegnathos saltator protein disulfide-isomerase (LOC105182389), mRNA	Secretory carrier-associated membrane protein 1 OS=Mus musculus GN=Scamp1 PE=1 SV=1
LOCMI13812-m1	80.0401	80.3187	120.461	81.4564	6.47586	4.99503	19.3368	18.5445	18.9406	5.73545	up	1.72351	0.0112753	0.0804393	yes	L-xylulose reductase	GO:0005575(cellular_component);GO:0016491(oxidoreductase activity)	ko00040(Pentose and glucuronate interconversions)	L-xylulose reductase [Zootermopsis nevadensis]	Ciona intestinalis cDNA, clone:ciad034e09, full insert sequence	L-xylulose reductase OS=Bos taurus GN=DCXR PE=2 SV=1
LOCMI06915-m1	33.2452	39.6476	55.0147	36.0071	2.31551	2.12259	7.6023	7.05676	7.32953	2.21905	up	1.72378	0.0189609	0.0926293	yes	NA	NA	NA	endonuclease-reverse transcriptase [Eyprepocnemis plorans plorans]	PREDICTED: Parasteatoda tepidariorum peroxiredoxin-6-like (LOC107451105), mRNA	NA
LOCMI09700-m1	173	164	227	191	19.352	14.1012	50.3795	60.119	55.2493	16.7266	up	1.72381	0.0382676	0.1211	yes	NA	GO:0002027(regulation of heart rate);GO:0005375(copper ion transmembrane transporter activity);GO:0005886(plasma membrane);GO:0006825(copper ion transport);GO:0006878(cellular copper ion homeostasis);GO:0015088(copper uptake transmembrane transporter activity);GO:0015679(plasma membrane copper ion transport);GO:0016021(integral component of membrane);GO:0035434(copper ion transmembrane transport)	NA	High affinity copper uptake protein 1 [Zootermopsis nevadensis]	Drosophila busckii chromosome 2R sequence	High affinity copper uptake protein 1 OS=Homo sapiens GN=SLC31A1 PE=1 SV=1
LOCMI02613-m1	4337.53	6731.77	8357.5	5292.85	230.798	275.328	882.298	792.463	837.381	253.063	up	1.72639	0.0202766	0.0941982	yes	60S ribosomal protein L4	GO:0003735(structural constituent of ribosome);GO:0022625(cytosolic large ribosomal subunit)	ko03010(Ribosome)	60S ribosomal protein L4 [Zootermopsis nevadensis]	Lysiphlebus testaceipes ribosomal protein L4 (RpL4) mRNA, complete cds	60S ribosomal protein L4 OS=Drosophila melanogaster GN=RpL4 PE=1 SV=2
LOCMI11845-m1	157	109	211	135	9.18102	4.89948	24.4807	22.2139	23.3473	7.04025	up	1.72956	0.0412207	0.12367	yes	NA	NA	NA	BSD domain-containing protein 1 [Zootermopsis nevadensis]	PREDICTED: Neodiprion lecontei NADH-ubiquinone oxidoreductase 49 kDa subunit-like (LOC107217693), mRNA	NA
LOCMI17515-m1	48.581	57.0262	75.9587	55.4929	2.76428	2.49414	8.57516	8.88489	8.73003	2.62921	up	1.73136	0.00125124	0.0610029	yes	NA	NA	NA	transposase-like protein [Lasius niger]	PREDICTED: Atta cephalotes tubulin beta-1 chain (LOC105625969), mRNA	Octopamine receptor Oamb OS=Drosophila melanogaster GN=Oamb PE=1 SV=1
LOCMI16074-m1	241.833	275.333	390.167	260.167	69.3365	60.6787	221.945	209.892	215.919	65.0076	up	1.73181	0.00375022	0.0636229	yes	GH11536 gene product from transcript GH11536-RA	GO:0003954(NADH dehydrogenase activity);GO:0005747(mitochondrial respiratory chain complex I);GO:0006120(mitochondrial electron transport, NADH to ubiquinone)	ko00190(Oxidative phosphorylation)	PREDICTED: NADH dehydrogenase [ubiquinone] iron-sulfur protein 5 [Anoplophora glabripennis]	PREDICTED: Halyomorpha halys twitchin (LOC106688244), mRNA	NA
LOCMI16758-m1	833	804	1304	794	28.3079	21.0015	87.9204	75.9247	81.9226	24.6547	up	1.7324	0.0250121	0.101872	yes	NA	NA	NA	PREDICTED: ATP-dependent RNA helicase dbp2-like [Camponotus floridanus]	Xenopus laevis DEAD-box helicase 5 L homeolog (ddx5.L), mRNA	Probable ATP-dependent RNA helicase DDX17 OS=Homo sapiens GN=DDX17 PE=1 SV=2
LOCMI09850-m1	111	102	153	116	9.31243	6.57767	25.4672	27.3841	26.4256	7.94505	up	1.73381	0.0117328	0.0811276	yes	NA	NA	NA	NA	NA	NA
LOCMI00689-m1	134.667	133.833	185.668	150	28.2049	21.5457	77.1527	88.4005	82.7766	24.8753	up	1.73451	0.0229036	0.0987713	yes	NA	NA	NA	La-related protein 7 [Zootermopsis nevadensis]	PREDICTED: Drosophila arizonae G-protein coupled receptor moody (LOC108618271), transcript variant X1, mRNA	La-related protein 7 OS=Xenopus tropicalis GN=larp7 PE=2 SV=1
LOCMI14403-m1	511	354	688	441	9.07427	4.83199	24.2397	22.0358	23.1378	6.95313	up	1.73452	0.0418776	0.124651	yes	golgi-specific brefeldin A-resistance guanine nucleotide exchange factor	GO:0005086(ARF guanyl-nucleotide exchange factor activity);GO:0005802(trans-Golgi network);GO:0016192(vesicle-mediated transport);GO:0032012(regulation of ARF protein signal transduction)	ko04144(Endocytosis)	hypothetical protein g.25905 [Clastoptera arizonana]	Homo sapiens sec7 domain family member (GBF1) mRNA, complete cds	Golgi-specific brefeldin A-resistance guanine nucleotide exchange factor 1 OS=Homo sapiens GN=GBF1 PE=1 SV=2
LOCMI14420-m1	727	1234	1464	950	42.1793	55.0316	168.521	155.092	161.807	48.6054	up	1.73508	0.00672175	0.0706123	yes	dolichyl-diphosphooligosaccharide--protein glycosyltransferase 48 kDa subunit	GO:0005783(endoplasmic reticulum);GO:0005789(endoplasmic reticulum membrane);GO:0016020(membrane);GO:0016021(integral component of membrane);GO:0016740(transferase activity);GO:0016757(transferase activity, transferring glycosyl groups);GO:0018279(protein N-linked glycosylation via asparagine)	ko00510(N-Glycan biosynthesis);ko04141(Protein processing in endoplasmic reticulum)	Dolichyl-diphosphooligosaccharide--protein glycosyltransferase 48 kDa subunit [Zootermopsis nevadensis]	Danio rerio dolichyl-diphosphooligosaccharide-protein glycosyltransferase, mRNA (cDNA clone MGC:66068 IMAGE:6795586), complete cds	Dolichyl-diphosphooligosaccharide--protein glycosyltransferase 48 kDa subunit OS=Danio rerio GN=ddost PE=2 SV=2
LOCMI07387-m1	21	19	30	21	0.984377	0.684585	2.79005	2.76988	2.77997	0.834481	up	1.73612	0.0480226	0.131055	yes	NA	NA	NA	NA	NA	NA
LOCMI10341-m1	65.8104	58.2679	98.6738	61.6873	3.51441	2.39177	10.4546	9.26944	9.86203	2.95309	up	1.73966	0.0137931	0.0850737	yes	ATPase, Na+/K+ transporting, alpha 3 polypeptide	GO:0001700(embryonic development via the syncytial blastoderm);GO:0001894(tissue homeostasis);GO:0005391(sodium:potassium-exchanging ATPase activity);GO:0005524(ATP binding);GO:0005634(nucleus);GO:0005737(cytoplasm);GO:0005886(plasma membrane);GO:0005890(sodium:potassium-exchanging ATPase complex);GO:0005918(septate junction);GO:0006812(cation transport);GO:0006813(potassium ion transport);GO:000…	ko04260(Cardiac muscle contraction);ko04261(Adrenergic signaling in cardiomyocytes)	Na+/K+-ATPase alpha2 [Locusta migratoria]	Drosophila melanogaster Na+/K+ ATPase alpha subunit mRNA, complete cds	Sodium/potassium-transporting ATPase subunit alpha OS=Drosophila melanogaster GN=Atpalpha PE=1 SV=3
LOCMI10249-m1	982	673	1318	855	61.7016	32.5036	164.304	151.165	157.735	47.1026	up	1.74362	0.0483075	0.131349	yes	protein ERGIC-53	GO:0005537(mannose binding);GO:0012505(endomembrane system);GO:0016020(membrane);GO:0019233(sensory perception of pain)	ko04141(Protein processing in endoplasmic reticulum)	Protein ERGIC-53 [Zootermopsis nevadensis]	PREDICTED: Sinocyclocheilus grahami RAD54-like (S. cerevisiae) (rad54l), mRNA	Protein ERGIC-53 OS=Mus musculus GN=Lman1 PE=1 SV=1
LOCMI03834-m1	207	211	327	209	12.3745	9.6955	38.784	35.1562	36.9701	11.035	up	1.74427	0.0100007	0.0772966	yes	UDP-N-acetylhexosamine pyrophosphorylase	GO:0003977(UDP-N-acetylglucosamine diphosphorylase activity);GO:0005829(cytosol);GO:0006048(UDP-N-acetylglucosamine biosynthetic process)	ko00520(Amino sugar and nucleotide sugar metabolism)	UDP N-acetylglucosamine pyrophosphorylases 2 [Locusta migratoria]	Locusta migratoria obstructor D2 mRNA, complete cds	UDP-N-acetylhexosamine pyrophosphorylase-like protein 1 OS=Danio rerio GN=uap1l1 PE=2 SV=1
LOCMI17319-m1	85	72	130.95	75.0833	7.19244	4.68297	21.9843	17.8772	19.9308	5.93771	up	1.74702	0.0429566	0.126009	yes	NA	GO:0004672(protein kinase activity);GO:0005524(ATP binding);GO:0006468(protein phosphorylation);GO:0045793(positive regulation of cell size)	NA	Serine/threonine-protein kinase 16 [Zootermopsis nevadensis]	PREDICTED: Bombus terrestris Niemann-Pick C1 protein-like (LOC100647503), mRNA	Serine/threonine-protein kinase 16 OS=Rattus norvegicus GN=Stk16 PE=2 SV=2
LOCMI10748-m1	8	6	10	8	0.387932	0.22364	0.962088	1.09158	1.02683	0.305786	up	1.74761	0.0234033	0.0995028	yes	NA	GO:0000122(negative regulation of transcription from RNA polymerase II promoter);GO:0003677(DNA binding);GO:0005634(nucleus);GO:0021757(caudate nucleus development);GO:0021758(putamen development);GO:0042803(protein homodimerization activity);GO:0045892(negative regulation of transcription, DNA-templated);GO:0046982(protein heterodimerization activity)	NA	PREDICTED: forkhead box protein P1-like isoform X3 [Neodiprion lecontei]	Danio rerio forkhead box P2 (foxp2) mRNA, complete cds	Forkhead box protein P2 OS=Gorilla gorilla gorilla GN=FOXP2 PE=2 SV=1
LOCMI07867-m1	1829	2846	3521	2322	262.198	313.605	1001.45	936.65	969.052	287.901	up	1.751	0.00453969	0.0645488	yes	60S ribosomal protein L14	GO:0000022(mitotic spindle elongation);GO:0003735(structural constituent of ribosome);GO:0005840(ribosome);GO:0006412(translation);GO:0007052(mitotic spindle organization);GO:0022625(cytosolic large ribosomal subunit);GO:0022626(cytosolic ribosome);GO:0043524(negative regulation of neuron apoptotic process);GO:0051297(centrosome organization);GO:0051298(centrosome duplication)	ko03010(Ribosome)	PREDICTED: 60S ribosomal protein L14 [Neodiprion lecontei]	PREDICTED: Agrilus planipennis 26S proteasome non-ATPase regulatory subunit 4 (LOC108743450), mRNA	60S ribosomal protein L14 OS=Drosophila virilis GN=RpL14 PE=3 SV=1
LOCMI14111-m1	214	302	372	272	17.9537	19.4751	61.9202	64.2109	63.0655	18.7144	up	1.7527	0.0020307	0.0610029	yes	sideroflexin 123	GO:0005743(mitochondrial inner membrane);GO:0006826(iron ion transport);GO:0015075(ion transmembrane transporter activity);GO:0016021(integral component of membrane);GO:0030218(erythrocyte differentiation);GO:0034220(ion transmembrane transport)	ko04120(Ubiquitin mediated proteolysis)	Sideroflexin-1 [Zootermopsis nevadensis]	PREDICTED: Agrilus planipennis protein KIAA0100 (LOC108732552), mRNA	Sideroflexin-1 OS=Sus scrofa GN=SFXN1 PE=2 SV=1
LOCMI08779-m1	131.833	208.333	265.667	162.833	47.4782	57.6713	189.826	165.011	177.418	52.5747	up	1.75471	0.035968	0.118562	yes	ubiquitin-40S ribosomal protein S27a	GO:0003735(structural constituent of ribosome);GO:0005840(ribosome);GO:0005875(microtubule associated complex);GO:0006412(translation);GO:0016567(protein ubiquitination);GO:0022627(cytosolic small ribosomal subunit);GO:0031386(protein tag)	ko03010(Ribosome)	PREDICTED: ubiquitin-40S ribosomal protein S27a [Cephus cinctus]	Lysiphlebus testaceipes ribosomal protein S27a (RpS27a) mRNA, complete cds	Ubiquitin-40S ribosomal protein S27a OS=Drosophila melanogaster GN=RpS27A PE=1 SV=2
LOCMI10408-m1	32	46	59.1429	39.2143	9.94739	10.9913	36.4763	34.3007	35.3885	10.4693	up	1.75711	0.00942768	0.0765218	yes	NA	NA	NA	NA	PREDICTED: Athalia rosae Niemann-Pick C1 protein (LOC105687499), transcript variant X4, mRNA	NA
LOCMI17523-m1	48.9842	53.7287	77.8781	53.8336	4.69665	3.95977	14.8148	14.524	14.6694	4.32821	up	1.76097	0.00985512	0.0772148	yes	NA	NA	NA	sulfotransferase [Locusta migratoria migratoria]	PREDICTED: Apis dorsata chorion peroxidase-like (LOC102679559), transcript variant X1, mRNA	NA
LOCMI11729-m1	887	584	1064	866	42.3856	21.4506	100.875	116.443	108.659	31.9181	up	1.76736	0.0332178	0.114666	yes	NA	NA	NA	Rab proteins geranylgeranyltransferase component A 1 [Zootermopsis nevadensis]	Coptotermes formosanus clone CFSNI1538 putative S9e ribosomal protein mRNA, complete cds	Rab proteins geranylgeranyltransferase component A 1 OS=Mus musculus GN=Chm PE=1 SV=1
LOCMI09110-m1	2090	2635	3681	2385	105.325	102.07	368.044	338.2	353.122	103.697	up	1.76779	0.0359614	0.118562	yes	bifunctional purine biosynthesis protein PURH	GO:0003360(brainstem development);GO:0003937(IMP cyclohydrolase activity);GO:0004643(phosphoribosylaminoimidazolecarboxamide formyltransferase activity);GO:0005739(mitochondrion);GO:0005829(cytosol);GO:0006139(nucleobase-containing compound metabolic process);GO:0006189('de novo' IMP biosynthetic process);GO:0009116(nucleoside metabolic process);GO:0009168(purine ribonucleoside monophosphate bios…	ko00230(Purine metabolism);ko00670(One carbon pool by folate)	PREDICTED: bifunctional purine biosynthesis protein PURH [Cephus cinctus]	Single read from an extremity of a full-length cDNA clone made from Anopheles gambiae total adult females. 5-PRIME end of clone FK0AAA16BD06 of strain 6-9 of Anopheles gambiae (African malaria mosquito)	Bifunctional purine biosynthesis protein PURH OS=Homo sapiens GN=ATIC PE=1 SV=3
LOCMI10478-m1	109	114	165	122	17.9828	14.4566	54.0086	56.6356	55.3221	16.2197	up	1.77011	0.00442655	0.0644009	yes	GK17857 gene product from transcript GK17857-RA	GO:0001666(response to hypoxia);GO:0003735(structural constituent of ribosome);GO:0005763(mitochondrial small ribosomal subunit);GO:0006412(translation);GO:0007605(sensory perception of sound);GO:0007619(courtship behavior);GO:0007638(mechanosensory behavior);GO:0008049(male courtship behavior);GO:0009612(response to mechanical stimulus)	ko03010(Ribosome)	30S ribosomal protein S12 [Coptotermes formosanus]	PREDICTED: Papilio polytes regulator of telomere elongation helicase 1 homolog (LOC106105430), mRNA	40S ribosomal protein S12, mitochondrial OS=Drosophila melanogaster GN=tko PE=1 SV=1
LOCMI05902-m1	2986	4507.5	5864.5	3685	156.072	181.093	608.155	541.965	575.06	168.582	up	1.77026	0.0301185	0.110508	yes	ribosomal protein L3	GO:0000022(mitotic spindle elongation);GO:0003735(structural constituent of ribosome);GO:0006412(translation);GO:0007052(mitotic spindle organization);GO:0019233(sensory perception of pain);GO:0022625(cytosolic large ribosomal subunit);GO:0022626(cytosolic ribosome);GO:0051297(centrosome organization);GO:0051298(centrosome duplication)	ko03010(Ribosome)	PREDICTED: 60S ribosomal protein L3 [Polistes canadensis]	Lysiphlebus testaceipes ribosomal protein L3 (RpL3) mRNA, complete cds	60S ribosomal protein L3 OS=Drosophila melanogaster GN=RpL3 PE=1 SV=3
LOCMI07941-m1	18	17	28	18	1.14561	0.83166	3.53567	3.22357	3.37962	0.988636	up	1.77335	0.00846248	0.0741745	yes	NA	NA	NA	PREDICTED: zinc finger protein 432 isoform X2 [Cerapachys biroi]	PREDICTED: Drosophila arizonae UDP-glucuronosyltransferase 2B14 (LOC108616209), transcript variant X2, mRNA	Protein tramtrack, alpha isoform OS=Drosophila melanogaster GN=ttk PE=1 SV=3
LOCMI11357-m1	374.718	209.662	416.248	357.654	32.2622	13.8753	71.1033	86.6466	78.875	23.0687	up	1.77363	0.0458276	0.12925	yes	NA	NA	NA	PREDICTED: protein lifeguard 4-like [Neodiprion lecontei]	Xenopus laevis transmembrane BAX inhibitor motif containing 4 L homeolog (tmbim4.L), mRNA	Protein lifeguard 4 OS=Homo sapiens GN=TMBIM4 PE=1 SV=3
LOCMI08805-m1	478	402	723	447	12.3176	7.96262	36.9646	32.412	34.6883	10.1401	up	1.77437	0.0161611	0.0893421	yes	NA	GO:0016021(integral component of membrane)	NA	hypothetical protein g.31964 [Cuerna arida]	Homo sapiens endomembrane protein emp70 precursor isolog mRNA, complete cds	Transmembrane 9 superfamily member 3 OS=Homo sapiens GN=TM9SF3 PE=1 SV=2
LOCMI05110-m1	76.4312	78.6881	120.898	81.8614	15.6744	12.404	49.1913	47.2388	48.2151	14.0392	up	1.78002	0.00720244	0.0714382	yes	NA	NA	NA	endonuclease-reverse transcriptase [Eyprepocnemis plorans plorans]	S.gregaria gene for divergent antennapedia-class homeodomain protein	NA
LOCMI03539-m1	10.3333	7.33333	13	10.3333	3.08239	1.68144	7.69379	8.67337	8.18358	2.38192	up	1.78061	0.0278224	0.107604	yes	NA	NA	NA	gag-pol polyprotein, partial [Eyprepocnemis plorans]	NA	NA
LOCMI09594-m1	1642	2126	2735	2076	59.7909	59.5055	197.592	212.711	205.151	59.6482	up	1.78214	0.0329862	0.114458	yes	NA	NA	NA	Microsomal triglyceride transfer protein large subunit [Zootermopsis nevadensis]	PREDICTED: Cephus cinctus ADP-ribosylation factor GTPase-activating protein 1 (LOC107263525), transcript variant X1, mRNA	Microsomal triglyceride transfer protein large subunit OS=Homo sapiens GN=MTTP PE=1 SV=1
LOCMI06409-m1	60	53	84	64	14.5236	9.86122	40.3414	43.5916	41.9665	12.1924	up	1.78326	0.0130509	0.0838566	yes	DNA-directed RNA polymerase I subunit RPA12	GO:0001054(RNA polymerase I activity);GO:0005736(DNA-directed RNA polymerase I complex);GO:0006363(termination of RNA polymerase I transcription)	ko00230(Purine metabolism);ko00240(Pyrimidine metabolism);ko03020(RNA polymerase)	PREDICTED: DNA-directed RNA polymerase I subunit RPA12 [Athalia rosae]	PREDICTED: Cricetulus griseus tRNA methyltransferase 5 (Trmt5), transcript variant X2, mRNA	DNA-directed RNA polymerase I subunit RPA12 OS=Homo sapiens GN=ZNRD1 PE=2 SV=1
LOCMI04222-m1	109	87.3333	137.6	118.45	4.67186	2.87724	11.7012	14.2856	12.9934	3.77455	up	1.7834	0.0361848	0.11897	yes	NA	NA	NA	NFX1-type zinc finger-containing protein 1 [Zootermopsis nevadensis]	PREDICTED: Apis cerana ADP-ribose pyrophosphatase, mitochondrial (LOC107997530), transcript variant X3, mRNA	NFX1-type zinc finger-containing protein 1 OS=Mus musculus GN=Znfx1 PE=1 SV=3
LOCMI07356-m1	8.08375	11.5145	13.9295	10.9471	0.350549	0.383807	1.19845	1.33578	1.26711	0.367178	up	1.78699	0.0380378	0.121052	yes	NA	NA	NA	NA	PREDICTED: Athalia rosae multifunctional protein ADE2 (LOC105684598), transcript variant X2, mRNA	NA
LOCMI05581-m1	153	108	198	150	28.7789	15.6149	73.892	79.3915	76.6418	22.1969	up	1.78777	0.0458341	0.12925	yes	NA	NA	NA	ADP-ribosylation factor GTPase-activating protein 1 [Zootermopsis nevadensis]	NA	NA
LOCMI08190-m1	865	930	1340	994	37.237	30.7733	114.449	120.405	117.427	34.0051	up	1.78794	0.00284906	0.0625273	yes	signal recognition particle receptor subunit alpha homolog	GO:0003924(GTPase activity);GO:0005047(signal recognition particle binding);GO:0005525(GTP binding);GO:0005785(signal recognition particle receptor complex);GO:0006614(SRP-dependent cotranslational protein targeting to membrane);GO:0006810(transport);GO:0006886(intracellular protein transport)	ko03060(Protein export)	Signal recognition particle receptor subunit alpha [Zootermopsis nevadensis]	Canine mRNA for signal recognition particle receptor	Signal recognition particle receptor subunit alpha OS=Homo sapiens GN=SRPRA PE=1 SV=2
LOCMI03380-m1	54	44	75	55	2.89944	1.81595	7.9897	8.30964	8.14967	2.3577	up	1.78936	0.0431305	0.126182	yes	NA	NA	NA	hypothetical protein L798_06412 [Zootermopsis nevadensis]	PREDICTED: Diaphorina citri trypsin-1-like (LOC103509902), mRNA	AP-4 complex accessory subunit tepsin OS=Xenopus laevis GN=tepsin PE=2 SV=2
LOCMI15554-m1	9	14	16	13	0.525261	0.628047	1.85268	2.13489	1.99379	0.576654	up	1.78973	0.0401133	0.122796	yes	NA	NA	NA	putative juvenile hormone esterase, partial [Romalea microptera]	Ixodes ricinus cathepsin C precursor, mRNA, complete cds	Esterase FE4 OS=Myzus persicae PE=1 SV=1
LOCMI12272-m1	204	187	310	209	51.4905	36.2803	155.241	148.437	151.839	43.8854	up	1.79073	0.0205648	0.0947732	yes	NA	NA	NA	NA	PREDICTED: Plutella xylostella protein roadkill (LOC105389648), transcript variant X5, mRNA	NA
LOCMI04562-m1	7	5	9	7	1.87927	1.03179	4.79382	5.28796	5.04089	1.45553	up	1.79213	0.0318259	0.11272	yes	NA	NA	NA	NA	Strongyloides ratti genome assembly S_ratti_ED321, chromosome : 2	NA
LOCMI11372-m1	59.1604	63.5143	95.179	65.9405	18.586	15.3376	59.326	58.2917	58.8089	16.9618	up	1.79374	0.0143501	0.086092	yes	NA	NA	NA	endonuclease-reverse transcriptase [Eyprepocnemis plorans plorans]	Drosophila mojavensis uncharacterized protein, transcript variant C (Dmoj\GI16367), mRNA	NA
LOCMI10492-m1	146	146	223	161	58.2645	44.7853	176.565	180.791	178.678	51.5249	up	1.79402	0.0211379	0.0962033	yes	ubiquitin	GO:0000398(mRNA splicing, via spliceosome);GO:0005634(nucleus);GO:0005737(cytoplasm);GO:0006464(cellular protein modification process);GO:0031386(protein tag)	ko04212(Longevity regulating pathway - worm)	conserved hypothetical protein [Pediculus humanus corporis]	PREDICTED: Cephus cinctus cytoskeleton-associated protein 5 (LOC107268549), transcript variant X2, mRNA	Ubiquitin-like protein 5 OS=Bos taurus GN=UBL5 PE=3 SV=1
LOCMI01605-m1	82	80	131	85	30.6528	22.9867	97.1574	89.4076	93.2825	26.8198	up	1.79831	0.00666103	0.070431	yes	dolichyl-diphosphooligosaccharide--protein glycosyltransferase subunit DAD1	GO:0004576(oligosaccharyl transferase activity);GO:0004579(dolichyl-diphosphooligosaccharide-protein glycotransferase activity);GO:0005886(plasma membrane);GO:0008250(oligosaccharyltransferase complex);GO:0012505(endomembrane system);GO:0016021(integral component of membrane);GO:0043066(negative regulation of apoptotic process)	ko00510(N-Glycan biosynthesis);ko04141(Protein processing in endoplasmic reticulum)	PREDICTED: dolichyl-diphosphooligosaccharide--protein glycosyltransferase subunit DAD1 [Pogonomyrmex barbatus]	Argopecten irradians defender against apopototic cell death 1 mRNA, complete cds	Dolichyl-diphosphooligosaccharide--protein glycosyltransferase subunit DAD1 OS=Drosophila melanogaster GN=l(2)k12914 PE=3 SV=1
LOCMI08704-m1	104	70	131	103	13.1814	6.81957	32.9418	36.7336	34.8377	10.0005	up	1.80058	0.0353475	0.117728	yes	NA	GO:0016020(membrane);GO:0017128(phospholipid scramblase activity)	NA	Phospholipid scramblase 2 [Zootermopsis nevadensis]	Melanoplus sanguinipes clone MS0076 hypothetical protein mRNA, partial cds	Phospholipid scramblase 1 OS=Mus musculus GN=Plscr1 PE=1 SV=1
LOCMI16121-m1	145	137	224	152	41.9808	30.4884	128.671	123.83	126.25	36.2346	up	1.80085	0.0194407	0.0929866	yes	gamma-secretase subunit pen-2	GO:0007220(Notch receptor processing);GO:0070765(gamma-secretase complex)	ko04330(Notch signaling pathway)	Gamma-secretase subunit pen-2 [Zootermopsis nevadensis]	NA	Gamma-secretase subunit pen-2 OS=Drosophila melanogaster GN=pen-2 PE=1 SV=3
LOCMI06310-m1	393	489	661	486	34.8523	33.3334	116.303	121.276	118.789	34.0928	up	1.80086	0.0107465	0.0788342	yes	NA	NA	NA	Alpha-2-macroglobulin receptor-associated protein [Zootermopsis nevadensis]	PREDICTED: Nasonia vitripennis hexosaminidase D-like (LOC100123787), mRNA	Alpha-2-macroglobulin receptor-associated protein OS=Homo sapiens GN=LRPAP1 PE=1 SV=1
LOCMI10347-m1	286	320	465.5	330.5	10.8005	9.28876	34.8775	35.1194	34.9984	10.0446	up	1.80087	0.0165089	0.0900021	yes	GJ21395 gene product from transcript GJ21395-RB	GO:0000287(magnesium ion binding);GO:0001561(fatty acid alpha-oxidation);GO:0005777(peroxisome);GO:0008949(oxalyl-CoA decarboxylase activity);GO:0030976(thiamine pyrophosphate binding)	ko04146(Peroxisome)	2-hydroxyacyl-CoA lyase 1 [Zootermopsis nevadensis]	Xenopus tropicalis 2-hydroxyacyl-CoA lyase 1 (hacl1), mRNA	2-hydroxyacyl-CoA lyase 1 OS=Homo sapiens GN=HACL1 PE=1 SV=2
LOCMI15365-m1	522.333	508	802	565	43.574	32.5743	132.74	132.626	132.683	38.0741	up	1.8011	0.0369474	0.120045	yes	Ras-like GTP-binding protein Rho1	GO:0000281(mitotic cytokinesis);GO:0001736(establishment of planar polarity);GO:0001737(establishment of imaginal disc-derived wing hair orientation);GO:0001745(compound eye morphogenesis);GO:0003924(GTPase activity);GO:0005515(protein binding);GO:0005525(GTP binding);GO:0005737(cytoplasm);GO:0005886(plasma membrane);GO:0005938(cell cortex);GO:0006897(endocytosis);GO:0006974(cellular response to …	ko04310(Wnt signaling pathway);ko04350(TGF-beta signaling pathway);ko04144(Endocytosis)	PREDICTED: ras-like GTP-binding protein Rho1-like isoform X1 [Apis dorsata]	Caenorhabditis elegans guanine nucleotide regulatory protein (RhoA) mRNA, complete cds	Ras-like GTP-binding protein Rho1 OS=Drosophila melanogaster GN=Rho1 PE=1 SV=1
LOCMI01152-m1	210	255	379	236	9.55559	8.91888	34.2158	30.2169	32.2163	9.23723	up	1.80226	0.0499816	0.133307	yes	NA	NA	NA	Bifunctional aminoacyl-tRNA synthetase [Myotis brandtii]	PREDICTED: Vollenhovia emeryi dedicator of cytokinesis protein 9 (LOC105565993), transcript variant X5, mRNA	Bifunctional glutamate/proline--tRNA ligase OS=Drosophila melanogaster GN=Aats-glupro PE=1 SV=2
LOCMI17108-m1	741	649	1114	752	30.8207	20.7492	91.9303	88.012	89.9712	25.7849	up	1.80293	0.0279135	0.10762	yes	NA	GO:0000226(microtubule cytoskeleton organization);GO:0001737(establishment of imaginal disc-derived wing hair orientation);GO:0001933(negative regulation of protein phosphorylation);GO:0004672(protein kinase activity);GO:0004674(protein serine/threonine kinase activity);GO:0005524(ATP binding);GO:0005938(cell cortex);GO:0006468(protein phosphorylation);GO:0007015(actin filament organization);GO:0…	NA	serine/threonine-protein kinase MARK2, putative [Pediculus humanus corporis]	PREDICTED: Cimex lectularius zinc finger protein 287 (LOC106667106), mRNA	Serine/threonine-protein kinase MARK1 OS=Rattus norvegicus GN=Mark1 PE=1 SV=1
LOCMI01355-m1	147	177	240	182	15.394	14.2475	49.8648	53.6296	51.7472	14.8207	up	1.80386	0.0206955	0.0950335	yes	NA	NA	NA	hypothetical protein L798_08691 [Zootermopsis nevadensis]	PREDICTED: Athalia rosae protein furry (LOC105689393), transcript variant X2, mRNA	NA
LOCMI01974-m1	82.3005	95.2767	130.073	101.286	14.5535	12.9504	45.6355	50.3984	48.017	13.752	up	1.8039	0.0275266	0.107219	yes	NA	NA	NA	COMM domain-containing protein 5 [Zootermopsis nevadensis]	Locusta migratoria juvenile hormone-regulated gene, partial cds	COMM domain-containing protein 5 OS=Mus musculus GN=Commd5 PE=1 SV=1
LOCMI11921-m1	98	83	136	105	5.67465	3.69422	15.6243	17.1081	16.3662	4.68443	up	1.80477	0.0140113	0.0855479	yes	NA	NA	NA	hypothetical protein g.38975 [Clastoptera arizonana]	Drosophila melanogaster chromosome 3R	NA
LOCMI07749-m1	274.5	253.5	387	310.5	4.73502	3.36116	13.2446	15.0709	14.1578	4.04809	up	1.80628	0.015685	0.0885202	yes	NA	NA	NA	NFX1-type zinc finger-containing protein 1 [Zootermopsis nevadensis]	Locusta migratoria odorant receptor co mRNA, complete cds	NFX1-type zinc finger-containing protein 1 OS=Mus musculus GN=Znfx1 PE=1 SV=3
LOCMI02176-m1	161	181	246	200	17.1644	14.8325	52.034	59.9974	56.0157	15.9984	up	1.8079	0.0465724	0.129921	yes	NA	NA	NA	Endoplasmic reticulum metallopeptidase 1 [Zootermopsis nevadensis]	Zebrafish DNA sequence from clone ZFOS-281C7 in linkage group 24, complete sequence	NA
LOCMI04684-m1	960	546	1362	757	33.2357	14.5298	93.5535	73.7444	83.649	23.8827	up	1.80838	0.048512	0.13148	yes	NA	GO:0005509(calcium ion binding);GO:0005886(plasma membrane);GO:0005918(septate junction);GO:0005919(pleated septate junction);GO:0007158(neuron cell-cell adhesion);GO:0007173(epidermal growth factor receptor signaling pathway);GO:0007409(axonogenesis);GO:0007560(imaginal disc morphogenesis);GO:0008045(motor neuron axon guidance);GO:0008049(male courtship behavior);GO:0008050(female courtship beha…	NA	PREDICTED: neuroglian isoform X1 [Athalia rosae]	PREDICTED: Habropoda laboriosa protein transport protein Sec61 subunit alpha (LOC108570165), mRNA	Neuroglian OS=Drosophila melanogaster GN=Nrg PE=1 SV=2
LOCMI11763-m1	1189	1264	1871.75	1374.95	79.2613	64.7676	247.557	257.908	252.733	72.0144	up	1.81126	0.00381613	0.0636229	yes	translocon-associated protein subunit alpha	GO:0005048(signal sequence binding);GO:0005783(endoplasmic reticulum);GO:0005785(signal recognition particle receptor complex);GO:0005811(lipid particle);GO:0012505(endomembrane system);GO:0045169(fusome)	ko04141(Protein processing in endoplasmic reticulum)	Translocon-associated protein subunit alpha [Zootermopsis nevadensis]	Riptortus pedestris mRNA for spectrin, complete cds, sequence id: Rped-1076	Translocon-associated protein subunit alpha OS=Homo sapiens GN=SSR1 PE=1 SV=3
LOCMI04436-m1	107	104	165	117	26.5534	19.8381	81.2398	81.6999	81.4698	23.1958	up	1.81241	0.0358208	0.118356	yes	NA	GO:0005654(nucleoplasm);GO:0005737(cytoplasm)	NA	WD repeat-containing protein 26 [Zootermopsis nevadensis]	Homo sapiens myocardial ischemic preconditioning upregulated protein 2 (MIP2) mRNA, complete cds	WD repeat-containing protein 26 OS=Danio rerio GN=wdr26 PE=1 SV=1
LOCMI06504-m1	91.1467	63.6957	138.283	77.5789	7.66861	4.11925	23.083	18.3662	20.7246	5.89393	up	1.81404	0.0433931	0.126445	yes	putative fatty acyl-CoA reductase CG5065	NA	ko00073(Cutin, suberine and wax biosynthesis);ko04146(Peroxisome)	hypothetical protein g.35647, partial [Graphocephala atropunctata]	Mouse DNA sequence from clone RP23-348L16 on chromosome 2, complete sequence	Fatty acyl-CoA reductase 1 OS=Xenopus laevis GN=far1 PE=2 SV=1
LOCMI07717-m1	610	1054	1249	899.5	69.8221	92.7333	283.645	289.71	286.677	81.2777	up	1.8185	0.0254673	0.10285	yes	ribosomal protein S24	GO:0000462(maturation of SSU-rRNA from tricistronic rRNA transcript (SSU-rRNA, 5.8S rRNA, LSU-rRNA));GO:0022627(cytosolic small ribosomal subunit)	ko03010(Ribosome)	PREDICTED: 40S ribosomal protein S24 [Harpegnathos saltator]	Locusta migratoria Mcm4 protein (Mcm4) mRNA, complete cds	40S ribosomal protein S24 OS=Spodoptera frugiperda GN=RpS24 PE=2 SV=1
LOCMI13015-m1	513.333	497	869.267	509.417	9.61892	7.15838	32.3168	26.8596	29.5882	8.38865	up	1.81851	0.0466158	0.129953	yes	NA	NA	NA	Transport and Golgi organization protein 1 [Zootermopsis nevadensis]	PREDICTED: Harpegnathos saltator uncharacterized LOC105183870 (LOC105183870), mRNA	Transport and Golgi organization protein 1 OS=Drosophila melanogaster GN=Tango1 PE=1 SV=2
LOCMI14359-m1	106	79	135.5	113.5	21.1508	12.1166	53.6426	63.726	58.6843	16.6337	up	1.81887	0.025678	0.103382	yes	NA	NA	NA	hypothetical protein L798_04988 [Zootermopsis nevadensis]	Single read from an extremity of a full-length cDNA clone made from Anopheles gambiae total adult females. 5-PRIME end of clone FK0AAA18CA09 of strain 6-9 of Anopheles gambiae (African malaria mosquito)	NA
LOCMI12907-m1	38.6278	37.0633	61.3473	40.999	6.99834	5.16144	22.0516	20.9011	21.4763	6.07989	up	1.82063	0.00951608	0.0768057	yes	NA	NA	NA	NA	PREDICTED: Halyomorpha halys uncharacterized LOC106682985 (LOC106682985), mRNA	NA
LOCMI07110-m1	0.708333	0.442857	1.04167	0.583333	0.0901639	0.0433302	0.263071	0.208935	0.236003	0.066747	up	1.82203	0.0436153	0.126661	yes	NA	GO:0003674(molecular_function);GO:0005575(cellular_component);GO:0008150(biological_process)	NA	hypothetical protein g.19072, partial [Graphocephala atropunctata]	Drosophila melanogaster chromosome 3R	NA
LOCMI09548-m1	131	305	311	240	15.8549	28.3743	74.6797	81.7342	78.2069	22.1146	up	1.8223	0.0301944	0.110516	yes	SOCS2-12 protein	GO:0004860(protein kinase inhibitor activity);GO:0005737(cytoplasm);GO:0006469(negative regulation of protein kinase activity);GO:0019221(cytokine-mediated signaling pathway);GO:0046426(negative regulation of JAK-STAT cascade)	ko04630(Jak-STAT signaling pathway)	Cytokine-inducible SH2-containing protein [Zootermopsis nevadensis]	Riptortus pedestris mRNA for non-specific lipid-transfer protein-like, complete cds, sequence id: Rped-0626	Cytokine-inducible SH2-containing protein OS=Gallus gallus GN=CISH PE=2 SV=1
LOCMI03530-m1	326	204	453.25	288.417	14.0338	6.75026	38.712	34.9364	36.8242	10.392	up	1.82517	0.045158	0.128471	yes	probable multidrug resistance-associated protein lethal(2)03659	GO:0005524(ATP binding);GO:0008559(xenobiotic-transporting ATPase activity);GO:0015238(drug transmembrane transporter activity);GO:0016021(integral component of membrane);GO:0055085(transmembrane transport)	ko02010(ABC transporters)	hypothetical protein ALC62_03537 [Cyphomyrmex costatus]	Drosophila melanogaster LP18549 full insert cDNA	Multidrug resistance-associated protein 4 OS=Homo sapiens GN=ABCC4 PE=1 SV=3
LOCMI07331-m1	54	43	86	49	7.2158	4.41663	22.8002	18.4241	20.6121	5.81621	up	1.82534	0.0419476	0.124715	yes	NA	NA	NA	PREDICTED: COMM domain-containing protein 8 [Gavialis gangeticus]	PREDICTED: Diuraphis noxia midasin (LOC107161464), mRNA	NA
LOCMI13606-m1	166	160	253	186	12.3793	9.17148	37.4332	39.0301	38.2317	10.7754	up	1.82703	0.0135069	0.0847618	yes	Cysteine protease ATG4A	NA	ko04140(Regulation of autophagy)	cysteine protease ATG4A [Coptotermes formosanus]	PREDICTED: Ceratosolen solmsi marchali ER lumen protein-retaining receptor (LOC105361377), transcript variant X1, mRNA	Cysteine protease ATG4B OS=Danio rerio GN=atg4b PE=2 SV=2
LOCMI00164-m1	400.5	638.5	846	528	120.687	147.894	505.797	447.703	476.75	134.29	up	1.82788	0.025123	0.102072	yes	ribosomal protein L35Ae-like	GO:0002181(cytoplasmic translation);GO:0003735(structural constituent of ribosome);GO:0022625(cytosolic large ribosomal subunit);GO:0042273(ribosomal large subunit biogenesis)	ko03010(Ribosome)	hypothetical protein g.4349 [Cuerna arida]	PREDICTED: Dinoponera quadriceps sex peptide receptor-like (LOC106743108), mRNA	60S ribosomal protein L35a OS=Bos taurus GN=RPL35A PE=3 SV=1
LOCMI13910-m1	75	78	116	89	3.04238	2.43208	9.33595	10.1588	9.74736	2.73723	up	1.8323	0.00722341	0.0714382	yes	NA	NA	NA	Chondroitin sulfate synthase 2 [Zootermopsis nevadensis]	PREDICTED: Cephus cinctus DDB1- and CUL4-associated factor 10 (LOC107267555), transcript variant X2, mRNA	Chondroitin sulfate synthase 2 OS=Mus musculus GN=Chpf PE=1 SV=1
LOCMI13666-m1	56	96	117	82	9.03691	11.9079	37.4599	37.2345	37.3472	10.4724	up	1.83441	0.0329477	0.114446	yes	NA	NA	NA	PREDICTED: APOPT family protein CG14806, mitochondrial [Papilio polytes]	PREDICTED: Polistes canadensis COMM domain-containing protein 2 (LOC106789165), mRNA	Apoptogenic protein 1, mitochondrial OS=Bos taurus GN=APOPT1 PE=2 SV=1
LOCMI06099-m1	18.3571	27.331	36.0468	24.5056	1.80103	2.06112	7.01669	6.7652	6.89095	1.93108	up	1.8353	0.00133555	0.0610029	yes	NA	NA	NA	NA	PREDICTED: Bombyx mori ankyrin repeat domain-containing protein 50-like (LOC101746475), mRNA	NA
LOCMI05567-m1	581	1029	1225	876.5	128.043	174.311	535.628	543.538	539.583	151.177	up	1.83561	0.033016	0.114476	yes	40S ribosomal protein S24	GO:0000166(nucleotide binding);GO:0003735(structural constituent of ribosome);GO:0005840(ribosome);GO:0006412(translation);GO:0022627(cytosolic small ribosomal subunit)	ko03010(Ribosome)	PREDICTED: 40S ribosomal protein S24 isoform X1 [Diachasma alloeum]	Bombyx mori phenoloxidase subunit 2 (PPO2), mRNA	40S ribosomal protein S24 OS=Spodoptera frugiperda GN=RpS24 PE=2 SV=1
LOCMI02569-m1	791	418	1111	629	54.1979	22.0147	151.032	121.271	136.151	38.1063	up	1.83711	0.0470359	0.130176	yes	programmed cell death 4 (neoplastic transformation inhibitor)	GO:0005829(cytosol);GO:0030727(germarium-derived female germ-line cyst formation);GO:2000738(positive regulation of stem cell differentiation)	ko05206(MicroRNAs in cancer);ko05205(Proteoglycans in cancer)	Programmed cell death protein 4 [Zootermopsis nevadensis]	PREDICTED: Diachasma alloeum uncharacterized transporter YutK (LOC107037099), transcript variant X1, mRNA	Programmed cell death protein 4 OS=Gallus gallus GN=PDCD4 PE=2 SV=1
LOCMI13569-m1	1064	1157	1865	1166	476.081	397.928	1655.64	1468.04	1561.84	437.004	up	1.83753	0.028122	0.107712	yes	40S ribosomal protein S28	GO:0002181(cytoplasmic translation);GO:0003735(structural constituent of ribosome);GO:0006412(translation);GO:0022627(cytosolic small ribosomal subunit)	ko03010(Ribosome)	ribosomal protein S28e [Biphyllus lunatus]	Tigriopus californicus isolate BHB2f_B malic enzyme (ME2) gene, partial cds	40S ribosomal protein S28 OS=Drosophila melanogaster GN=RpS28b PE=1 SV=2
LOCMI12631-m1	140	376	410	256	8.33545	17.2076	48.4322	42.8885	45.6603	12.7715	up	1.83801	0.0367886	0.119904	yes	dihydrolipoamide branched chain transacylase E2	GO:0008152(metabolic process);GO:0016746(transferase activity, transferring acyl groups);GO:0031625(ubiquitin protein ligase binding);GO:0042645(mitochondrial nucleoid)	ko00640(Propanoate metabolism);ko00280(Valine, leucine and isoleucine degradation)	PREDICTED: lipoamide acyltransferase component of branched-chain alpha-keto acid dehydrogenase complex, mitochondrial [Ailuropoda melanoleuca]	PREDICTED: Halyomorpha halys solute carrier organic anion transporter family member 3A1-like (LOC106685704), transcript variant X3, mRNA	Lipoamide acyltransferase component of branched-chain alpha-keto acid dehydrogenase complex, mitochondrial OS=Bos taurus GN=DBT PE=1 SV=2
LOCMI13991-m1	89	112	167	105	4.34428	4.20221	16.1731	14.4217	15.2974	4.27324	up	1.83988	0.0490956	0.132362	yes	NA	NA	NA	NA	PREDICTED: Diuraphis noxia cytidine deaminase-like (LOC107173925), transcript variant X1, mRNA	NA
LOCMI13355-m1	1607	2485	3054	2338	310.175	368.68	1169.52	1269.8	1219.66	339.428	up	1.84531	0.00995052	0.077243	yes	ribosomal protein S18	GO:0000022(mitotic spindle elongation);GO:0000228(nuclear chromosome);GO:0003723(RNA binding);GO:0003735(structural constituent of ribosome);GO:0005730(nucleolus);GO:0005737(cytoplasm);GO:0005840(ribosome);GO:0006412(translation);GO:0006413(translational initiation);GO:0007052(mitotic spindle organization);GO:0022627(cytosolic small ribosomal subunit)	ko03010(Ribosome)	ribosomal protein S18 [Cryptocercus punctulatus]	Spodoptera frugiperda ribosomal protein S18 mRNA, complete cds	40S ribosomal protein S18 OS=Spodoptera frugiperda GN=RpS18 PE=2 SV=1
LOCMI07053-m1	903	610	1315	825	21.8044	11.3219	62.9986	56.0544	59.5265	16.5631	up	1.84556	0.0295929	0.109867	yes	NA	GO:0005179(hormone activity);GO:0005198(structural molecule activity);GO:0005576(extracellular region);GO:0005615(extracellular space);GO:0005737(cytoplasm);GO:0005794(Golgi apparatus);GO:0006810(transport);GO:0006886(intracellular protein transport);GO:0006888(ER to Golgi vesicle-mediated transport);GO:0006890(retrograde vesicle-mediated transport, Golgi to ER);GO:0006891(intra-Golgi vesicle-med…	NA	coatomer alpha subunit, putative [Pediculus humanus corporis]	Danio rerio coatomer protein complex subunit alpha (copa) mRNA, complete cds	Coatomer subunit alpha OS=Mus musculus GN=Copa PE=1 SV=2
LOCMI03500-m1	370	712	909.5	530.5	102.118	151.047	498.025	411.988	455.006	126.582	up	1.84581	0.0383191	0.1211	yes	60S ribosomal protein L44	GO:0022625(cytosolic large ribosomal subunit)	ko03010(Ribosome)	PREDICTED: 60S ribosomal protein L44 [Harpegnathos saltator]	PREDICTED: Limulus polyphemus RRP12-like protein (LOC106464195), mRNA	60S ribosomal protein L44 OS=Ochlerotatus triseriatus GN=RpL44 PE=3 SV=3
LOCMI13230-m1	291	303	514.5	307	8.47496	6.78296	29.7289	25.1584	27.4437	7.62896	up	1.84691	0.0475942	0.130651	yes	NA	NA	NA	hypothetical protein L798_05369 [Zootermopsis nevadensis]	PREDICTED: Ceratina calcarata pyruvate carboxylase, mitochondrial-like (LOC108633100), partial mRNA	E3 UFM1-protein ligase 1 homolog OS=Aedes aegypti GN=AAEL003536 PE=3 SV=1
LOCMI01789-m1	837	941.5	1487	948	154.486	133.572	544.531	492.346	518.439	144.029	up	1.84782	0.0231812	0.0991617	yes	60S ribosomal protein L21	GO:0000022(mitotic spindle elongation);GO:0003735(structural constituent of ribosome);GO:0005840(ribosome);GO:0006412(translation);GO:0007052(mitotic spindle organization);GO:0022625(cytosolic large ribosomal subunit);GO:0051298(centrosome duplication)	ko03010(Ribosome)	PREDICTED: 60S ribosomal protein L21 [Athalia rosae]	Lysiphlebus testaceipes ribosomal protein L21 (RpL21) mRNA, complete cds	60S ribosomal protein L21 OS=Homo sapiens GN=RPL21 PE=1 SV=2
LOCMI06970-m1	1641.5	1399	2644.5	1615	46.8817	30.7123	149.849	129.788	139.819	38.797	up	1.84954	0.0179874	0.0911087	yes	ATPase, Na+/K+ transporting, alpha 3 polypeptide	GO:0005391(sodium:potassium-exchanging ATPase activity);GO:0005887(integral component of plasma membrane);GO:0006883(cellular sodium ion homeostasis);GO:0010107(potassium ion import);GO:0015991(ATP hydrolysis coupled proton transport);GO:0030007(cellular potassium ion homeostasis);GO:0036376(sodium ion export from cell);GO:0043231(intracellular membrane-bounded organelle)	ko04260(Cardiac muscle contraction);ko04261(Adrenergic signaling in cardiomyocytes)	Na+/K+-ATPase alpha2 [Locusta migratoria]	Fundulus heteroclitus sodium/potassium-transporting ATPase subunit alpha-1 (LOC105923069), mRNA	Sodium/potassium-transporting ATPase subunit alpha OS=Drosophila melanogaster GN=Atpalpha PE=1 SV=3
LOCMI02896-m1	1500	1247	2064	1713	115.357	73.714	314.927	370.688	342.808	94.5354	up	1.85847	0.0233979	0.0995028	yes	lysosomal-associated transmembrane protein	NA	ko04142(Lysosome)	Lysosomal-associated transmembrane protein 4A [Zootermopsis nevadensis]	Locusta migratoria methoprene-tolerant protein (Met) mRNA, partial cds	Lysosomal-associated transmembrane protein 4A OS=Gallus gallus GN=LAPTM4A PE=2 SV=1
LOCMI09637-m1	2317	3172	4570	2906	333.776	351.232	1306.15	1177.94	1242.05	342.504	up	1.85853	0.0417711	0.124528	yes	60S ribosomal protein L13a	GO:0003729(mRNA binding);GO:0003735(structural constituent of ribosome);GO:0006412(translation);GO:0022625(cytosolic large ribosomal subunit)	ko03010(Ribosome)	60S ribosomal protein L13a [Zootermopsis nevadensis]	PREDICTED: Eufriesea mexicana serine/threonine-protein kinase Genghis Khan (LOC108550540), transcript variant X1, mRNA	60S ribosomal protein L13a OS=Spodoptera frugiperda GN=RpL13A PE=2 SV=1
LOCMI15890-m1	382	360	605	423	101.63	73.6197	319.348	316.665	318.006	87.625	up	1.85964	0.0370213	0.120097	yes	AGAP012188-PA	GO:0005750(mitochondrial respiratory chain complex III);GO:0006122(mitochondrial electron transport, ubiquinol to cytochrome c);GO:0008121(ubiquinol-cytochrome-c reductase activity);GO:0009060(aerobic respiration);GO:0034551(mitochondrial respiratory chain complex III assembly)	ko00190(Oxidative phosphorylation)	Cytochrome b-c1 complex subunit 7 [Zootermopsis nevadensis]	Drosophila busckii chromosome 3R sequence	Cytochrome b-c1 complex subunit 7 OS=Bos taurus GN=UQCRB PE=1 SV=3
LOCMI03596-m1	49	28.5	72.5	40.5	3.10522	1.38827	9.11557	7.2219	8.16874	2.24675	up	1.86228	0.0443491	0.127467	yes	NA	NA	NA	NA	Nematostella vectensis predicted protein (NEMVEDRAFT_v1g242846) partial mRNA	NA
LOCMI03755-m1	9.5	8.03333	14	10.45	0.815545	0.530093	2.38452	2.5243	2.45441	0.672819	up	1.86709	0.0218823	0.0975114	yes	ATP-binding cassette sub-family A member 3-like	GO:0006869(lipid transport);GO:0042626(ATPase activity, coupled to transmembrane movement of substances);GO:0043231(intracellular membrane-bounded organelle)	ko02010(ABC transporters)	PREDICTED: ATP-binding cassette sub-family A member 3-like isoform X1 [Anoplophora glabripennis]	Rattus norvegicus ATP binding cassette subfamily A member 2 (Abca2), mRNA	ATP-binding cassette sub-family A member 3 OS=Mus musculus GN=Abca3 PE=1 SV=3
LOCMI02075-m1	10.3042	6.48571	15.3742	8.98571	1.01432	0.49074	3.00265	2.48894	2.74579	0.752529	up	1.8674	0.0322527	0.113352	yes	NA	NA	NA	hypothetical protein g.6837 [Homalodisca liturata]	PREDICTED: Limulus polyphemus autophagy-related protein 2 homolog B-like (LOC106475168), mRNA	Carbonic anhydrase 9 OS=Mus musculus GN=Ca9 PE=2 SV=2
LOCMI09070-m1	11	18	23	16	1.46988	1.84882	6.09772	6.01603	6.05688	1.65935	up	1.86795	0.0214287	0.0967817	yes	NA	NA	NA	NA	PREDICTED: Apis dorsata vacuolar protein sorting-associated protein 41 homolog (LOC102675136), mRNA	NA
LOCMI03059-m1	140	113	225	136	7.19023	4.46093	22.927	19.6541	21.2905	5.82558	up	1.86974	0.0201084	0.0938505	yes	NA	NA	NA	TAPT1-like protein [Zootermopsis nevadensis]	PREDICTED: Trichogramma pretiosum ubiquitin conjugation factor E4 B (LOC106654182), transcript variant X1, mRNA	Protein TAPT1 homolog OS=Drosophila melanogaster GN=CG7218 PE=2 SV=2
LOCMI15782-m1	229	348	465	318	24.239	28.3132	97.6519	94.7121	96.182	26.2761	up	1.87202	0.00210162	0.0610029	yes	choline-phosphate cytidylyltransferase A-like	GO:0001654(eye development);GO:0004105(choline-phosphate cytidylyltransferase activity);GO:0005634(nucleus);GO:0006656(phosphatidylcholine biosynthetic process);GO:0006897(endocytosis);GO:0007476(imaginal disc-derived wing morphogenesis);GO:0008340(determination of adult lifespan);GO:0009058(biosynthetic process);GO:0042067(establishment of ommatidial planar polarity);GO:0048477(oogenesis)	ko00564(Glycerophospholipid metabolism)	Choline-phosphate cytidylyltransferase B [Zootermopsis nevadensis]	Xenopus laevis phosphate cytidylyltransferase 1, choline, alpha L homeolog (pcyt1a.L), mRNA	Choline-phosphate cytidylyltransferase A OS=Homo sapiens GN=PCYT1A PE=1 SV=2
LOCMI08448-m1	122.94	212.174	271.336	182.495	29.0448	38.5298	127.183	121.318	124.25	33.7873	up	1.8787	0.00784506	0.0725671	yes	60S ribosomal protein L8	GO:0002181(cytoplasmic translation);GO:0003735(structural constituent of ribosome);GO:0022625(cytosolic large ribosomal subunit)	ko03010(Ribosome)	ribosomal protein L8e, partial [Meladema coriacea]	Lysiphlebus testaceipes ribosomal protein L8 (RpL8) mRNA, complete cds	60S ribosomal protein L8 OS=Anopheles gambiae GN=RpL8 PE=2 SV=2
LOCMI15362-m1	543	516	902	594	5.89108	4.30305	19.4156	18.1335	18.7745	5.09706	up	1.88104	0.00652517	0.0698634	yes	inositol 1	GO:0001666(response to hypoxia);GO:0005220(inositol 1,4,5-trisphosphate-sensitive calcium-release channel activity);GO:0005637(nuclear inner membrane);GO:0005730(nucleolus);GO:0005789(endoplasmic reticulum membrane);GO:0005955(calcineurin complex);GO:0009791(post-embryonic development);GO:0014069(postsynaptic density);GO:0016021(integral component of membrane);GO:0016529(sarcoplasmic reticulum);G…	ko04070(Phosphatidylinositol signaling system);ko04745(Phototransduction - fly)	hypothetical protein g.20248 [Clastoptera arizonana]	Panulirus argus inositol 1,4,5-trisphosphate receptor (IP3R) mRNA, complete cds	Inositol 1,4,5-trisphosphate receptor OS=Patiria pectinifera GN=IP3R PE=1 SV=1
LOCMI09615-m1	110	61	134	111	2.9004	1.23631	7.01001	8.23545	7.62273	2.06835	up	1.88183	0.0393672	0.122062	yes	NA	NA	NA	PREDICTED: apoptotic protease-activating factor 1-like isoform X1 [Trichogramma pretiosum]	PREDICTED: Lingula anatina multiple PDZ domain protein-like (LOC106181849), transcript variant X4, mRNA	POC1 centriolar protein homolog B OS=Xenopus laevis GN=poc1b PE=1 SV=1
LOCMI13411-m1	73.9024	69.879	109.656	89.8254	2.40887	1.75079	7.09149	8.2386	7.66504	2.07983	up	1.88183	0.0259837	0.104014	yes	NA	NA	NA	Ecto-NOX disulfide-thiol exchanger 1 [Zootermopsis nevadensis]	Drosophila busckii chromosome 3R sequence	Ecto-NOX disulfide-thiol exchanger 2 OS=Homo sapiens GN=ENOX2 PE=1 SV=2
LOCMI03697-m1	272	216	376	311	11.1874	6.82879	30.6828	35.993	33.3379	9.00807	up	1.88787	0.0213625	0.0965963	yes	non-lysosomal glucosylceramidase	NA	ko00600(Sphingolipid metabolism);ko00511(Other glycan degradation)	PREDICTED: non-lysosomal glucosylceramidase [Neodiprion lecontei]	PREDICTED: Dufourea novaeangliae disintegrin and metalloproteinase domain-containing protein 10-like (LOC107194285), mRNA	Non-lysosomal glucosylceramidase OS=Mus musculus GN=Gba2 PE=1 SV=2
LOCMI09624-m1	354.403	272.375	487.004	398.958	32.503	19.2011	88.6153	102.957	95.7859	25.8521	up	1.88953	0.0192915	0.0929757	yes	NA	NA	NA	Leucine-rich repeat-containing protein 59 [Zootermopsis nevadensis]	Pediculus humanus corporis conserved hypothetical protein, mRNA	Leucine-rich repeat-containing protein 59 OS=Homo sapiens GN=LRRC59 PE=1 SV=1
LOCMI02563-m1	823.833	1375	1839.17	1182.33	109.59	140.593	485.4	442.557	463.979	125.091	up	1.89108	0.0085166	0.0743522	yes	60S ribosomal protein L13	GO:0000022(mitotic spindle elongation);GO:0003735(structural constituent of ribosome);GO:0005840(ribosome);GO:0006412(translation);GO:0007052(mitotic spindle organization);GO:0022625(cytosolic large ribosomal subunit);GO:0051298(centrosome duplication)	ko03010(Ribosome)	60S ribosomal protein L13 [Zootermopsis nevadensis]	Lysiphlebus testaceipes ribosomal protein L13 (RpL13) mRNA, complete cds	60S ribosomal protein L13 OS=Spodoptera frugiperda GN=RpL13 PE=2 SV=1
LOCMI07162-m1	542	349	675	594	32.7991	16.2338	81.0431	101.146	91.0946	24.5165	up	1.89361	0.03898	0.121727	yes	NA	GO:0004185(serine-type carboxypeptidase activity);GO:0006508(proteolysis);GO:0008239(dipeptidyl-peptidase activity)	NA	PREDICTED: putative serine protease K12H4.7 [Neodiprion lecontei]	Ciona intestinalis cDNA, clone:ciad033h02, full insert sequence	Putative serine protease K12H4.7 OS=Caenorhabditis elegans GN=K12H4.7 PE=3 SV=2
LOCMI04059-m1	13	7	16	13	2.13282	0.882755	5.2081	6.00141	5.60476	1.50779	up	1.89422	0.0443987	0.127538	yes	NA	NA	NA	PREDICTED: uncharacterized protein LOC107271843 [Cephus cinctus]	NA	NA
LOCMI01487-m1	274	467	589	421	10.6608	13.9666	45.468	46.0917	45.7798	12.3137	up	1.89445	0.0262426	0.104603	yes	NA	NA	NA	PREDICTED: probable Dol-P-Man:Man(7)GlcNAc(2)-PP-Dol alpha-1,6-mannosyltransferase [Fopius arisanus]	PREDICTED: Apis florea UHRF1-binding protein 1 (LOC100867117), transcript variant X3, mRNA	NA
LOCMI04112-m1	168	168	289	190	13.9754	10.7423	47.6981	44.4742	46.0861	12.3588	up	1.89879	0.00455057	0.0645488	yes	NA	NA	NA	Peptide methionine sulfoxide reductase [Zootermopsis nevadensis]	PREDICTED: Apis cerana protein smoothened (LOC107998235), mRNA	Peptide methionine sulfoxide reductase OS=Drosophila melanogaster GN=Eip71CD PE=2 SV=2
LOCMI10146-m1	1017	1533.5	2112	1422	161.47	187.148	665.293	635.286	650.289	174.309	up	1.89944	0.00193268	0.0610029	yes	60S ribosomal protein L17	GO:0000022(mitotic spindle elongation);GO:0003735(structural constituent of ribosome);GO:0006412(translation);GO:0007052(mitotic spindle organization);GO:0022625(cytosolic large ribosomal subunit);GO:0051298(centrosome duplication)	ko03010(Ribosome)	60S ribosomal protein L17 [Zootermopsis nevadensis]	Lysiphlebus testaceipes ribosomal protein L17 isoform B (RpL17) mRNA, complete cds	60S ribosomal protein L17 OS=Phlebotomus papatasi GN=RpL17 PE=2 SV=1
LOCMI14389-m1	79	102	140	110	11.2704	11.1852	39.6269	44.1575	41.8922	11.2278	up	1.8996	0.0468734	0.130123	yes	NA	NA	NA	PREDICTED: 39S ribosomal protein L40, mitochondrial [Cerapachys biroi]	NA	39S ribosomal protein L40, mitochondrial OS=Homo sapiens GN=MRPL40 PE=1 SV=1
LOCMI04538-m1	597	531	939	671	27.5472	18.8334	85.9642	87.1214	86.5428	23.1903	up	1.89989	0.0404216	0.122862	yes	NA	GO:0016021(integral component of membrane)	NA	PREDICTED: transmembrane 9 superfamily member 2 isoform X2 [Microplitis demolitor]	Xenopus laevis transmembrane 9 superfamily member 2 S homeolog (tm9sf2.S), mRNA	Transmembrane 9 superfamily member 2 OS=Pongo abelii GN=TM9SF2 PE=2 SV=1
LOCMI03181-m1	27	20	43	26	5.65493	3.21978	17.8682	15.3227	16.5955	4.43735	up	1.90302	0.0204537	0.0945728	yes	NA	NA	NA	conserved hypothetical protein [Pediculus humanus corporis]	NA	NA
LOCMI10839-m1	177	133	270	181	10.2091	5.89653	30.8977	29.3759	30.1368	8.0528	up	1.90396	0.040154	0.122796	yes	prolyl-4-hydroxylase-alpha EFB	GO:0004656(procollagen-proline 4-dioxygenase activity);GO:0005506(iron ion binding);GO:0005783(endoplasmic reticulum);GO:0012505(endomembrane system);GO:0016222(procollagen-proline 4-dioxygenase complex);GO:0016702(oxidoreductase activity, acting on single donors with incorporation of molecular oxygen, incorporation of two atoms of oxygen);GO:0018401(peptidyl-proline hydroxylation to 4-hydroxy-L-…	ko00330(Arginine and proline metabolism)	Prolyl 4-hydroxylase subunit alpha-2 [Zootermopsis nevadensis]	PREDICTED: Cephus cinctus ras-related GTP-binding protein A (LOC107267690), mRNA	Prolyl 4-hydroxylase subunit alpha-1 OS=Homo sapiens GN=P4HA1 PE=1 SV=2
LOCMI03672-m1	92	83.5	133	114	20.2752	14.1448	58.1539	70.694	64.4239	17.21	up	1.90435	0.0452209	0.128484	yes	NA	GO:0005215(transporter activity);GO:0005504(fatty acid binding);GO:0005654(nucleoplasm);GO:0005829(cytosol);GO:0005875(microtubule associated complex);GO:0006810(transport);GO:0007616(long-term memory)	NA	allergen, putative [Riptortus pedestris]	Drosophila melanogaster RH06221 full insert cDNA	Fatty acid-binding protein, muscle OS=Schistocerca gregaria PE=1 SV=2
LOCMI14219-m1	44	26	57	45	7.38283	3.35332	18.9755	21.2463	20.1109	5.36808	up	1.9055	0.0412629	0.123722	yes	NA	NA	NA	NA	PREDICTED: Apis florea ubiquitin carboxyl-terminal hydrolase 10 (LOC100867068), mRNA	NA
LOCMI14714-m1	16	13	25	17	0.87989	0.54952	2.72771	2.63061	2.67916	0.714705	up	1.90636	0.0382142	0.1211	yes	NA	NA	NA	hypothetical protein L798_03274 [Zootermopsis nevadensis]	PREDICTED: Diaphorina citri galactosylgalactosylxylosylprotein 3-beta-glucuronosyltransferase S (LOC103505746), transcript variant X1, mRNA	NA
LOCMI07118-m1	335	218	449	353	54.3571	27.1894	144.546	161.171	152.858	40.7733	up	1.9065	0.0315313	0.112162	yes	GTP-binding protein Rheb homolog	GO:0000082(G1/S transition of mitotic cell cycle);GO:0003924(GTPase activity);GO:0005525(GTP binding);GO:0005575(cellular_component);GO:0005975(carbohydrate metabolic process);GO:0006629(lipid metabolic process);GO:0007264(small GTPase mediated signal transduction);GO:0007411(axon guidance);GO:0007430(terminal branching, open tracheal system);GO:0007446(imaginal disc growth);GO:0010506(regulation…	ko04150(mTOR signaling pathway)	GTP-binding protein Rheb-like protein [Zootermopsis nevadensis]	PREDICTED: Python bivittatus small G protein signaling modulator 2 (SGSM2), mRNA	GTP-binding protein Rheb homolog OS=Drosophila melanogaster GN=Rheb PE=2 SV=1
LOCMI15110-m1	256.817	255.607	432.875	299.114	4.27757	3.27249	14.3049	14.0188	14.1619	3.77503	up	1.90745	0.0205606	0.0947732	yes	NA	NA	NA	PREDICTED: fatty acid synthase-like [Apis mellifera]	PREDICTED: Limulus polyphemus partitioning defective 3 homolog (LOC106464974), mRNA	Fatty acid synthase OS=Rattus norvegicus GN=Fasn PE=1 SV=3
LOCMI10802-m1	26	39	55	36	6.98013	8.04797	29.2956	27.1952	28.2454	7.51405	up	1.91035	0.0105759	0.0783206	yes	NA	NA	NA	NA	Locusta migratoria retrotransposon LmI, complete sequence	NA
LOCMI10508-m1	5.5	6.5	10	7	1.20313	1.09293	4.34008	4.3087	4.32439	1.14803	up	1.91334	0.00625288	0.0696047	yes	NA	NA	NA	NA	NA	NA
LOCMI16957-m1	709	882	1279	958	99.7034	95.3375	356.848	379.078	367.963	97.5205	up	1.91578	0.0212233	0.0963239	yes	H+ transporting ATP synthase O subunit	GO:0005739(mitochondrion);GO:0005756(mitochondrial proton-transporting ATP synthase, central stalk);GO:0005811(lipid particle);GO:0015992(proton transport);GO:0042776(mitochondrial ATP synthesis coupled proton transport);GO:0046933(proton-transporting ATP synthase activity, rotational mechanism)	ko00190(Oxidative phosphorylation)	ATP synthase subunit O, mitochondrial [Zootermopsis nevadensis]	Single read from an extremity of a full-length cDNA clone made from Anopheles gambiae total adult females. 5-PRIME end of clone FK0AAA15CA07 of strain 6-9 of Anopheles gambiae (African malaria mosquito)	ATP synthase subunit O, mitochondrial OS=Drosophila melanogaster GN=ATPsynO PE=2 SV=2
LOCMI03879-m1	112	216	282	174	19.4559	28.8416	97.1923	85.0517	91.122	24.1488	up	1.91585	0.0154922	0.0882402	yes	NA	NA	NA	NA	NA	NA
LOCMI11225-m1	245	165	377	234	6.51817	3.37424	19.8999	17.5176	18.7088	4.94621	up	1.91932	0.023931	0.100469	yes	NA	NA	NA	putative G-protein coupled receptor 124 [Zootermopsis nevadensis]	PREDICTED: Plutella xylostella uncharacterized LOC105389456 (LOC105389456), mRNA	Adhesion G protein-coupled receptor A3 OS=Homo sapiens GN=ADGRA3 PE=1 SV=2
LOCMI09267-m1	58	29	68	60	7.07775	2.72018	16.4636	20.6024	18.533	4.89897	up	1.91955	0.0455241	0.12894	yes	NA	NA	NA	hypothetical protein g.18779 [Graphocephala atropunctata]	PREDICTED: Drosophila takahashii fibropellin-1-like (LOC108057829), partial mRNA	MIT domain-containing protein 1 OS=Mus musculus GN=Mitd1 PE=1 SV=1
LOCMI01479-m1	31	23	49	31	4.01522	2.28985	12.592	11.2982	11.9451	3.15254	up	1.92183	0.0182774	0.0916097	yes	regulatory-associated protein of mTOR	GO:0031929(TOR signaling);GO:0031931(TORC1 complex)	ko04150(mTOR signaling pathway);ko04213(Longevity regulating pathway - multiple species)	PREDICTED: regulatory-associated protein of mTOR isoform X2 [Nasonia vitripennis]	Mus musculus raptor mRNA for p150 target of rapamycin (TOR)-scaffold protein containing WD-repeats, complete cds	Regulatory-associated protein of mTOR OS=Mus musculus GN=Rptor PE=1 SV=1
LOCMI07462-m1	205	172	351	207	27.1476	17.5081	92.2219	77.1344	84.6781	22.3278	up	1.92315	0.030159	0.110508	yes	AGAP010672-PA	GO:0005749(mitochondrial respiratory chain complex II, succinate dehydrogenase complex (ubiquinone));GO:0006121(mitochondrial electron transport, succinate to ubiquinone)	ko01200(Carbon metabolism);ko00020(Citrate cycle (TCA cycle));ko00190(Oxidative phosphorylation)	mitochondrial succinate dehydrogenase cytochrome b subunit [Anopheles darlingi]	Drosophila busckii chromosome 2L sequence	Succinate dehydrogenase cytochrome b556 subunit OS=Rickettsia felis (strain ATCC VR-1525 / URRWXCal2) GN=sdhC PE=3 SV=1
LOCMI05580-m1	368	293	517	435	33.4385	20.4644	93.205	111.221	102.213	26.9515	up	1.92315	0.0268322	0.106046	yes	ADP-ribosylation factor GTPase-activating protein 1	GO:0005096(GTPase activator activity);GO:0005525(GTP binding);GO:0005795(Golgi stack);GO:0005829(cytosol);GO:0032012(regulation of ARF protein signal transduction);GO:0043087(regulation of GTPase activity)	ko04144(Endocytosis)	ADP-ribosylation factor GTPase-activating protein 1 [Zootermopsis nevadensis]	Pediculus humanus corporis Microsomal triglyceride transfer protein large subunit precursor, putative, mRNA	ADP-ribosylation factor GTPase-activating protein 1 OS=Rattus norvegicus GN=Arfgap1 PE=1 SV=1
LOCMI05664-m1	270	288	459	339	12.4585	10.2147	42.0208	44.0151	43.018	11.3366	up	1.92395	0.00238805	0.0617382	yes	NA	NA	NA	Sulfhydryl oxidase 1 [Zootermopsis nevadensis]	PREDICTED: Halyomorpha halys ribonucleases P/MRP protein subunit POP1 (LOC106680685), transcript variant X1, mRNA	Sulfhydryl oxidase 1 OS=Gallus gallus GN=QSOX1 PE=1 SV=1
LOCMI07979-m1	116	84	154	135	10.3807	5.77803	27.3425	33.994	30.6683	8.07937	up	1.92443	0.039449	0.122128	yes	NA	GO:0003735(structural constituent of ribosome);GO:0005762(mitochondrial large ribosomal subunit)	NA	putative 39S ribosomal protein L45, mitochondrial [Zootermopsis nevadensis]	Drosophila melanogaster, chromosome 3R, region 94B-94C, BAC clone BACR02L12, complete sequence	Probable 39S ribosomal protein L45, mitochondrial OS=Drosophila melanogaster GN=mRpL45 PE=2 SV=1
LOCMI12732-m1	2	3	4	3	0.546876	0.630539	2.17004	2.30823	2.23914	0.588708	up	1.92732	0.00563472	0.0680744	yes	NA	NA	NA	NA	Acyrthosiphon pisum mRNA, clone: ACI0AAF30YC01, full-insert cDNA sequence based on ESTs (5'-EST:ACI0AAF30YC01AAM2, 3'-EST ACI2AAF5YI19BBM1)	NA
LOCMI03190-m1	247	273	425	319	19.145	16.2649	65.3576	69.5742	67.4659	17.705	up	1.93	0.00455207	0.0645488	yes	NA	NA	NA	Inhibitor of Bruton tyrosine kinase [Zootermopsis nevadensis]	Single read from an extremity of a full-length cDNA clone made from Anopheles gambiae total adult females. 3-PRIME end of clone FK0AAC48CC01 of strain 6-9 of Anopheles gambiae (African malaria mosquito)	NA
LOCMI10149-m1	16	15	26	19	4.00425	2.88552	12.9099	13.3799	13.1449	3.44488	up	1.93198	0.0170256	0.0908322	yes	NA	NA	NA	NA	PREDICTED: Biomphalaria glabrata TBC1 domain family member 1-like (LOC106056802), transcript variant X1, mRNA	NA
LOCMI02841-m1	75	62	114	86	4.25933	2.70647	12.845	13.7429	13.2939	3.4829	up	1.93241	0.0170499	0.0908322	yes	NA	NA	NA	CD2-associated protein [Zootermopsis nevadensis]	PREDICTED: Cephus cinctus monocarboxylate transporter 12 (LOC107273752), mRNA	SH3 domain-containing kinase-binding protein 1 OS=Rattus norvegicus GN=Sh3kbp1 PE=1 SV=2
LOCMI08493-m1	1520	1279	2373	1740	125.736	81.3237	389.459	405.008	397.233	103.53	up	1.93994	0.0294767	0.109728	yes	NA	NA	NA	X-box-binding protein 1 [Melipona quadrifasciata]	Danio rerio X-box binding protein 1, mRNA (cDNA clone MGC:76840 IMAGE:6525704), complete cds	X-box-binding protein 1 OS=Bos taurus GN=XBP1 PE=2 SV=1
LOCMI15184-m1	117.75	155.583	227.667	163.167	8.25965	8.38872	31.6847	32.2056	31.9452	8.32418	up	1.94022	0.00430333	0.0640687	yes	NA	NA	NA	Secretion-regulating guanine nucleotide exchange factor [Zootermopsis nevadensis]	Oxya chinensis heat shock protein 70 (hsp70) mRNA, complete cds	E3 ISG15--protein ligase Herc6 OS=Mus musculus GN=Herc6 PE=2 SV=1
LOCMI07182-m1	535	410	864	551	81.8614	48.2216	262.294	237.234	249.764	65.0415	up	1.94113	0.0160353	0.0892246	yes	NA	GO:0005886(plasma membrane);GO:0012505(endomembrane system);GO:0035100(ecdysone binding)	NA	PREDICTED: membrane-associated progesterone receptor component 1 [Neodiprion lecontei]	Homo sapiens mRNA for putative progesterone binding protein	Membrane-associated progesterone receptor component 2 OS=Homo sapiens GN=PGRMC2 PE=1 SV=1
LOCMI10440-m1	180	178	307	216	56.5493	42.984	191.356	190.945	191.151	49.7667	up	1.94146	0.0303722	0.110646	yes	hypothetical protein	GO:0005634(nucleus);GO:0016925(protein sumoylation);GO:0031386(protein tag)	ko03013(RNA transport)	Small ubiquitin-related modifier 3 [Zootermopsis nevadensis]	PREDICTED: Nicrophorus vespilloides protein TANC2 (LOC108567573), transcript variant X1, mRNA	Small ubiquitin-related modifier 3 OS=Mus musculus GN=Sumo3 PE=1 SV=1
LOCMI01996-m1	504	465	810	605	49.6126	35.1841	158.196	167.578	162.887	42.3984	up	1.94179	0.00901389	0.0758094	yes	NA	GO:0004972(NMDA glutamate receptor activity);GO:0017146(NMDA selective glutamate receptor complex)	NA	PREDICTED: protein lifeguard 1-like [Fopius arisanus]	Single read from an extremity of a full-length cDNA clone made from Anopheles gambiae total adult females. 3-PRIME end of clone FK0AAA50BF03 of strain 6-9 of Anopheles gambiae (African malaria mosquito)	Protein lifeguard 1 OS=Rattus norvegicus GN=Grina PE=2 SV=1
LOCMI07800-m1	884	855	1523	1037	50.3	37.395	171.935	166.033	168.984	43.8475	up	1.94632	0.0129253	0.0836688	yes	NA	GO:0015194(L-serine transmembrane transporter activity);GO:0016021(integral component of membrane)	NA	putative serine incorporator [Zootermopsis nevadensis]	PREDICTED: Diaphorina citri glutamate synthase 1 [NADH], chloroplastic-like (LOC103524615), mRNA	Serine incorporator 1 OS=Bos taurus GN=SERINC1 PE=2 SV=1
LOCMI12911-m1	249	241	400	313	7.78127	5.78895	24.8005	27.5229	26.1617	6.78511	up	1.94701	0.010179	0.0773017	yes	NA	NA	NA	Coiled-coil domain-containing protein 132 [Zootermopsis nevadensis]	Drosophila busckii chromosome 3R sequence	Syndetin OS=Homo sapiens GN=VPS50 PE=1 SV=3
LOCMI10866-m1	6.98333	6.25	11.35	8.15952	0.916565	0.630539	2.9556	3.01346	2.98453	0.773552	up	1.94793	0.0341975	0.115805	yes	NA	GO:0004835(tubulin-tyrosine ligase activity);GO:0018095(protein polyglutamylation)	NA	hypothetical protein g.14443, partial [Cuerna arida]	Rattus norvegicus tubulin tyrosine ligase like 1 (Ttll1), mRNA	Probable tubulin polyglutamylase TTLL1 OS=Bos taurus GN=TTLL1 PE=2 SV=1
LOCMI06519-m1	300	299	485	385	13.3828	10.2525	42.9255	48.3265	45.626	11.8176	up	1.94892	0.0172451	0.0908322	yes	NA	NA	NA	PREDICTED: caskin-2 isoform X2 [Tribolium castaneum]	Eyprepocnemis plorans plorans isolate RTE-1_EP non-LTR retrotransposon RTE endonuclease-reverse transcriptase gene, complete cds	Caskin-2 OS=Mus musculus GN=Caskin2 PE=1 SV=3
LOCMI10291-m1	898	1338	1966	1258	57.5252	65.8825	249.87	226.758	238.314	61.7038	up	1.94943	0.023886	0.10039	yes	serine hydroxymethyltransferase	GO:0004372(glycine hydroxymethyltransferase activity);GO:0005739(mitochondrion);GO:0006544(glycine metabolic process);GO:0006564(L-serine biosynthetic process);GO:0030170(pyridoxal phosphate binding);GO:0048149(behavioral response to ethanol)	ko01200(Carbon metabolism);ko01230(Biosynthesis of amino acids);ko00630(Glyoxylate and dicarboxylate metabolism);ko00260(Glycine, serine and threonine metabolism);ko00460(Cyanoamino acid metabolism);ko00670(One carbon pool by folate)	Serine hydroxymethyltransferase, cytosolic [Zootermopsis nevadensis]	PREDICTED: Drosophila rhopaloa dynein heavy chain 5, axonemal (LOC108042088), transcript variant X1, mRNA	Serine hydroxymethyltransferase, cytosolic OS=Oryctolagus cuniculus GN=SHMT1 PE=1 SV=2
LOCMI09799-m1	45	26	60	47	10.2224	4.53988	27.0421	30.0426	28.5423	7.38113	up	1.95119	0.0427274	0.12585	yes	UDP-glucuronic acid decarboxylase 1	GO:0008460(dTDP-glucose 4,6-dehydratase activity)	ko00500(Starch and sucrose metabolism);ko00520(Amino sugar and nucleotide sugar metabolism)	PREDICTED: UDP-glucuronic acid decarboxylase 1 isoform X1 [Stomoxys calcitrans]	Rattus norvegicus DNA, BAC clone: RNB1-385K15, strain: F344/Stm, complete sequence	UDP-glucuronic acid decarboxylase 1 OS=Danio rerio GN=uxs1 PE=2 SV=2
LOCMI15846-m1	552	482	894	639	201.25	135.076	646.673	655.539	651.106	168.163	up	1.95303	0.0402087	0.122796	yes	NA	NA	NA	PREDICTED: cytochrome c oxidase subunit 6C-2 [Cephus cinctus]	NA	Cytochrome c oxidase subunit 6C OS=Macaca silenus GN=COX6C PE=3 SV=1
LOCMI07152-m1	54.5	68.5	102.167	75.6667	10.9487	10.5776	40.7215	42.773	41.7473	10.7632	up	1.95558	0.0173938	0.0908322	yes	NA	NA	NA	endonuclease-reverse transcriptase [Eyprepocnemis plorans plorans]	NA	NA
LOCMI12010-m1	2.09524	1.2	2.64762	2.29524	0.4834	0.212807	1.21193	1.49005	1.35099	0.348103	up	1.95643	0.035504	0.118003	yes	NA	NA	NA	ionotropic receptor 13 [Locusta migratoria]	NA	NA
LOCMI12288-m1	482	917	1218.5	781.5	135.563	198.242	679.936	618.475	649.206	166.902	up	1.95967	0.00819155	0.0730917	yes	ribosomal protein L36A	GO:0000022(mitotic spindle elongation);GO:0003735(structural constituent of ribosome);GO:0006412(translation);GO:0007052(mitotic spindle organization);GO:0022625(cytosolic large ribosomal subunit)	ko03010(Ribosome)	PREDICTED: 60S ribosomal protein L44 [Trichogramma pretiosum]	Spodoptera frugiperda ribosomal protein L44 mRNA, complete cds	Ribosomal protein rpl-41 OS=Caenorhabditis elegans GN=rpl-41 PE=3 SV=2
LOCMI13492-m1	1450	2960	3818	2462	226.563	355.504	1183.6	1082.45	1133.03	291.034	up	1.96093	0.0112172	0.08036	yes	60S ribosomal protein L18	GO:0003723(RNA binding);GO:0003735(structural constituent of ribosome);GO:0006412(translation);GO:0022625(cytosolic large ribosomal subunit)	ko03010(Ribosome)	60S ribosomal protein L18 [Zootermopsis nevadensis]	Lysiphlebus testaceipes ribosomal protein L18 (RpL18) mRNA, complete cds	60S ribosomal protein L18 OS=Timarcha balearica GN=RpL18 PE=2 SV=1
LOCMI09105-m1	282	170	425	272	7.7685	3.59972	23.2288	21.0842	22.1565	5.68411	up	1.96272	0.040162	0.122796	yes	lysosomal alpha-glucosidase-like	NA	ko00052(Galactose metabolism);ko00500(Starch and sucrose metabolism);ko04142(Lysosome)	Lysosomal alpha-glucosidase [Zootermopsis nevadensis]	PREDICTED: Halyomorpha halys tyrosine-protein kinase transmembrane receptor Ror2 (LOC106683414), mRNA	Lysosomal alpha-glucosidase OS=Rattus norvegicus GN=Gaa PE=2 SV=1
LOCMI11407-m1	111	77	177	111	22.6067	12.0542	71.5216	63.6118	67.5667	17.3305	up	1.963	0.0206859	0.095018	yes	NA	GO:0003682(chromatin binding);GO:0003700(transcription factor activity, sequence-specific DNA binding);GO:0005634(nucleus);GO:0038202(TORC1 signaling);GO:0042594(response to starvation);GO:0042803(protein homodimerization activity);GO:0043565(sequence-specific DNA binding);GO:0044246(regulation of multicellular organismal metabolic process);GO:0045893(positive regulation of transcription, DNA-tem…	NA	cAMP-responsive element-binding protein-like 2 [Zootermopsis nevadensis]	Anopheles gambiae str. PEST AGAP008762-PA (AgaP_AGAP008762) mRNA, complete cds	cAMP-responsive element-binding protein-like 2 OS=Bos taurus GN=CREBL2 PE=1 SV=1
LOCMI09471-m1	84	158	208	138	5.7422	8.3021	28.2105	26.5447	27.3776	7.02215	up	1.96301	0.00978714	0.0771903	yes	delta(3	NA	ko04146(Peroxisome)	delta 3,5-delta 2,4-dienoyl-coA isomerase, partial [Coptotermes formosanus]	PREDICTED: Diachasma alloeum glutamate--cysteine ligase catalytic subunit (LOC107042614), mRNA	Delta(3,5)-Delta(2,4)-dienoyl-CoA isomerase, mitochondrial OS=Homo sapiens GN=ECH1 PE=1 SV=2
LOCMI10903-m1	46	40	70	57	2.85387	1.90751	8.61634	9.95062	9.28348	2.38069	up	1.96329	0.0186035	0.0919055	yes	NA	NA	NA	MHD domain-containing death-inducing protein [Zootermopsis nevadensis]	NA	AP-5 complex subunit mu-1 OS=Rattus norvegicus GN=Ap5m1 PE=2 SV=1
LOCMI14072-m1	884.5	571	1427	829	6.61277	3.28136	21.167	17.4397	19.3034	4.94707	up	1.96421	0.0298332	0.110307	yes	NA	NA	NA	PREDICTED: E3 ubiquitin-protein ligase HUWE1 isoform X1 [Orussus abietinus]	Locusta migratoria odorant receptor 16 mRNA, complete cds	E3 ubiquitin-protein ligase HUWE1 OS=Homo sapiens GN=HUWE1 PE=1 SV=3
LOCMI07604-m1	108	86	154	133	4.53682	2.77688	12.835	15.7209	14.278	3.65685	up	1.96512	0.0380254	0.121052	yes	NA	NA	NA	PREDICTED: conserved oligomeric Golgi complex subunit 2 isoform X1 [Microplitis demolitor]	PREDICTED: Apis mellifera pyridine nucleotide-disulfide oxidoreductase domain-containing protein 1 (LOC107963973), mRNA	Conserved oligomeric Golgi complex subunit 2 OS=Mus musculus GN=Cog2 PE=1 SV=2
LOCMI01613-m1	337	221	473	370	19.2125	9.6845	53.5012	59.3546	56.4279	14.4485	up	1.96549	0.0282291	0.107959	yes	ER degradation-enhancing alpha-mannosidase-like protein 3	GO:0004571(mannosyl-oligosaccharide 1,2-alpha-mannosidase activity);GO:0005783(endoplasmic reticulum);GO:0006491(N-glycan processing);GO:0030433(ER-associated ubiquitin-dependent protein catabolic process);GO:0030968(endoplasmic reticulum unfolded protein response);GO:0097466(glycoprotein ERAD pathway)	ko04141(Protein processing in endoplasmic reticulum)	ER degradation-enhancing alpha-mannosidase-like 3 [Zootermopsis nevadensis]	Locusta migratoria omega glutathione S-transferase (GSTo3) mRNA, complete cds	ER degradation-enhancing alpha-mannosidase-like protein 3 OS=Mus musculus GN=Edem3 PE=1 SV=2
LOCMI11009-m1	3.5	2.5	5	4	0.41846	0.229751	1.18606	1.34569	1.26587	0.324106	up	1.9656	0.0181065	0.0913079	yes	NA	NA	NA	PREDICTED: 15-hydroxyprostaglandin dehydrogenase [NAD(+)] [Tribolium castaneum]	Locusta migratoria ionotropic receptor 12 (IR12) mRNA, partial cds	15-hydroxyprostaglandin dehydrogenase [NAD(+)] OS=Homo sapiens GN=HPGD PE=1 SV=1
LOCMI02066-m1	31	33	54.0476	40.1611	3.69142	3.02049	12.769	13.4566	13.1128	3.35595	up	1.96618	0.00242205	0.0617382	yes	NA	NA	NA	NA	Bombyx mori piwi-like protein (siwi1) mRNA, partial cds	NA
LOCMI12770-m1	130	288	329	256	8.55027	14.56	42.932	47.3779	45.155	11.5551	up	1.96635	0.015607	0.0884091	yes	NA	NA	NA	hypothetical protein g.43274, partial [Cuerna arida]	Pan troglodytes BAC clone CH251-561B19 from chromosome 17, complete sequence	Calcium uptake protein 2, mitochondrial OS=Mus musculus GN=Micu2 PE=1 SV=2
LOCMI16337-m1	61	69	110	81	4.26875	3.71152	15.2726	15.9498	15.6112	3.99013	up	1.96807	0.00171575	0.0610029	yes	farnesyl pyrophosphate synthase	GO:0004161(dimethylallyltranstransferase activity);GO:0004337(geranyltranstransferase activity);GO:0005737(cytoplasm);GO:0045337(farnesyl diphosphate biosynthetic process)	ko00900(Terpenoid backbone biosynthesis)	Farnesyl pyrophosphate synthetase [Zootermopsis nevadensis]	Danio rerio farnesyl diphosphate synthase (farnesyl pyrophosphate synthetase, dimethylallyltranstransferase, geranyltranstransferase), mRNA (cDNA clone IMAGE:7049076), partial cds	Farnesyl pyrophosphate synthase OS=Gallus gallus GN=FDPS PE=1 SV=2
LOCMI04224-m1	3.42265	3.31731	5.57493	4.37914	0.441377	0.328826	1.42638	1.58904	1.50771	0.385101	up	1.96905	0.0114832	0.0807953	yes	NA	NA	NA	PREDICTED: 4-coumarate--CoA ligase 1-like [Lingula anatina]	Blattella germanica partial mRNA for Apolipophorin (apoLp gene)	Probable 4-coumarate--CoA ligase 1 OS=Oryza sativa subsp. japonica GN=4CL1 PE=2 SV=2
LOCMI17018-m1	13.6667	9.83333	18.5	16.5	0.887021	0.490573	2.38228	3.01339	2.69783	0.688797	up	1.96965	0.046896	0.130128	yes	NA	NA	NA	UDP-glucuronosyltransferase 2B4 [Zootermopsis nevadensis]	Drosophila melanogaster chromosome 3L	UDP-glucuronosyltransferase (Fragment) OS=Pleuronectes platessa GN=ugt3 PE=2 SV=1
LOCMI09607-m1	172	103	261	166	2.12527	0.978259	6.39845	5.77155	6.085	1.55176	up	1.97135	0.0377895	0.120768	yes	NA	NA	NA	hypothetical protein L798_12973 [Zootermopsis nevadensis]	PREDICTED: Acyrthosiphon pisum serine/threonine-protein kinase 10 (LOC100161351), mRNA	NA
LOCMI02576-m1	67.2336	52.2503	104.382	76.1355	7.66602	4.57935	23.6133	24.427	24.0201	6.12268	up	1.97201	0.0418515	0.124646	yes	NA	NA	NA	PREDICTED: sialin-like [Diaphorina citri]	PREDICTED: Nasonia vitripennis uncharacterized aarF domain-containing protein kinase 1-like (LOC107981730), mRNA	Vesicular glutamate transporter 1 OS=Xenopus laevis GN=slc17a7 PE=2 SV=1
LOCMI10814-m1	81	163	211	139	5.1888	8.02604	26.8172	25.0551	25.9362	6.60742	up	1.97281	0.0136114	0.0847618	yes	NA	NA	NA	hypothetical protein L798_14576 [Zootermopsis nevadensis]	Maconellicoccus hirsutus clone WHMH2386 putative AMP-activated protein kinase beta 1 non-catalytic subunit mRNA, partial cds	UPF0061 protein azo1574 OS=Azoarcus sp. (strain BH72) GN=azo1574 PE=3 SV=1
LOCMI11756-m1	533	414	756	655	82.8431	49.4608	233.131	286.464	259.798	66.152	up	1.97353	0.0379948	0.121052	yes	BCL2/adenovirus E1B 19 kDa protein-interacting protein	NA	ko04068(FoxO signaling pathway)	hypothetical protein g.29019 [Clastoptera arizonana]	NA	BCL2/adenovirus E1B 19 kDa protein-interacting protein 3 OS=Homo sapiens GN=BNIP3 PE=1 SV=2
LOCMI01827-m1	708	617	1180	820	156.031	104.519	515.952	508.501	512.226	130.275	up	1.97522	0.0390375	0.121727	yes	NA	GO:0002168(instar larval development);GO:0005811(lipid particle);GO:0009055(electron carrier activity);GO:0012505(endomembrane system);GO:0016020(membrane);GO:0020037(heme binding);GO:0035206(regulation of hemocyte proliferation);GO:0043231(intracellular membrane-bounded organelle);GO:0045610(regulation of hemocyte differentiation);GO:0051726(regulation of cell cycle)	NA	Cytochrome b5 [Zootermopsis nevadensis]	Musca domestica cytochrome b5-like (LOC101896437), mRNA	Cytochrome b5 OS=Drosophila melanogaster GN=Cyt-b5 PE=2 SV=1
LOCMI15345-m1	6.7881	3.5373	8.82897	7.06825	1.02276	0.409667	2.63928	2.99667	2.81797	0.716215	up	1.97619	0.0442648	0.12732	yes	NA	NA	NA	Pro-resilin [Zootermopsis nevadensis]	PREDICTED: Copidosoma floridanum lipid droplet-associated hydrolase (LOC106642648), transcript variant X2, mRNA	Pro-resilin OS=Drosophila melanogaster GN=resilin PE=1 SV=1
LOCMI09406-m1	336	294	546	401	21.1118	14.1992	68.0654	70.8972	69.4813	17.6555	up	1.97651	0.0213259	0.0964875	yes	NA	NA	NA	Proton-coupled amino acid transporter 4 [Zootermopsis nevadensis]	Papilio polytes actin-related protein 2/3 complex subunit 1A (LOC106100274), mRNA	NA
LOCMI06338-m1	277	203	379	339	15.29	8.61305	41.5066	52.6536	47.0801	11.9515	up	1.97792	0.0493885	0.132534	yes	NA	NA	NA	Protein BAT5 [Zootermopsis nevadensis]	Xenopus tropicalis finished cDNA, clone TGas021n06	Protein ABHD16A OS=Pongo abelii GN=ABHD16A PE=2 SV=1
LOCMI13987-m1	316	361	586	418	63.9171	56.1266	235.167	237.906	236.537	60.0219	up	1.9785	0.00637035	0.0696047	yes	40S ribosomal protein S19	GO:0000028(ribosomal small subunit assembly);GO:0003735(structural constituent of ribosome);GO:0022627(cytosolic small ribosomal subunit)	ko03010(Ribosome)	40S ribosomal protein S19 [Zootermopsis nevadensis]	Mouse DNA sequence from clone RP23-324H1 on chromosome 2, complete sequence	40S ribosomal protein S19 OS=Bos taurus GN=RPS19 PE=2 SV=3
LOCMI16401-m1	153	135	258	178	10.5321	7.14317	35.2366	34.4782	34.8574	8.83766	up	1.97973	0.0330965	0.114536	yes	AP-3 complex subunit mu-1	GO:0006727(ommochrome biosynthetic process);GO:0006886(intracellular protein transport);GO:0006887(exocytosis);GO:0006897(endocytosis);GO:0006901(vesicle coating);GO:0007040(lysosome organization);GO:0007220(Notch receptor processing);GO:0007269(neurotransmitter secretion);GO:0008021(synaptic vesicle);GO:0008340(determination of adult lifespan);GO:0008565(protein transporter activity);GO:0016183(…	ko04142(Lysosome)	PREDICTED: AP-3 complex subunit mu-1 [Neodiprion lecontei]	Homo sapiens AP-3 adaptor complex mu3A subunit mRNA, complete cds	AP-3 complex subunit mu-1 OS=Homo sapiens GN=AP3M1 PE=1 SV=1
LOCMI00409-m1	1901	2937	4290	2808	192.257	228.316	860.808	799.092	829.95	210.286	up	1.98067	0.0080013	0.0725671	yes	NA	GO:0000398(mRNA splicing, via spliceosome);GO:0005080(protein kinase C binding);GO:0005737(cytoplasm);GO:0005776(autophagosome);GO:0005829(cytosol);GO:0005875(microtubule associated complex);GO:0007626(locomotory behavior);GO:0009267(cellular response to starvation);GO:0016243(regulation of autophagosome size);GO:0018991(oviposition);GO:0035220(wing disc development);GO:0042335(cuticle developmen…	NA	Receptor of activated protein kinase C [Operophtera brumata]	Single read from an extremity of a full-length cDNA clone made from Anopheles gambiae total adult females. 5-PRIME end of clone FK0AAA15CE10 of strain 6-9 of Anopheles gambiae (African malaria mosquito)	Guanine nucleotide-binding protein subunit beta-like protein OS=Drosophila melanogaster GN=Rack1 PE=1 SV=2
LOCMI03213-m1	82	87	160	96	3.60889	2.94314	13.9711	11.8886	12.9298	3.27602	up	1.98069	0.0485666	0.13152	yes	NA	NA	NA	RecName: Full=Fasciclin-2; AltName: Full=Fasciclin II; Short=FAS II; Flags: Precursor	D.melanogaster fasciclin II (Fas2) mRNA, complete cds	Fasciclin-2 OS=Schistocerca americana GN=FAS2 PE=1 SV=2
LOCMI08532-m1	207	144	310	228	22.4742	12.0173	66.7767	69.6544	68.2155	17.2458	up	1.98386	0.0498702	0.133182	yes	NA	NA	NA	Low-density lipoprotein receptor-related protein 12 [Zootermopsis nevadensis]	PREDICTED: Leptonychotes weddellii RNA 2',3'-cyclic phosphate and 5'-OH ligase (RTCB), mRNA	NA
LOCMI14089-m1	1800	1762	3112	2243	101.25	76.1836	347.306	355.02	351.163	88.7169	up	1.98486	0.0189838	0.0926551	yes	NA	NA	NA	PREDICTED: DNA ligase 1-like [Polistes canadensis]	Pediculus humanus corporis vacuolar amino acid transporter, putative, mRNA	NA
LOCMI06795-m1	548	344	778	595	80.9158	39.043	227.92	247.212	237.566	59.9794	up	1.98579	0.0404948	0.122862	yes	myosin, light chain 12A, regulatory, non-sarcomeric	GO:0000281(mitotic cytokinesis);GO:0001736(establishment of planar polarity);GO:0003384(apical constriction involved in gastrulation);GO:0005509(calcium ion binding);GO:0005737(cytoplasm);GO:0005886(plasma membrane);GO:0005911(cell-cell junction);GO:0005912(adherens junction);GO:0005938(cell cortex);GO:0007298(border follicle cell migration);GO:0007300(ovarian nurse cell to oocyte transport);GO:0…	ko04810(Regulation of actin cytoskeleton);ko04510(Focal adhesion);ko04530(Tight junction);ko04611(Platelet activation);ko04670(Leukocyte transendothelial migration)	PREDICTED: myosin regulatory light chain sqh isoform X1 [Cimex lectularius]	Xenopus tropicalis finished cDNA, clone TNeu051n14	Myosin regulatory light chain sqh OS=Drosophila melanogaster GN=sqh PE=1 SV=1
LOCMI13039-m1	70	77	132	89	5.46876	4.62395	20.4604	19.565	20.0127	5.04636	up	1.9876	0.0017161	0.0610029	yes	NA	NA	NA	Coiled-coil domain-containing protein 97 [Zootermopsis nevadensis]	PREDICTED: Biomphalaria glabrata E3 ubiquitin-protein ligase HERC2-like (LOC106066440), mRNA	Coiled-coil domain-containing protein 97 OS=Homo sapiens GN=CCDC97 PE=1 SV=1
LOCMI14338-m1	322	299	500	426	79.2424	56.5594	244.13	294.992	269.561	67.9009	up	1.98911	0.0457852	0.12925	yes	NA	GO:0016020(membrane);GO:0016021(integral component of membrane)	NA	Brain protein I3 [Zootermopsis nevadensis]	Ciona intestinalis cDNA, clone:cicl007f24, full insert sequence	NA
LOCMI07153-m1	28	35.5	52.5	41	6.12501	5.96911	22.7854	25.2367	24.0111	6.04706	up	1.98939	0.042588	0.125629	yes	NA	NA	NA	NA	NA	NA
LOCMI06936-m1	20	11.5	30.3333	19.3333	2.14773	0.949248	6.46278	5.84193	6.15236	1.54849	up	1.99028	0.0415726	0.124225	yes	NA	NA	NA	PREDICTED: protein FAM160B1-like [Bombyx mori]	Locusta migratoria pro-phenoloxidase 1 (PPO1) mRNA, complete cds	Protein FAM160B1 OS=Bos taurus GN=FAM160B1 PE=2 SV=1
LOCMI03131-m1	318	299	503	419	53.3577	38.5632	167.451	197.826	182.638	45.9605	up	1.99053	0.0352153	0.117593	yes	GJ23361 gene product from transcript GJ23361-RA	GO:0009953(dorsal/ventral pattern formation)	ko04068(FoxO signaling pathway);ko04213(Longevity regulating pathway - multiple species);ko04931(Insulin resistance)	PREDICTED: transmembrane emp24 domain-containing protein eca [Cephus cinctus]	Drosophila melanogaster LD23959 full length cDNA	Transmembrane emp24 domain-containing protein eca OS=Drosophila erecta GN=eca PE=3 SV=1
LOCMI06322-m1	735	1073	1630	1058.5	111.884	125.549	492.286	453.39	472.838	118.716	up	1.99383	0.0197821	0.0931753	yes	NA	NA	NA	60S ribosomal protein L37a [Zootermopsis nevadensis]	Drosophila grimshawi GH10618 (Dgri\GH10618), mRNA	60S ribosomal protein L37a OS=Drosophila melanogaster GN=RpL37A PE=1 SV=3
LOCMI08649-m1	9.86905	14.3333	21.3845	14.4976	0.561553	0.626895	2.41415	2.3212	2.36767	0.594224	up	1.99439	0.00183129	0.0610029	yes	NA	NA	NA	ionotropic receptor 14 [Locusta migratoria]	PREDICTED: Cephus cinctus gamma-secretase subunit Aph-1 (LOC107267319), mRNA	NA
LOCMI03733-m1	2	1.5	3.5	2	0.590626	0.340491	2.05069	1.66193	1.85631	0.465559	up	1.9954	0.0380557	0.121052	yes	NA	NA	NA	NA	NA	NA
LOCMI12157-m1	62.8175	54.6478	111.777	69.8888	2.65771	1.77718	9.38272	8.32021	8.85147	2.21745	up	1.99702	0.0118726	0.0813047	yes	NA	NA	NA	hypothetical protein g.7206 [Homalodisca liturata]	Anopheles gambiae str. PEST AGAP002891-PC (GPRMGL4) mRNA, complete cds	NA
LOCMI07452-m1	118	118	206	151	11.1332	8.55761	38.5616	40.0881	39.3248	9.84541	up	1.99792	0.00630216	0.0696047	yes	NA	NA	NA	Nogo-B receptor [Zootermopsis nevadensis]	Danio rerio FK506 binding protein 12-rapamycin associated protein 1, mRNA (cDNA clone IMAGE:7144752), partial cds	Dehydrodolichyl diphosphate synthase complex subunit nus1 OS=Danio rerio GN=nus1 PE=2 SV=1
LOCMI10311-m1	460	595	913	659	25.1098	24.9652	98.8793	101.221	100.05	25.0375	up	1.99856	0.00965846	0.0770282	yes	alanine aminotransferase 2	GO:0004021(L-alanine:2-oxoglutarate aminotransferase activity);GO:0005739(mitochondrion);GO:0005829(cytosol);GO:0009058(biosynthetic process);GO:0030170(pyridoxal phosphate binding)	ko01200(Carbon metabolism);ko01210(2-Oxocarboxylic acid metabolism);ko01230(Biosynthesis of amino acids);ko00250(Alanine, aspartate and glutamate metabolism);ko00220(Arginine biosynthesis)	hypothetical protein g.42507 [Cuerna arida]	Xenopus tropicalis glutamic pyruvate transaminase (alanine aminotransferase) 2 (gpt2), mRNA	Alanine aminotransferase 2 OS=Xenopus tropicalis GN=gpt2 PE=2 SV=1
LOCMI06128-m1	28	27	53	32	2.07237	1.53605	7.78278	6.66438	7.22358	1.80421	up	2.00135	0.0322325	0.113327	yes	NA	NA	NA	PREDICTED: F-box/LRR-repeat protein 6 isoform X1 [Tribolium castaneum]	PREDICTED: Drosophila miranda multidrug resistance protein 1A (LOC108158586), mRNA	NA
LOCMI08036-m1	218	301	449.333	322.667	96.087	101.978	392.94	400.186	396.563	99.0325	up	2.00158	0.000326178	0.0610029	yes	60S ribosomal protein L37	GO:0003735(structural constituent of ribosome);GO:0005840(ribosome);GO:0006412(translation);GO:0022625(cytosolic large ribosomal subunit)	ko03010(Ribosome)	PREDICTED: 60S ribosomal protein L37 [Agrilus planipennis]	Lysiphlebus testaceipes ribosomal protein L37 (RpL37) mRNA, complete cds	60S ribosomal protein L37 OS=Spodoptera frugiperda GN=RpL37 PE=3 SV=3
LOCMI13397-m1	1455	2275	3404	2160	318.282	382.527	1477.36	1329.54	1403.45	350.405	up	2.00189	0.021232	0.0963239	yes	60S ribosomal protein L24	GO:0000027(ribosomal large subunit assembly);GO:0003735(structural constituent of ribosome);GO:0006412(translation);GO:0022625(cytosolic large ribosomal subunit);GO:1902626(assembly of large subunit precursor of preribosome)	ko03010(Ribosome)	hypothetical protein g.12568 [Cuerna arida]	Spodoptera frugiperda ribosomal protein L24 mRNA, complete cds	60S ribosomal protein L24 OS=Spodoptera frugiperda GN=RpL24 PE=2 SV=1
LOCMI13218-m1	635	362	966	622	16.0689	7.04129	48.4996	44.2896	46.3946	11.5551	up	2.00543	0.0456244	0.129068	yes	protein transport protein Sec31A	NA	ko04141(Protein processing in endoplasmic reticulum)	PREDICTED: protein transport protein Sec31A [Anoplophora glabripennis]	PREDICTED: Halyomorpha halys disintegrin and metalloproteinase domain-containing protein 11 (LOC106689903), transcript variant X2, mRNA	Protein transport protein Sec31A OS=Homo sapiens GN=SEC31A PE=1 SV=3
LOCMI14133-m1	42	33	64	51	10.1665	6.14001	30.7363	34.737	32.7367	8.15326	up	2.00546	0.0130688	0.0838566	yes	NA	NA	NA	NA	NA	NA
LOCMI00470-m1	87	225	291	167	7.07775	14.0699	46.9698	38.2289	42.5993	10.5738	up	2.01033	0.0324756	0.113731	yes	hydroxyacid oxidase 1	GO:0005777(peroxisome);GO:0008891(glycolate oxidase activity);GO:0010181(FMN binding);GO:0055114(oxidation-reduction process)	ko01200(Carbon metabolism);ko00630(Glyoxylate and dicarboxylate metabolism);ko04146(Peroxisome)	Hydroxyacid oxidase 1 [Zootermopsis nevadensis]	Coptotermes formosanus clone Glu1A beta-glucosidase mRNA, complete cds	Peroxisomal (S)-2-hydroxy-acid oxidase GLO1 OS=Oryza sativa subsp. indica GN=GLO1 PE=3 SV=1
LOCMI02703-m1	2.45	3.15758	5.175	3.35	0.509519	0.504754	2.13528	1.96037	2.04782	0.507137	up	2.01365	0.0359666	0.118562	yes	NA	NA	NA	NA	PREDICTED: Plutella xylostella protein msta, isoform A-like (LOC105394148), mRNA	NA
LOCMI09539-m1	340	372	606	471	69.7267	58.6402	246.571	271.795	259.183	64.1834	up	2.0137	0.0187194	0.0920355	yes	uncharacterized LOC105248082	GO:0003735(structural constituent of ribosome);GO:0022627(cytosolic small ribosomal subunit)	ko03010(Ribosome)	ubiquitin/ribosomal protein S30e fusion protein-like protein [Maconellicoccus hirsutus]	Hippocampus comes 40S ribosomal protein S30 mRNA, complete cds	40S ribosomal protein S30 OS=Bos taurus GN=FAU PE=3 SV=1
LOCMI14024-m1	400	358	682	489	16.9234	11.6424	57.2481	58.2151	57.7316	14.2829	up	2.01507	0.0330661	0.114536	yes	NA	NA	NA	PREDICTED: protein phosphatase 1 regulatory subunit 15A [Anolis carolinensis]	PREDICTED: Halyomorpha halys protein transport protein SFT2 (LOC106681008), mRNA	NA
LOCMI15945-m1	113	176	249	182	11.312	13.5427	49.4549	51.2663	50.3606	12.4273	up	2.01878	0.00177151	0.0610029	yes	hypothetical protein	GO:0002084(protein depalmitoylation);GO:0005764(lysosome);GO:0006898(receptor-mediated endocytosis);GO:0008474(palmitoyl-(protein) hydrolase activity)	ko01212(Fatty acid metabolism);ko00062(Fatty acid elongation);ko04142(Lysosome)	Palmitoyl-protein thioesterase 1 [Zootermopsis nevadensis]	Xenopus tropicalis finished cDNA, clone TNeu101i10	Palmitoyl-protein thioesterase 1 OS=Homo sapiens GN=PPT1 PE=1 SV=1
LOCMI09400-m1	237	208	418	277	20.405	13.7652	71.4026	67.107	69.2548	17.0851	up	2.01917	0.0100789	0.0773017	yes	NA	GO:0016021(integral component of membrane)	NA	Protein YIF1B-A [Zootermopsis nevadensis]	PREDICTED: Microplitis demolitor disks large homolog 5 (LOC103578467), transcript variant X2, mRNA	Protein YIF1B OS=Xenopus tropicalis GN=yif1b PE=2 SV=1
LOCMI14890-m1	98	130	209	138	27.8276	28.3743	117.746	110.263	114.004	28.1009	up	2.0204	0.0269274	0.106165	yes	NA	NA	NA	hypothetical protein [Coptotermes formosanus]	Locusta migratoria hunchback transcription factor (hb) gene, partial cds	NA
LOCMI10737-m1	561	616	1043	757	8.32098	7.02302	30.6934	31.5942	31.1438	7.672	up	2.02127	0.00207196	0.0610029	yes	NA	NA	NA	Vacuolar protein sorting-associated protein 11-like protein [Zootermopsis nevadensis]	PREDICTED: Halyomorpha halys striatin-3 (LOC106685545), transcript variant X3, mRNA	Vacuolar protein sorting-associated protein 11 homolog OS=Mus musculus GN=Vps11 PE=1 SV=3
LOCMI17379-m1	10.9179	18.8917	25.6552	18.644	0.685997	0.912404	3.19822	3.29629	3.24725	0.799201	up	2.02259	0.0121034	0.0819872	yes	NA	NA	NA	odorant receptor 69, partial [Locusta migratoria]	TPA_exp: Locusta migratoria trypsin 1C mRNA, complete cds	NA
LOCMI03087-m1	155	149	277	194	48.1827	35.6022	170.839	169.692	170.266	41.8925	up	2.02302	0.0298658	0.110374	yes	macrophage migration inhibitory factor-like	NA	ko00350(Tyrosine metabolism);ko00360(Phenylalanine metabolism)	Macrophage migration inhibitory factor-like protein [Zootermopsis nevadensis]	PREDICTED: Acyrthosiphon pisum adenylate kinase isoenzyme 5 (LOC100165329), mRNA	Macrophage migration inhibitory factor homolog OS=Trichuris trichiura PE=1 SV=2
LOCMI12563-m1	285	269	515.5	347	2.9387	2.13203	10.546	10.0679	10.3069	2.53536	up	2.02335	0.00833013	0.0736337	yes	NA	NA	NA	Huntingtin [Zootermopsis nevadensis]	PREDICTED: Polistes dominula ethanolaminephosphotransferase 1-like (LOC107074320), mRNA	Huntingtin OS=Rattus norvegicus GN=Htt PE=1 SV=1
LOCMI09135-m1	160.64	248.607	365.019	251.529	22.5901	26.8726	101.842	99.5292	100.686	24.7313	up	2.02545	0.00386397	0.0636229	yes	ribosomal protein L8	GO:0000022(mitotic spindle elongation);GO:0000228(nuclear chromosome);GO:0003735(structural constituent of ribosome);GO:0005730(nucleolus);GO:0005737(cytoplasm);GO:0005840(ribosome);GO:0006412(translation);GO:0007052(mitotic spindle organization);GO:0008286(insulin receptor signaling pathway);GO:0008361(regulation of cell size);GO:0022625(cytosolic large ribosomal subunit);GO:0048749(compound eye…	ko03010(Ribosome)	60S ribosomal protein L8 [Zootermopsis nevadensis]	Lysiphlebus testaceipes ribosomal protein L8 (RpL8) mRNA, complete cds	60S ribosomal protein L8 OS=Mamestra brassicae GN=RpL8 PE=2 SV=1
LOCMI08476-m1	18	15	28	23	1.39885	0.896029	4.31724	5.02952	4.67338	1.14744	up	2.02605	0.0201957	0.0940588	yes	NA	NA	NA	RAS and EF-hand domain-containing protein [Zootermopsis nevadensis]	Ixodes scapularis myosin IA, putative, mRNA	Ras and EF-hand domain-containing protein OS=Xenopus tropicalis GN=rasef PE=2 SV=1
LOCMI16123-m1	191	154	316	225	15.0815	9.34682	49.5048	49.9912	49.748	12.2142	up	2.02608	0.0470771	0.130244	yes	corepressor interacting with RBPJ 1	GO:0003674(molecular_function);GO:0005634(nucleus);GO:0045892(negative regulation of transcription, DNA-templated)	ko04330(Notch signaling pathway)	Corepressor interacting with RBPJ 1 [Zootermopsis nevadensis]	Locusta migratoria ionotropic glutamate receptor 4 mRNA, partial cds	Corepressor interacting with RBPJ 1 OS=Gallus gallus GN=CIR1 PE=2 SV=1
LOCMI17329-m1	118	109	193	156	2.58126	1.83277	8.37636	9.60226	8.98931	2.20701	up	2.02612	0.0196169	0.0929866	yes	Phosphoinositide 3-kinase regulatory subunit	GO:0004674(protein serine/threonine kinase activity);GO:0005643(nuclear pore);GO:0005770(late endosome);GO:0006468(protein phosphorylation);GO:0006623(protein targeting to vacuole);GO:0016236(macroautophagy);GO:0030242(pexophagy);GO:0034271(phosphatidylinositol 3-kinase complex, class III, type I);GO:0034272(phosphatidylinositol 3-kinase complex, class III, type II);GO:0045324(late endosome to va…	ko04140(Regulation of autophagy)	Phosphoinositide 3-kinase regulatory subunit 4 [Zootermopsis nevadensis]	Homo sapiens phosphoinositide-3-kinase, regulatory subunit 4, mRNA (cDNA clone MGC:102700 IMAGE:5492292), complete cds	Phosphoinositide 3-kinase regulatory subunit 4 OS=Rattus norvegicus GN=Pik3r4 PE=3 SV=2
LOCMI07743-m1	304	404	649	432	26.6395	27.2124	112.836	106.521	109.679	26.9259	up	2.02621	0.0231778	0.0991617	yes	NA	NA	NA	Tubulin-specific chaperone C [Zootermopsis nevadensis]	PREDICTED: Neodiprion lecontei serine-rich adhesin for platelets-like (LOC107222684), mRNA	Tubulin-specific chaperone C OS=Pongo abelii GN=TBCC PE=2 SV=1
LOCMI00916-m1	99.5	82	169.5	116	28.5278	18.0714	96.4194	93.5843	95.0019	23.2996	up	2.02765	0.0340583	0.115772	yes	eukaryotic translation initiation factor 2 subunit 1-like	GO:0003743(translation initiation factor activity);GO:0005840(ribosome);GO:0005850(eukaryotic translation initiation factor 2 complex);GO:0005851(eukaryotic translation initiation factor 2B complex);GO:0006413(translational initiation);GO:0033290(eukaryotic 48S preinitiation complex);GO:0043022(ribosome binding);GO:0043614(multi-eIF complex)	ko03013(RNA transport);ko04141(Protein processing in endoplasmic reticulum)	Eukaryotic translation initiation factor 2 subunit 1 [Zootermopsis nevadensis]	Spodoptera frugiperda eIF2 alpha subunit mRNA, complete cds	Eukaryotic translation initiation factor 2 subunit 1 OS=Xenopus laevis GN=eif2s1 PE=2 SV=1
LOCMI14950-m1	334	374	643	448	16.4391	14.1493	62.7902	62.0453	62.4178	15.2942	up	2.02897	0.00796901	0.0725671	yes	NA	GO:0004174(electron-transferring-flavoprotein dehydrogenase activity);GO:0005759(mitochondrial matrix);GO:0006979(response to oxidative stress);GO:0009055(electron carrier activity);GO:0016491(oxidoreductase activity);GO:0022900(electron transport chain);GO:0022904(respiratory electron transport chain);GO:0031305(integral component of mitochondrial inner membrane);GO:0031966(mitochondrial membran…	NA	Electron transfer flavoprotein-ubiquinone oxidoreductase, mitochondrial [Zootermopsis nevadensis]	Homo sapiens electron-transferring-flavoprotein dehydrogenase, mRNA (cDNA clone MGC:20062 IMAGE:3938660), complete cds	Electron transfer flavoprotein-ubiquinone oxidoreductase, mitochondrial OS=Homo sapiens GN=ETFDH PE=1 SV=2
LOCMI00404-m1	826	582.5	1408	855	74.8248	40.5595	253.056	217.937	235.497	57.6921	up	2.02926	0.0185412	0.0919013	yes	endoplasmin	GO:0005524(ATP binding);GO:0005615(extracellular space);GO:0005811(lipid particle);GO:0006457(protein folding);GO:0006950(response to stress);GO:0007494(midgut development);GO:0012505(endomembrane system);GO:0051082(unfolded protein binding);GO:0061031(endodermal digestive tract morphogenesis)	ko04141(Protein processing in endoplasmic reticulum)	endoplasmin [Locusta migratoria]	Xenopus laevis heat shock protein 90kDa beta family member 1 L homeolog (hsp90b1.L), mRNA	Endoplasmin OS=Bos taurus GN=HSP90B1 PE=2 SV=1
LOCMI03660-m1	278.956	276.543	543.72	330.785	53.8427	41.0285	208.217	179.654	193.935	47.4356	up	2.03153	0.0320297	0.112838	yes	NA	NA	NA	UDP-glucuronic acid decarboxylase 1 [Zootermopsis nevadensis]	PREDICTED: Athalia rosae zinc finger with UFM1-specific peptidase domain protein-like (LOC105686455), transcript variant X3, mRNA	NA
LOCMI05586-m1	80	75	143	100	5.35716	3.86044	18.9989	18.8427	18.9208	4.6088	up	2.03751	0.0314957	0.112136	yes	NA	NA	NA	NA	PREDICTED: Bombyx mori transmembrane protein 164 (LOC101736233), mRNA	NA
LOCMI13545-m1	419.074	703.274	1066	649.029	47.783	61.6367	241.152	208.232	224.692	54.7099	up	2.03807	0.0339344	0.11555	yes	60S ribosomal protein L8	GO:0000022(mitotic spindle elongation);GO:0000228(nuclear chromosome);GO:0003735(structural constituent of ribosome);GO:0005730(nucleolus);GO:0005737(cytoplasm);GO:0005840(ribosome);GO:0006412(translation);GO:0007052(mitotic spindle organization);GO:0008286(insulin receptor signaling pathway);GO:0008361(regulation of cell size);GO:0022625(cytosolic large ribosomal subunit);GO:0048749(compound eye…	ko03010(Ribosome)	hypothetical protein g.25741 [Clastoptera arizonana]	Lysiphlebus testaceipes ribosomal protein L8 (RpL8) mRNA, complete cds	60S ribosomal protein L8 OS=Mamestra brassicae GN=RpL8 PE=2 SV=1
LOCMI05549-m1	41	47.5	82.5	55	9.24263	8.2307	36.899	34.8878	35.8934	8.73667	up	2.03856	0.00678878	0.0707057	yes	NA	GO:0003735(structural constituent of ribosome);GO:0005762(mitochondrial large ribosomal subunit);GO:0032543(mitochondrial translation)	NA	hypothetical protein TcasGA2_TC032141 [Tribolium castaneum]	Drosophila melanogaster SD09147 full insert cDNA	39S ribosomal protein L54, mitochondrial OS=Homo sapiens GN=MRPL54 PE=1 SV=1
LOCMI00296-m1	13	30	38	26	2.24507	3.98235	13.0203	12.6345	12.8274	3.11371	up	2.04252	0.0469719	0.130176	yes	AAEL004527-PA	GO:0000028(ribosomal small subunit assembly);GO:0003729(mRNA binding);GO:0003735(structural constituent of ribosome);GO:0005763(mitochondrial small ribosomal subunit);GO:0006412(translation);GO:0019843(rRNA binding)	ko03010(Ribosome)	AAEL004527-PA [Aedes aegypti]	PREDICTED: Agrilus planipennis calcium-dependent secretion activator (LOC108735227), transcript variant X2, mRNA	28S ribosomal protein S7, mitochondrial OS=Drosophila melanogaster GN=mRpS7 PE=2 SV=1
LOCMI08091-m1	252	162	368	292	33.0751	16.3436	95.8291	107.841	101.835	24.7093	up	2.0431	0.0225926	0.0981747	yes	charged multivesicular body protein 2a	GO:0000815(ESCRT III complex);GO:0003674(molecular_function);GO:0005769(early endosome);GO:0005771(multivesicular body);GO:0007034(vacuolar transport);GO:0008593(regulation of Notch signaling pathway);GO:0016197(endosomal transport);GO:0032509(endosome transport via multivesicular body sorting pathway);GO:0042059(negative regulation of epidermal growth factor receptor signaling pathway);GO:004316…	ko04144(Endocytosis)	Charged multivesicular body protein 2a [Zootermopsis nevadensis]	Drosophila melanogaster RH72336 full insert cDNA	Charged multivesicular body protein 2a OS=Xenopus tropicalis GN=chmp2a PE=2 SV=1
LOCMI05020-m1	203	163	365	224	9.12459	5.63167	32.5506	28.3312	30.4409	7.37813	up	2.04468	0.0152909	0.08798	yes	NA	GO:0004176(ATP-dependent peptidase activity);GO:0005739(mitochondrion);GO:0006508(proteolysis);GO:0007005(mitochondrion organization);GO:0007155(cell adhesion);GO:0007399(nervous system development);GO:0008237(metallopeptidase activity)	NA	Paraplegin [Zootermopsis nevadensis]	Mus musculus BALB/c paraplegin (Spg7) mRNA, complete cds; nuclear gene for mitochondrial product	Paraplegin OS=Homo sapiens GN=SPG7 PE=1 SV=2
LOCMI15062-m1	141.167	140.667	237	198.667	5.43525	4.16304	18.1044	21.5235	19.8139	4.79915	up	2.04567	0.0466484	0.129953	yes	NA	NA	NA	Junctophilin-3, partial [Zootermopsis nevadensis]	PREDICTED: Eufriesea mexicana G protein-coupled receptor kinase 1 (LOC108553272), transcript variant X2, mRNA	Junctophilin-3 OS=Mus musculus GN=Jph3 PE=1 SV=1
LOCMI00650-m1	116	117	202	160	29.5313	22.8951	102.029	114.616	108.323	26.2132	up	2.04697	0.0185177	0.0918657	yes	NA	GO:0005509(calcium ion binding);GO:0005544(calcium-dependent phospholipid binding)	NA	Annexin-B9 [Zootermopsis nevadensis]	Oryzias latipes annexin max4 (anxa11), mRNA	Annexin A4 OS=Canis lupus familiaris GN=ANXA4 PE=1 SV=2
LOCMI01240-m1	16.3333	14.3333	25.8333	22	2.63576	1.77791	8.27106	9.98974	9.1304	2.20684	up	2.0487	0.0402404	0.122796	yes	NA	NA	NA	Organic cation transporter protein [Zootermopsis nevadensis]	Drosophila melanogaster, chromosome 3R, region 95E-95F, BAC clone BACR04E17, complete sequence	Organic cation transporter protein OS=Drosophila melanogaster GN=Orct PE=1 SV=1
LOCMI09636-m1	185	121	319	184	6.81209	3.42472	23.305	19.0645	21.1847	5.11841	up	2.04926	0.0305491	0.110979	yes	NA	NA	NA	hypothetical protein RP20_CCG010132 [Aedes albopictus]	PREDICTED: Diaphorina citri serine/threonine-protein kinase Genghis Khan (LOC103512458), mRNA	GRIP and coiled-coil domain-containing protein 2 OS=Homo sapiens GN=GCC2 PE=1 SV=4
LOCMI17348-m1	119	128	223	163	5.3489	4.42241	19.8871	20.616	20.2516	4.88566	up	2.05141	0.0019343	0.0610029	yes	pre-mRNA-processing factor 17	GO:0000350(generation of catalytic spliceosome for second transesterification step);GO:0000386(second spliceosomal transesterification activity);GO:0071013(catalytic step 2 spliceosome)	ko03040(Spliceosome)	Pre-mRNA-processing factor 17 [Zootermopsis nevadensis]	PREDICTED: Halyomorpha halys protein kinase C-like 1B (LOC106684731), transcript variant X2, mRNA	Pre-mRNA-processing factor 17 OS=Homo sapiens GN=CDC40 PE=1 SV=1
LOCMI05622-m1	1185	875	1892	1403	112.162	63.6602	355.303	373.668	364.485	87.9112	up	2.05174	0.0330435	0.11452	yes	protein disulfide-isomerase A6	GO:0003756(protein disulfide isomerase activity);GO:0005783(endoplasmic reticulum);GO:0006457(protein folding);GO:0034976(response to endoplasmic reticulum stress);GO:0043277(apoptotic cell clearance)	ko04141(Protein processing in endoplasmic reticulum)	Protein disulfide-isomerase A6 [Zootermopsis nevadensis]	Pongo abelii DKFZP459M2028 protein (DKFZP459M2028), mRNA	Protein disulfide-isomerase A6 homolog OS=Drosophila melanogaster GN=CaBP1 PE=1 SV=1
LOCMI17262-m1	58	45	96	69	9.15945	5.46243	30.0789	30.6613	30.3701	7.31094	up	2.05452	0.0459773	0.129345	yes	NA	GO:0005739(mitochondrion);GO:0005758(mitochondrial intermembrane space);GO:0005759(mitochondrial matrix);GO:0005829(cytosol);GO:0008089(anterograde axonal transport);GO:0009060(aerobic respiration);GO:0016197(endosomal transport);GO:0018394(peptidyl-lysine acetylation);GO:0031083(BLOC-1 complex);GO:0031175(neuron projection development);GO:0048490(anterograde synaptic vesicle transport)	NA	Biogenesis of lysosome-related organelles complex 1 subunit 1 [Zootermopsis nevadensis]	Homo sapiens mRNA for RT14, complete cds	Biogenesis of lysosome-related organelles complex 1 subunit 1 OS=Xenopus tropicalis GN=bloc1s1 PE=2 SV=1
LOCMI13582-m1	134	91	238	134	2.17907	1.13747	7.67879	6.13157	6.90518	1.65827	up	2.058	0.040245	0.122796	yes	NA	NA	NA	PREDICTED: bromodomain adjacent to zinc finger domain protein 2B-like isoform X8 [Anoplophora glabripennis]	Pediculus humanus corporis hypothetical protein, mRNA	Bromodomain adjacent to zinc finger domain protein 2A OS=Xenopus laevis GN=baz2a PE=2 SV=1
LOCMI09727-m1	54	73	112	84	9.00956	9.36191	37.0746	39.4356	38.2551	9.18573	up	2.05819	0.0228723	0.0987474	yes	NA	GO:0005783(endoplasmic reticulum)	NA	hypothetical protein g.15777, partial [Homalodisca liturata]	PREDICTED: Orussus abietinus activator of basal transcription 1-like (LOC105696380), transcript variant X1, mRNA	Extended synaptotagmin-2 OS=Homo sapiens GN=ESYT2 PE=1 SV=1
LOCMI00699-m1	36	22	53	41	8.054	3.78324	23.5252	25.8103	24.6677	5.91862	up	2.05929	0.0329801	0.114458	yes	NA	NA	NA	NA	NA	NA
LOCMI11892-m1	77	44	108	88	10.336	4.53988	28.7629	33.2386	31.0007	7.43792	up	2.05933	0.0271346	0.106503	yes	NA	NA	NA	hypothetical protein L798_12826 [Zootermopsis nevadensis]	Scapharca broughtonii clone KH3 microsatellite sequence	CDK2-associated and cullin domain-containing protein 1 OS=Homo sapiens GN=CACUL1 PE=1 SV=1
LOCMI09627-m1	333	331	646	416	5.72739	4.37595	22.0442	20.1329	21.0885	5.05167	up	2.06163	0.0078931	0.0725671	yes	low density lipoprotein receptor-related protein 6	GO:0005886(plasma membrane);GO:0017147(Wnt-protein binding);GO:0042813(Wnt-activated receptor activity);GO:0043235(receptor complex);GO:0044332(Wnt signaling pathway involved in dorsal/ventral axis specification);GO:0060070(canonical Wnt signaling pathway)	ko04310(Wnt signaling pathway)	Low-density lipoprotein receptor-related protein 6 [Zootermopsis nevadensis]	Locusta migratoria nuclear transcription factor Tfp1 mRNA, complete cds	Low-density lipoprotein receptor-related protein 6 OS=Homo sapiens GN=LRP6 PE=1 SV=2
LOCMI13396-m1	618	1220	1585	1191	56.8547	86.2719	289.305	308.311	298.808	71.5633	up	2.06193	0.0103948	0.0779182	yes	lambda-crystallin homolog	GO:0003857(3-hydroxyacyl-CoA dehydrogenase activity);GO:0006631(fatty acid metabolic process);GO:0055114(oxidation-reduction process);GO:0070403(NAD+ binding)	ko00040(Pentose and glucuronate interconversions)	Lambda-crystallin-like protein [Zootermopsis nevadensis]	PREDICTED: Papilio polytes 60S ribosomal protein L35 (LOC106099704), mRNA	Lambda-crystallin OS=Oryctolagus cuniculus GN=CRYL1 PE=1 SV=3
LOCMI10164-m1	316	189	441	374	6.70877	3.08425	18.5756	22.3423	20.4589	4.89651	up	2.06291	0.02716	0.10657	yes	NA	NA	NA	hypothetical protein g.39931 [Clastoptera arizonana]	PREDICTED: Cimex lectularius rho guanine nucleotide exchange factor 11 (LOC106666708), transcript variant X5, mRNA	Protein Daple OS=Homo sapiens GN=CCDC88C PE=1 SV=3
LOCMI08185-m1	257	174	385	310	9.42801	4.90646	28.0218	31.9999	30.0109	7.16723	up	2.066	0.017713	0.0908322	yes	NA	NA	NA	hypothetical protein g.8533 [Clastoptera arizonana]	PREDICTED: Megachile rotundata 26S proteasome non-ATPase regulatory subunit 1-like (LOC100875626), mRNA	WD repeat-containing and planar cell polarity effector protein fritz OS=Drosophila melanogaster GN=frtz PE=2 SV=1
LOCMI07116-m1	233	355	554	363	17.0317	19.9463	80.3453	74.6634	77.5043	18.489	up	2.06761	0.00965231	0.0770282	yes	isovaleryl-CoA dehydrogenase	GO:0000062(fatty-acyl-CoA binding);GO:0005739(mitochondrion);GO:0008470(isovaleryl-CoA dehydrogenase activity);GO:0009055(electron carrier activity);GO:0033539(fatty acid beta-oxidation using acyl-CoA dehydrogenase);GO:0050660(flavin adenine dinucleotide binding);GO:0052890(oxidoreductase activity, acting on the CH-CH group of donors, with a flavin as acceptor);GO:0055088(lipid homeostasis)	ko00280(Valine, leucine and isoleucine degradation)	hypothetical protein g.26308 [Cuerna arida]	Danio rerio isovaleryl Coenzyme A dehydrogenase, mRNA (cDNA clone MGC:86783 IMAGE:6900263), complete cds	Isovaleryl-CoA dehydrogenase, mitochondrial OS=Pongo abelii GN=IVD PE=2 SV=1
LOCMI06804-m1	583	1125	1629	1009	177.492	263.266	983.969	864.374	924.171	220.379	up	2.06817	0.0146377	0.0869888	yes	40S ribosomal protein S12	GO:0003735(structural constituent of ribosome);GO:0022627(cytosolic small ribosomal subunit)	ko03010(Ribosome)	40S ribosomal protein S12 [Zootermopsis nevadensis]	Lysiphlebus testaceipes ribosomal protein S12 (RpS12) mRNA, complete cds	40S ribosomal protein S12 OS=Bos taurus GN=RPS12 PE=2 SV=1
LOCMI07464-m1	865	1401.5	2162.5	1373	158.662	197.598	786.977	708.642	747.81	178.13	up	2.06974	0.0171715	0.0908322	yes	NA	GO:0003743(translation initiation factor activity);GO:0003746(translation elongation factor activity);GO:0005829(cytosol);GO:0006413(translational initiation);GO:0006452(translational frameshifting);GO:0032504(multicellular organism reproduction);GO:0035071(salivary gland cell autophagic cell death);GO:0035220(wing disc development);GO:0043022(ribosome binding);GO:0045182(translation regulator ac…	NA	PREDICTED: eukaryotic translation initiation factor 5A [Orussus abietinus]	Spodoptera exigua translation initiation factor 5A (eIF5A) mRNA, complete cds	Eukaryotic translation initiation factor 5A OS=Spodoptera exigua GN=eIF-5A PE=2 SV=1
LOCMI17222-m1	309	178	430	362	18.8537	8.34813	52.0541	62.1506	57.1024	13.6009	up	2.06985	0.0270201	0.106306	yes	NA	GO:0003674(molecular_function);GO:0004719(protein-L-isoaspartate (D-aspartate) O-methyltransferase activity);GO:0005575(cellular_component);GO:0005737(cytoplasm);GO:0006464(cellular protein modification process);GO:0008150(biological_process)	NA	protein-L-isoaspartate O-methyltransferase domain-containing protein, putative [Pediculus humanus corporis]	Mus musculus protein-L-isoaspartate (D-aspartate) O-methyltransferase domain containing 1, mRNA (cDNA clone MGC:64637 IMAGE:6833458), complete cds	Protein-L-isoaspartate O-methyltransferase domain-containing protein 1 OS=Gallus gallus GN=PCMTD1 PE=2 SV=1
LOCMI07639-m1	33	29	62	39	5.56876	3.76162	20.758	18.5186	19.6383	4.66519	up	2.07366	0.0105467	0.0782174	yes	NA	NA	NA	UXT-like protein [Zootermopsis nevadensis]	PREDICTED: Monomorium pharaonis uncharacterized LOC105839852 (LOC105839852), mRNA	Protein UXT OS=Homo sapiens GN=UXT PE=1 SV=1
LOCMI02054-m1	190	195	381	240	15.7169	12.3988	62.53	55.8632	59.1966	14.0579	up	2.07413	0.0190201	0.0926835	yes	NA	GO:0005654(nucleoplasm);GO:0080008(Cul4-RING E3 ubiquitin ligase complex)	NA	WD repeat-containing protein 23 [Zootermopsis nevadensis]	PREDICTED: Loxodonta africana dynein, axonemal, heavy chain 2 (DNAH2), mRNA	DDB1- and CUL4-associated factor 11 OS=Bos taurus GN=DCAF11 PE=2 SV=1
LOCMI06472-m1	336.5	221.5	565.5	360.5	80.791	40.8774	269.376	243.547	256.462	60.8342	up	2.07579	0.0223917	0.0980848	yes	NA	GO:0003785(actin monomer binding);GO:0005938(cell cortex);GO:0015629(actin cytoskeleton);GO:0042989(sequestering of actin monomers)	NA	Profilin [Zootermopsis nevadensis]	Plutella xylostella tyrosine hydroxylase (Th), mRNA	Profilin OS=Apis mellifera PE=2 SV=1
LOCMI10820-m1	1136	726	1749	1305	162.066	79.6124	495.053	523.869	509.461	120.839	up	2.07588	0.0447963	0.127892	yes	ras-related protein Rab-7a	GO:0005764(lysosome);GO:0005770(late endosome);GO:0005774(vacuolar membrane);GO:0008333(endosome to lysosome transport);GO:0045335(phagocytic vesicle);GO:0090385(phagosome-lysosome fusion)	ko04144(Endocytosis);ko04145(Phagosome)	Ras-related protein Rab-7a [Zootermopsis nevadensis]	Xenopus tropicalis RAB7A, member RAS oncogene family (rab7a), mRNA	Ras-related protein rab7 OS=Epinephelus coioides GN=rab7 PE=1 SV=1
LOCMI02447-m1	281	222	495	328	18.1582	11.0268	63.463	59.6403	61.5517	14.5925	up	2.07657	0.0178303	0.0908322	yes	NA	NA	NA	TraB domain-containing protein, partial [Zootermopsis nevadensis]	Drosophila melanogaster chromosome 3R	Histone-lysine N-methyltransferase SETMAR OS=Rattus norvegicus GN=Setmar PE=2 SV=1
LOCMI12535-m1	62.3698	63.5044	113.959	86.3314	10.5249	8.23721	38.1544	40.9933	39.5738	9.38107	up	2.07672	0.00437571	0.0640687	yes	NA	NA	NA	Four and a half LIM domains protein [Cerapachys biroi]	NA	NA
LOCMI05982-m1	198	205	374	270	9.91051	7.88708	37.1408	38.0272	37.584	8.8988	up	2.07844	0.00821137	0.0731853	yes	NA	NA	NA	PREDICTED: coiled-coil domain-containing protein 18 isoform X1 [Crocodylus porosus]	Mus musculus 10 BAC RP23-184H3 (Roswell Park Cancer Institute (C57BL/6J Female) Mouse BAC Library) complete sequence	Myosin-3 OS=Caenorhabditis elegans GN=myo-3 PE=2 SV=1
LOCMI12441-m1	37	34	72	44	1.57671	1.11368	6.08739	5.27596	5.68168	1.34519	up	2.0785	0.0225992	0.0981747	yes	snake venom 5'-nucleotidase	GO:0008253(5'-nucleotidase activity);GO:0009166(nucleotide catabolic process)	ko00230(Purine metabolism);ko00240(Pyrimidine metabolism);ko00760(Nicotinate and nicotinamide metabolism)	putative 5'-nucleotidase, partial [Chorthippus parallelus]	PREDICTED: Polistes canadensis uncharacterized LOC106791197 (LOC106791197), mRNA	Trifunctional nucleotide phosphoesterase protein YfkN OS=Bacillus subtilis (strain 168) GN=yfkN PE=1 SV=1
LOCMI14007-m1	86	66	141	106	4.25409	2.50948	13.8381	14.7541	14.2961	3.38179	up	2.07977	0.0198355	0.0932856	yes	alpha-1	GO:0006493(protein O-linked glycosylation);GO:0016021(integral component of membrane);GO:0047223(beta-1,3-galactosyl-O-glycosyl-glycoprotein beta-1,3-N-acetylglucosaminyltransferase activity)	ko00514(Other types of O-glycan biosynthesis)	Protein O-linked-mannose beta-1,2-N-acetylglucosaminyltransferase 1 [Zootermopsis nevadensis]	Xenopus laevis protein O-linked mannose N-acetylglucosaminyltransferase 1 (beta 1,2-) S homeolog (pomgnt1.S), mRNA	Protein O-linked-mannose beta-1,2-N-acetylglucosaminyltransferase 1 OS=Bos taurus GN=POMGNT1 PE=2 SV=1
LOCMI06293-m1	262	171	463	265	16.9304	8.49365	59.3604	48.185	53.7727	12.712	up	2.08068	0.0328642	0.114389	yes	poly(A) polymerase type 3	GO:0004652(polynucleotide adenylyltransferase activity);GO:0005634(nucleus);GO:0006378(mRNA polyadenylation)	ko03015(mRNA surveillance pathway)	Poly(A) polymerase alpha [Zootermopsis nevadensis]	PREDICTED: Halyomorpha halys band 4.1-like protein 5 (LOC106680196), transcript variant X3, mRNA	Poly(A) polymerase alpha OS=Mus musculus GN=Papola PE=1 SV=4
LOCMI07509-m1	281	197	437	342	13.7846	7.42821	42.5321	47.2076	44.8699	10.6064	up	2.08081	0.0167509	0.0905831	yes	nicotinate phosphoribosyltransferase	GO:0004514(nicotinate-nucleotide diphosphorylase (carboxylating) activity);GO:0004516(nicotinate phosphoribosyltransferase activity);GO:0005829(cytosol);GO:0006979(response to oxidative stress);GO:0009435(NAD biosynthetic process);GO:0019358(nicotinate nucleotide salvage)	ko00760(Nicotinate and nicotinamide metabolism)	hypothetical protein g.33849 [Cuerna arida]	Aedes aegypti putative nicotinate phosphoribosyltransferase (NicPhRT) mRNA, partial cds	Nicotinate phosphoribosyltransferase OS=Drosophila melanogaster GN=CG3714 PE=2 SV=2
LOCMI11622-m1	141	133	235	200	24.6386	17.864	81.4729	98.339	89.9059	21.2513	up	2.08087	0.0483624	0.13135	yes	courtless	GO:0000209(protein polyubiquitination);GO:0005737(cytoplasm);GO:0006511(ubiquitin-dependent protein catabolic process);GO:0031625(ubiquitin protein ligase binding);GO:0061630(ubiquitin protein ligase activity)	ko04141(Protein processing in endoplasmic reticulum);ko04120(Ubiquitin mediated proteolysis)	putative ubiquitin-conjugating enzyme E2 g [Danaus plexippus]	PREDICTED: Polistes dominula uncharacterized LOC107068503 (LOC107068503), transcript variant X3, mRNA	Ubiquitin-conjugating enzyme E2 G2 OS=Homo sapiens GN=UBE2G2 PE=1 SV=1
LOCMI01040-m1	8	8	16	10	0.834808	0.64168	3.31257	2.93627	3.12442	0.738244	up	2.08142	0.0200639	0.0937292	yes	NA	NA	NA	PREDICTED: aminopeptidase N-like isoform X1 [Pogonomyrmex barbatus]	Rabbit mRNA for aminopeptidase N (partial)	Aminopeptidase N OS=Felis catus GN=ANPEP PE=1 SV=3
LOCMI17115-m1	547	531	1021	717	31.736	23.6805	117.528	117.053	117.29	27.7083	up	2.0817	0.0280821	0.107712	yes	NA	GO:0004674(protein serine/threonine kinase activity);GO:0005524(ATP binding);GO:0005575(cellular_component);GO:0006468(protein phosphorylation);GO:0016301(kinase activity);GO:0016310(phosphorylation);GO:0016740(transferase activity)	NA	Serine/threonine-protein kinase RIO3 [Zootermopsis nevadensis]	PREDICTED: Polistes canadensis vinculin (LOC106786065), transcript variant X8, mRNA	Serine/threonine-protein kinase RIO3 OS=Homo sapiens GN=RIOK3 PE=1 SV=2
LOCMI05804-m1	148	151	303	184	9.56375	7.50024	38.8471	33.4568	36.1519	8.532	up	2.08312	0.0374872	0.120491	yes	NA	NA	NA	hypothetical protein g.26046 [Graphocephala atropunctata]	Drosophila melanogaster, chromosome 2L, region 26F-27X, BAC clone BACR25K24, complete sequence	NA
LOCMI14699-m1	338.5	279	614.5	401	26.6569	16.8884	96.0113	88.8578	92.4346	21.7727	up	2.08592	0.00987685	0.0772148	yes	eukaryotic translation initiation factor 2 subunit 1	GO:0003743(translation initiation factor activity);GO:0005840(ribosome);GO:0005850(eukaryotic translation initiation factor 2 complex);GO:0005851(eukaryotic translation initiation factor 2B complex);GO:0006413(translational initiation);GO:0033290(eukaryotic 48S preinitiation complex);GO:0043022(ribosome binding);GO:0043614(multi-eIF complex)	ko03013(RNA transport);ko04141(Protein processing in endoplasmic reticulum)	Eukaryotic translation initiation factor 2 subunit 1 [Zootermopsis nevadensis]	PREDICTED: Neodiprion lecontei huntingtin (LOC107217510), mRNA	Eukaryotic translation initiation factor 2 subunit 1 OS=Drosophila melanogaster GN=eIF-2alpha PE=2 SV=1
LOCMI15629-m1	30.1167	24.6167	54.9333	35.3333	1.76116	1.1065	6.37348	5.81401	6.09374	1.43383	up	2.08745	0.00915904	0.0758642	yes	NA	NA	NA	carboxylesterase [Locusta migratoria]	PREDICTED: Tribolium castaneum inactive dipeptidyl peptidase 10 (LOC664602), transcript variant X2, mRNA	Esterase FE4 OS=Myzus persicae PE=1 SV=1
LOCMI03956-m1	255	309	560	350	27.4835	25.599	119.748	106.145	112.947	26.5413	up	2.08933	0.0461659	0.129444	yes	ring finger protein 5	GO:0004842(ubiquitin-protein transferase activity);GO:0005575(cellular_component);GO:0008270(zinc ion binding);GO:0016567(protein ubiquitination)	ko04141(Protein processing in endoplasmic reticulum)	PREDICTED: E3 ubiquitin-protein ligase RNF185-like [Amyelois transitella]	Glossina morsitans morsitans clone TC1662 transcription regulator mRNA, complete cds	E3 ubiquitin-protein ligase RNF185 OS=Gallus gallus GN=RNF185 PE=2 SV=1
LOCMI09972-m1	158	114	259	189	8.90448	4.93842	28.9601	29.9718	29.466	6.92145	up	2.0899	0.0435021	0.126547	yes	NA	GO:0003333(amino acid transmembrane transport);GO:0008511(sodium:potassium:chloride symporter activity);GO:0015171(amino acid transmembrane transporter activity);GO:0016020(membrane)	NA	Solute carrier family 12 member 8 [Zootermopsis nevadensis]	Drosophila melanogaster cosmid clone 8D8	Solute carrier family 12 member 8 OS=Xenopus laevis GN=slc12a8 PE=2 SV=1
LOCMI13416-m1	84	66	156	94	16.108	9.72832	59.3521	50.7212	55.0366	12.9182	up	2.09099	0.0199678	0.0935905	yes	NA	NA	NA	hypothetical protein g.6436 [Clastoptera arizonana]	PREDICTED: Orussus abietinus activating signal cointegrator 1 complex subunit 3 (LOC105695325), transcript variant X3, mRNA	Zinc transporter ZIP13 homolog OS=Drosophila melanogaster GN=Zip99C PE=2 SV=1
LOCMI12484-m1	152	75	212	168	11.875	4.50385	32.8606	36.9318	34.8962	8.18944	up	2.09123	0.0426753	0.125736	yes	NA	GO:0030173(integral component of Golgi membrane);GO:0030176(integral component of endoplasmic reticulum membrane);GO:0046964(3'-phosphoadenosine 5'-phosphosulfate transmembrane transporter activity)	NA	Adenosine 3'-phospho 5'-phosphosulfate transporter 1 [Zootermopsis nevadensis]	Lucilia sericata slalom PAPS transporter mRNA, complete cds	Adenosine 3'-phospho 5'-phosphosulfate transporter 1 OS=Drosophila melanogaster GN=sll PE=1 SV=1
LOCMI12388-m1	168.429	69.5442	263.342	150.636	9.01076	2.85981	27.952	22.6762	25.3141	5.93528	up	2.09255	0.0429177	0.125967	yes	NA	NA	NA	PREDICTED: protein roadkill isoform X2 [Bombyx mori]	Rattus norvegicus speckle-type POZ protein, mRNA (cDNA clone IMAGE:7368091), partial cds	Protein roadkill OS=Drosophila melanogaster GN=rdx PE=1 SV=2
LOCMI14449-m1	129	235.5	333.5	235	23.6617	33.2032	121.367	121.29	121.329	28.4325	up	2.09331	0.0326543	0.114071	yes	NA	GO:0005759(mitochondrial matrix);GO:0006879(cellular iron ion homeostasis);GO:0008198(ferrous iron binding);GO:0036455(iron-sulfur transferase activity);GO:0044571([2Fe-2S] cluster assembly);GO:0051537(2 iron, 2 sulfur cluster binding);GO:0051539(4 iron, 4 sulfur cluster binding);GO:0097428(protein maturation by iron-sulfur cluster transfer)	NA	PREDICTED: uncharacterized protein LOC109034224 [Bemisia tabaci]	Danio rerio si:ch211-191d15.2 (si:ch211-191d15.2), mRNA	Iron-sulfur cluster assembly enzyme ISCU, mitochondrial OS=Mus musculus GN=Iscu PE=1 SV=1
LOCMI15257-m1	69	73	134	95.3333	7.30344	5.93927	28.1405	28.3938	28.2672	6.62136	up	2.09393	0.0163356	0.0898224	yes	NA	GO:0006810(transport);GO:0030173(integral component of Golgi membrane)	NA	Unc-50-like protein [Zootermopsis nevadensis]	Xenopus laevis hypothetical LOC495394, mRNA (cDNA clone MGC:85533 IMAGE:6875550), complete cds	Protein unc-50 homolog OS=Drosophila melanogaster GN=CG9773 PE=2 SV=1
LOCMI05350-m1	168	149.5	332	195.5	5.96306	4.0788	23.3801	19.5257	21.4529	5.02093	up	2.09515	0.0378901	0.12093	yes	NA	GO:0005887(integral component of plasma membrane);GO:0006874(cellular calcium ion homeostasis);GO:0019829(cation-transporting ATPase activity);GO:0043231(intracellular membrane-bounded organelle)	NA	putative cation-transporting ATPase 13A1 [Zootermopsis nevadensis]	PREDICTED: Atta cephalotes uncharacterized LOC105624103 (LOC105624103), mRNA	Manganese-transporting ATPase 13A1 OS=Homo sapiens GN=ATP13A1 PE=1 SV=2
LOCMI13828-m1	140	94.5	235.5	157	11.4844	5.9586	38.3284	36.2393	37.2838	8.7215	up	2.0959	0.0374839	0.120491	yes	dnaJ homolog subfamily B member 14-like	GO:0012505(endomembrane system)	ko04141(Protein processing in endoplasmic reticulum)	DnaJ-like protein subfamily B member 12 [Zootermopsis nevadensis]	Xenopus tropicalis DnaJ heat shock protein family (Hsp40) member B12 (dnajb12), mRNA	DnaJ homolog subfamily B member 12 OS=Mus musculus GN=Dnajb12 PE=1 SV=2
LOCMI16521-m1	108	62	160	124	5.13588	2.26629	15.0959	16.5925	15.8442	3.70108	up	2.09794	0.0358061	0.118336	yes	NA	NA	NA	Protein daughterless [Zootermopsis nevadensis]	D.melanogaster daughterless protein (da) mRNA, complete cds	Protein daughterless OS=Drosophila melanogaster GN=da PE=1 SV=1
LOCMI03970-m1	113	64	160	134	2.97154	1.29364	8.3478	9.91534	9.13157	2.13259	up	2.09825	0.0261551	0.104349	yes	NA	NA	NA	DNA repair protein complementing XP-G cells [Zootermopsis nevadensis]	PREDICTED: Cyphomyrmex costatus microtubule-actin cross-linking factor 1 (LOC108776956), mRNA	DNA repair protein complementing XP-G cells homolog OS=Xenopus laevis GN=ercc5 PE=2 SV=1
LOCMI11112-m1	2009	1452	3625	2200	24.6074	13.6705	88.0933	75.8242	81.9587	19.1389	up	2.09839	0.0173068	0.0908322	yes	spectrin, alpha, non-erythrocytic 1	GO:0002168(instar larval development);GO:0003779(actin binding);GO:0005509(calcium ion binding);GO:0005516(calmodulin binding);GO:0005794(Golgi apparatus);GO:0005811(lipid particle);GO:0005856(cytoskeleton);GO:0005886(plasma membrane);GO:0005938(cell cortex);GO:0007009(plasma membrane organization);GO:0007010(cytoskeleton organization);GO:0007026(negative regulation of microtubule depolymerizatio…	ko04210(Apoptosis)	Spectrin alpha chain [Zootermopsis nevadensis]	R.norvegicus nonerythroid alpha-spectrin gene, 3' end	Spectrin alpha chain OS=Drosophila melanogaster GN=alpha-Spec PE=1 SV=2
LOCMI00839-m1	7	12	18	12	2.99593	3.94772	15.2846	14.4516	14.8681	3.47183	up	2.09845	0.00331264	0.062593	yes	NA	GO:0005509(calcium ion binding);GO:0005886(plasma membrane);GO:0005927(muscle tendon junction);GO:0007498(mesoderm development);GO:0019233(sensory perception of pain)	NA	PREDICTED: EF-hand domain-containing protein D2 homolog [Fopius arisanus]	Dendroctonus ponderosae Seq01052931, whole genome shotgun sequence	EF-hand domain-containing protein D2 homolog OS=Drosophila melanogaster GN=Swip-1 PE=2 SV=1
LOCMI16298-m1	537	506	961	733	38.2128	27.6769	135.677	146.77	141.224	32.9448	up	2.09986	0.00500671	0.0657328	yes	acetyl-CoA acetyltransferase	GO:0001889(liver development);GO:0003985(acetyl-CoA C-acetyltransferase activity);GO:0005739(mitochondrion);GO:0005743(mitochondrial inner membrane);GO:0005759(mitochondrial matrix);GO:0005777(peroxisome);GO:0007420(brain development);GO:0009725(response to hormone);GO:0014070(response to organic cyclic compound);GO:0019899(enzyme binding);GO:0042594(response to starvation);GO:0042803(protein hom…	ko01200(Carbon metabolism);ko01212(Fatty acid metabolism);ko00620(Pyruvate metabolism);ko00630(Glyoxylate and dicarboxylate metabolism);ko00640(Propanoate metabolism);ko00650(Butanoate metabolism);ko00071(Fatty acid degradation);ko00072(Synthesis and degradation of ketone bodies);ko00280(Valine, leucine and isoleucine degradation);ko00310(Lysine degradation);ko00380(Tryptophan metabolism);ko00900…	PREDICTED: acetyl-CoA acetyltransferase, mitochondrial [Camponotus floridanus]	PREDICTED: Cephus cinctus polyribonucleotide nucleotidyltransferase 1, mitochondrial (LOC107265890), mRNA	Acetyl-CoA acetyltransferase, mitochondrial OS=Rattus norvegicus GN=Acat1 PE=1 SV=1
LOCMI10520-m1	83	44	113	99	6.51888	2.65631	17.6085	21.8791	19.7438	4.5876	up	2.10559	0.0349754	0.117149	yes	NA	GO:0005794(Golgi apparatus);GO:0046963(3'-phosphoadenosine 5'-phosphosulfate transport);GO:0046964(3'-phosphoadenosine 5'-phosphosulfate transmembrane transporter activity)	NA	Adenosine 3'-phospho 5'-phosphosulfate transporter 2 [Zootermopsis nevadensis]	Xenopus laevis solute carrier family 35 (adenosine 3'-phospho 5'-phosphosulfate transporter), member B3 (slc35b3.L), mRNA	Adenosine 3'-phospho 5'-phosphosulfate transporter 2 OS=Aedes aegypti GN=Papst2 PE=3 SV=1
LOCMI01738-m1	24	36	54	41	6.94855	8.01156	31.0188	33.4015	32.2102	7.48005	up	2.1064	0.0122263	0.082293	yes	NA	GO:0003674(molecular_function);GO:0005737(cytoplasm);GO:0008150(biological_process)	NA	WD repeat-containing protein 26 [Zootermopsis nevadensis]	Strongyloides venezuelensis genome assembly S_venezuelensis_HH1, scaffold SVE_scaffold0000002	WD repeat-containing protein 26 homolog OS=Drosophila melanogaster GN=CG7611 PE=1 SV=1
LOCMI05619-m1	16	17	32	22	6.75002	5.51271	26.7845	26.116	26.4503	6.13137	up	2.109	0.00434633	0.0640687	yes	NA	NA	NA	NA	Locusta migratoria ionotropic receptor 14 (IR14) mRNA, complete cds	NA
LOCMI06341-m1	216	182	355	296	15.3705	9.95492	50.1201	59.2688	54.6945	12.6627	up	2.11081	0.0274727	0.107219	yes	NA	GO:0003674(molecular_function);GO:0005575(cellular_component);GO:0008150(biological_process)	NA	WD repeat-containing protein 55-like protein [Zootermopsis nevadensis]	Nematostella vectensis predicted protein (NEMVEDRAFT_v1g135766) partial mRNA	WD repeat-containing protein 55 homolog OS=Aedes aegypti GN=AAEL006422 PE=3 SV=1
LOCMI01064-m1	188	138	316	229	6.75412	3.81085	22.5241	23.1497	22.8369	5.28249	up	2.11208	0.0444743	0.127649	yes	WASH complex subunit strumpellin-like	GO:0071203(WASH complex)	ko04144(Endocytosis)	Strumpellin [Zootermopsis nevadensis]	Homo sapiens mRNA for KIAA0196 gene	WASH complex subunit strumpellin OS=Xenopus tropicalis PE=2 SV=1
LOCMI10217-m1	11	9	18.5	14.5	2.01767	1.26891	6.73252	7.48384	7.10818	1.64329	up	2.11289	0.00928772	0.0760494	yes	NA	NA	NA	NA	NA	NA
LOCMI06878-m1	2439	4029	6447	3971	239.292	303.84	1254.94	1096.27	1175.6	271.566	up	2.11403	0.0308444	0.111126	yes	60S ribosomal protein L5	GO:0000027(ribosomal large subunit assembly);GO:0003735(structural constituent of ribosome);GO:0006412(translation);GO:0008097(5S rRNA binding);GO:0022625(cytosolic large ribosomal subunit)	ko03010(Ribosome)	60S ribosomal protein L5 [Zootermopsis nevadensis]	Bombyx mori ribosomal protein L5 (RpL5), mRNA	60S ribosomal protein L5 OS=Helianthus annuus GN=RPL5A PE=2 SV=1
LOCMI13010-m1	47	23	66	53	9.31525	3.50394	25.9531	29.5578	27.7555	6.40959	up	2.11447	0.0375788	0.120491	yes	cytidine deaminase-like	GO:0004126(cytidine deaminase activity);GO:0005829(cytosol);GO:0008270(zinc ion binding);GO:0009972(cytidine deamination)	ko00240(Pyrimidine metabolism);ko00983(Drug metabolism - other enzymes)	hypothetical protein L798_04008, partial [Zootermopsis nevadensis]	NA	Cytidine deaminase OS=Mus musculus GN=Cda PE=1 SV=2
LOCMI06919-m1	217	205	402	293	8.95013	6.49913	32.8961	34.0046	33.4503	7.72463	up	2.11448	0.0117833	0.0811308	yes	bifunctional 3'-phosphoadenosine 5'-phosphosulfate synthase-like	GO:0000103(sulfate assimilation);GO:0004020(adenylylsulfate kinase activity);GO:0050428(3'-phosphoadenosine 5'-phosphosulfate biosynthetic process)	ko00920(Sulfur metabolism);ko00230(Purine metabolism);ko00450(Selenocompound metabolism);ko00261(Monobactam biosynthesis)	3-phosphoadenosine 5-phosphosulfate synthase [Locusta migratoria migratoria]	Urechis caupo bifunctional protein ATP-sulfurylase/APS-kinase mRNA, complete cds	Bifunctional 3'-phosphoadenosine 5'-phosphosulfate synthase OS=Urechis caupo PE=2 SV=1
LOCMI11330-m1	122	102	218	155	9.43147	6.0611	33.4368	33.7171	33.577	7.74628	up	2.1159	0.0401844	0.122796	yes	NA	GO:0004568(chitinase activity);GO:0005576(extracellular region);GO:0005615(extracellular space);GO:0005634(nucleus);GO:0005764(lysosome);GO:0005770(late endosome);GO:0005802(trans-Golgi network);GO:0005975(carbohydrate metabolic process);GO:0006032(chitin catabolic process);GO:0006954(inflammatory response);GO:0008061(chitin binding);GO:0016020(membrane);GO:0070062(extracellular exosome);GO:00704…	NA	Chitinase domain-containing protein 1 [Zootermopsis nevadensis]	Gallus gallus finished cDNA, clone ChEST709a22	Chitinase domain-containing protein 1 OS=Xenopus laevis GN=chid1 PE=2 SV=1
LOCMI16033-m1	111	229	335	206	9.8143	15.5634	58.7666	51.2511	55.0088	12.6888	up	2.1161	0.015019	0.0873526	yes	NA	NA	NA	PREDICTED: ribokinase [Bemisia tabaci]	PREDICTED: Orussus abietinus glycerol kinase (LOC105698095), transcript variant X1, mRNA	Ribokinase OS=Homo sapiens GN=RBKS PE=1 SV=1
LOCMI02239-m1	1215	1468	2654	1758	236.056	219.229	1023.03	961.076	992.054	227.642	up	2.12365	0.0173785	0.0908322	yes	60S ribosomal protein L27a	GO:0003735(structural constituent of ribosome);GO:0006412(translation);GO:0016020(membrane);GO:0022625(cytosolic large ribosomal subunit);GO:0044822(poly(A) RNA binding)	ko03010(Ribosome)	PREDICTED: 60S ribosomal protein L27a [Cephus cinctus]	T.molitor mRNA for ribosomal protein L27a	60S ribosomal protein L27a OS=Xenopus laevis GN=rpl27a PE=2 SV=2
LOCMI16441-m1	14	8	23	15	0.513588	0.225584	1.67403	1.54838	1.61121	0.369586	up	2.12416	0.0417139	0.124402	yes	NA	NA	NA	hypothetical protein g.29273, partial [Clastoptera arizonana]	Drosophila melanogaster chromosome 3R	Toll-like receptor 6 OS=Drosophila melanogaster GN=Toll-6 PE=1 SV=1
LOCMI09651-m1	38	22	57	45	3.23398	1.43916	9.62448	10.7762	10.2003	2.33657	up	2.12615	0.0272523	0.106773	yes	GPI-anchored wall transfer protein 1-like	NA	ko00563(Glycosylphosphatidylinositol(GPI)-anchor biosynthesis)	hypothetical protein L798_04391 [Zootermopsis nevadensis]	PREDICTED: Limulus polyphemus gamma-tubulin complex component 3 homolog (LOC106458656), mRNA	Uncharacterized protein At4g17910 OS=Arabidopsis thaliana GN=At4g17910 PE=2 SV=2
LOCMI13553-m1	652	789	1314	1026	99.7638	92.7971	398.905	441.746	420.326	96.2805	up	2.12619	0.0373098	0.12026	yes	translocon-associated protein subunit beta	GO:0005048(signal sequence binding);GO:0005783(endoplasmic reticulum);GO:0005786(signal recognition particle, endoplasmic reticulum targeting);GO:0005811(lipid particle);GO:0005875(microtubule associated complex);GO:0006621(protein retention in ER lumen);GO:0012505(endomembrane system);GO:0016021(integral component of membrane)	ko04141(Protein processing in endoplasmic reticulum)	hypothetical protein g.9160 [Graphocephala atropunctata]	PREDICTED: Papilio xuthus BTB/POZ domain-containing protein KCTD12 (LOC106122225), mRNA	Translocon-associated protein subunit beta OS=Canis lupus familiaris GN=SSR2 PE=1 SV=1
LOCMI07154-m1	249	252.5	464.5	360	23.7971	18.5489	88.0763	96.8114	92.4439	21.173	up	2.12635	0.010655	0.0785286	yes	NA	NA	NA	hypothetical protein AMK59_6204 [Oryctes borbonicus]	PREDICTED: Halyomorpha halys mucin-2-like (LOC106678124), transcript variant X7, mRNA	Protein PRRC1 OS=Danio rerio GN=prrc1 PE=2 SV=2
LOCMI16007-m1	948	1351	2065	1628	74.0627	81.1294	320.081	357.886	338.984	77.596	up	2.12716	0.039548	0.122238	yes	alcohol dehydrogenase class-3	GO:0006069(ethanol oxidation);GO:0008270(zinc ion binding);GO:0016491(oxidoreductase activity);GO:0046872(metal ion binding);GO:0051903(S-(hydroxymethyl)glutathione dehydrogenase activity);GO:0055114(oxidation-reduction process)	ko01200(Carbon metabolism);ko00010(Glycolysis / Gluconeogenesis);ko00071(Fatty acid degradation);ko00350(Tyrosine metabolism);ko00830(Retinol metabolism);ko00980(Metabolism of xenobiotics by cytochrome P450);ko00982(Drug metabolism - cytochrome P450)	Alcohol dehydrogenase class-3 [Zootermopsis nevadensis]	Xenopus tropicalis alcohol dehydrogenase 5 (class III), chi polypeptide (adh5), mRNA	Alcohol dehydrogenase class-3 OS=Sparus aurata PE=2 SV=1
LOCMI13205-m1	275	153	405	324	10.3984	4.44688	30.3834	34.4728	32.4281	7.42261	up	2.12724	0.027506	0.107219	yes	NA	GO:0000145(exocyst);GO:0000149(SNARE binding);GO:0006887(exocytosis);GO:0051601(exocyst localization)	NA	hypothetical protein g.12268 [Clastoptera arizonana]	Anopheles gambiae str. PEST AGAP009058-PA (AgaP_AGAP009058) mRNA, complete cds	Exocyst complex component 3 OS=Drosophila melanogaster GN=Sec6 PE=2 SV=2
LOCMI04006-m1	640	765.5	1386	930	101.613	93.4215	436.598	415.482	426.04	97.5173	up	2.12726	0.00884908	0.0753537	yes	60S ribosomal protein L17	GO:0003674(molecular_function);GO:0005575(cellular_component);GO:0008150(biological_process)	ko03010(Ribosome)	60S ribosomal protein L17 [Zootermopsis nevadensis]	Lysiphlebus testaceipes ribosomal protein L17 isoform B (RpL17) mRNA, complete cds	60S ribosomal protein L17 OS=Phlebotomus papatasi GN=RpL17 PE=2 SV=1
LOCMI10663-m1	84	141	228	138	25.3126	32.6594	136.314	117.013	126.664	28.986	up	2.12758	0.0382744	0.1211	yes	DNA-directed RNA polymerases I	GO:0005665(DNA-directed RNA polymerase II, core complex);GO:0006366(transcription from RNA polymerase II promoter);GO:0007095(mitotic G2 DNA damage checkpoint)	ko00230(Purine metabolism);ko00240(Pyrimidine metabolism);ko03020(RNA polymerase)	PREDICTED: uncharacterized protein LOC106130094 [Amyelois transitella]	Anopheles gambiae str. PEST AGAP012397-PA (AgaP_AGAP012397) mRNA, complete cds	DNA-directed RNA polymerases I, II, and III subunit RPABC3 OS=Homo sapiens GN=POLR2H PE=1 SV=4
LOCMI12609-m1	2.2	1.41667	3.53333	2.61667	0.277645	0.137425	0.884709	0.929212	0.906961	0.207535	up	2.12769	0.0447235	0.127876	yes	NA	NA	NA	NA	NA	NA
LOCMI13662-m1	52	55	107	71	4.90616	3.98871	20.0296	18.8494	19.4395	4.44744	up	2.12794	0.00324905	0.062593	yes	NA	GO:0005793(endoplasmic reticulum-Golgi intermediate compartment);GO:0015786(UDP-glucose transport)	NA	Solute carrier family 35 member C2 [Zootermopsis nevadensis]	PREDICTED: Apis mellifera rho GTPase-activating protein 44 (LOC411535), transcript variant X2, mRNA	Solute carrier family 35 member C2 OS=Homo sapiens GN=SLC35C2 PE=1 SV=2
LOCMI07238-m1	83	72	166	98	16.7884	11.1942	66.6173	55.7771	61.1972	13.9913	up	2.12894	0.0347119	0.116749	yes	NA	NA	NA	NA	NA	NA
LOCMI03080-m1	19	18	37	25	2.56208	1.86571	9.89896	9.4859	9.69243	2.21389	up	2.13027	0.00697619	0.0708664	yes	NA	NA	NA	RNA-directed DNA polymerase from mobile element jockey, partial [Stegodyphus mimosarum]	NA	NA
LOCMI14330-m1	162.5	155	311	219	4.95236	3.63097	18.8048	18.7803	18.7926	4.29167	up	2.13055	0.0289335	0.108966	yes	NA	GO:0005768(endosome);GO:0005769(early endosome);GO:0006810(transport);GO:0008565(protein transporter activity);GO:0015031(protein transport);GO:0030904(retromer complex);GO:0042147(retrograde transport, endosome to Golgi)	NA	hypothetical protein L798_05441 [Zootermopsis nevadensis]	Melanoplus sanguinipes clone MS0014 annexin isoform a-like protein mRNA, partial cds	UPF0505 protein C16orf62 homolog OS=Danio rerio GN=zgc:163107 PE=2 SV=1
LOCMI00430-m1	11	12	22	16	5.15626	4.3237	20.4604	21.1039	20.7821	4.73998	up	2.13239	0.00149804	0.0610029	yes	NA	NA	NA	NA	Drosophila busckii chromosome 2R sequence	NA
LOCMI10126-m1	427	354	782	538	29.9522	19.0869	108.832	106.19	107.511	24.5196	up	2.13248	0.0320091	0.112838	yes	NA	NA	NA	Endothelial differentiation-related factor 1-like protein [Zootermopsis nevadensis]	PREDICTED: Linepithema humile malonyl-CoA decarboxylase, mitochondrial-like (LOC105671342), mRNA	Endothelial differentiation-related factor 1 homolog OS=Gallus gallus GN=EDF1 PE=2 SV=1
LOCMI10377-m1	185	138	329	222	32.9114	18.8706	116.123	111.129	113.626	25.891	up	2.13377	0.0311774	0.111539	yes	NA	NA	NA	PREDICTED: transmembrane protein 258 [Neodiprion lecontei]	PREDICTED: Agrilus planipennis translation initiation factor IF-2, mitochondrial (LOC108742579), mRNA	Transmembrane protein 258 OS=Gallus gallus GN=TMEM258 PE=3 SV=1
LOCMI10949-m1	14	9	25	15	3.30751	1.63436	11.7182	9.97157	10.8449	2.47093	up	2.13389	0.0203245	0.094317	yes	NA	NA	NA	NA	Dendroctonus ponderosae Seq01029219, whole genome shotgun sequence	NA
LOCMI07233-m1	23	34	52	40	4.78324	5.43507	21.4559	23.4074	22.4317	5.10916	up	2.13438	0.021463	0.0969081	yes	NA	GO:0005794(Golgi apparatus);GO:0008270(zinc ion binding);GO:0018345(protein palmitoylation);GO:0019706(protein-cysteine S-palmitoyltransferase activity)	NA	Palmitoyltransferase ZDHHC3 [Zootermopsis nevadensis]	Mus musculus GODZ mRNA for Golgi-specific DHHC zinc figer protein, complete cds	Palmitoyltransferase ZDHHC3 OS=Homo sapiens GN=ZDHHC3 PE=1 SV=2
LOCMI05499-m1	100	91	172	144	11.5809	8.10058	39.5203	46.9251	43.2227	9.84074	up	2.13495	0.0364584	0.119371	yes	NA	GO:0016491(oxidoreductase activity)	NA	3-oxoacyl-[acyl-carrier-protein] reductase [Zootermopsis nevadensis]	PREDICTED: Camponotus floridanus ubiquitin-protein ligase E3B (LOC105248520), mRNA	L-xylulose reductase OS=Caenorhabditis elegans GN=dhs-21 PE=1 SV=2
LOCMI06192-m1	13	6	22	12	2.78194	0.986931	9.34062	7.22578	8.2832	1.88443	up	2.13606	0.0461222	0.129395	yes	NA	NA	NA	Tctex1 domain-containing protein 2 [Zootermopsis nevadensis]	Melanoplus sanguinipes clone MS0047 peptidyl-prolyl cis-trans isomerase 5 mRNA, complete cds	Tctex1 domain-containing protein 2 OS=Homo sapiens GN=TCTEX1D2 PE=1 SV=2
LOCMI10565-m1	151.333	155.167	274.5	229.4	17.3894	13.705	62.5808	74.1725	68.3766	15.5472	up	2.13685	0.0497395	0.132951	yes	NA	NA	NA	NA	PREDICTED: Acyrthosiphon pisum uncharacterized LOC100163234 (LOC100163234), transcript variant X1, mRNA	NA
LOCMI00401-m1	73	36	120	73	21.1352	8.01156	68.9307	59.471	64.2009	14.5734	up	2.13926	0.0319557	0.112838	yes	NA	NA	NA	NA	Human DNA sequence from clone RP11-115J22 on chromosome 9q31.3-33.2, complete sequence	NA
LOCMI16047-m1	481	580	990	753	35.5114	32.9142	145.013	156.429	150.721	34.2128	up	2.13927	0.0240204	0.10048	yes	3-ketoacyl-CoA thiolase	GO:0003988(acetyl-CoA C-acyltransferase activity);GO:0005739(mitochondrion);GO:0005811(lipid particle);GO:0005875(microtubule associated complex);GO:0006635(fatty acid beta-oxidation)	ko01212(Fatty acid metabolism);ko00062(Fatty acid elongation);ko00071(Fatty acid degradation);ko00280(Valine, leucine and isoleucine degradation)	PREDICTED: 3-ketoacyl-CoA thiolase, mitochondrial [Cimex lectularius]	Homo sapiens mRNA for mitochondrial 3-oxoacyl-CoA thiolase, complete cds	3-ketoacyl-CoA thiolase, mitochondrial OS=Bos taurus GN=ACAA2 PE=2 SV=1
LOCMI01039-m1	264	236	483	357	53.3991	36.6922	193.832	203.188	198.51	45.0457	up	2.13975	0.009951	0.077243	yes	NA	NA	NA	NA	NA	NA
LOCMI06433-m1	65	64	129	88	3.40948	2.5804	13.425	12.9884	13.2067	2.99494	up	2.14067	0.00711588	0.071164	yes	NA	GO:0000166(nucleotide binding);GO:0005525(GTP binding);GO:0005622(intracellular);GO:0007264(small GTPase mediated signal transduction);GO:0008270(zinc ion binding);GO:0046872(metal ion binding)	NA	GTP-binding protein ARD-1 [Zootermopsis nevadensis]	PREDICTED: Camponotus floridanus uncharacterized protein C2orf42 (LOC105255851), mRNA	E3 ubiquitin-protein ligase TRIM23 OS=Mus musculus GN=Trim23 PE=2 SV=1
LOCMI17059-m1	81	61	151	94	21.1685	12.2537	78.2943	69.1245	73.7094	16.7111	up	2.14104	0.012384	0.0825279	yes	splicing factor 3B subunit 6	GO:0000166(nucleotide binding);GO:0000398(mRNA splicing, via spliceosome);GO:0005654(nucleoplasm);GO:0005684(U2-type spliceosomal complex);GO:0005686(U2 snRNP);GO:0005689(U12-type spliceosomal complex);GO:0044822(poly(A) RNA binding);GO:0071011(precatalytic spliceosome);GO:0071013(catalytic step 2 spliceosome)	ko03040(Spliceosome)	RNA binding domain containing protein [Coptotermes formosanus]	Sus scrofa clone Clu_241.scr.msk.p1.Contig5, mRNA sequence	Splicing factor 3B subunit 6 OS=Homo sapiens GN=SF3B6 PE=1 SV=1
LOCMI15848-m1	124	87	199	159	40.6876	21.9428	129.552	146.804	138.178	31.3152	up	2.14159	0.0141991	0.0858987	yes	Lissencephaly-1	GO:0000776(kinetochore);GO:0000922(spindle pole);GO:0005813(centrosome);GO:0005828(kinetochore microtubule);GO:0005869(dynactin complex);GO:0005938(cell cortex);GO:0006886(intracellular protein transport);GO:0007018(microtubule-based movement);GO:0007093(mitotic cell cycle checkpoint);GO:0007283(spermatogenesis);GO:0007294(germarium-derived oocyte fate determination);GO:0007298(border follicle ce…	ko00565(Ether lipid metabolism)	Lissencephaly-1-like protein [Zootermopsis nevadensis]	PREDICTED: Athalia rosae probable ATP-dependent RNA helicase DDX47 (LOC105689476), mRNA	Lissencephaly-1 homolog OS=Drosophila erecta GN=Lis-1 PE=3 SV=1
LOCMI03543-m1	9048.75	6545	17062.8	10048	708.81	394.079	2651.79	2214.73	2433.26	551.445	up	2.1416	0.0254368	0.102779	yes	actin A3	GO:0000281(mitotic cytokinesis);GO:0002121(inter-male aggressive behavior);GO:0005200(structural constituent of cytoskeleton);GO:0005811(lipid particle);GO:0005875(microtubule associated complex);GO:0005884(actin filament);GO:0006338(chromatin remodeling);GO:0006909(phagocytosis);GO:0007010(cytoskeleton organization);GO:0007291(sperm individualization);GO:0016319(mushroom body development);GO:003…	ko04391(Hippo signaling pathway -fly);ko04145(Phagosome);ko04745(Phototransduction - fly)	actin-5C [Papilio polytes]	Trichosurus vulpecula gamma-actin mRNA, complete cds	Actin, cytoplasmic A3a OS=Helicoverpa armigera GN=actA3a PE=2 SV=1
LOCMI07831-m1	354.5	292	637.5	458.5	15.4408	9.77615	55.0912	56.1943	55.6427	12.6085	up	2.1418	0.0353044	0.117705	yes	NA	GO:0004176(ATP-dependent peptidase activity);GO:0004222(metalloendopeptidase activity);GO:0005524(ATP binding);GO:0005743(mitochondrial inner membrane);GO:0006508(proteolysis)	NA	ATP-dependent metalloprotease YME1L1 [Zootermopsis nevadensis]	Drosophila melanogaster GH14313 full length cDNA	ATP-dependent zinc metalloprotease YME1 homolog OS=Caenorhabditis elegans GN=ymel-1 PE=3 SV=2
LOCMI15765-m1	363	442	778	554	22.2404	20.8156	94.5724	95.5092	95.0408	21.528	up	2.14233	0.000382514	0.0610029	yes	AGAP006096-PA	GO:0005739(mitochondrion);GO:0008152(metabolic process);GO:0008260(3-oxoacid CoA-transferase activity);GO:0008410(CoA-transferase activity);GO:0016740(transferase activity);GO:0046952(ketone body catabolic process)	ko00650(Butanoate metabolism);ko00072(Synthesis and degradation of ketone bodies);ko00280(Valine, leucine and isoleucine degradation)	hypothetical protein YQE_01630, partial [Dendroctonus ponderosae]	Oxya chinensis chitin deacetylase 1 (CDA1) mRNA, complete cds	Succinyl-CoA:3-ketoacid coenzyme A transferase 1, mitochondrial OS=Homo sapiens GN=OXCT1 PE=1 SV=1
LOCMI01298-m1	243	149	359	308	13.4384	6.33373	39.3899	47.9283	43.6591	9.88607	up	2.14281	0.0280733	0.107712	yes	NA	GO:0005737(cytoplasm);GO:0005886(plasma membrane);GO:0006508(proteolysis);GO:0008270(zinc ion binding);GO:0042277(peptide binding);GO:0043171(peptide catabolic process);GO:0070006(metalloaminopeptidase activity)	NA	Puromycin-sensitive aminopeptidase [Zootermopsis nevadensis]	Mus musculus aminopeptidase mRNA, complete cds	Puromycin-sensitive aminopeptidase OS=Mus musculus GN=Npepps PE=1 SV=2
LOCMI09316-m1	2220	3086	5448	3377	313.682	335.169	1527.29	1342.66	1434.98	324.426	up	2.14507	0.0499648	0.133307	yes	40S ribosomal protein S8	GO:0000462(maturation of SSU-rRNA from tricistronic rRNA transcript (SSU-rRNA, 5.8S rRNA, LSU-rRNA));GO:0003735(structural constituent of ribosome);GO:0005622(intracellular);GO:0005840(ribosome);GO:0006412(translation);GO:0022627(cytosolic small ribosomal subunit);GO:0030529(intracellular ribonucleoprotein complex);GO:0043009(chordate embryonic development);GO:0051726(regulation of cell cycle)	ko03010(Ribosome)	hypothetical protein g.13486, partial [Cuerna arida]	Lysiphlebus testaceipes ribosomal protein S8 variant 1 (RpS8) mRNA, complete cds	40S ribosomal protein S8 OS=Apis mellifera GN=RpS8 PE=2 SV=2
LOCMI07536-m1	75	74	148	103	2.61802	1.98553	10.25	10.1169	10.1835	2.30178	up	2.14541	0.0200635	0.0937292	yes	NA	NA	NA	Armadillo repeat-containing protein 5 [Zootermopsis nevadensis]	PREDICTED: Acyrthosiphon pisum NFX1-type zinc finger-containing protein 1 (LOC100168619), mRNA	Armadillo repeat-containing protein 5 OS=Homo sapiens GN=ARMC5 PE=1 SV=2
LOCMI04994-m1	96	66	167	113	10.5784	5.59015	36.5101	35.0369	35.7735	8.08427	up	2.1457	0.0412756	0.123722	yes	NA	NA	NA	LETM1 domain-containing protein 1 [Zootermopsis nevadensis]	Locusta migratoria ionotropic receptor 14 (IR14) mRNA, complete cds	LETM1 domain-containing protein 1 OS=Mus musculus GN=Letmd1 PE=1 SV=1
LOCMI02700-m1	83.8333	64	142.533	108.833	6.48091	3.80304	21.8618	23.6745	22.7681	5.14198	up	2.14662	0.012825	0.0832667	yes	NA	NA	NA	hypothetical protein DAPPUDRAFT_303498 [Daphnia pulex]	PREDICTED: Halyomorpha halys HEAT repeat-containing protein 1 homolog (LOC106687575), mRNA	Zinc transporter ZIP1 OS=Takifugu rubripes GN=slc39a1 PE=2 SV=1
LOCMI10337-m1	14	9	24	16	0.898779	0.444119	3.05693	2.89031	2.97362	0.671449	up	2.14687	0.0395004	0.122189	yes	NA	GO:0007411(axon guidance);GO:0007608(sensory perception of smell);GO:0016020(membrane);GO:0021772(olfactory bulb development);GO:0032391(photoreceptor connecting cilium);GO:0032880(regulation of protein localization);GO:0034260(negative regulation of GTPase activity);GO:0034464(BBSome);GO:0035264(multicellular organism growth);GO:0042384(cilium assembly);GO:0045444(fat cell differentiation);GO:00…	NA	PREDICTED: tetratricopeptide repeat protein 8 [Neodiprion lecontei]	PREDICTED: Solenopsis invicta vigilin-like (LOC105197898), mRNA	Tetratricopeptide repeat protein 8 OS=Mus musculus GN=Ttc8 PE=1 SV=1
LOCMI02174-m1	85	88	156.5	130	11.8404	9.4224	43.2524	50.9554	47.1039	10.6314	up	2.14752	0.0479086	0.130988	yes	charged multivesicular body protein 6-A	GO:0000815(ESCRT III complex);GO:0003674(molecular_function);GO:0007034(vacuolar transport);GO:0007293(germarium-derived egg chamber formation);GO:0008593(regulation of Notch signaling pathway);GO:0030713(ovarian follicle cell stalk formation);GO:0032509(endosome transport via multivesicular body sorting pathway);GO:0042059(negative regulation of epidermal growth factor receptor signaling pathway…	ko04144(Endocytosis)	Charged multivesicular body protein 6 [Zootermopsis nevadensis]	Pediculus humanus corporis conserved hypothetical protein, mRNA	Charged multivesicular body protein 6-A OS=Xenopus laevis GN=chmp6-a PE=2 SV=3
LOCMI10936-m1	85	88	156.5	130	11.8404	9.4224	43.2524	50.9554	47.1039	10.6314	up	2.14752	0.0479086	0.130988	yes	charged multivesicular body protein 6-A	GO:0000815(ESCRT III complex);GO:0003674(molecular_function);GO:0007034(vacuolar transport);GO:0007293(germarium-derived egg chamber formation);GO:0008593(regulation of Notch signaling pathway);GO:0030713(ovarian follicle cell stalk formation);GO:0032509(endosome transport via multivesicular body sorting pathway);GO:0042059(negative regulation of epidermal growth factor receptor signaling pathway…	ko04144(Endocytosis)	Charged multivesicular body protein 6 [Zootermopsis nevadensis]	Single read from an extremity of a full-length cDNA clone made from Anopheles gambiae total adult females. 5-PRIME end of clone FK0AAA29BH07 of strain 6-9 of Anopheles gambiae (African malaria mosquito)	Charged multivesicular body protein 6-A OS=Xenopus laevis GN=chmp6-a PE=2 SV=3
LOCMI15010-m1	5	9.66667	12.719	10.6167	1.20046	1.78396	6.05873	7.17242	6.61557	1.49221	up	2.14841	0.0314771	0.112098	yes	NA	NA	NA	NA	PREDICTED: Cyphomyrmex costatus cysteine-rich with EGF-like domain protein 2 (LOC108771190), partial mRNA	NA
LOCMI09439-m1	33.5604	33.8286	66.1031	47.253	4.16421	3.22642	16.2733	16.4981	16.3857	3.69532	up	2.14867	0.0170668	0.0908322	yes	NA	NA	NA	Neuronal pentraxin receptor [Zootermopsis nevadensis]	PREDICTED: Cephus cinctus diacylglycerol kinase theta (LOC107265237), transcript variant X2, mRNA	NA
LOCMI13538-m1	379	281	627	499	23.7126	13.5138	77.8319	87.8498	82.8409	18.6132	up	2.15401	0.0121725	0.0821152	yes	NA	GO:0005509(calcium ion binding);GO:0005783(endoplasmic reticulum)	NA	Coiled-coil domain-containing protein 47 [Zootermopsis nevadensis]	PREDICTED: Tribolium castaneum probable aminopeptidase NPEPL1 (LOC656899), mRNA	Coiled-coil domain-containing protein 47 OS=Mus musculus GN=Ccdc47 PE=1 SV=2
LOCMI14654-m1	3197	3436	6609	4587	17.7365	14.6525	72.7463	71.6069	72.1766	16.1945	up	2.15603	0.00781697	0.0725671	yes	NA	GO:0000226(microtubule cytoskeleton organization);GO:0000235(astral microtubule);GO:0001578(microtubule bundle formation);GO:0003779(actin binding);GO:0005509(calcium ion binding);GO:0005515(protein binding);GO:0005737(cytoplasm);GO:0005856(cytoskeleton);GO:0005874(microtubule);GO:0005912(adherens junction);GO:0005927(muscle tendon junction);GO:0007017(microtubule-based process);GO:0007026(negati…	NA	PREDICTED: microtubule-actin cross-linking factor 1 isoform X10 [Wasmannia auropunctata]	Drosophila melanogaster Short stop/Kakapo long isoform (shot) mRNA, complete cds	Microtubule-actin cross-linking factor 1 OS=Rattus norvegicus GN=Macf1 PE=1 SV=1
LOCMI09959-m1	12	10	23	15	1.23476	0.79092	4.69546	4.34302	4.51924	1.01284	up	2.15767	0.00777805	0.0725671	yes	NA	NA	NA	PREDICTED: peptide methionine sulfoxide reductase B1, chloroplastic-like [Aplysia californica]	Pediculus humanus corporis conserved hypothetical protein, mRNA	Peptide methionine sulfoxide reductase MsrB OS=Acaryochloris marina (strain MBIC 11017) GN=msrB PE=3 SV=1
LOCMI01936-m1	163	286	417	314	18.8031	25.3595	95.4395	101.923	98.6812	22.0813	up	2.15995	0.00360493	0.0636229	yes	ubiquitin-conjugating enzyme E2 J1-like	GO:0005737(cytoplasm);GO:0031625(ubiquitin protein ligase binding);GO:0061630(ubiquitin protein ligase activity)	ko04141(Protein processing in endoplasmic reticulum);ko04120(Ubiquitin mediated proteolysis)	Ubiquitin-conjugating enzyme E2 J1 [Zootermopsis nevadensis]	Gallus gallus mRNA for Non-Canonical UBiquitin Conjugating Enzyme 1 (NCUBE1)	Ubiquitin-conjugating enzyme E2 J1 OS=Homo sapiens GN=UBE2J1 PE=1 SV=2
LOCMI10952-m1	253	141	424	275	36.269	15.537	120.595	110.93	115.763	25.903	up	2.15998	0.0388355	0.121727	yes	proteasome subunit beta type-3	GO:0000502(proteasome complex);GO:0004175(endopeptidase activity);GO:0004298(threonine-type endopeptidase activity);GO:0005634(nucleus);GO:0005737(cytoplasm);GO:0005839(proteasome core complex);GO:0006508(proteolysis);GO:0008233(peptidase activity);GO:0016787(hydrolase activity);GO:0051603(proteolysis involved in cellular protein catabolic process)	ko03050(Proteasome)	Proteasome subunit beta type-3 [Zootermopsis nevadensis]	Gallus gallus solute carrier family 25 member 3 (SLC25A3), mRNA	Proteasome subunit beta type-3 OS=Oncorhynchus mykiss GN=psmb3 PE=2 SV=1
LOCMI08513-m1	19.9505	15.8481	33.2689	27.5812	4.4298	2.70482	14.6561	17.2323	15.9442	3.56731	up	2.16012	0.0223598	0.0980848	yes	NA	NA	NA	NA	PREDICTED: Drosophila busckii sodium-dependent nutrient amino acid transporter 1 (LOC108604953), mRNA	NA
LOCMI03777-m1	4649	8713	13341	8652	457.637	659.267	2605.55	2396.5	2501.02	558.452	up	2.16301	0.00557028	0.067977	yes	solute carrier family 25 (mitochondrial carrier; adenine nucleotide translocator), member 4	GO:0003735(structural constituent of ribosome);GO:0006412(translation)	ko04020(Calcium signaling pathway)	adenine nucleotide translocase insect2 [Schistocerca gregaria]	Danio rerio solute carrier family 25 (mitochondrial carrier; adenine nucleotide translocator), member 4, mRNA (cDNA clone IMAGE:5915562)	ADP,ATP carrier protein OS=Drosophila melanogaster GN=sesB PE=2 SV=4
LOCMI10058-m1	239.806	261.139	493.428	353.889	9.68779	8.10903	39.5492	40.2283	39.8888	8.89841	up	2.16436	0.00544927	0.067473	yes	NA	GO:0001933(negative regulation of protein phosphorylation);GO:0005654(nucleoplasm);GO:0005737(cytoplasm);GO:0031665(negative regulation of lipopolysaccharide-mediated signaling pathway);GO:0032088(negative regulation of NF-kappaB transcription factor activity);GO:0032688(negative regulation of interferon-beta production);GO:0032717(negative regulation of interleukin-8 production);GO:0032720(negat…	NA	hypothetical protein g.11009 [Homalodisca liturata]	PREDICTED: Cimex lectularius hormone receptor 4-like (LOC106667857), transcript variant X2, mRNA	Cactin OS=Homo sapiens GN=CACTIN PE=1 SV=3
LOCMI01415-m1	140	143.5	282	200	5.43283	4.28038	21.7118	21.8388	21.7753	4.8566	up	2.16467	0.0201897	0.0940588	yes	Centaurin-gamma	GO:0003924(GTPase activity);GO:0005096(GTPase activator activity);GO:0005525(GTP binding);GO:0007264(small GTPase mediated signal transduction);GO:0016020(membrane);GO:0043087(regulation of GTPase activity);GO:0043547(positive regulation of GTPase activity);GO:0072375(medium-term memory)	ko04144(Endocytosis)	hypothetical protein g.15212 [Graphocephala atropunctata]	Locusta migratoria ionotropic receptor 19 mRNA, complete cds	Centaurin-gamma-1A OS=Drosophila melanogaster GN=CenG1A PE=2 SV=2
LOCMI11110-m1	494	607	1132	737	60.5331	57.1724	275.208	254.117	264.662	58.8527	up	2.16897	0.0287033	0.108726	yes	NA	NA	NA	NA	Aedes aegypti AAEL001914-RA partial mRNA	NA
LOCMI05633-m1	54	56	118	72	3.95705	3.15426	17.1557	14.846	16.0009	3.55566	up	2.16996	0.0381673	0.1211	yes	NA	NA	NA	Kinase D-interacting substrate of 220 kDa, partial [Zootermopsis nevadensis]	PREDICTED: Aquila chrysaetos canadensis kelch-like family member 5 (KLHL5), transcript variant X6, mRNA	NA
LOCMI10758-m1	54.5	56	110.667	78.1667	13.9953	11.0536	56.3834	56.4815	56.4324	12.5245	up	2.17178	0.0211778	0.0962706	yes	NA	NA	NA	NA	Dendroctonus ponderosae Seq01028075, whole genome shotgun sequence	NA
LOCMI03284-m1	1	4	5	3	0.0364584	0.112096	0.361674	0.307765	0.334719	0.0742771	up	2.17196	0.0378743	0.120916	yes	NA	NA	NA	PREDICTED: uncharacterized protein LOC106673101 [Cimex lectularius]	Melanoplus sanguinipes clone MS3488 hemomucin mRNA, complete cds	NA
LOCMI04366-m1	20	14	33	26	3.31813	1.78535	10.8624	12.1377	11.5	2.55174	up	2.17209	0.0134762	0.0847618	yes	NA	GO:0000215(tRNA 2'-phosphotransferase activity);GO:0005575(cellular_component);GO:0006388(tRNA splicing, via endonucleolytic cleavage and ligation);GO:0008033(tRNA processing);GO:0016740(transferase activity);GO:0016772(transferase activity, transferring phosphorus-containing groups)	NA	PREDICTED: tRNA 2'-phosphotransferase 1-like isoform X3 [Lingula anatina]	Drosophila busckii chromosome 3R sequence	tRNA 2'-phosphotransferase 1 OS=Danio rerio GN=trpt1 PE=2 SV=2
LOCMI03570-m1	52	23	69	63	9.84377	3.34671	25.9153	33.5582	29.7367	6.59524	up	2.17275	0.0460744	0.129349	yes	NA	NA	NA	hypothetical protein g.9932, partial [Homalodisca liturata]	NA	NA
LOCMI12899-m1	157	95	232	205	7.83179	3.64264	22.9614	28.775	25.8682	5.73721	up	2.17276	0.0372891	0.12024	yes	NA	GO:0000938(GARP complex);GO:0005794(Golgi apparatus);GO:0005802(trans-Golgi network);GO:0017137(Rab GTPase binding);GO:0019905(syntaxin binding);GO:0032456(endocytic recycling);GO:0055037(recycling endosome)	NA	Vacuolar protein sorting-associated protein 52-like protein [Zootermopsis nevadensis]	Drosophila melanogaster RE59171 full insert cDNA	Vacuolar protein sorting-associated protein 52 homolog OS=Canis lupus familiaris GN=VPS52 PE=3 SV=1
LOCMI15331-m1	142	127	268	195	14.2151	9.77229	53.2286	54.9282	54.0784	11.9937	up	2.17278	0.0170896	0.0908322	yes	peroxisomal targeting signal 1 receptor	NA	ko04146(Peroxisome)	hypothetical protein g.32478 [Graphocephala atropunctata]	Gallus gallus finished cDNA, clone ChEST612b14	Peroxisomal targeting signal 1 receptor OS=Bos taurus GN=PEX5 PE=2 SV=1
LOCMI10141-m1	200	198	409	276	28.3955	21.6081	115.21	110.263	112.737	25.0018	up	2.17285	0.00345467	0.0629792	yes	proteasome maturation protein-like	GO:0005634(nucleus);GO:0005737(cytoplasm);GO:0043248(proteasome assembly)	ko03050(Proteasome)	PREDICTED: proteasome maturation protein [Megachile rotundata]	PREDICTED: Strongylocentrotus purpuratus probable ATP-dependent RNA helicase DDX11 (LOC587249), mRNA	Proteasome maturation protein OS=Bos taurus GN=POMP PE=2 SV=1
LOCMI03347-m1	92.625	58.5	166	103.543	6.13305	2.97739	21.8075	19.2916	20.5495	4.55522	up	2.17351	0.0178436	0.0908387	yes	dnaJ homolog subfamily B member 12	NA	ko04141(Protein processing in endoplasmic reticulum)	PREDICTED: dnaJ homolog subfamily B member 12 [Athalia rosae]	PREDICTED: Polistes canadensis transformation/transcription domain-associated protein (LOC106791377), transcript variant X1, mRNA	DnaJ homolog subfamily B member 12 OS=Homo sapiens GN=DNAJB12 PE=1 SV=4
LOCMI02733-m1	16	9	28	17	1.71196	0.740198	5.94403	5.11826	5.53114	1.22608	up	2.17353	0.0226872	0.0983346	yes	NA	NA	NA	PREDICTED: probable WRKY transcription factor protein 1 [Cimex lectularius]	PREDICTED: Cephus cinctus huntingtin (LOC107268703), transcript variant X1, mRNA	NA
LOCMI13395-m1	261.649	412.244	651.818	469.586	46.2685	56.0341	228.687	233.658	231.173	51.1513	up	2.17613	0.00417945	0.0640687	yes	ribosomal protein L35	GO:0000022(mitotic spindle elongation);GO:0003735(structural constituent of ribosome);GO:0005840(ribosome);GO:0006412(translation);GO:0007052(mitotic spindle organization);GO:0022625(cytosolic large ribosomal subunit);GO:0051298(centrosome duplication)	ko03010(Ribosome)	hypothetical protein g.2536, partial [Cuerna arida]	Ostrinia nubilalis slowmo protein variant 3 mRNA, complete cds	60S ribosomal protein L35 OS=Mus musculus GN=Rpl35 PE=1 SV=1
LOCMI01672-m1	4.15	4.75	9.16667	6.06667	1.05651	0.929502	4.63005	4.34585	4.48795	0.993005	up	2.17618	0.00964798	0.0770282	yes	NA	NA	NA	NA	NA	NA
LOCMI04879-m1	122	146	250	200	6.33185	5.82445	25.743	29.2079	27.4755	6.07815	up	2.17644	0.047096	0.130272	yes	NA	NA	NA	PREDICTED: inner nuclear membrane protein Man1 isoform X1 [Polistes canadensis]	Aedes aegypti AAEL006038-RA partial mRNA	Inner nuclear membrane protein Man1 OS=Homo sapiens GN=LEMD3 PE=1 SV=2
LOCMI12729-m1	7.16667	18.1667	26.6667	15.1667	1.29841	2.52989	9.58546	7.73188	8.65867	1.91415	up	2.17744	0.0360838	0.118819	yes	NA	NA	NA	NA	NA	NA
LOCMI12914-m1	101	104	217	138	3.90913	3.09402	16.6635	15.0292	15.8464	3.50157	up	2.17808	0.0161652	0.0893421	yes	NA	GO:0003674(molecular_function);GO:0005575(cellular_component);GO:0005634(nucleus);GO:0005737(cytoplasm);GO:0008150(biological_process);GO:0022604(regulation of cell morphogenesis);GO:0030866(cortical actin cytoskeleton organization);GO:0070062(extracellular exosome)	NA	hypothetical protein L798_11237 [Zootermopsis nevadensis]	Mus musculus striatin interacting protein 2 (Strip2), transcript variant 1, mRNA	Striatin-interacting protein 1 OS=Mus musculus GN=Strip1 PE=1 SV=2
LOCMI11378-m1	26	29	55	39	0.886622	0.760142	3.72115	3.74222	3.73168	0.823382	up	2.18019	0.0114892	0.0807953	yes	NA	NA	NA	Solute carrier family 2, facilitated glucose transporter member 8 [Zootermopsis nevadensis]	PREDICTED: Agrilus planipennis probable malonyl-CoA-acyl carrier protein transacylase, mitochondrial (LOC108741483), mRNA	Facilitated trehalose transporter Tret1 OS=Drosophila mojavensis GN=Tret1 PE=3 SV=2
LOCMI06835-m1	86	93	184	124	5.69438	4.73329	24.1721	23.103	23.6376	5.21383	up	2.18067	0.00160897	0.0610029	yes	NA	NA	NA	PREDICTED: uncharacterized protein YER152C-like isoform X1 [Vollenhovia emeryi]	Drosophila grimshawi GH12297 (Dgri\GH12297), mRNA	Probable aspartate aminotransferase OS=Methanocaldococcus jannaschii (strain ATCC 43067 / DSM 2661 / JAL-1 / JCM 10045 / NBRC 100440) GN=MJ0001 PE=3 SV=1
LOCMI02853-m1	144.75	59.125	189.018	173.446	8.99928	2.82548	23.3153	30.3427	26.829	5.91238	up	2.18198	0.0479631	0.131037	yes	NA	NA	NA	Protein NDRG3 [Zootermopsis nevadensis]	PREDICTED: Acyrthosiphon pisum lipase member H (LOC100168142), transcript variant X1, mRNA	Protein NDRG3 OS=Pongo abelii GN=NDRG3 PE=2 SV=1
LOCMI08638-m1	836	703	1564	1117	67.4541	43.6002	250.373	253.603	251.988	55.5271	up	2.18209	0.0354242	0.117881	yes	glutamine synthetase 2 cytoplasmic	GO:0004356(glutamate-ammonia ligase activity);GO:0005737(cytoplasm);GO:0006538(glutamate catabolic process);GO:0006542(glutamine biosynthetic process);GO:0007416(synapse assembly);GO:0045213(neurotransmitter receptor metabolic process)	ko01230(Biosynthesis of amino acids);ko00630(Glyoxylate and dicarboxylate metabolism);ko00910(Nitrogen metabolism);ko00250(Alanine, aspartate and glutamate metabolism);ko00220(Arginine biosynthesis)	glutamine synthetase [Schistocerca gregaria]	Panulirus argus glutamine synthetase mRNA, complete cds	Glutamine synthetase 2 cytoplasmic OS=Drosophila melanogaster GN=Gs2 PE=2 SV=3
LOCMI01611-m1	529	272	880	571	17.7322	7.00822	58.5246	53.8571	56.1908	12.3702	up	2.18347	0.0449281	0.128078	yes	26S protease regulatory subunit 4	NA	ko03050(Proteasome)	26S protease regulatory subunit 4 [Zootermopsis nevadensis]	Oxya chinensis heat shock protein 70 (hsp70) mRNA, complete cds	26S protease regulatory subunit 4 OS=Homo sapiens GN=PSMC1 PE=1 SV=1
LOCMI16278-m1	225	304	516	377	26.6849	27.7133	121.418	125.813	123.615	27.1991	up	2.18422	0.0101376	0.0773017	yes	peroxiredoxin-4	GO:0005634(nucleus);GO:0005739(mitochondrion);GO:0005783(endoplasmic reticulum);GO:0005829(cytosol);GO:0007283(spermatogenesis);GO:0008584(male gonad development);GO:0019471(4-hydroxyproline metabolic process);GO:0022417(protein maturation by protein folding);GO:0030198(extracellular matrix organization);GO:0042803(protein homodimerization activity);GO:0045454(cell redox homeostasis);GO:0051920(p…	ko04214(Apoptosis - fly)	PREDICTED: peroxiredoxin-2 [Halyomorpha halys]	Xenopus tropicalis finished cDNA, clone TGas104d03	Peroxiredoxin-4 OS=Rattus norvegicus GN=Prdx4 PE=2 SV=1
LOCMI15911-m1	1791	2472	4492	2795	377.79	400.807	1879.94	1658.96	1769.45	389.298	up	2.18435	0.0486162	0.131543	yes	ATP synthase lipid-binding protein	GO:0000276(mitochondrial proton-transporting ATP synthase complex, coupling factor F(o));GO:0015986(ATP synthesis coupled proton transport);GO:0015991(ATP hydrolysis coupled proton transport);GO:0015992(proton transport);GO:0046933(proton-transporting ATP synthase activity, rotational mechanism)	ko00190(Oxidative phosphorylation)	ATP synthase lipid-binding protein, mitochondrial [Zootermopsis nevadensis]	Manduca sexta clone pMsmaC26 ATP synthase subunit c mRNA, complete cds	ATP synthase lipid-binding protein, mitochondrial OS=Manduca sexta PE=2 SV=1
LOCMI06374-m1	250	341	592	410	12.3873	12.9874	58.1979	57.1637	57.6808	12.6874	up	2.1847	0.000772974	0.0610029	yes	NA	NA	NA	Eukaryotic translation initiation factor 2A [Zootermopsis nevadensis]	PREDICTED: Harpegnathos saltator leukotriene A-4 hydrolase (LOC105186495), mRNA	Eukaryotic translation initiation factor 2A OS=Gallus gallus GN=EIF2A PE=2 SV=1
LOCMI03798-m1	73	156	211	163	0.612787	1.00657	3.51414	3.85012	3.68213	0.809678	up	2.18512	0.00873967	0.0750635	yes	NA	NA	NA	NA	PREDICTED: Apis dorsata importin-4-like (LOC102672142), mRNA	NA
LOCMI09964-m1	99	84	192	129	3.12017	2.03495	12.0059	11.4402	11.723	2.57756	up	2.18527	0.0128294	0.0832667	yes	NA	NA	NA	hypothetical protein L798_15163 [Zootermopsis nevadensis]	Plutella xylostella strain DBM1Ac-S white protein mRNA, complete cds	NA
LOCMI07647-m1	97	43	137	114	36.7248	12.5138	102.91	121.449	112.179	24.6193	up	2.18794	0.0336316	0.115157	yes	broad-complex core protein isoform 6-like	GO:0003677(DNA binding);GO:0003700(transcription factor activity, sequence-specific DNA binding);GO:0005515(protein binding);GO:0005634(nucleus);GO:0006342(chromatin silencing);GO:0006357(regulation of transcription from RNA polymerase II promoter);GO:0007426(tracheal outgrowth, open tracheal system);GO:0007435(salivary gland morphogenesis);GO:0016458(gene silencing);GO:0031208(POZ domain binding…	ko04214(Apoptosis - fly);ko04320(Dorso-ventral axis formation)	abrupt protein, putative [Pediculus humanus corporis]	Human DNA sequence from clone RP5-961K14 on chromosome X, complete sequence	Longitudinals lacking protein-like OS=Drosophila melanogaster GN=lolal PE=1 SV=1
LOCMI04154-m1	44	43	88	63	7.82758	5.87997	31.0604	31.5366	31.2985	6.85377	up	2.19112	0.0183311	0.0916097	yes	NA	GO:0003725(double-stranded RNA binding);GO:0004860(protein kinase inhibitor activity);GO:0005730(nucleolus);GO:0006469(negative regulation of protein kinase activity);GO:0019901(protein kinase binding)	NA	hypothetical protein g.19551 [Cuerna arida]	PREDICTED: Cimex lectularius multiple C2 and transmembrane domain-containing protein 1 (LOC106664767), transcript variant X1, mRNA	PRKR-interacting protein 1 homolog OS=Xenopus laevis GN=prkrip1 PE=2 SV=1
LOCMI12993-m1	230	94	319	266	33.7921	10.6156	92.9879	109.968	101.478	22.2039	up	2.19229	0.0377945	0.120768	yes	NA	GO:0005643(nuclear pore);GO:0005783(endoplasmic reticulum);GO:0017056(structural constituent of nuclear pore);GO:0034613(cellular protein localization);GO:0051292(nuclear pore complex assembly);GO:0071786(endoplasmic reticulum tubular network organization)	NA	hypothetical protein g.32798 [Graphocephala atropunctata]	Drosophila melanogaster chromosome 2R	Krueppel homolog 2 OS=Drosophila melanogaster GN=Kr-h2 PE=1 SV=1
LOCMI04134-m1	202	134	344	253	5.41318	2.76018	18.2898	19.0775	18.6836	4.08668	up	2.19277	0.041567	0.124225	yes	NA	NA	NA	MICAL-like protein 2 [Zootermopsis nevadensis]	Drosophila melanogaster LD45758 full length cDNA	MICAL-like protein 1 OS=Bos taurus GN=MICALL1 PE=1 SV=2
LOCMI01089-m1	6164	5918	11683	9188	238.886	176.293	898.32	1001.96	950.138	207.589	up	2.1944	0.0130592	0.0838566	yes	ubiquitin C	GO:0005634(nucleus);GO:0005737(cytoplasm)	ko03320(PPAR signaling pathway)	PREDICTED: polyubiquitin-A [Athalia rosae]	Cricetulus sp. gene for polyubiquitin, complete cds	Polyubiquitin-A OS=Caenorhabditis elegans GN=ubq-1 PE=3 SV=1
LOCMI07893-m1	325	288	672	415	16.5192	11.252	67.7681	59.3546	63.5613	13.8856	up	2.19456	0.0170663	0.0908322	yes	NA	NA	NA	Double-stranded RNA-binding protein Staufen-like protein 2 [Zootermopsis nevadensis]	PREDICTED: Eurypyga helias apoptosis-resistant E3 ubiquitin protein ligase 1 (LOC104511456), partial mRNA	Double-stranded RNA-binding protein Staufen homolog OS=Aplysia californica PE=1 SV=1
LOCMI13853-m1	51	27	72	66	22.8197	9.28612	63.9176	83.0964	73.507	16.0529	up	2.19505	0.048365	0.13135	yes	NA	NA	NA	NA	PREDICTED: Nasonia vitripennis coiled-coil domain-containing protein 6-like (LOC100114150), mRNA	NA
LOCMI13228-m1	3.10833	3.29167	6.19563	4.81786	1.10594	0.900228	4.37361	4.82346	4.59853	1.00308	up	2.19673	0.0169299	0.0907231	yes	NA	NA	NA	NA	PREDICTED: Polistes dominula ecotropic viral integration site 5 ortholog (LOC107073133), transcript variant X4, mRNA	NA
LOCMI05931-m1	943.833	1402	2300.83	1671.58	145.93	166.621	705.803	727.239	716.521	156.275	up	2.19692	0.000711473	0.0610029	yes	NA	NA	NA	hypothetical protein g.12742, partial [Cuerna arida]	Spodoptera frugiperda ribosomal protein S25 mRNA, complete cds	40S ribosomal protein S25 OS=Spodoptera frugiperda GN=RpS25 PE=3 SV=1
LOCMI00376-m1	836	1683	2694	1571	290.449	449.448	1856.99	1535.82	1696.41	369.949	up	2.19708	0.0391453	0.121727	yes	NA	GO:0005509(calcium ion binding);GO:0045298(tubulin complex)	NA	hypothetical protein g.12100 [Cuerna arida]	Bombyx mori BmTCTP gene for translationally controlled tumor protein, complete cds	Translationally-controlled tumor protein homolog OS=Bombyx mori GN=Tctp PE=2 SV=1
LOCMI15836-m1	614	944	1627	1036	50.5076	59.6887	265.537	239.799	252.668	55.0982	up	2.19717	0.0240749	0.10048	yes	glycerol 3 phosphate dehydrogenase	GO:0004367(glycerol-3-phosphate dehydrogenase [NAD+] activity);GO:0005737(cytoplasm);GO:0005811(lipid particle);GO:0005975(carbohydrate metabolic process);GO:0006072(glycerol-3-phosphate metabolic process);GO:0006127(glycerophosphate shuttle);GO:0006641(triglyceride metabolic process);GO:0007629(flight behavior);GO:0009331(glycerol-3-phosphate dehydrogenase complex);GO:0030018(Z disc);GO:0031430(…	ko00564(Glycerophospholipid metabolism)	sn-glycerol-3-phosphate dehydrogenase isoform 4 [Locusta migratoria]	Locusta migratoria sn-glycerol-3-phosphate dehydrogenase isoform 3b (Gpdh) mRNA, complete cds	Glycerol-3-phosphate dehydrogenase [NAD(+)], cytoplasmic OS=Drosophila virilis GN=Gpdh PE=1 SV=3
LOCMI15833-m1	511	846	1302	975	33.8352	43.0576	171.044	181.657	176.351	38.4464	up	2.19752	0.00282989	0.0625273	yes	AAEL009387-PA	GO:0001678(cellular glucose homeostasis);GO:0004396(hexokinase activity);GO:0005524(ATP binding);GO:0005536(glucose binding);GO:0006096(glycolytic process);GO:0046835(carbohydrate phosphorylation);GO:0060361(flight)	ko01200(Carbon metabolism);ko00010(Glycolysis / Gluconeogenesis);ko00051(Fructose and mannose metabolism);ko00052(Galactose metabolism);ko00500(Starch and sucrose metabolism);ko00520(Amino sugar and nucleotide sugar metabolism);ko00524(Butirosin and neomycin biosynthesis)	hexokinase [Locusta migratoria]	Drosophila melanogaster strain MA97_2 hexokinase-A (Hex-A) gene, complete cds	Hexokinase type 2 OS=Drosophila melanogaster GN=Hex-t2 PE=2 SV=4
LOCMI02050-m1	171	199	357	277	31.7601	28.41	131.554	144.766	138.16	30.085	up	2.19922	0.0289879	0.108966	yes	NA	NA	NA	NA	Single read from an extremity of a full-length cDNA clone made from Anopheles gambiae total adult females. 3-PRIME end of clone FK0AAC42DF09 of strain 6-9 of Anopheles gambiae (African malaria mosquito)	NA
LOCMI09066-m1	61	45	104	83	3.86569	2.192	13.0761	14.8004	13.9383	3.02885	up	2.20221	0.0119465	0.0815501	yes	NA	NA	NA	PREDICTED: transmembrane protein 183 isoform X1 [Athalia rosae]	PREDICTED: Nasonia vitripennis protein takeout-like (LOC100123369), mRNA	NA
LOCMI02936-m1	665	593	1331	895	39.5137	27.084	156.911	149.64	153.276	33.2989	up	2.20258	0.00850612	0.0743522	yes	NA	GO:0003924(GTPase activity);GO:0005525(GTP binding);GO:0005737(cytoplasm);GO:0005783(endoplasmic reticulum);GO:0005794(Golgi apparatus);GO:0007029(endoplasmic reticulum organization);GO:0007528(neuromuscular junction development);GO:0008582(regulation of synaptic growth at neuromuscular junction);GO:0012505(endomembrane system);GO:0016320(endoplasmic reticulum membrane fusion);GO:0031114(regulati…	NA	PREDICTED: atlastin isoform X5 [Harpegnathos saltator]	Anopheles gambiae str. PEST AGAP000803-PA (AgaP_AGAP000803) mRNA, complete cds	Atlastin OS=Drosophila melanogaster GN=atl PE=1 SV=1
LOCMI02186-m1	247	191	460	320	37.4063	22.2338	138.215	136.363	137.289	29.8201	up	2.20286	0.042024	0.12487	yes	Rab-protein 10	GO:0005794(Golgi apparatus);GO:0032593(insulin-responsive compartment);GO:0032869(cellular response to insulin stimulus)	ko04144(Endocytosis)	PREDICTED: ras-related protein Rab-10 isoform X1 [Apis mellifera]	PREDICTED: Plutella xylostella protein takeout (LOC105381103), mRNA	Ras-related protein Rab-10 OS=Caenorhabditis elegans GN=rab-10 PE=1 SV=2
LOCMI15016-m1	218	174	415	283	7.31571	4.48829	27.631	26.7231	27.1771	5.902	up	2.20311	0.0271349	0.106503	yes	NA	NA	NA	hypothetical protein L798_06018 [Zootermopsis nevadensis]	PREDICTED: Papilio xuthus lutropin-choriogonadotropic hormone receptor-like (LOC106120613), mRNA	Transmembrane protein 131-like OS=Homo sapiens GN=KIAA0922 PE=1 SV=2
LOCMI00039-m1	76	76	155	111	23.1379	17.7851	93.625	95.0897	94.3574	20.4615	up	2.20522	0.0151896	0.0878434	yes	NA	GO:0005739(mitochondrion)	NA	hypothetical protein L798_09895 [Zootermopsis nevadensis]	Anopheles gambiae str. PEST AGAP002777-PA (AgaP_AGAP002777) mRNA, complete cds	28S ribosomal protein S33, mitochondrial OS=Homo sapiens GN=MRPS33 PE=1 SV=1
LOCMI07265-m1	270	133	406	324	40.8895	15.4822	121.99	138.068	130.029	28.1858	up	2.20579	0.0320021	0.112838	yes	probable signal peptidase complex subunit 2	GO:0005787(signal peptidase complex);GO:0006465(signal peptide processing);GO:0008233(peptidase activity);GO:0045047(protein targeting to ER)	ko03060(Protein export)	putative signal peptidase complex subunit 2 [Zootermopsis nevadensis]	Homo sapiens signal peptidase complex subunit 2 homolog (S. cerevisiae), mRNA (cDNA clone MGC:75029 IMAGE:6092500), complete cds	Probable signal peptidase complex subunit 2 OS=Xenopus tropicalis GN=spcs2 PE=2 SV=1
LOCMI06229-m1	110	56	163	136	7.1082	2.78155	20.8979	24.7289	22.8134	4.94487	up	2.20588	0.0260648	0.104137	yes	NA	GO:0000166(nucleotide binding);GO:0005388(calcium-transporting ATPase activity);GO:0005777(peroxisome);GO:0005783(endoplasmic reticulum);GO:0005794(Golgi apparatus);GO:0006816(calcium ion transport);GO:0012505(endomembrane system);GO:0015410(manganese-transporting ATPase activity);GO:0016021(integral component of membrane);GO:0019722(calcium-mediated signaling);GO:0042044(fluid transport);GO:0046…	NA	Calcium-transporting ATPase type 2C member 1 [Zootermopsis nevadensis]	Mus musculus cDNA clone IMAGE:5364638, containing frame-shift errors	Calcium-transporting ATPase type 2C member 1 OS=Rattus norvegicus GN=Atp2c1 PE=2 SV=1
LOCMI14640-m1	386	282	702	494	35.9593	20.1932	129.751	129.494	129.622	28.0762	up	2.20689	0.0492666	0.132488	yes	protein transport protein sec13	GO:0000776(kinetochore);GO:0005654(nucleoplasm);GO:0031080(nuclear pore outer ring);GO:0032008(positive regulation of TOR signaling);GO:0070062(extracellular exosome)	ko03013(RNA transport);ko04141(Protein processing in endoplasmic reticulum)	SEC13-like protein [Zootermopsis nevadensis]	Gallus gallus finished cDNA, clone ChEST86d14	Protein SEC13 homolog OS=Bos taurus GN=SEC13 PE=2 SV=1
LOCMI15901-m1	111	137	262	171	5.94914	5.64396	27.86	25.7886	26.8243	5.79655	up	2.21027	0.0280536	0.107712	yes	glycerol kinase	GO:0004370(glycerol kinase activity);GO:0005739(mitochondrion);GO:0006071(glycerol metabolic process);GO:0006641(triglyceride metabolic process);GO:0046167(glycerol-3-phosphate biosynthetic process)	ko00561(Glycerolipid metabolism)	hypothetical protein g.22224 [Clastoptera arizonana]	H.sapiens mRNA for glycerol kinase testis specific 1	Glycerol kinase 3 OS=Homo sapiens GN=GK3P PE=2 SV=2
LOCMI13450-m1	143	160	295	231	8.07453	6.94437	33.0485	36.7023	34.8754	7.50945	up	2.21543	0.0281148	0.107712	yes	ALG8, alpha-1,3-glucosyltransferase	GO:0005783(endoplasmic reticulum);GO:0005789(endoplasmic reticulum membrane);GO:0006487(protein N-linked glycosylation);GO:0006490(oligosaccharide-lipid intermediate biosynthetic process);GO:0016020(membrane);GO:0016021(integral component of membrane);GO:0016740(transferase activity);GO:0016758(transferase activity, transferring hexosyl groups);GO:0042281(dolichyl pyrophosphate Man9GlcNAc2 alpha-…	ko00510(N-Glycan biosynthesis)	putative dolichyl pyrophosphate Glc1Man9GlcNAc2 alpha-1,3-glucosyltransferase [Zootermopsis nevadensis]	PREDICTED: Wasmannia auropunctata protein FAN (LOC105459517), transcript variant X2, mRNA	Probable dolichyl pyrophosphate Glc1Man9GlcNAc2 alpha-1,3-glucosyltransferase OS=Homo sapiens GN=ALG8 PE=1 SV=2
LOCMI16708-m1	143	79	260	153	5.12083	2.17452	18.4725	15.4168	16.9447	3.64768	up	2.21578	0.0246223	0.101278	yes	NA	NA	NA	PREDICTED: mitogen-activated protein kinase kinase kinase 11-like [Megachile rotundata]	Schistocerca americana transcription factor hunchback (hunchback) mRNA, complete cds	Mitogen-activated protein kinase kinase kinase OS=Drosophila melanogaster GN=slpr PE=1 SV=1
LOCMI03606-m1	43	32.5	80.5	55.5	15.1172	8.78251	56.1498	54.903	55.5264	11.9499	up	2.21618	0.0391336	0.121727	yes	NA	GO:0016063(rhodopsin biosynthetic process);GO:0045494(photoreceptor cell maintenance)	NA	hypothetical protein L798_06369 [Zootermopsis nevadensis]	NA	NA
LOCMI09544-m1	205	343.5	579.5	366	37.602	48.4301	210.892	188.902	199.897	43.0161	up	2.21631	0.0178963	0.0909246	yes	NA	GO:0005759(mitochondrial matrix);GO:0006879(cellular iron ion homeostasis);GO:0008198(ferrous iron binding);GO:0036455(iron-sulfur transferase activity);GO:0044571([2Fe-2S] cluster assembly);GO:0051537(2 iron, 2 sulfur cluster binding);GO:0051539(4 iron, 4 sulfur cluster binding);GO:0097428(protein maturation by iron-sulfur cluster transfer)	NA	PREDICTED: uncharacterized protein LOC109034224 [Bemisia tabaci]	Danio rerio si:ch211-191d15.2 (si:ch211-191d15.2), mRNA	Iron-sulfur cluster assembly enzyme ISCU, mitochondrial OS=Mus musculus GN=Iscu PE=1 SV=1
LOCMI14478-m1	104	92	207	143	5.28616	3.5944	20.875	20.4523	20.6636	4.44028	up	2.21837	0.0244557	0.100995	yes	NA	NA	NA	hypothetical protein L798_01221 [Zootermopsis nevadensis]	Pediculus humanus corporis NEDD8-conjugating enzyme Ubc12, putative, mRNA	Uncharacterized protein KIAA2013 homolog OS=Xenopus laevis PE=2 SV=1
LOCMI08131-m1	535	448	1008	744	29.4762	18.9726	110.186	115.343	112.765	24.2244	up	2.21878	0.014118	0.0858587	yes	NA	GO:0004177(aminopeptidase activity);GO:0005737(cytoplasm);GO:0006508(proteolysis);GO:0008235(metalloexopeptidase activity);GO:0030145(manganese ion binding)	NA	putative aminopeptidase NPEPL1 [Zootermopsis nevadensis]	PREDICTED: Halyomorpha halys coiled-coil domain-containing protein 47 (LOC106679186), transcript variant X1, mRNA	Probable aminopeptidase NPEPL1 OS=Homo sapiens GN=NPEPL1 PE=1 SV=3
LOCMI09668-m1	33.3333	35.8333	75.5	47.5	1.78007	1.47088	7.99933	7.13758	7.56846	1.62547	up	2.21914	0.0273594	0.107032	yes	NA	NA	NA	SET and MYND domain-containing protein 4 [Zootermopsis nevadensis]	NA	Histone-lysine N-methyltransferase SMYD3 OS=Mus musculus GN=Smyd3 PE=2 SV=1
LOCMI17168-m1	144.633	92.1667	234.533	191.2	7.44114	3.64482	23.94	27.6795	25.8098	5.54298	up	2.21918	0.0168584	0.0905867	yes	NA	NA	NA	PREDICTED: carotenoid isomerooxygenase isoform X1 [Trichogramma pretiosum]	Pediculus humanus corporis cAMP-dependent protein kinase catalytic subunit, putative, mRNA	Carotenoid isomerooxygenase OS=Galleria mellonella GN=ninaB PE=1 SV=1
LOCMI01749-m1	28	19	49	36	5.20048	2.71251	18.0564	18.8143	18.4353	3.9565	up	2.22018	0.0382901	0.1211	yes	NA	NA	NA	hypothetical protein g.21591 [Clastoptera arizonana]	NA	NA
LOCMI03479-m1	3	1.5	5.5	3	0.641985	0.246733	2.33515	1.80644	2.0708	0.444359	up	2.22039	0.0451824	0.128484	yes	NA	NA	NA	PREDICTED: formimidoyltransferase-cyclodeaminase-like, partial [Limulus polyphemus]	PREDICTED: Bombyx mori serine/threonine-protein kinase RIO1 (LOC101739095), mRNA	Formimidoyltransferase-cyclodeaminase OS=Gallus gallus GN=FTCD PE=2 SV=1
LOCMI05611-m1	224	149	428	259	36.9554	18.895	140.095	120.235	130.165	27.9252	up	2.2207	0.0172274	0.0908322	yes	signal peptidase complex catalytic subunit SEC11A	GO:0005787(signal peptidase complex);GO:0006465(signal peptide processing);GO:0008233(peptidase activity);GO:0008236(serine-type peptidase activity);GO:0012505(endomembrane system);GO:0016021(integral component of membrane)	ko03060(Protein export)	type I signal peptidase 21 kDa subunit [Locusta migratoria manilensis]	Strongyloides stercoralis genome assembly S_stercoralis_PV0001 ,scaffold SSTP_contig0000014	Signal peptidase complex catalytic subunit SEC11A OS=Bos taurus GN=SEC11A PE=2 SV=1
LOCMI13674-m1	198	147	369	255	11.0325	6.29588	40.7927	39.9804	40.3865	8.66417	up	2.22074	0.041867	0.124651	yes	F-box-like/WD repeat-containing protein TBL1XR1	GO:0000118(histone deacetylase complex);GO:0003714(transcription corepressor activity);GO:0006357(regulation of transcription from RNA polymerase II promoter);GO:0016575(histone deacetylation)	ko04310(Wnt signaling pathway)	F-box-like/WD repeat-containing protein TBL1XR1 [Zootermopsis nevadensis]	Homo sapiens mRNA; cDNA DKFZp686A0748 (from clone DKFZp686A0748)	F-box-like/WD repeat-containing protein TBL1X OS=Mus musculus GN=Tbl1x PE=1 SV=2
LOCMI16078-m1	99	167	278	181	23.3888	30.3264	130.307	120.324	125.315	26.8576	up	2.22216	0.00607112	0.0692528	yes	NADH dehydrogenase [ubiquinone] iron-sulfur protein 6	GO:0005739(mitochondrion);GO:0005747(mitochondrial respiratory chain complex I);GO:0008137(NADH dehydrogenase (ubiquinone) activity);GO:0022904(respiratory electron transport chain)	ko00190(Oxidative phosphorylation)	nadh dehydrogenase [Lasius niger]	PREDICTED: Drosophila kikkawai GRIP and coiled-coil domain-containing protein 1 (LOC108084868), mRNA	NADH dehydrogenase [ubiquinone] iron-sulfur protein 6, mitochondrial OS=Pongo pygmaeus GN=NDUFS6 PE=2 SV=1
LOCMI02796-m1	128	215.5	327	257.5	19.5855	25.3457	99.271	110.867	105.069	22.4656	up	2.22555	0.0177129	0.0908322	yes	NA	GO:0005783(endoplasmic reticulum);GO:0044389(ubiquitin-like protein ligase binding);GO:0051092(positive regulation of NF-kappaB transcription factor activity)	NA	hypothetical protein g.2735 [Graphocephala atropunctata]	Drosophila busckii chromosome 3L sequence	DDRGK domain-containing protein 1 OS=Drosophila erecta GN=GG24454 PE=3 SV=1
LOCMI16026-m1	231	211	482	314	13.2461	9.30015	54.8367	50.6646	52.7507	11.2731	up	2.2263	0.00481789	0.0650152	yes	serine palmitoyltransferase 1	GO:0004758(serine C-palmitoyltransferase activity);GO:0006686(sphingomyelin biosynthetic process);GO:0016021(integral component of membrane);GO:0030170(pyridoxal phosphate binding);GO:0035339(SPOTS complex);GO:0046511(sphinganine biosynthetic process);GO:0046512(sphingosine biosynthetic process);GO:0046513(ceramide biosynthetic process)	ko00600(Sphingolipid metabolism)	Serine palmitoyltransferase 1 [Zootermopsis nevadensis]	Locusta migratoria clone LmCesA10 carboxylesterase mRNA, complete cds	Serine palmitoyltransferase 1 OS=Mus musculus GN=Sptlc1 PE=1 SV=2
LOCMI07721-m1	19	9	33.5	19.5	6.9271	2.52216	24.2321	20.0047	22.1184	4.72463	up	2.22698	0.0295604	0.109867	yes	peroxisomal membrane protein PMP34	GO:0003735(structural constituent of ribosome);GO:0006412(translation)	ko04146(Peroxisome)	Peroxisomal membrane protein PMP34 [Zootermopsis nevadensis]	PREDICTED: Amyelois transitella menin (LOC106135391), mRNA	Peroxisomal membrane protein PMP34 OS=Mus musculus GN=Slc25a17 PE=1 SV=1
LOCMI15829-m1	127	67	220	142	8.40914	3.41	28.9015	26.4567	27.6791	5.90957	up	2.22767	0.0367437	0.119795	yes	NA	NA	NA	Lysophospholipid acyltransferase 5 [Zootermopsis nevadensis]	Locusta migratoria odorant receptor 56 mRNA, complete cds	Lysophospholipid acyltransferase 5 OS=Mus musculus GN=Lpcat3 PE=1 SV=1
LOCMI05483-m1	19.5	10.5	29	25.5	1.01206	0.418882	2.98619	3.72401	3.3551	0.71547	up	2.22939	0.033896	0.115521	yes	NA	NA	NA	Valyl-tRNA synthetase [Zootermopsis nevadensis]	PREDICTED: Orussus abietinus multidrug resistance protein homolog 49 (LOC105699776), transcript variant X5, mRNA	Probable valine--tRNA ligase, cytoplasmic OS=Dictyostelium discoideum GN=valS1 PE=3 SV=1
LOCMI13725-m1	106	69	182	137	16.2193	8.11533	55.2517	58.9856	57.1187	12.1673	up	2.23095	0.0278969	0.10762	yes	mitochondrial ribosomal protein S18B	GO:0003735(structural constituent of ribosome);GO:0005763(mitochondrial small ribosomal subunit);GO:0006412(translation)	ko05203(Viral carcinogenesis)	PREDICTED: 28S ribosomal protein S18b, mitochondrial [Musca domestica]	Pediculus humanus corporis trafficking protein particle complex protein, putative, mRNA	28S ribosomal protein S18b, mitochondrial OS=Pan troglodytes GN=MRPS18B PE=3 SV=1
LOCMI03104-m1	14	13	27	21	2.8711	2.04925	10.9858	12.1182	11.552	2.46018	up	2.23131	0.00826056	0.0732351	yes	NA	NA	NA	putative cardiolipin synthetase [Zootermopsis nevadensis]	Pediculus humanus corporis methylglutaconyl-CoA hydratase, putative, mRNA	NA
LOCMI15085-m1	42	31	75	57	2.50569	1.42158	8.87744	9.56868	9.22306	1.96363	up	2.23172	0.013492	0.0847618	yes	NA	NA	NA	hypothetical protein L798_15762 [Zootermopsis nevadensis]	PREDICTED: Halyomorpha halys venom protease (LOC106684214), mRNA	Zinc finger protein 596 OS=Homo sapiens GN=ZNF596 PE=2 SV=2
LOCMI02820-m1	54	53	108	82	10.4228	7.8632	41.3584	44.5354	42.9469	9.14301	up	2.23181	0.00437208	0.0640687	yes	NA	NA	NA	NA	PREDICTED: Parasteatoda tepidariorum actin-related protein 2/3 complex subunit 4 (LOC107453121), mRNA	NA
LOCMI05835-m1	51.2452	52.1952	102.46	80.2905	3.26855	2.55897	12.9659	14.4101	13.688	2.91376	up	2.23196	0.0168271	0.0905831	yes	NA	NA	NA	Mitochondrial sodium/hydrogen exchanger NHA2 [Zootermopsis nevadensis]	Xenopus laevis SP22 mRNA, complete cds	Mitochondrial sodium/hydrogen exchanger 9B2 OS=Xenopus tropicalis GN=slc9b2 PE=2 SV=1
LOCMI00774-m1	45	28.5	75.5	58.5	8.10311	3.94472	26.9734	29.6411	28.3072	6.02391	up	2.2324	0.0194647	0.0929866	yes	N-acylneuraminate-9-phosphatase	NA	ko00520(Amino sugar and nucleotide sugar metabolism)	Neurochondrin-like protein [Zootermopsis nevadensis]	PREDICTED: Tribolium castaneum armadillo repeat-containing protein 4 (LOC660456), transcript variant X1, mRNA	Glyceraldehyde 3-phosphate phosphatase OS=Pyrococcus furiosus (strain ATCC 43587 / DSM 3638 / JCM 8422 / Vc1) GN=PF1777 PE=3 SV=1
LOCMI07401-m1	1302	1031	2532	1715	120.911	73.5946	466.518	448.146	457.332	97.2529	up	2.23343	0.0222572	0.0980848	yes	NA	NA	NA	cd63 [Locusta migratoria]	PREDICTED: Bombus terrestris cyclin-dependent kinase 9 (LOC100650770), transcript variant X2, mRNA	CD63 antigen OS=Bos taurus GN=CD63 PE=2 SV=4
LOCMI08446-m1	62	59	116	98	4.16123	3.04379	15.4468	18.5078	16.9773	3.60251	up	2.23653	0.0476323	0.130697	yes	NA	NA	NA	Protein Dom3Z [Zootermopsis nevadensis]	PREDICTED: Acyrthosiphon pisum protein kinase C, brain isozyme (LOC100161464), transcript variant X4, mRNA	Decapping and exoribonuclease protein OS=Bos taurus GN=DXO PE=2 SV=1
LOCMI09878-m1	65	29	111	68	15.3563	5.26626	52.0289	45.2045	48.6167	10.3113	up	2.23723	0.033134	0.114575	yes	NA	NA	NA	PREDICTED: biogenesis of lysosome-related organelles complex 1 subunit 4-like [Nasonia vitripennis]	PREDICTED: Diaphorina citri RIMS-binding protein 2-like (LOC103509121), mRNA	NA
LOCMI11826-m1	284	231	531	399	14.8704	9.2971	55.1629	58.7863	56.9746	12.0837	up	2.23725	0.00958863	0.0768698	yes	NA	GO:0016021(integral component of membrane);GO:0055085(transmembrane transport)	NA	transport protein, putative [Pediculus humanus corporis]	PREDICTED: Cricetulus griseus tubulin alpha-1B chain (LOC100761720), transcript variant X1, mRNA	Major facilitator superfamily domain-containing protein 1 OS=Homo sapiens GN=MFSD1 PE=2 SV=2
LOCMI09216-m1	644	634	1357	939	50.8507	38.4798	212.589	208.63	210.609	44.6652	up	2.23734	0.0135996	0.0847618	yes	eukaryotic translation initiation factor 2 subunit 2	GO:0000022(mitotic spindle elongation);GO:0000049(tRNA binding);GO:0001677(formation of translation initiation ternary complex);GO:0003743(translation initiation factor activity);GO:0005525(GTP binding);GO:0005829(cytosol);GO:0005850(eukaryotic translation initiation factor 2 complex);GO:0005875(microtubule associated complex);GO:0006413(translational initiation);GO:0007052(mitotic spindle organi…	ko03013(RNA transport)	Eukaryotic translation initiation factor 2 subunit 2 [Zootermopsis nevadensis]	Drosophila melanogaster eIF-2 beta-subunit mRNA, complete cds	Eukaryotic translation initiation factor 2 subunit 2 OS=Drosophila melanogaster GN=eIF-2beta PE=1 SV=1
LOCMI15779-m1	1640	895	2854	1896	109.573	45.9637	378.324	356.45	367.387	77.7685	up	2.24004	0.0472776	0.130331	yes	Enolase	GO:0000015(phosphopyruvate hydratase complex);GO:0000287(magnesium ion binding);GO:0004634(phosphopyruvate hydratase activity);GO:0005737(cytoplasm);GO:0005811(lipid particle);GO:0005886(plasma membrane);GO:0006096(glycolytic process);GO:0010906(regulation of glucose metabolic process)	ko01200(Carbon metabolism);ko01230(Biosynthesis of amino acids);ko00010(Glycolysis / Gluconeogenesis);ko03018(RNA degradation)	enolase [Schistocerca gregaria]	Penaeus monodon phosphopyruvate hydratase mRNA, complete cds	Enolase OS=Drosophila melanogaster GN=Eno PE=1 SV=2
LOCMI11284-m1	134	117	291.083	171.167	2.40267	1.61253	10.3551	8.63591	9.49552	2.0076	up	2.24178	0.0391276	0.121727	yes	NA	NA	NA	PREDICTED: ribonuclease Y-like, partial [Ornithorhynchus anatinus]	Spodoptera frugiperda sequence from BAC clone 72H13	Micronuclear linker histone polyprotein OS=Tetrahymena thermophila (strain SB210) GN=MLH PE=1 SV=2
LOCMI08226-m1	85	47	150	98	4.79955	2.03991	16.8043	15.5707	16.1875	3.41973	up	2.24293	0.0370193	0.120097	yes	inositol hexakisphosphate kinase 2	NA	ko04070(Phosphatidylinositol signaling system)	PREDICTED: inositol hexakisphosphate kinase 1 isoform X1 [Cephus cinctus]	PREDICTED: Polistes canadensis rab-like protein 6 (LOC106790748), transcript variant X4, mRNA	Inositol hexakisphosphate kinase 3 OS=Homo sapiens GN=IP6K3 PE=1 SV=2
LOCMI08840-m1	139	116	275	190	13.7286	8.80646	53.8882	52.8038	53.346	11.2675	up	2.24321	0.029625	0.10996	yes	NA	NA	NA	hypothetical protein g.48599 [Graphocephala atropunctata]	Locusta migratoria mitochondrial COI gene for cytochrome oxidase subunit I, partial cds, isolate: LNN03	CD82 antigen OS=Mus musculus GN=Cd82 PE=1 SV=1
LOCMI13265-m1	18.1667	15.6667	37.875	24.1667	7.88949	5.22977	32.6344	29.5318	31.0831	6.55963	up	2.24444	0.00747595	0.0717938	yes	NA	NA	NA	endonuclease-reverse transcriptase [Eyprepocnemis plorans plorans]	NA	NA
LOCMI01797-m1	427	731.5	1268	775	41.3438	54.4414	243.585	211.147	227.366	47.8926	up	2.24714	0.0322953	0.113384	yes	60S ribosomal protein L7	GO:0000463(maturation of LSU-rRNA from tricistronic rRNA transcript (SSU-rRNA, 5.8S rRNA, LSU-rRNA));GO:0002181(cytoplasmic translation);GO:0003735(structural constituent of ribosome);GO:0022625(cytosolic large ribosomal subunit);GO:0044822(poly(A) RNA binding)	ko03010(Ribosome)	60S ribosomal protein L7 [Zootermopsis nevadensis]	Mus musculus RIKEN cDNA 4932417H02 gene, mRNA (cDNA clone IMAGE:6830307), partial cds	60S ribosomal protein L7 OS=Drosophila melanogaster GN=RpL7 PE=1 SV=2
LOCMI04107-m1	271	197	457	391	12.1811	6.80637	40.7552	49.4531	45.1042	9.49374	up	2.24821	0.0316209	0.112349	yes	NA	NA	NA	Nodal modulator 2 [Zootermopsis nevadensis]	Drosophila busckii chromosome X sequence	Nodal modulator 1 OS=Mus musculus GN=Nomo1 PE=1 SV=1
LOCMI09924-m1	105	68	171	145	7.7714	3.86857	25.1105	30.198	27.6542	5.81999	up	2.24841	0.0246549	0.101278	yes	NA	GO:0007186(G-protein coupled receptor signaling pathway);GO:0019236(response to pheromone)	NA	Integral membrane protein GPR180 [Zootermopsis nevadensis]	PREDICTED: Habropoda laboriosa toll-like receptor Tollo (LOC108571885), mRNA	NA
LOCMI08529-m1	215	74	290	255	7.46091	1.97386	19.9664	24.8996	22.433	4.71739	up	2.24957	0.041639	0.124313	yes	NA	NA	NA	Pyruvate dehydrogenase phosphatase regulatory subunit, mitochondrial [Zootermopsis nevadensis]	PREDICTED: Trichogramma pretiosum small conductance calcium-activated potassium channel protein (LOC106651318), mRNA	Pyruvate dehydrogenase phosphatase regulatory subunit, mitochondrial OS=Mus musculus GN=Pdpr PE=1 SV=1
LOCMI00399-m1	48	72	123	88	4.61727	5.32364	23.4746	23.8192	23.6469	4.97046	up	2.2502	0.00272476	0.0625273	yes	NA	NA	NA	hypothetical protein L798_01679 [Zootermopsis nevadensis]	PREDICTED: Drosophila kikkawai pro-resilin (LOC108076593), mRNA	Lipid droplet-associated hydrolase OS=Drosophila melanogaster GN=CG9186 PE=2 SV=1
LOCMI17189-m1	515	218	900	521	12.5484	4.0829	43.5083	35.7205	39.6144	8.31564	up	2.25213	0.0326358	0.114033	yes	NA	GO:0000122(negative regulation of transcription from RNA polymerase II promoter);GO:0000166(nucleotide binding);GO:0003677(DNA binding);GO:0003714(transcription corepressor activity);GO:0004672(protein kinase activity);GO:0004674(protein serine/threonine kinase activity);GO:0005515(protein binding);GO:0005524(ATP binding);GO:0005634(nucleus);GO:0005737(cytoplasm);GO:0006351(transcription, DNA-tem…	NA	Homeodomain-interacting protein kinase 2-like Protein [Tribolium castaneum]	PREDICTED: Polistes dominula DNA ligase 3 (LOC107072701), transcript variant X1, mRNA	Homeodomain-interacting protein kinase 2 OS=Homo sapiens GN=HIPK2 PE=1 SV=2
LOCMI04237-m1	246	299.5	550	418.5	13.2326	12.3834	58.6979	63.344	61.0209	12.808	up	2.25226	0.0258418	0.103813	yes	NA	GO:0003743(translation initiation factor activity);GO:0005852(eukaryotic translation initiation factor 3 complex)	NA	Eukaryotic translation initiation factor 3 subunit L [Zootermopsis nevadensis]	PREDICTED: Dinoponera quadriceps hemocyte protein-glutamine gamma-glutamyltransferase-like (LOC106746091), mRNA	Eukaryotic translation initiation factor 3 subunit L OS=Aedes aegypti GN=AAEL009617 PE=3 SV=1
LOCMI06573-m1	28	24	52	42	7.58603	4.99804	27.9517	32.0188	29.9853	6.29203	up	2.25266	0.0170902	0.0908322	yes	NA	NA	NA	PREDICTED: mitochondrial ubiquitin ligase activator of nfkb 1 [Megachile rotundata]	PREDICTED: Aplysia californica myosin heavy chain, striated muscle (LOC101851430), mRNA	NA
LOCMI05214-m1	292.333	492.417	798.917	573.583	80.6821	104.463	437.471	445.446	441.459	92.5727	up	2.25362	0.0115837	0.0808657	yes	60S ribosomal protein L35	GO:0000022(mitotic spindle elongation);GO:0003735(structural constituent of ribosome);GO:0005840(ribosome);GO:0006412(translation);GO:0007052(mitotic spindle organization);GO:0022625(cytosolic large ribosomal subunit);GO:0051298(centrosome duplication)	ko03010(Ribosome)	PREDICTED: 60S ribosomal protein L35 [Halyomorpha halys]	Mus musculus chromosome 18, clone RP24-80J4, complete sequence	60S ribosomal protein L35 OS=Mus musculus GN=Rpl35 PE=1 SV=1
LOCMI15491-m1	3021	2086.5	5845	3721	116.925	62.0738	448.84	405.245	427.043	89.4996	up	2.25443	0.0124339	0.0826807	yes	endoplasmin	GO:0005524(ATP binding);GO:0005615(extracellular space);GO:0005811(lipid particle);GO:0006457(protein folding);GO:0006950(response to stress);GO:0007494(midgut development);GO:0012505(endomembrane system);GO:0051082(unfolded protein binding);GO:0061031(endodermal digestive tract morphogenesis)	ko04141(Protein processing in endoplasmic reticulum)	PREDICTED: endoplasmin [Tribolium castaneum]	PREDICTED: Athalia rosae Golgi apparatus protein 1 (LOC105686354), transcript variant X2, mRNA	Endoplasmin OS=Canis lupus familiaris GN=HSP90B1 PE=1 SV=1
LOCMI15696-m1	213	421.667	593.167	492.833	30.6838	46.6907	169.533	199.769	184.651	38.6872	up	2.25487	0.0289473	0.108966	yes	glutathione S-transferase	NA	ko00590(Arachidonic acid metabolism);ko00480(Glutathione metabolism);ko00980(Metabolism of xenobiotics by cytochrome P450);ko00982(Drug metabolism - cytochrome P450)	glutathione S-transferase sigma 1 [Locusta migratoria]	Blattella germanica allergen Bla g 5 mRNA, partial cds	Glutathione S-transferase OS=Blattella germanica PE=1 SV=3
LOCMI08363-m1	275.95	236.754	524.038	408.303	17.6771	11.6577	66.603	73.5977	70.1003	14.6674	up	2.25681	0.0074317	0.0716171	yes	NA	NA	NA	Sugar phosphate exchanger 2 [Zootermopsis nevadensis]	Pediculus humanus corporis myosin XV, putative, mRNA	NA
LOCMI11542-m1	247	195	511	314	17.0426	10.342	69.9534	60.9633	65.4584	13.6923	up	2.25721	0.0147036	0.0870146	yes	vacuolar protein sorting 4 homolog A	GO:0005634(nucleus);GO:0007033(vacuole organization);GO:0008568(microtubule-severing ATPase activity);GO:0031122(cytoplasmic microtubule organization)	ko04144(Endocytosis)	PREDICTED: vacuolar protein sorting-associated protein 4B [Agrilus planipennis]	PREDICTED: Neodiprion lecontei uncharacterized LOC107223460 (LOC107223460), mRNA	Vacuolar protein sorting-associated protein 4A OS=Homo sapiens GN=VPS4A PE=1 SV=1
LOCMI11739-m1	589	518	1157	862	41.3158	27.9294	161.021	170.14	165.581	34.6226	up	2.25775	0.00635828	0.0696047	yes	NA	GO:0005739(mitochondrion);GO:0015993(molecular hydrogen transport);GO:0047988(hydroxyacid-oxoacid transhydrogenase activity)	NA	putative hydroxyacid-oxoacid transhydrogenase, mitochondrial [Zootermopsis nevadensis]	Gallus gallus finished cDNA, clone ChEST144n22	Probable hydroxyacid-oxoacid transhydrogenase, mitochondrial OS=Anopheles gambiae GN=AGAP006646 PE=3 SV=3
LOCMI05231-m1	96	86	201	134	4.00425	2.75727	16.6339	15.7273	16.1806	3.38076	up	2.25885	0.00527739	0.0670391	yes	NA	GO:0004222(metalloendopeptidase activity);GO:0005739(mitochondrion);GO:0006518(peptide metabolic process);GO:0006627(protein processing involved in protein targeting to mitochondrion)	NA	Mitochondrial intermediate peptidase [Zootermopsis nevadensis]	Homo sapiens mitochondrial intermediate peptidase, mRNA (cDNA clone MGC:10491 IMAGE:4053687), complete cds	Mitochondrial intermediate peptidase OS=Homo sapiens GN=MIPEP PE=1 SV=2
LOCMI16442-m1	286	197	495	395	10.9404	5.79247	37.5681	42.517	40.0426	8.36641	up	2.25885	0.012528	0.0826988	yes	cullin-2	GO:0000152(nuclear ubiquitin ligase complex);GO:0006511(ubiquitin-dependent protein catabolic process);GO:0007281(germ cell development);GO:0007295(growth of a germarium-derived egg chamber);GO:0008582(regulation of synaptic growth at neuromuscular junction);GO:0016567(protein ubiquitination);GO:0022008(neurogenesis);GO:0031462(Cul2-RING ubiquitin ligase complex);GO:0031625(ubiquitin protein liga…	ko04120(Ubiquitin mediated proteolysis)	hypothetical protein g.31930 [Graphocephala atropunctata]	Homo sapiens mRNA; cDNA DKFZp686F0213 (from clone DKFZp686F0213)	Cullin-2 OS=Mus musculus GN=Cul2 PE=1 SV=2
LOCMI07992-m1	147.893	91.8063	277.316	176.119	16.9941	8.10876	63.2228	56.945	60.0839	12.5514	up	2.25913	0.0175962	0.0908322	yes	NA	NA	NA	ATP synthase subunit s, mitochondrial [Zootermopsis nevadensis]	NA	ATP synthase subunit s, mitochondrial OS=Pongo abelii GN=ATP5S PE=2 SV=1
LOCMI06318-m1	41	22	63	54.1667	2.42642	1.00078	7.39728	9.02016	8.20872	1.7136	up	2.26013	0.0276071	0.107315	yes	NA	NA	NA	U11/U12 small nuclear ribonucleoprotein 48 kDa protein [Zootermopsis nevadensis]	Pediculus humanus corporis conserved hypothetical protein, mRNA	U11/U12 small nuclear ribonucleoprotein 48 kDa protein OS=Homo sapiens GN=SNRNP48 PE=1 SV=2
LOCMI04917-m1	42	35	87	56	3.58473	2.29618	14.7325	13.4491	14.0908	2.94046	up	2.26064	0.00658492	0.0699455	yes	NA	GO:0000049(tRNA binding);GO:0005759(mitochondrial matrix);GO:0042780(tRNA 3'-end processing)	NA	hypothetical protein AMK59_6297, partial [Oryctes borbonicus]	PREDICTED: Linepithema humile EH domain-containing protein 3 (LOC105679622), mRNA	Pentatricopeptide repeat-containing protein 1, mitochondrial OS=Mus musculus GN=Ptcd1 PE=2 SV=2
LOCMI16347-m1	33	15	58	35	3.89813	1.36196	13.5931	11.6335	12.6133	2.63005	up	2.26179	0.0287644	0.108766	yes	NA	GO:0002118(aggressive behavior);GO:0003676(nucleic acid binding);GO:0003700(transcription factor activity, sequence-specific DNA binding);GO:0005634(nucleus);GO:0007275(multicellular organism development);GO:0007417(central nervous system development);GO:0007517(muscle organ development);GO:0007530(sex determination);GO:0007617(mating behavior);GO:0007618(mating);GO:0007620(copulation);GO:0008049…	NA	putative fruitless, partial [Schistocerca gregaria]	PREDICTED: Polistes dominula ankyrin repeat and LEM domain-containing protein 2 (LOC107071511), mRNA	Sex determination protein fruitless OS=Drosophila melanogaster GN=fru PE=1 SV=1
LOCMI07108-m1	28.5	63.8333	85.5	72	0.750127	1.29143	4.46483	5.33239	4.89861	1.02078	up	2.26271	0.0271293	0.106503	yes	NA	NA	NA	PREDICTED: glucose dehydrogenase [FAD, quinone]-like isoform X1 [Cephus cinctus]	PREDICTED: Halyomorpha halys MFS-type transporter SLC18B1-like (LOC106688921), mRNA	Glucose dehydrogenase [FAD, quinone] OS=Drosophila melanogaster GN=Gld PE=3 SV=3
LOCMI14233-m1	431.72	310.585	719.353	636.714	4.66493	2.57962	15.4218	19.3592	17.3905	3.62228	up	2.26333	0.0467665	0.13006	yes	NA	NA	NA	PREDICTED: protein-methionine sulfoxide oxidase Mical isoform X4 [Neodiprion lecontei]	PREDICTED: Halyomorpha halys eukaryotic peptide chain release factor subunit 1 (LOC106685037), transcript variant X1, mRNA	Protein-methionine sulfoxide oxidase MICAL3 OS=Homo sapiens GN=MICAL3 PE=1 SV=2
LOCMI13717-m1	156	105	258.75	221.75	4.18427	2.16479	13.7697	16.7363	15.253	3.17453	up	2.26448	0.0292534	0.109373	yes	NA	NA	NA	Gamma-tubulin complex component 6 [Zootermopsis nevadensis]	Hypophthalmichthys molitrix microsatellite HysdE77-1 sequence	NA
LOCMI10087-m1	715	709	1419	1151	190.224	144.99	749.016	861.658	805.337	167.607	up	2.26451	0.0315095	0.112136	yes	protein translation factor SUI1 homolog	GO:0003743(translation initiation factor activity);GO:0006412(translation);GO:0006413(translational initiation);GO:0071456(cellular response to hypoxia)	ko03013(RNA transport)	PREDICTED: protein translation factor SUI1 homolog [Microplitis demolitor]	Anopheles gambiae G3 translation initiation factor homolog mRNA, complete cds	Protein translation factor SUI1 homolog OS=Anopheles gambiae GN=AGAP006459 PE=3 SV=1
LOCMI00734-m1	438.5	582.5	1071	758.5	108.819	111.113	527.32	529.653	528.486	109.966	up	2.26481	1.53135e-05	0.0484564	yes	eukaryotic translation initiation factor 1A	GO:0003743(translation initiation factor activity);GO:0006413(translational initiation)	ko03013(RNA transport)	eukaryotic translation initiation factor 1A [Coptotermes formosanus]	Sus scrofa eukaryotic translation initiation factor 1A, Y-linked (EIF1AY), mRNA	Eukaryotic translation initiation factor 1A, Y-chromosomal OS=Homo sapiens GN=EIF1AY PE=1 SV=4
LOCMI11747-m1	37	17	54	47.5	13.0078	4.59393	37.6657	46.9891	42.3274	8.80089	up	2.26587	0.0340879	0.115772	yes	NA	NA	NA	hypothetical protein L798_13592 [Zootermopsis nevadensis]	Apterogyna sp. za01 voucher CAS:ENT:0106304 DNA polymerase delta 1 catalytic subunit (POLD1) gene, partial cds	NA
LOCMI15509-m1	976	784	1881	1373	158.366	97.7821	605.549	626.876	616.212	128.074	up	2.26645	0.0229683	0.0988153	yes	ADP ribosylation factor at 79F	GO:0003924(GTPase activity);GO:0005525(GTP binding);GO:0005794(Golgi apparatus);GO:0005795(Golgi stack);GO:0006471(protein ADP-ribosylation);GO:0006892(post-Golgi vesicle-mediated transport);GO:0007155(cell adhesion);GO:0007269(neurotransmitter secretion);GO:0008360(regulation of cell shape);GO:0010883(regulation of lipid storage);GO:0016197(endosomal transport);GO:0032011(ARF protein signal tran…	ko04144(Endocytosis)	ADP ribosylation factor at 79F, isoform B [Drosophila melanogaster]	Locusta migratoria ADP-ribosylation factor 1 (lARF1) mRNA, complete cds	ADP-ribosylation factor 1 OS=Drosophila melanogaster GN=Arf79F PE=2 SV=2
LOCMI14915-m1	48	32	91	60	5.34907	2.74106	20.12	18.8143	19.4671	4.04507	up	2.26681	0.0229843	0.0988153	yes	hypothetical protein	NA	ko04391(Hippo signaling pathway -fly)	hypothetical protein g.24412 [Cuerna arida]	PREDICTED: Tribolium castaneum uncharacterized protein C18B11.02c (LOC661795), transcript variant X4, mRNA	Patj homolog OS=Drosophila melanogaster GN=Patj PE=1 SV=2
LOCMI03892-m1	243	176	430	344	11.0402	6.1463	38.7603	43.9772	41.3687	8.59324	up	2.26727	0.0118502	0.0811879	yes	NA	GO:0005096(GTPase activator activity);GO:0006909(phagocytosis);GO:0007298(border follicle cell migration);GO:0043087(regulation of GTPase activity)	NA	TBC1 domain family member 23 [Zootermopsis nevadensis]	PREDICTED: Cimex lectularius uncharacterized LOC106669909 (LOC106669909), mRNA	TBC1 domain family member 23 OS=Gallus gallus GN=TBC1D23 PE=2 SV=1
LOCMI15892-m1	131	96	222	194	55.2658	31.1306	185.818	230.296	208.057	43.1982	up	2.26793	0.0419256	0.124693	yes	AGAP000849-PA	GO:0003954(NADH dehydrogenase activity);GO:0005747(mitochondrial respiratory chain complex I);GO:0006120(mitochondrial electron transport, NADH to ubiquinone);GO:0019233(sensory perception of pain)	ko00190(Oxidative phosphorylation)	hypothetical protein L798_02749 [Zootermopsis nevadensis]	PREDICTED: Musca domestica RUN and FYVE domain-containing protein 2 (LOC101887448), transcript variant X3, mRNA	NADH dehydrogenase [ubiquinone] 1 beta subcomplex subunit 1 OS=Bos taurus GN=NDUFB1 PE=1 SV=1
LOCMI15099-m1	601	459	1035	904	44.1501	25.918	150.85	186.864	168.857	35.034	up	2.26897	0.0446007	0.127727	yes	NA	NA	NA	AGAP004845-PA [Anopheles gambiae str. PEST]	PREDICTED: Bactrocera cucurbitae exonuclease 3'-5' domain-containing protein 2 (LOC105221693), mRNA	Lysosome membrane protein 2 OS=Homo sapiens GN=SCARB2 PE=1 SV=2
LOCMI02068-m1	742	1157.33	1979	1401.33	144.159	172.834	762.841	766.091	764.466	158.497	up	2.27	0.0138401	0.0851601	yes	ribosomal protein S13	GO:0003729(mRNA binding);GO:0003735(structural constituent of ribosome);GO:0005730(nucleolus);GO:0005925(focal adhesion);GO:0006412(translation);GO:0016020(membrane);GO:0022627(cytosolic small ribosomal subunit);GO:0033119(negative regulation of RNA splicing);GO:0070062(extracellular exosome);GO:0070181(small ribosomal subunit rRNA binding)	ko03010(Ribosome)	40S ribosomal protein S13 [Coptotermes formosanus]	Spodoptera frugiperda ribosomal protein S13 mRNA, complete cds	40S ribosomal protein S13 OS=Spodoptera frugiperda GN=RpS13 PE=2 SV=3
LOCMI06517-m1	137.667	102.083	258.433	188.7	7.72905	4.40538	28.7869	29.8105	29.2987	6.06722	up	2.27173	0.0306131	0.110996	yes	glycosyltransferase 25 family member	NA	ko00310(Lysine degradation);ko00514(Other types of O-glycan biosynthesis)	hypothetical protein L798_02745, partial [Zootermopsis nevadensis]	Homo sapiens cDNA: FLJ22329 fis, clone HRC05659	Glycosyltransferase 25 family member OS=Aedes aegypti GN=AAEL003481 PE=3 SV=1
LOCMI08265-m1	245	269	557	383	13.4985	11.3921	60.8867	59.3768	60.1317	12.4453	up	2.27253	0.00128873	0.0610029	yes	Puff-specific protein Bx42	GO:0000398(mRNA splicing, via spliceosome);GO:0000790(nuclear chromatin);GO:0000974(Prp19 complex);GO:0001700(embryonic development via the syncytial blastoderm);GO:0005515(protein binding);GO:0005634(nucleus);GO:0035214(eye-antennal disc development);GO:0071011(precatalytic spliceosome);GO:0071013(catalytic step 2 spliceosome)	ko03040(Spliceosome);ko04330(Notch signaling pathway)	Puff-specific protein Bx42 [Zootermopsis nevadensis]	Homo sapiens nuclear protein Skip mRNA, complete cds	Puff-specific protein Bx42 OS=Drosophila melanogaster GN=Bx42 PE=1 SV=1
LOCMI11685-m1	326	323	663	519	4.45911	3.39598	17.9926	19.9755	18.984	3.92754	up	2.27309	0.0143543	0.086092	yes	NA	NA	NA	Piezo-type mechanosensitive ion channel component 2 [Melipona quadrifasciata]	PREDICTED: Plutella xylostella proton-coupled amino acid transporter 1 (LOC105391484), mRNA	Piezo-type mechanosensitive ion channel component OS=Drosophila melanogaster GN=Piezo PE=2 SV=1
LOCMI15914-m1	764	956.5	1794	1312	128.925	124.069	600.643	622.986	611.814	126.497	up	2.27399	0.0107541	0.0788342	yes	cytochrome c oxidase subunit IV	GO:0004129(cytochrome-c oxidase activity);GO:0005751(mitochondrial respiratory chain complex IV);GO:0006123(mitochondrial electron transport, cytochrome c to oxygen)	ko00190(Oxidative phosphorylation)	mitochondrial cytochrome c oxidase subunit IV [Locusta migratoria]	Rattus norvegicus TL0ADA28YM05 mRNA sequence	Cytochrome c oxidase subunit 4 isoform 1, mitochondrial (Fragment) OS=Gorilla gorilla gorilla GN=COX4I1 PE=3 SV=1
LOCMI15971-m1	256	271	534	422	42.9546	34.9519	177.771	199.243	188.507	38.9533	up	2.2748	0.0260328	0.104091	yes	AGAP006918-PA	GO:0005747(mitochondrial respiratory chain complex I);GO:0008137(NADH dehydrogenase (ubiquinone) activity)	ko00190(Oxidative phosphorylation)	NADH dehydrogenase [ubiquinone] 1 alpha subcomplex subunit 8 [Zootermopsis nevadensis]	PREDICTED: Acyrthosiphon pisum sialin (LOC100158694), mRNA	NADH dehydrogenase [ubiquinone] 1 alpha subcomplex subunit 8 OS=Pongo abelii GN=NDUFA8 PE=2 SV=1
LOCMI12804-m1	337	175	610	381	17.0121	6.79042	61.095	54.1192	57.6071	11.9012	up	2.27514	0.0248476	0.101643	yes	NA	NA	NA	PREDICTED: UV excision repair protein RAD23 homolog B [Neodiprion lecontei]	PREDICTED: Apis dorsata ADP-ribosylation factor 6-like (LOC102679748), mRNA	UV excision repair protein RAD23 homolog A OS=Mus musculus GN=Rad23a PE=1 SV=2
LOCMI08530-m1	65.3333	59.5833	127.5	101.393	6.4099	4.49338	24.8185	27.9913	26.4049	5.45164	up	2.27604	0.014913	0.0872843	yes	NA	NA	NA	Low-density lipoprotein receptor-related protein 12 [Zootermopsis nevadensis]	Pediculus humanus corporis conserved hypothetical protein, mRNA	NA
LOCMI03042-m1	9	7.5	19.5	11.75	2.58041	1.65287	11.0925	9.47945	10.286	2.11664	up	2.28083	0.024357	0.100879	yes	NA	NA	NA	NA	NA	NA
LOCMI06058-m1	9	7.5	19.5	11.75	1.89844	1.21604	8.16091	6.97417	7.56754	1.55724	up	2.28083	0.024357	0.100879	yes	NA	NA	NA	NA	NA	NA
LOCMI07732-m1	9	7.5	19.5	11.75	2.23346	1.43064	9.60107	8.2049	8.90298	1.83205	up	2.28083	0.024357	0.100879	yes	NA	NA	NA	NA	PREDICTED: Plutella xylostella myrosinase 1-like (LOC105389285), transcript variant X2, mRNA	NA
LOCMI15124-m1	9	7.5	19.5	11.75	2.76856	1.77339	11.9013	10.1707	11.036	2.27098	up	2.28083	0.024357	0.100879	yes	NA	NA	NA	NA	Locusta migratoria odorant receptor 132 mRNA, partial cds	NA
LOCMI14244-m1	129	87	266	151	9.29156	4.8167	38.0128	30.6038	34.3083	7.05413	up	2.28202	0.0383856	0.121179	yes	28S ribosomal protein S9	GO:0003735(structural constituent of ribosome);GO:0005739(mitochondrion);GO:0005763(mitochondrial small ribosomal subunit);GO:0006412(translation)	ko03010(Ribosome)	PREDICTED: 28S ribosomal protein S9, mitochondrial [Agrilus planipennis]	Homo sapiens cDNA FLJ26568 fis, clone LNF05406	28S ribosomal protein S9, mitochondrial OS=Homo sapiens GN=MRPS9 PE=1 SV=2
LOCMI08229-m1	112	136	280	177	7.36639	6.87555	36.5379	32.7574	34.6476	7.12097	up	2.28261	0.0404987	0.122862	yes	NA	GO:0070475(rRNA base methylation);GO:0071424(rRNA (cytosine-N4-)-methyltransferase activity)	NA	Putative S-adenosyl-L-methionine-dependent methyltransferase [Zootermopsis nevadensis]	PREDICTED: Cephus cinctus DEP domain-containing protein 5 (LOC107272540), transcript variant X3, mRNA	Probable methyltransferase-like protein 15 homolog OS=Drosophila melanogaster GN=CG14683 PE=2 SV=2
LOCMI11506-m1	410	357.333	817	608.333	27.0869	18.146	107.089	113.088	110.089	22.6164	up	2.28322	0.00651995	0.0698634	yes	NA	GO:0004197(cysteine-type endopeptidase activity);GO:0005829(cytosol);GO:0006508(proteolysis)	NA	PREDICTED: bleomycin hydrolase isoform X1 [Neodiprion lecontei]	PREDICTED: Copidosoma floridanum protein roadkill (LOC106636086), transcript variant X2, mRNA	Bleomycin hydrolase OS=Gallus gallus GN=BLMH PE=1 SV=1
LOCMI13974-m1	19.5	11	36	23	4.26564	1.84958	15.6243	14.1572	14.8907	3.05761	up	2.28394	0.0240786	0.10048	yes	NA	NA	NA	NA	NA	NA
LOCMI15015-m1	132	98	265	172	4.09038	2.33425	16.2924	14.9975	15.6449	3.21232	up	2.28401	0.0101956	0.0773017	yes	NA	NA	NA	hypothetical protein L798_06018 [Zootermopsis nevadensis]	PREDICTED: Apis dorsata transient receptor potential cation channel trpm-like (LOC102673464), mRNA	Transmembrane protein 131 OS=Homo sapiens GN=TMEM131 PE=1 SV=3
LOCMI01914-m1	12	7.5	19.5	17	3.89424	1.87083	12.5552	15.5235	14.0394	2.88254	up	2.28407	0.0335061	0.114961	yes	NA	GO:0005739(mitochondrion);GO:0006090(pyruvate metabolic process);GO:0006850(mitochondrial pyruvate transport);GO:0031305(integral component of mitochondrial inner membrane);GO:0050833(pyruvate transmembrane transporter activity)	NA	PREDICTED: mitochondrial pyruvate carrier 1-like [Plutella xylostella]	Drosophila melanogaster, chromosome 3R, region 91D-91E, BAC clone BACR44N12, complete sequence	Mitochondrial pyruvate carrier 1 OS=Drosophila melanogaster GN=Mpc1 PE=3 SV=1
LOCMI17531-m1	29.4687	27.2316	66.1984	40.5761	2.15409	1.53005	9.60059	8.34586	8.97323	1.84207	up	2.2843	0.0245565	0.101215	yes	NA	NA	NA	sulfotransferase [Locusta migratoria migratoria]	Riptortus pedestris mRNA for NADP-specific isocitrate dehydrogenase, complete cds, sequence id: Rped-0518	PDF receptor OS=Drosophila melanogaster GN=Pdfr PE=1 SV=2
LOCMI16764-m1	1668	4081	6088	4026	97.7346	183.802	707.744	663.782	685.763	140.768	up	2.28439	0.0202388	0.0941739	yes	ATP-dependent RNA helicase p62	GO:0004004(ATP-dependent RNA helicase activity);GO:0010501(RNA secondary structure unwinding);GO:0045893(positive regulation of transcription, DNA-templated)	ko03040(Spliceosome)	PREDICTED: ATP-dependent RNA helicase DBP2 [Nicrophorus vespilloides]	Human mRNA for nuclear p68 protein	ATP-dependent RNA helicase p62 OS=Drosophila melanogaster GN=Rm62 PE=1 SV=3
LOCMI07563-m1	308	217	534	446	11.0518	5.98514	38.0166	45.0316	41.5241	8.51848	up	2.28528	0.0216849	0.0972419	yes	NA	GO:0004842(ubiquitin-protein transferase activity);GO:0031462(Cul2-RING ubiquitin ligase complex);GO:0051438(regulation of ubiquitin-protein transferase activity)	NA	PREDICTED: protein zyg-11 homolog B-like isoform X2 [Neodiprion lecontei]	PREDICTED: Diaphorina citri lachesin (LOC103517131), mRNA	Protein zyg-11 homolog B OS=Mus musculus GN=Zyg11b PE=1 SV=2
LOCMI03640-m1	19.5	16.5	39.8333	27.6667	3.86484	2.51369	15.6636	15.4295	15.5466	3.18927	up	2.2853	0.0300452	0.110508	yes	NA	NA	NA	T-complex protein subunit delta [Locusta migratoria]	Schistosoma mattheei genome assembly S_mattheei_Denwood ,scaffold SMTD_scaffold0017558	T-complex protein 1 subunit delta OS=Ochlerotatus triseriatus PE=2 SV=1
LOCMI12206-m1	139	75	235	175	29.1124	12.0742	97.6519	103.134	100.393	20.5933	up	2.28541	0.0477826	0.1309	yes	NA	GO:0003674(molecular_function);GO:0005575(cellular_component);GO:0008150(biological_process)	NA	hypothetical protein g.38619 [Clastoptera arizonana]	Mus Musculus mRNA for AMMECR1 protein	AMME syndrome candidate gene 1 protein OS=Homo sapiens GN=AMMECR1 PE=1 SV=1
LOCMI01274-m1	4.26667	7.19286	11.5429	8.84286	0.30657	0.397259	1.64552	1.78786	1.71669	0.351915	up	2.28633	0.00737492	0.0715344	yes	ATPase, Na+/K+ transporting, alpha 3a polypeptide	GO:0001700(embryonic development via the syncytial blastoderm);GO:0001894(tissue homeostasis);GO:0005391(sodium:potassium-exchanging ATPase activity);GO:0005524(ATP binding);GO:0005634(nucleus);GO:0005737(cytoplasm);GO:0005886(plasma membrane);GO:0005890(sodium:potassium-exchanging ATPase complex);GO:0005918(septate junction);GO:0006812(cation transport);GO:0006813(potassium ion transport);GO:000…	ko04260(Cardiac muscle contraction);ko04261(Adrenergic signaling in cardiomyocytes)	Na+,K+ ATPase alpha-subunit 1C, partial [Oncopeltus fasciatus]	Gallus gallus ATPase, Na+/K+ transporting, alpha 2 polypeptide (ATP1A2), mRNA	Sodium/potassium-transporting ATPase subunit alpha OS=Drosophila melanogaster GN=Atpalpha PE=1 SV=3
LOCMI09935-m1	51	39	97	72	4.16049	2.44552	15.6998	16.5275	16.1137	3.303	up	2.28643	0.0172438	0.0908322	yes	NA	NA	NA	hypothetical protein g.14182 [Clastoptera arizonana]	PREDICTED: Nanorana parkeri dynein cytoplasmic 2 heavy chain 1 (DYNC2H1), mRNA	NA
LOCMI07266-m1	179	266	464	338	12.988	14.8355	66.7968	69.0088	67.9028	13.9117	up	2.28717	0.000854944	0.0610029	yes	NA	NA	NA	Fasciculation and elongation protein zeta-2 [Zootermopsis nevadensis]	Drosophila melanogaster BAC clone BACN25G24	Fasciculation and elongation protein zeta-2 OS=Mus musculus GN=Fez2 PE=2 SV=1
LOCMI15061-m1	332	273	690	454	8.76175	5.53793	36.1286	33.7138	34.9212	7.14984	up	2.28812	0.00699797	0.070887	yes	NCK-associated protein 1	GO:0000902(cell morphogenesis);GO:0001555(oocyte growth);GO:0001764(neuron migration);GO:0005515(protein binding);GO:0005737(cytoplasm);GO:0005886(plasma membrane);GO:0006909(phagocytosis);GO:0007010(cytoskeleton organization);GO:0007409(axonogenesis);GO:0007417(central nervous system development);GO:0007520(myoblast fusion);GO:0007528(neuromuscular junction development);GO:0008360(regulation of …	ko04810(Regulation of actin cytoskeleton)	Membrane-associated protein Hem [Zootermopsis nevadensis]	D.melanogaster dhem-2 mRNA	Membrane-associated protein Hem OS=Drosophila melanogaster GN=Hem PE=2 SV=1
LOCMI15304-m1	88.5867	132.061	242.899	158.75	14.949	17.1297	81.3242	75.3801	78.3522	16.0394	up	2.28835	0.0157989	0.0887052	yes	NA	NA	NA	NA	Drosophila melanogaster clone BACR29G15, complete sequence	NA
LOCMI08505-m1	13	4.5	18.3333	15.6667	1.03201	0.27459	2.88756	3.49958	3.19357	0.653299	up	2.28935	0.0381166	0.1211	yes	NA	NA	NA	hypothetical protein g.4458, partial [Clastoptera arizonana]	Drosophila melanogaster LD38452 full length cDNA	Longitudinals lacking protein, isoform G OS=Drosophila melanogaster GN=lola PE=1 SV=2
LOCMI01692-m1	78.5	65.8333	172.5	102.667	7.13295	4.59809	31.0984	26.25	28.6742	5.86552	up	2.28942	0.0305221	0.110959	yes	NA	GO:0000176(nuclear exosome (RNase complex));GO:0002805(regulation of antimicrobial peptide biosynthetic process);GO:0003677(DNA binding);GO:0003682(chromatin binding);GO:0005634(nucleus);GO:0005703(polytene chromosome puff);GO:0005705(polytene chromosome interband);GO:0006366(transcription from RNA polymerase II promoter);GO:0008023(transcription elongation factor complex);GO:0030707(ovarian foll…	NA	Transcription elongation factor SPT6, partial [Zootermopsis nevadensis]	PREDICTED: Trichogramma pretiosum ankyrin-2-like (LOC106651724), mRNA	Transcription elongation factor SPT6 OS=Drosophila melanogaster GN=Spt6 PE=1 SV=1
LOCMI01455-m1	8	5	15	10	3.52613	1.69399	13.1174	12.4025	12.7599	2.61006	up	2.28947	0.0333295	0.114666	yes	NA	NA	NA	NA	Mus musculus adult male liver tumor cDNA, RIKEN full-length enriched library, clone:C730019E20 product:SIMILAR TO ADENOSIN KINASE homolog [Mus musculus], full insert sequence	NA
LOCMI03556-m1	83	74	166	126	7.16696	4.91157	28.439	30.6145	29.5267	6.03926	up	2.28958	0.00444426	0.0644147	yes	NA	NA	NA	hypothetical protein L798_06463 [Zootermopsis nevadensis]	Rattus norvegicus 18 BAC CH230-178G23 (Children's Hospital Oakland Research Institute) complete sequence	NA
LOCMI17043-m1	27.5	20.5	52	38.5	1.65063	0.945809	6.19256	6.50247	6.34751	1.29822	up	2.28966	0.0207611	0.0952496	yes	NA	NA	NA	UDP-glucuronosyltransferase 2C1, partial [Zootermopsis nevadensis]	PREDICTED: Ceratina calcarata cadherin-87A-like (LOC108629325), mRNA	2-hydroxyacylsphingosine 1-beta-galactosyltransferase OS=Homo sapiens GN=UGT8 PE=2 SV=2
LOCMI08528-m1	820.333	1347.5	2425.17	1519.33	108.635	137.163	637.19	566.149	601.669	122.899	up	2.2915	0.025099	0.102028	yes	60S ribosomal protein L13	GO:0000022(mitotic spindle elongation);GO:0003735(structural constituent of ribosome);GO:0005840(ribosome);GO:0006412(translation);GO:0007052(mitotic spindle organization);GO:0022625(cytosolic large ribosomal subunit);GO:0051298(centrosome duplication)	ko03010(Ribosome)	60S ribosomal protein L13 [Zootermopsis nevadensis]	Lysiphlebus testaceipes ribosomal protein L13 (RpL13) mRNA, complete cds	60S ribosomal protein L13 OS=Spodoptera frugiperda GN=RpL13 PE=2 SV=1
LOCMI14590-m1	187.824	315.374	543.102	366.545	35.1056	45.3089	201.399	192.776	197.087	40.2072	up	2.29331	0.00207129	0.0610029	yes	60S ribosomal protein L8	GO:0002181(cytoplasmic translation);GO:0003735(structural constituent of ribosome);GO:0022625(cytosolic large ribosomal subunit)	ko03010(Ribosome)	PREDICTED: 60S ribosomal protein L8 isoform X2 [Orussus abietinus]	Lysiphlebus testaceipes ribosomal protein L8 (RpL8) mRNA, complete cds	60S ribosomal protein L8 OS=Anopheles gambiae GN=RpL8 PE=2 SV=2
LOCMI10187-m1	309	507	796	656	55.6413	70.1744	284.381	332.386	308.384	62.9079	up	2.29341	0.0447451	0.127882	yes	hypothetical protein	GO:0005739(mitochondrion);GO:0016021(integral component of membrane);GO:0031397(negative regulation of protein ubiquitination);GO:0031965(nuclear membrane);GO:0044325(ion channel binding);GO:0070062(extracellular exosome);GO:0072655(establishment of protein localization to mitochondrion);GO:0072656(maintenance of protein location in mitochondrion);GO:1903147(negative regulation of mitophagy);GO:1…	ko04080(Neuroactive ligand-receptor interaction)	PREDICTED: translocator protein isoform X1 [Diaphorina citri]	Gallus gallus finished cDNA, clone ChEST69g23	Translocator protein OS=Mus musculus GN=Tspo PE=1 SV=1
LOCMI08480-m1	830	477	1444	1067	12.4548	5.50184	42.9906	45.0528	44.0217	8.97831	up	2.2937	0.046071	0.129349	yes	NA	NA	NA	hypothetical protein g.46659, partial [Graphocephala atropunctata]	PREDICTED: Copidosoma floridanum glutamate decarboxylase (LOC106647933), mRNA	Chromodomain-helicase-DNA-binding protein 6 OS=Homo sapiens GN=CHD6 PE=1 SV=4
LOCMI02682-m1	118.833	92.8333	211.667	182.167	2.89786	1.7401	10.2409	12.4999	11.3704	2.31898	up	2.29373	0.0394977	0.122189	yes	NA	GO:0003674(molecular_function);GO:0005575(cellular_component);GO:0008150(biological_process)	NA	hypothetical protein L798_15197, partial [Zootermopsis nevadensis]	PREDICTED: Cimex lectularius probable 26S proteasome non-ATPase regulatory subunit 3 (LOC106668750), transcript variant X3, mRNA	Protein KIAA0100 OS=Mus musculus GN=Kiaa0100 PE=1 SV=1
LOCMI04547-m1	388	372	840	585	46.9596	34.6073	201.707	199.227	200.467	40.7835	up	2.29731	0.0196937	0.093052	yes	NA	NA	NA	Eukaryotic translation initiation factor 3 subunit J [Zootermopsis nevadensis]	PREDICTED: Apis dorsata solute carrier organic anion transporter family member 5A1-like (LOC102674330), transcript variant X2, misc_RNA	Eukaryotic translation initiation factor 3 subunit J OS=Bombyx mori PE=2 SV=1
LOCMI02056-m1	100	95	199	162	18.5732	13.5625	73.331	84.6643	78.9977	16.0679	up	2.29763	0.0292001	0.109221	yes	Rpn12 protein	GO:0005634(nucleus);GO:0005829(cytosol);GO:0008541(proteasome regulatory particle, lid subcomplex);GO:0043161(proteasome-mediated ubiquitin-dependent protein catabolic process);GO:0043248(proteasome assembly)	ko03050(Proteasome)	26S proteasome non-ATPase regulatory subunit 8 [Laodelphax striatella]	Anopheles gambiae str. PEST AGAP007029-PA (AgaP_AGAP007029) mRNA, complete cds	26S proteasome non-ATPase regulatory subunit 8 OS=Mus musculus GN=Psmd8 PE=1 SV=2
LOCMI17502-m1	53.2087	41.8183	110.044	71.5659	4.97254	3.00396	20.4037	18.8192	19.6115	3.98825	up	2.29787	0.00763715	0.0724549	yes	NA	NA	NA	PREDICTED: neurotensin receptor type 1-like [Stomoxys calcitrans]	PREDICTED: Apis mellifera zinc finger BED domain-containing protein 1-like (LOC727528), mRNA	NA
LOCMI07849-m1	96.5	133	243	176	10.6733	11.3072	53.3245	54.7752	54.0498	10.9903	up	2.29807	0.00300216	0.062593	yes	NA	GO:0000166(nucleotide binding);GO:0005524(ATP binding);GO:0016226(iron-sulfur cluster assembly);GO:0051539(4 iron, 4 sulfur cluster binding)	NA	Cytosolic Fe-S cluster assembly factor NUBP2-like protein [Zootermopsis nevadensis]	Schistocerca gregaria allatotropin receptor mRNA, complete cds	Cytosolic Fe-S cluster assembly factor NUBP2 homolog OS=Anopheles gambiae GN=AGAP010873 PE=3 SV=4
LOCMI09467-m1	1026	1208	2344	1765	32.2331	29.1712	146.104	156.027	151.065	30.7021	up	2.29876	0.0159034	0.0889735	yes	alpha glucosidase II alpha subunit-like	GO:0004558(alpha-1,4-glucosidase activity);GO:0005576(extracellular region);GO:0005875(microtubule associated complex);GO:0005975(carbohydrate metabolic process);GO:0012505(endomembrane system);GO:0017177(glucosidase II complex);GO:0030246(carbohydrate binding)	ko00510(N-Glycan biosynthesis);ko04141(Protein processing in endoplasmic reticulum)	Neutral alpha-glucosidase C [Myotis brandtii]	PREDICTED: Acyrthosiphon pisum otopetrin-2-like (LOC100161523), mRNA	Neutral alpha-glucosidase AB OS=Mus musculus GN=Ganab PE=1 SV=1
LOCMI12544-m1	382	385	862	578	45.1239	34.9571	202.022	192.119	197.071	40.0405	up	2.29918	0.00204292	0.0610029	yes	derlin-1	GO:0031648(protein destabilization)	ko04141(Protein processing in endoplasmic reticulum)	hypothetical protein g.19033 [Cuerna arida]	PREDICTED: Apis mellifera serine/threonine-protein kinase SMG1 (LOC727185), transcript variant X1, mRNA	Derlin-1 OS=Pongo abelii GN=DERL1 PE=2 SV=1
LOCMI15150-m1	90	78	200.5	121	2.85787	1.90382	12.6317	10.8115	11.7216	2.38085	up	2.29962	0.0267393	0.105888	yes	alanine--tRNA ligase	NA	ko00970(Aminoacyl-tRNA biosynthesis)	hypothetical protein g.11427 [Clastoptera arizonana]	PREDICTED: Cerapachys biroi kinase D-interacting substrate of 220 kDa (LOC105280364), transcript variant X5, mRNA	Alanine--tRNA ligase, mitochondrial OS=Drosophila melanogaster GN=Aats-ala-m PE=2 SV=1
LOCMI17050-m1	175.5	156.333	348	272	6.30504	4.31712	24.805	27.4966	26.1508	5.31108	up	2.29978	0.00864592	0.0747241	yes	NA	NA	NA	Serine/threonine-protein kinase unc-51 [Zootermopsis nevadensis]	PREDICTED: Eufriesea mexicana DET1 homolog (LOC108556268), transcript variant X1, mRNA	Serine/threonine-protein kinase ULK1 OS=Mus musculus GN=Ulk1 PE=1 SV=1
LOCMI04060-m1	11.8845	18.725	34.3052	21.8107	0.839631	1.01686	4.80856	4.33587	4.57221	0.928244	up	2.30032	0.0227485	0.0984936	yes	NA	NA	NA	PREDICTED: transmembrane and TPR repeat-containing protein 1-like isoform X2 [Copidosoma floridanum]	Lottia gigantea hypothetical protein partial mRNA	NA
LOCMI08113-m1	41	28	83	51	2.2802	1.19696	9.15831	7.98101	8.56966	1.73858	up	2.30133	0.0137184	0.0850239	yes	NA	NA	NA	PREDICTED: organic cation transporter protein isoform X1 [Microplitis demolitor]	PREDICTED: Apis cerana serine/threonine-protein phosphatase 6 regulatory subunit 3 (LOC107997195), mRNA	Organic cation transporter protein OS=Drosophila melanogaster GN=Orct PE=1 SV=1
LOCMI03158-m1	37	16	56	47	8.21548	2.73076	24.67	29.3649	27.0174	5.47312	up	2.30346	0.0284695	0.108366	yes	NA	GO:0005215(transporter activity);GO:0016021(integral component of membrane);GO:0055085(transmembrane transport)	NA	Hippocampus abundant transcript 1 protein [Zootermopsis nevadensis]	Homo sapiens mRNA; cDNA DKFZp667N1613 (from clone DKFZp667N1613)	Hippocampus abundant transcript 1 protein OS=Homo sapiens GN=MFSD14A PE=2 SV=2
LOCMI08117-m1	134	141	320	200	9.6517	7.80638	45.7297	40.5349	43.1323	8.72904	up	2.30487	0.0290426	0.108992	yes	protein farnesyltransferase subunit beta	GO:0004660(protein farnesyltransferase activity);GO:0005965(protein farnesyltransferase complex);GO:0018343(protein farnesylation)	ko00900(Terpenoid backbone biosynthesis)	Protein farnesyltransferase subunit beta [Zootermopsis nevadensis]	PREDICTED: Nicrophorus vespilloides calcium and integrin-binding family member 2 (LOC108569858), mRNA	Protein farnesyltransferase subunit beta OS=Homo sapiens GN=FNTB PE=1 SV=1
LOCMI04482-m1	89	81	181	138	9.99349	6.99107	40.3232	43.6019	41.9626	8.49228	up	2.30488	0.00452272	0.0645488	yes	ADP-ribose pyrophosphatase	GO:0005622(intracellular);GO:0005759(mitochondrial matrix);GO:0019144(ADP-sugar diphosphatase activity);GO:0034656(nucleobase-containing small molecule catabolic process);GO:0043262(adenosine-diphosphatase activity);GO:0046032(ADP catabolic process);GO:0046709(IDP catabolic process);GO:0047631(ADP-ribose diphosphatase activity);GO:0070062(extracellular exosome)	ko00230(Purine metabolism)	PREDICTED: ADP-ribose pyrophosphatase, mitochondrial isoform X1 [Nasonia vitripennis]	Homo sapiens ADP-ribose pyrosphosphatase NUDT9 (NUDT9) mRNA, complete cds	ADP-ribose pyrophosphatase, mitochondrial OS=Homo sapiens GN=NUDT9 PE=1 SV=1
LOCMI14407-m1	433	294	847	561	62.0731	32.3963	240.906	226.297	233.601	47.2347	up	2.30613	0.0215347	0.0970785	yes	Rho GDP dissociation inhibitor (GDI) alpha	GO:0005094(Rho GDP-dissociation inhibitor activity);GO:0005737(cytoplasm)	ko04962(Vasopressin-regulated water reabsorption);ko04722(Neurotrophin signaling pathway)	Rho GDP dissociation inhibitor [Schistocerca gregaria]	Anopheles gambiae str. PEST AGAP012168-PA (AgaP_AGAP012168) mRNA, complete cds	Rho GDP-dissociation inhibitor 1 OS=Mus musculus GN=Arhgdia PE=1 SV=3
LOCMI00824-m1	5.80952	3.25	9.36667	8	0.568089	0.244282	1.81723	2.20123	2.00923	0.406185	up	2.30643	0.0253728	0.10268	yes	NA	NA	NA	PREDICTED: netrin receptor UNC5B-like [Orussus abietinus]	PREDICTED: Plutella xylostella hemicentin-1 (LOC105384857), partial mRNA	NA
LOCMI17266-m1	126	72	210	171	5.06251	2.22362	16.7403	19.3326	18.0365	3.64306	up	2.30769	0.0177695	0.0908322	yes	NA	NA	NA	Tyrosine-protein kinase HTK16 [Zootermopsis nevadensis]	Schistocerca americana sine oculis-like protein mRNA, partial cds	Tyrosine-protein kinase shark OS=Drosophila melanogaster GN=shark PE=1 SV=2
LOCMI02976-m1	1	3	4	3	0.15625	0.360308	1.24002	1.31899	1.27951	0.258279	up	2.30858	0.0382648	0.1211	yes	NA	NA	NA	NA	PREDICTED: Dufourea novaeangliae rootletin (LOC107188818), mRNA	NA
LOCMI15120-m1	146	99	305	176	11.9434	6.22505	49.5022	40.5124	45.0073	9.08423	up	2.30872	0.0320141	0.112838	yes	NA	NA	NA	hypothetical protein RP20_CCG027301 [Aedes albopictus]	Mesobuthus martensii dscam12 mRNA, complete cds	DDB1- and CUL4-associated factor 12 OS=Gallus gallus GN=DCAF12 PE=2 SV=1
LOCMI09428-m1	157	84	284	190	19.0017	7.81455	68.1962	64.7062	66.4512	13.4081	up	2.30919	0.0480138	0.131055	yes	pyridoxine 5'-phosphate oxidase	GO:0004733(pyridoxamine-phosphate oxidase activity);GO:0042823(pyridoxal phosphate biosynthetic process)	ko00750(Vitamin B6 metabolism)	PREDICTED: pyridoxine-5'-phosphate oxidase-like [Papilio polytes]	PREDICTED: Trichogramma pretiosum myosin regulatory light chain sqh (LOC106651403), transcript variant X2, mRNA	Pyridoxine-5'-phosphate oxidase OS=Bos taurus GN=PNPO PE=2 SV=1
LOCMI14601-m1	3.29167	1.83333	6.1619	3.94206	0.336357	0.143999	1.24925	1.13347	1.19136	0.240178	up	2.31043	0.0239536	0.10048	yes	NA	NA	NA	hypothetical protein X975_05395, partial [Stegodyphus mimosarum]	PREDICTED: Sinocyclocheilus grahami trichohyalin-like (LOC107555232), mRNA	NA
LOCMI16065-m1	690	724	1568	1093	69.5447	56.09	313.553	309.981	311.767	62.8174	up	2.31123	0.0111408	0.0800745	yes	ATP synthase subunit gamma	GO:0000275(mitochondrial proton-transporting ATP synthase complex, catalytic core F(1));GO:0005739(mitochondrion);GO:0005811(lipid particle);GO:0006909(phagocytosis);GO:0015986(ATP synthesis coupled proton transport);GO:0015992(proton transport);GO:0046933(proton-transporting ATP synthase activity, rotational mechanism);GO:0046961(proton-transporting ATPase activity, rotational mechanism)	ko00190(Oxidative phosphorylation)	ATP synthase subunit gamma, mitochondrial [Zootermopsis nevadensis]	PREDICTED: Camelus dromedarius survival motor neuron protein (LOC105084773), mRNA	ATP synthase subunit gamma, mitochondrial OS=Drosophila melanogaster GN=ATPsyngamma PE=2 SV=2
LOCMI08031-m1	399	527	1057	673.5	88.594	89.9443	465.645	420.793	443.219	89.2691	up	2.31179	0.0401135	0.122796	yes	ubiquitin-like protein FUBI	GO:0003735(structural constituent of ribosome);GO:0022627(cytosolic small ribosomal subunit)	ko03010(Ribosome)	40S ribosomal protein S30 [Zootermopsis nevadensis]	Lysiphlebus testaceipes ribosomal protein S30 (RpS30) mRNA, complete cds	40S ribosomal protein S30 OS=Bos taurus GN=FAU PE=3 SV=1
LOCMI10827-m1	774.5	480.5	1526.5	942.5	180.095	85.8824	704.247	616.68	660.464	132.988	up	2.31218	0.0147713	0.0870977	yes	NA	GO:0003785(actin monomer binding);GO:0005938(cell cortex);GO:0015629(actin cytoskeleton);GO:0042989(sequestering of actin monomers)	NA	Profilin [Zootermopsis nevadensis]	Single read from an extremity of a full-length cDNA clone made from Anopheles gambiae total adult females. 5-PRIME end of clone FK0AAA22DF11 of strain 6-9 of Anopheles gambiae (African malaria mosquito)	Profilin OS=Apis mellifera PE=2 SV=1
LOCMI00788-m1	244	150	411	345	75.0588	35.4678	250.843	298.628	274.736	55.2633	up	2.31365	0.0212311	0.0963239	yes	proteasome subunit beta type-4	GO:0005839(proteasome core complex)	ko03050(Proteasome)	PREDICTED: proteasome subunit beta type-4 [Tribolium castaneum]	PREDICTED: Halyomorpha halys sulfite oxidase (LOC106682192), transcript variant X2, mRNA	Proteasome subunit beta type-4 (Fragment) OS=Xenopus laevis GN=psmb4 PE=2 SV=2
LOCMI14876-m1	29	13	51	33	4.13724	1.42557	14.4355	13.2473	13.8414	2.7814	up	2.3151	0.0447679	0.127882	yes	NA	NA	NA	Ly-6/neurotoxin 3 [Locusta migratoria]	PREDICTED: Halyomorpha halys apoptosis-inducing factor 3 (LOC106684430), transcript variant X3, mRNA	NA
LOCMI15761-m1	76	103.5	198	136	18.0998	18.9467	93.5568	91.138	92.3474	18.5233	up	2.31773	0.00442831	0.0644009	yes	cytochrome c oxidase subunit IV	GO:0004129(cytochrome-c oxidase activity);GO:0005751(mitochondrial respiratory chain complex IV);GO:0006123(mitochondrial electron transport, cytochrome c to oxygen)	ko00190(Oxidative phosphorylation)	mitochondrial cytochrome c oxidase subunit IV [Locusta migratoria]	Drosophila busckii chromosome 3L sequence	NA
LOCMI02574-m1	252	143	475	306.5	30.4996	13.3033	114.061	104.381	109.221	21.9015	up	2.31815	0.0248993	0.101643	yes	UBX domain-containing protein 6	NA	ko04141(Protein processing in endoplasmic reticulum)	UBX domain-containing protein [Locusta migratoria manilensis]	TPA_asm: Oryzias latipes strain Hd-rR, complete genome assembly, chromosome 4	UBX domain-containing protein 6 OS=Bos taurus GN=UBXN6 PE=2 SV=1
LOCMI08815-m1	161	149	323	261	7.85875	5.59043	31.2809	35.8482	33.5646	6.72459	up	2.31942	0.0234366	0.099598	yes	NA	GO:0000122(negative regulation of transcription from RNA polymerase II promoter);GO:0001701(in utero embryonic development);GO:0004857(enzyme inhibitor activity);GO:0005515(protein binding);GO:0005634(nucleus);GO:0005829(cytosol);GO:0006006(glucose metabolic process);GO:0008361(regulation of cell size);GO:0016567(protein ubiquitination);GO:0032869(cellular response to insulin stimulus);GO:0035264…	NA	WD and tetratricopeptide repeats protein 1, partial [Zootermopsis nevadensis]	PREDICTED: Eufriesea mexicana bromodomain adjacent to zinc finger domain protein 1A (LOC108548821), mRNA	WD and tetratricopeptide repeats protein 1 OS=Homo sapiens GN=WDTC1 PE=1 SV=2
LOCMI09912-m1	430	422	988	642	31.4319	23.7108	143.287	132.049	137.668	27.5713	up	2.31996	0.00625576	0.0696047	yes	GD18328 gene product from transcript GD18328-RA	GO:0000166(nucleotide binding);GO:0000381(regulation of alternative mRNA splicing, via spliceosome);GO:0000398(mRNA splicing, via spliceosome);GO:0003676(nucleic acid binding);GO:0003729(mRNA binding);GO:0005634(nucleus);GO:0005685(U1 snRNP);GO:0008143(poly(A) binding)	ko04214(Apoptosis - fly)	Nucleolysin TIAR [Zootermopsis nevadensis]	PREDICTED: Bombus terrestris SWI/SNF-related matrix-associated actin-dependent regulator of chromatin subfamily A containing DEAD/H box 1 homolog (LOC100645044), mRNA	Nucleolysin TIAR OS=Homo sapiens GN=TIAL1 PE=1 SV=1
LOCMI02631-m1	190	202	447	298	15.1647	12.3927	70.7844	66.9263	68.8554	13.7787	up	2.32113	0.00295689	0.062593	yes	sirtuin 3	GO:0000122(negative regulation of transcription from RNA polymerase II promoter);GO:0003682(chromatin binding);GO:0004407(histone deacetylase activity);GO:0005515(protein binding);GO:0005634(nucleus);GO:0005694(chromosome);GO:0005720(nuclear heterochromatin);GO:0005737(cytoplasm);GO:0005813(centrosome);GO:0005814(centriole);GO:0005819(spindle);GO:0005829(cytosol);GO:0005856(cytoskeleton);GO:00058…	ko05230(Central carbon metabolism in cancer)	NAD-dependent deacetylase sirtuin-2 [Zootermopsis nevadensis]	Danio rerio sirtuin 2 (silent mating type information regulation 2, homolog) 2 (S. cerevisiae), mRNA (cDNA clone MGC:77003 IMAGE:6805523), complete cds	NAD-dependent protein deacetylase sirtuin-2 OS=Mus musculus GN=Sirt2 PE=1 SV=2
LOCMI09498-m1	296	414	729	577	14.3535	15.4311	70.1362	78.7301	74.4332	14.8923	up	2.32138	0.0428342	0.125876	yes	CCR4-NOT transcription complex subunit	NA	ko03018(RNA degradation)	CCR4-NOT transcription complex subunit 6 [Atta colombica]	Strongyloides stercoralis genome assembly S_stercoralis_PV0001 ,scaffold SSTP_contig0000001	CCR4-NOT transcription complex subunit 6-like-A OS=Xenopus laevis GN=cnot6l-a PE=2 SV=1
LOCMI14443-m1	116.25	58.75	216.25	134.5	5.01903	1.94969	18.5239	16.3399	17.4319	3.48436	up	2.32276	0.023331	0.0994286	yes	NA	GO:0001755(neural crest cell migration);GO:0005887(integral component of plasma membrane);GO:0030215(semaphorin receptor binding);GO:0030335(positive regulation of cell migration);GO:0045499(chemorepellent activity);GO:0048843(negative regulation of axon extension involved in axon guidance);GO:0071526(semaphorin-plexin signaling pathway)	NA	RecName: Full=Semaphorin-1A; AltName: Full=Fasciclin IV; AltName: Full=Fasciclin-4; AltName: Full=Semaphorin-I; Short=Sema I; Flags: Precursor	Schistocerca americana fasciclin IV (Fas4) mRNA, complete cds	Semaphorin-1A OS=Schistocerca americana GN=SEMA-1A PE=1 SV=1
LOCMI14637-m1	18	6.5	32.5	18	2.68467	0.745183	9.61723	7.55422	8.58573	1.71492	up	2.3238	0.0402343	0.122796	yes	NA	NA	NA	NA	Drosophila busckii chromosome 3L sequence	NA
LOCMI00107-m1	1744	1127	3365	2272	26.8103	13.3171	102.634	98.2796	100.457	20.0637	up	2.32391	0.0357627	0.11824	yes	myosin, heavy chain 10, non-muscle	GO:0000281(mitotic cytokinesis);GO:0001736(establishment of planar polarity);GO:0003774(motor activity);GO:0005524(ATP binding);GO:0005829(cytosol);GO:0005856(cytoskeleton);GO:0005938(cell cortex);GO:0006936(muscle contraction);GO:0007297(ovarian follicle cell migration);GO:0007298(border follicle cell migration);GO:0007391(dorsal closure);GO:0007395(dorsal closure, spreading of leading edge cell…	ko04530(Tight junction)	PREDICTED: myosin heavy chain, non-muscle [Cephus cinctus]	Mus musculus mRNA for nonmuscle heavy chain myosin II-A (Myh9 gene)	Myosin heavy chain, non-muscle OS=Drosophila melanogaster GN=zip PE=1 SV=2
LOCMI01178-m1	69	38	119	91	8.42009	3.56437	28.8113	31.247	30.0292	5.99223	up	2.3252	0.0297047	0.11015	yes	NA	NA	NA	NADH pyrophosphatase, putative [Pediculus humanus corporis]	Drosophila busckii chromosome X sequence	Nucleoside diphosphate-linked moiety X motif 13 OS=Homo sapiens GN=NUDT13 PE=2 SV=3
LOCMI15965-m1	1591	1131	3266	2079	58.2932	31.8524	237.418	214.339	225.879	45.0728	up	2.32522	0.00987284	0.0772148	yes	aconitate hydratase	GO:0003994(aconitate hydratase activity);GO:0005739(mitochondrion);GO:0005811(lipid particle);GO:0006099(tricarboxylic acid cycle);GO:0051539(4 iron, 4 sulfur cluster binding)	ko01200(Carbon metabolism);ko01210(2-Oxocarboxylic acid metabolism);ko01230(Biosynthesis of amino acids);ko00020(Citrate cycle (TCA cycle));ko00630(Glyoxylate and dicarboxylate metabolism)	Aconitate hydratase, mitochondrial [Zootermopsis nevadensis]	Drosophila melanogaster, chromosome 3R, region 86D1-86E1, BAC clone BACR48M21, complete sequence	Aconitate hydratase, mitochondrial OS=Mus musculus GN=Aco2 PE=1 SV=1
LOCMI03707-m1	119	267	378	312	11.9939	20.6851	75.5886	88.485	82.0368	16.3395	up	2.3279	0.0200868	0.093779	yes	AAEL008366-PA	GO:0003863(3-methyl-2-oxobutanoate dehydrogenase (2-methylpropanoyl-transferring) activity);GO:0017086(3-methyl-2-oxobutanoate dehydrogenase (lipoamide) complex);GO:0046949(fatty-acyl-CoA biosynthetic process)	ko00640(Propanoate metabolism);ko00280(Valine, leucine and isoleucine degradation)	2-oxoisovalerate dehydrogenase subunit alpha [Daphnia magna]	PREDICTED: Atta colombica protein lap4 (LOC108688336), transcript variant X1, mRNA	2-oxoisovalerate dehydrogenase subunit alpha, mitochondrial OS=Macaca fascicularis GN=BCKDHA PE=2 SV=1
LOCMI14875-m1	182	142	370	259	34.4532	20.6623	138.966	137.961	138.464	27.5577	up	2.32898	0.0385635	0.121466	yes	NA	NA	NA	Ly-6/neurotoxin 1 [Locusta migratoria]	PREDICTED: Bombus terrestris apoptosis-inducing factor 3-like (LOC100649657), transcript variant X1, mRNA	NA
LOCMI01944-m1	147	107	290	205	16.9574	9.48765	66.3728	66.5421	66.4574	13.2225	up	2.32943	0.0444899	0.127649	yes	NA	NA	NA	DnaJ-like protein subfamily B member 9 [Zootermopsis nevadensis]	PREDICTED: Nicrophorus vespilloides ikaros family zinc finger protein-like (LOC108565168), transcript variant X3, mRNA	DnaJ homolog subfamily B member 9 OS=Pongo abelii GN=DNAJB9 PE=2 SV=1
LOCMI11328-m1	687	841	1763	1143	136.161	128.122	693.263	637.445	665.354	132.142	up	2.33204	0.0300283	0.110508	yes	diazepam binding inhibitor (GABA receptor modulator, acyl-CoA binding protein)	GO:0000062(fatty-acyl-CoA binding);GO:0005783(endoplasmic reticulum);GO:0005794(Golgi apparatus);GO:0006810(transport);GO:0008289(lipid binding)	ko03320(PPAR signaling pathway)	PREDICTED: putative acyl-CoA-binding protein [Tribolium castaneum]	PREDICTED: Diachasma alloeum sodium-independent sulfate anion transporter (LOC107037708), transcript variant X5, mRNA	Acyl-CoA-binding protein OS=Gallus gallus GN=DBI PE=1 SV=1
LOCMI05948-m1	390	276	734	560	41.4288	22.5361	154.697	167.389	161.043	31.9825	up	2.33209	0.0121445	0.0820983	yes	eukaryotic translation initiation factor 3 subunit G-1	GO:0000022(mitotic spindle elongation);GO:0000166(nucleotide binding);GO:0003729(mRNA binding);GO:0003743(translation initiation factor activity);GO:0005852(eukaryotic translation initiation factor 3 complex);GO:0006413(translational initiation);GO:0007052(mitotic spindle organization);GO:0007067(mitotic nuclear division);GO:0051726(regulation of cell cycle)	ko03013(RNA transport)	Eukaryotic translation initiation factor 3 subunit G [Zootermopsis nevadensis]	PREDICTED: Papilio machaon replication protein A 70 kDa DNA-binding subunit (LOC106710569), transcript variant X2, mRNA	Eukaryotic translation initiation factor 3 subunit G OS=Aedes aegypti GN=eIF3-S4-1 PE=2 SV=1
LOCMI04274-m1	130	74	232	171	14.1142	6.17558	49.9748	52.2408	51.1078	10.1449	up	2.33279	0.0458235	0.12925	yes	NA	NA	NA	PREDICTED: uncharacterized protein LOC105181011 isoform X1 [Harpegnathos saltator]	PREDICTED: Cephus cinctus general transcription factor 3C polypeptide 1 (LOC107274272), mRNA	NA
LOCMI09893-m1	135.5	40	231	135	2.14788	0.487373	7.26492	6.02148	6.6432	1.31762	up	2.33394	0.0419661	0.124746	yes	NA	NA	NA	Cadherin-87A, partial [Zootermopsis nevadensis]	Locusta migratoria glucosyl glucuronosyl transferases mRNA, complete cds	Cadherin-87A OS=Drosophila melanogaster GN=Cad87A PE=1 SV=4
LOCMI16788-m1	461	308	874	634	60.2387	30.9355	226.587	233.111	229.849	45.5871	up	2.33399	0.0412703	0.123722	yes	serine/arginine rich splicing factor	NA	ko03040(Spliceosome)	serine/arginine rich splicing factor, putative [Pediculus humanus corporis]	Rattus norvegicus TL0ACA49YJ04 mRNA sequence	Serine/arginine-rich splicing factor 2 OS=Bos taurus GN=SRSF2 PE=2 SV=3
LOCMI11614-m1	128	120	296	186	5.11503	3.68597	23.4682	20.9147	22.1914	4.4005	up	2.33426	0.0153375	0.0880505	yes	NA	NA	NA	S1 RNA-binding domain-containing protein 1 [Zootermopsis nevadensis]	Drosophila melanogaster, chromosome 3R, region 94B-94C, BAC clone BACR02L12, complete sequence	S1 RNA-binding domain-containing protein 1 OS=Pongo abelii GN=SRBD1 PE=2 SV=1
LOCMI07131-m1	22	26	50	40	1.98682	1.80485	8.95889	10.1647	9.5618	1.89583	up	2.33445	0.0454481	0.12882	yes	solute carrier family 12 (sodium/potassium/chloride transporter), member 2	GO:0003333(amino acid transmembrane transport);GO:0005886(plasma membrane);GO:0006813(potassium ion transport);GO:0006821(chloride transport);GO:0008511(sodium:potassium:chloride symporter activity);GO:0015171(amino acid transmembrane transporter activity);GO:0015378(sodium:chloride symporter activity);GO:0016021(integral component of membrane);GO:0035826(rubidium ion transport)	ko04970(Salivary secretion);ko04972(Pancreatic secretion)	sodium-potassium-chloride cotransporter, putative [Pediculus humanus corporis]	Locusta migratoria strain Hebei hemocyanin subunit 2 mRNA, partial cds	Solute carrier family 12 member 2 OS=Mus musculus GN=Slc12a2 PE=1 SV=2
LOCMI07231-m1	37	20	58	53	2.62029	1.0887	8.14937	10.5614	9.35539	1.85449	up	2.33477	0.048334	0.13135	yes	NA	NA	NA	NA	PREDICTED: Apis mellifera carbonyl reductase [NADPH] 1-like (LOC551072), mRNA	NA
LOCMI10262-m1	162	148	347	250	3.69712	2.59622	15.7118	16.0542	15.883	3.14667	up	2.33559	0.0167006	0.0904713	yes	NA	NA	NA	PREDICTED: rab3 GTPase-activating protein non-catalytic subunit isoform X1 [Nasonia vitripennis]	Rattus norvegicus similar to KIAA1111-like protein (RGD1310212), mRNA	Rab3 GTPase-activating protein non-catalytic subunit OS=Homo sapiens GN=RAB3GAP2 PE=1 SV=1
LOCMI13076-m1	32	27	62	51	3.6628	2.37552	14.08	16.426	15.253	3.01916	up	2.33688	0.0246624	0.101278	yes	NA	NA	NA	PREDICTED: deoxynucleoside kinase-like isoform X1 [Bemisia tabaci]	NA	NA
LOCMI00063-m1	135	360	538	360	7.89451	16.1818	62.4199	59.2371	60.8285	12.0381	up	2.33713	0.0313016	0.111735	yes	UTP--glucose-1-phosphate uridylyltransferase	GO:0003983(UTP:glucose-1-phosphate uridylyltransferase activity);GO:0005829(cytosol);GO:0006011(UDP-glucose metabolic process)	ko00040(Pentose and glucuronate interconversions);ko00052(Galactose metabolism);ko00500(Starch and sucrose metabolism);ko00520(Amino sugar and nucleotide sugar metabolism)	UTP--glucose-1-phosphate uridylyltransferase [Zootermopsis nevadensis]	Drosophila melanogaster RE14081 full insert cDNA	UTP--glucose-1-phosphate uridylyltransferase OS=Bos taurus GN=UGP2 PE=1 SV=2
LOCMI08820-m1	155	103	279	224	13.3063	6.79663	47.5201	54.1093	50.8147	10.0514	up	2.33784	0.0126689	0.0830229	yes	NA	GO:0005875(microtubule associated complex)	NA	Tetratricopeptide repeat protein 35 [Zootermopsis nevadensis]	PREDICTED: Octopus bimaculoides GTPase-activating Rap/Ran-GAP domain-like protein 3 (LOC106884224), mRNA	ER membrane protein complex subunit 2 OS=Danio rerio GN=emc2 PE=2 SV=1
LOCMI07811-m1	493	501	1052	838	65.2867	50.9973	276.403	312.264	294.333	58.142	up	2.3398	0.0260831	0.104183	yes	NA	GO:0005254(chloride channel activity);GO:0005509(calcium ion binding);GO:0005654(nucleoplasm);GO:0005829(cytosol);GO:0006821(chloride transport);GO:0006979(response to oxidative stress);GO:0008289(lipid binding);GO:0008340(determination of adult lifespan);GO:0048060(negative gravitaxis);GO:0097305(response to alcohol)	NA	Chloride intracellular channel exl-1, putative [Pediculus humanus corporis]	PREDICTED: Musca domestica pre-mRNA-processing-splicing factor 8 (LOC101892837), mRNA	NA
LOCMI08462-m1	107	69	183	159	17.2669	8.5588	58.5911	72.1986	65.3948	12.9129	up	2.34037	0.0337607	0.115316	yes	NA	GO:0016020(membrane)	NA	hypothetical protein g.21774 [Cuerna arida]	PREDICTED: Cimex lectularius protein salvador homolog 1-like (LOC106666921), mRNA	Calcium load-activated calcium channel OS=Danio rerio GN=tmco1 PE=2 SV=1
LOCMI12225-m1	445	256	774.5	612.5	67.392	29.8003	232.712	261.008	246.86	48.5961	up	2.34478	0.0171238	0.0908322	yes	NA	GO:0016020(membrane);GO:0016021(integral component of membrane)	NA	hypothetical protein L798_04988 [Zootermopsis nevadensis]	Single read from an extremity of a full-length cDNA clone made from Anopheles gambiae total adult females. 5-PRIME end of clone FK0AAA18CA09 of strain 6-9 of Anopheles gambiae (African malaria mosquito)	Uncharacterized protein CG1161 OS=Drosophila melanogaster GN=CG1161 PE=3 SV=1
LOCMI12645-m1	41.5	25.5	82	52.5	6.96335	3.28884	27.2981	24.7873	26.0427	5.12609	up	2.34495	0.0163304	0.0898224	yes	NA	NA	NA	PREDICTED: ubiquitin-like protein 4A [Bombus terrestris]	NA	NA
LOCMI10550-m1	353.7	226.333	636.717	503.917	12.1739	5.98792	43.4801	48.8038	46.142	9.08092	up	2.34517	0.012753	0.0830883	yes	polypeptide N-acetylgalactosaminyltransferase 35A	GO:0004653(polypeptide N-acetylgalactosaminyltransferase activity);GO:0005795(Golgi stack);GO:0007424(open tracheal system development);GO:0009312(oligosaccharide biosynthetic process)	ko00512(Mucin type O-glycan biosynthesis)	Polypeptide N-acetylgalactosaminyltransferase 35A [Zootermopsis nevadensis]	Homo sapiens cDNA: FLJ21634 fis, clone COL08230	Polypeptide N-acetylgalactosaminyltransferase 35A OS=Drosophila melanogaster GN=Pgant35A PE=1 SV=2
LOCMI06110-m1	16.6667	10.1667	30	23.0833	2.1215	0.99473	7.57644	8.26786	7.92215	1.55812	up	2.34609	0.0188442	0.0924218	yes	NA	NA	NA	NA	PREDICTED: Nasonia vitripennis pro-resilin-like (LOC100678527), mRNA	NA
LOCMI12642-m1	39.3797	32.3448	84.8173	56.3002	11.8667	7.49193	50.7096	47.7382	49.2239	9.6793	up	2.34638	0.00733793	0.0715043	yes	NA	NA	NA	NA	PREDICTED: Limulus polyphemus kinesin heavy chain-like (LOC106469501), mRNA	NA
LOCMI04494-m1	52	42	104	79	8.53127	5.29653	33.8527	36.4701	35.1614	6.9139	up	2.34642	0.00634616	0.0696047	yes	NA	NA	NA	cyclin-dependent kinase 2-interacting protein-like protein [Coptotermes formosanus]	Anopheles gambiae glucose-6-phosphate 1-dehydrogenase (G6PD) gene, partial cds	NA
LOCMI13497-m1	153	148	322.5	255	6.83554	5.08247	28.5864	32.0569	30.3217	5.95901	up	2.34721	0.0176611	0.0908322	yes	NA	NA	NA	NA	PREDICTED: Nasonia vitripennis speckle-type POZ protein (LOC100117183), transcript variant X2, mRNA	NA
LOCMI14134-m1	318	794	1141	875	25.7287	49.379	183.157	199.204	191.181	37.5538	up	2.3479	0.0130857	0.0838945	yes	NA	GO:0003824(catalytic activity);GO:0005575(cellular_component);GO:0008152(metabolic process)	NA	Fumarylacetoacetate hydrolase domain-containing protein 2 [Zootermopsis nevadensis]	Single read from an extremity of a full-length cDNA clone made from Anopheles gambiae total adult females. 3-PRIME end of clone FK0AAA25CC09 of strain 6-9 of Anopheles gambiae (African malaria mosquito)	Fumarylacetoacetate hydrolase domain-containing protein 2 OS=Xenopus laevis GN=fahd2 PE=2 SV=1
LOCMI13222-m1	27.1581	13.9061	45.3234	36.5487	1.56338	0.615321	5.17651	5.92021	5.54836	1.08935	up	2.34859	0.0206382	0.0949691	yes	NA	NA	NA	hypothetical protein g.37913, partial [Clastoptera arizonana]	PREDICTED: Halyomorpha halys E3 ubiquitin-protein ligase UBR3 (LOC106689383), transcript variant X1, mRNA	NA
LOCMI07631-m1	290	181	567	377	10.786	5.17455	41.8403	39.4551	40.6477	7.98028	up	2.34866	0.0286127	0.108642	yes	NA	NA	NA	Protein transport protein Sec16A [Zootermopsis nevadensis]	PREDICTED: Gekko japonicus trafficking protein particle complex 11 (TRAPPC11), mRNA	NA
LOCMI15967-m1	535	370	1074	729	48.3158	25.6844	192.437	185.252	188.844	37.0001	up	2.3516	0.0314081	0.111879	yes	succinyl-CoA ligase subunit alpha	GO:0004775(succinate-CoA ligase (ADP-forming) activity);GO:0004776(succinate-CoA ligase (GDP-forming) activity);GO:0005759(mitochondrial matrix);GO:0005829(cytosol);GO:0006099(tricarboxylic acid cycle);GO:0006104(succinyl-CoA metabolic process);GO:0006105(succinate metabolic process);GO:0009142(nucleoside triphosphate biosynthetic process)	ko01200(Carbon metabolism);ko00020(Citrate cycle (TCA cycle));ko00640(Propanoate metabolism)	Succinyl-CoA ligase [GDP-forming] subunit alpha, mitochondrial [Zootermopsis nevadensis]	Sus scrofa succinyl-CoA synthetase alpha subunit (SCS) mRNA, complete cds	Succinate--CoA ligase [ADP/GDP-forming] subunit alpha, mitochondrial OS=Drosophila melanogaster GN=Scsalpha PE=2 SV=3
LOCMI10072-m1	161	153	342	265	10.4726	7.6498	44.1369	48.5034	46.3202	9.06118	up	2.35387	0.00876956	0.0751422	yes	endoplasmic reticulum oxidoreductin-1-like	GO:0003756(protein disulfide isomerase activity);GO:0005783(endoplasmic reticulum);GO:0016491(oxidoreductase activity);GO:0016671(oxidoreductase activity, acting on a sulfur group of donors, disulfide as acceptor);GO:0051085(chaperone mediated protein folding requiring cofactor);GO:0055114(oxidation-reduction process)	ko04141(Protein processing in endoplasmic reticulum)	PREDICTED: ero1-like protein [Ceratina calcarata]	Drosophila melanogaster ERO1L (Ero1L) mRNA, complete cds	Ero1-like protein OS=Drosophila melanogaster GN=Ero1L PE=2 SV=2
LOCMI04345-m1	1.55357	2.53611	4.36667	3.29167	0.203907	0.255859	1.1371	1.21567	1.17639	0.229883	up	2.35539	0.00466415	0.0649469	yes	NA	NA	NA	NA	Lucilia cuprina ssadh gene for succinic semialdehyde dehydrogenase, exons 1-3	NA
LOCMI00015-m1	110	85	231	156	43.8979	26.0737	182.899	175.176	179.038	34.9858	up	2.35542	0.0179621	0.0910784	yes	NA	NA	NA	NA	NA	NA
LOCMI15168-m1	23	27	59	38	4.21876	3.80673	21.4713	19.6128	20.5421	4.01275	up	2.35592	0.028288	0.10805	yes	NA	NA	NA	NA	NA	NA
LOCMI10828-m1	2104	2067	5079	3138	116.793	88.1949	559.369	490.144	524.757	102.494	up	2.35611	0.0277385	0.1075	yes	eukaryotic initiation factor 4a	GO:0004004(ATP-dependent RNA helicase activity);GO:0006413(translational initiation);GO:0010468(regulation of gene expression);GO:0010501(RNA secondary structure unwinding)	ko03013(RNA transport)	Eukaryotic initiation factor 4A-II [Zootermopsis nevadensis]	Homo sapiens eukaryotic translation initiation factor 4A, isoform 1, mRNA (cDNA clone MGC:14648 IMAGE:4096621), complete cds	Eukaryotic initiation factor 4A-II OS=Gallus gallus GN=EIF4A2 PE=2 SV=1
LOCMI13560-m1	17.5048	11.3036	34.6714	23.2333	5.68065	2.81961	22.3235	21.2155	21.7695	4.25013	up	2.35673	0.0295205	0.109818	yes	NA	NA	NA	odorant receptor 76 [Locusta migratoria]	PREDICTED: Eptesicus fuscus ADAM metallopeptidase with thrombospondin type 1 motif, 12 (ADAMTS12), mRNA	NA
LOCMI07693-m1	30.5357	18.9762	61.3202	38.931	5.33586	2.54881	21.2593	19.1422	20.2007	3.94233	up	2.35729	0.0141451	0.0858897	yes	NA	NA	NA	NA	PREDICTED: Crassostrea gigas calcium-transporting ATPase sarcoplasmic/endoplasmic reticulum type-like (LOC105327139), mRNA	NA
LOCMI09605-m1	817	1194	2337	1515	178.719	200.764	1014.28	932.527	973.402	189.741	up	2.359	0.0233135	0.0994286	yes	60S ribosomal protein L32	GO:0000022(mitotic spindle elongation);GO:0000228(nuclear chromosome);GO:0003735(structural constituent of ribosome);GO:0005730(nucleolus);GO:0005737(cytoplasm);GO:0005840(ribosome);GO:0006412(translation);GO:0007052(mitotic spindle organization);GO:0022625(cytosolic large ribosomal subunit)	ko03010(Ribosome)	60S ribosomal protein L32-like protein [Coptotermes formosanus]	Lysiphlebus testaceipes ribosomal protein L32 isoform A (RpL32) mRNA, complete cds	60S ribosomal protein L32 OS=Apis mellifera GN=RpL32 PE=2 SV=1
LOCMI08525-m1	189	92	310	255	17.9467	6.71494	58.4027	68.1337	63.2682	12.3308	up	2.35921	0.0217273	0.0972805	yes	NA	NA	NA	Transcription factor CP2 [Zootermopsis nevadensis]	Drosophila melanogaster clone BACR17M11, complete sequence	Upstream-binding protein 1 OS=Homo sapiens GN=UBP1 PE=1 SV=1
LOCMI09737-m1	74	61	151	114	12.6319	8.00384	51.1402	54.7572	52.9487	10.3179	up	2.35945	0.00590672	0.068772	yes	NA	GO:0005887(integral component of plasma membrane);GO:0006888(ER to Golgi vesicle-mediated transport);GO:0007310(oocyte dorsal/ventral axis specification);GO:0007314(oocyte anterior/posterior axis specification);GO:0007350(blastoderm segmentation);GO:0008069(dorsal/ventral axis specification, ovarian follicular epithelium);GO:0008298(intracellular mRNA localization);GO:0008314(gurken signaling pat…	NA	Protein cornichon [Zootermopsis nevadensis]	Gallus gallus finished cDNA, clone ChEST1004f2	Protein cornichon OS=Drosophila melanogaster GN=cni PE=1 SV=1
LOCMI00931-m1	13	10	28	18	1.61986	0.957781	6.92216	6.31112	6.61664	1.28882	up	2.36005	0.00724009	0.0714382	yes	regulatory-associated protein of mTOR	GO:0031929(TOR signaling);GO:0031931(TORC1 complex)	ko04150(mTOR signaling pathway);ko04213(Longevity regulating pathway - multiple species)	PREDICTED: regulatory-associated protein of mTOR isoform X1 [Trichogramma pretiosum]	Gallus gallus finished cDNA, clone ChEST206i6	Regulatory-associated protein of mTOR OS=Homo sapiens GN=RPTOR PE=1 SV=1
LOCMI12759-m1	59	51	128	89	7.77834	5.16817	33.4806	33.016	33.2483	6.47325	up	2.36072	0.0263875	0.10499	yes	NA	NA	NA	PREDICTED: protein takeout-like [Neodiprion lecontei]	NA	NA
LOCMI00320-m1	333.5	444	850	636.5	151.518	155.054	766.192	813.706	789.949	153.286	up	2.36553	0.023009	0.0988153	yes	nucleoside diphosphate kinase	GO:0004550(nucleoside diphosphate kinase activity);GO:0005622(intracellular);GO:0006163(purine nucleotide metabolic process);GO:0006220(pyrimidine nucleotide metabolic process);GO:0009142(nucleoside triphosphate biosynthetic process)	ko00230(Purine metabolism);ko00240(Pyrimidine metabolism)	nucleoside diphosphate kinase [Melanoplus sanguinipes]	Drosophila melanogaster awd mRNA ( abnormal wing disc )	Nucleoside diphosphate kinase OS=Drosophila melanogaster GN=awd PE=1 SV=3
LOCMI16082-m1	197	68	293	250	68.4432	18.1595	201.967	244.401	223.184	43.3014	up	2.36575	0.0338538	0.115429	yes	V-type proton ATPase subunit e 2-like	GO:0033181(plasma membrane proton-transporting V-type ATPase complex);GO:0046961(proton-transporting ATPase activity, rotational mechanism)	ko00190(Oxidative phosphorylation);ko04145(Phagosome)	PREDICTED: V-type proton ATPase subunit e 2-like [Orussus abietinus]	PREDICTED: Diuraphis noxia NADPH--cytochrome P450 reductase-like (LOC107164730), mRNA	V-type proton ATPase subunit e 2 OS=Homo sapiens GN=ATP6V0E2 PE=2 SV=1
LOCMI05065-m1	203	135	434	256	5.76983	2.94939	24.4741	20.4742	22.4741	4.35961	up	2.36599	0.0236401	0.100067	yes	NA	GO:0007165(signal transduction);GO:0043005(neuron projection);GO:0043025(neuronal cell body);GO:0048678(response to axon injury);GO:1901214(regulation of neuron death)	NA	Sterile alpha and TIR motif-containing protein 1 [Zootermopsis nevadensis]	Homo sapiens sterile alpha and TIR motif containing 1, mRNA (cDNA clone IMAGE:5240465), partial cds	Sterile alpha and TIR motif-containing protein 1 OS=Drosophila melanogaster GN=Ect4 PE=2 SV=1
LOCMI11282-m1	93	73	192	138	13.9412	8.41146	57.104	58.2097	57.6569	11.1763	up	2.36705	0.0313775	0.111873	yes	NA	NA	NA	NA	Dendroctonus ponderosae Seq01054094, whole genome shotgun sequence	NA
LOCMI12529-m1	327	360	798	545	5.53712	4.68566	26.8095	25.9676	26.3886	5.11139	up	2.36812	0.000791367	0.0610029	yes	NA	NA	NA	PREDICTED: uncharacterized protein LOC105447883 isoform X1 [Wasmannia auropunctata]	Drosophila melanogaster, chromosome 2R, region 51B-51C, BAC clone BACR03K23, complete sequence	Pre-mRNA cleavage complex 2 protein Pcf11 OS=Homo sapiens GN=PCF11 PE=1 SV=3
LOCMI08218-m1	52.4271	79.3665	153.809	99.711	5.01049	5.83033	29.1646	26.8143	27.9895	5.42041	up	2.36841	0.0186563	0.0919984	yes	NA	NA	NA	endonuclease-reverse transcriptase [Eyprepocnemis plorans plorans]	PREDICTED: Megachile rotundata DNA topoisomerase 2-binding protein 1 (LOC100880742), transcript variant X2, mRNA	NA
LOCMI01506-m1	9.5	15	28.5	18.5	1.07903	1.30958	6.42249	5.91263	6.16756	1.19431	up	2.36853	0.0130475	0.0838566	yes	NA	NA	NA	PREDICTED: protein-cysteine N-palmitoyltransferase HHAT [Cephus cinctus]	PREDICTED: Thamnophis sirtalis cysteine-serine-rich nuclear protein 1 (CSRNP1), transcript variant X3, mRNA	NA
LOCMI11601-m1	18.2381	15.8702	43.5286	25.2167	7.69421	5.14636	36.4341	29.9345	33.1843	6.42029	up	2.36979	0.0485909	0.13152	yes	NA	NA	NA	NA	NA	NA
LOCMI16362-m1	161.5	124.5	308.5	255	4.10793	2.43417	15.5688	18.2512	16.91	3.27105	up	2.37005	0.0219428	0.0975114	yes	tyrosine-protein kinase hopscotch	NA	ko04141(Protein processing in endoplasmic reticulum)	PREDICTED: tyrosine-protein kinase hopscotch [Tribolium castaneum]	PREDICTED: Diaphorina citri N-alpha-acetyltransferase 30-like (LOC103506785), mRNA	Tyrosine-protein kinase hopscotch OS=Drosophila melanogaster GN=hop PE=1 SV=2
LOCMI01247-m1	19.5	17.5	40.5	32	4.26564	2.94252	17.5773	19.6969	18.6371	3.60408	up	2.37048	0.0126364	0.0828808	yes	NA	NA	NA	hypothetical protein g.17417 [Clastoptera arizonana]	NA	NA
LOCMI05632-m1	457	409	1061	669.5	9.36559	6.44279	43.1403	38.6073	40.8738	7.90419	up	2.37049	0.0115486	0.0808657	yes	NA	NA	NA	Kinase D-interacting substrate of 220 kDa, partial [Zootermopsis nevadensis]	Homo sapiens KIAA1250 mRNA for KIAA1250 protein	Kinase D-interacting substrate of 220 kDa OS=Rattus norvegicus GN=Kidins220 PE=1 SV=2
LOCMI17478-m1	25.5	19	50	38.5	5.2295	2.99506	20.3441	22.2168	21.2805	4.11228	up	2.37152	0.00795176	0.0725671	yes	zinc finger matrin-type protein 2	GO:0000398(mRNA splicing, via spliceosome);GO:0003723(RNA binding);GO:0008270(zinc ion binding);GO:0046540(U4/U6 x U5 tri-snRNP complex)	ko03040(Spliceosome)	PREDICTED: zinc finger matrin-type protein 2 isoform X1 [Halyomorpha halys]	Mus musculus zinc finger, matrin type 2, mRNA (cDNA clone MGC:107181 IMAGE:6594761), complete cds	Zinc finger matrin-type protein 2 OS=Homo sapiens GN=ZMAT2 PE=1 SV=1
LOCMI03517-m1	12	6	23.5	14	0.66612	0.256008	2.58814	2.18675	2.38745	0.461064	up	2.37243	0.0214985	0.0969827	yes	NA	NA	NA	hypothetical protein L798_07794 [Zootermopsis nevadensis]	Mouse DNA sequence from clone RP23-402K11 on chromosome 4, complete sequence	NA
LOCMI05600-m1	390	342	910	560	29.0839	19.604	134.641	117.51	126.076	24.344	up	2.37265	0.0199734	0.0935905	yes	dnaJ homolog subfamily B member 11	GO:0006457(protein folding);GO:0009408(response to heat);GO:0051082(unfolded protein binding)	ko04141(Protein processing in endoplasmic reticulum)	DnaJ-like protein subfamily B member 11 [Zootermopsis nevadensis]	Drosophila melanogaster LD30318 full length cDNA	DnaJ homolog shv OS=Drosophila melanogaster GN=shv PE=1 SV=1
LOCMI10483-m1	649	432	1319	876	19.3204	9.88523	77.9049	73.3795	75.6422	14.6028	up	2.37295	0.0213623	0.0965963	yes	26S proteasome non-ATPase regulatory subunit 2	GO:0004175(endopeptidase activity);GO:0005634(nucleus);GO:0008540(proteasome regulatory particle, base subcomplex);GO:0034515(proteasome storage granule);GO:0043161(proteasome-mediated ubiquitin-dependent protein catabolic process)	ko03050(Proteasome)	26S proteasome non-ATPase regulatory subunit 2 [Zootermopsis nevadensis]	Rattus norvegicus proteasome 26S subunit, non-ATPase 2 (Psmd2), mRNA	26S proteasome non-ATPase regulatory subunit 2 OS=Bos taurus GN=PSMD2 PE=1 SV=2
LOCMI07701-m1	56	34	118	68	5.72233	2.67052	23.923	19.5521	21.7376	4.19643	up	2.37296	0.0294149	0.109582	yes	NA	NA	NA	hypothetical protein g.56881, partial [Homalodisca liturata]	Locusta migratoria IR16 pseudogene mRNA, complete sequence	NA
LOCMI10759-m1	85	87	189.5	146	12.0103	9.44904	53.1245	58.0482	55.5864	10.7297	up	2.37312	0.0114547	0.0807683	yes	NA	NA	NA	NA	PREDICTED: Microplitis demolitor uncharacterized protein KIAA0930 homolog (LOC103572894), transcript variant X1, mRNA	NA
LOCMI07980-m1	1408	1511	3533	2240	98.7651	81.4699	491.692	442.128	466.91	90.1175	up	2.37327	0.0248927	0.101643	yes	NA	GO:0005515(protein binding);GO:0005737(cytoplasm);GO:0007616(long-term memory);GO:0016199(axon midline choice point recognition);GO:0017148(negative regulation of translation);GO:0030175(filopodium);GO:0030424(axon);GO:0030707(ovarian follicle cell development);GO:0031369(translation initiation factor binding);GO:0043022(ribosome binding);GO:0043025(neuronal cell body);GO:0044295(axonal growth co…	NA	Protein extra bases [Zootermopsis nevadensis]	Drosophila melanogaster elongation initiation factor 5C (ecp) mRNA, complete cds	Protein krasavietz OS=Drosophila melanogaster GN=kra PE=1 SV=1
LOCMI01615-m1	4.33333	5.75	11.35	8.11667	0.757213	0.772317	3.93497	3.99092	3.96295	0.764765	up	2.37348	0.00302067	0.062593	yes	NA	NA	NA	endonuclease-reverse transcriptase [Eyprepocnemis plorans plorans]	NA	Transmembrane protein 43 OS=Homo sapiens GN=TMEM43 PE=1 SV=1
LOCMI02132-m1	103	72.5	204	149	10.7481	5.81522	42.2353	43.7504	42.9929	8.28168	up	2.3761	0.030432	0.110731	yes	NA	NA	NA	Transcription elongation factor SPT6, partial [Zootermopsis nevadensis]	PREDICTED: Diuraphis noxia dynein heavy chain 7, axonemal-like (LOC107164127), mRNA	Transcription elongation factor SPT6 OS=Drosophila melanogaster GN=Spt6 PE=1 SV=1
LOCMI12057-m1	2.42925	2.5442	6.05274	3.82452	0.732031	0.589305	3.61874	3.2429	3.43082	0.660668	up	2.37656	0.0237608	0.100277	yes	NA	NA	NA	NA	NA	NA
LOCMI05484-m1	333	307	739	529	113.034	80.1002	497.688	505.265	501.476	96.567	up	2.37658	0.0194458	0.0929866	yes	NA	NA	NA	PREDICTED: uncharacterized protein LOC105695301 isoform X1 [Orussus abietinus]	Drosophila persimilis GL10123 (Dper\GL10123), mRNA	NA
LOCMI12817-m1	21	25.5	51	39	3.1803	2.96838	15.3238	16.6193	15.9716	3.07434	up	2.37716	0.0279141	0.10762	yes	NA	GO:0004045(aminoacyl-tRNA hydrolase activity);GO:0005762(mitochondrial large ribosomal subunit);GO:0016149(translation release factor activity, codon specific);GO:0016150(translation release factor activity, codon nonspecific);GO:0043022(ribosome binding);GO:0070126(mitochondrial translational termination);GO:0072344(rescue of stalled ribosome)	NA	Immature colon carcinoma transcript 1 protein [Zootermopsis nevadensis]	PREDICTED: Trichogramma pretiosum B-box type zinc finger protein ncl-1 (LOC106658706), mRNA	Peptidyl-tRNA hydrolase ICT1, mitochondrial OS=Mus musculus GN=Mrpl58 PE=1 SV=1
LOCMI10122-m1	562	382	1063	832	39.3284	20.5478	147.589	163.83	155.709	29.9381	up	2.3788	0.0102858	0.0775924	yes	26S proteasome non-ATPase regulatory subunit 11	GO:0000502(proteasome complex);GO:0005515(protein binding);GO:0005838(proteasome regulatory particle);GO:0005875(microtubule associated complex);GO:0008541(proteasome regulatory particle, lid subcomplex);GO:0043161(proteasome-mediated ubiquitin-dependent protein catabolic process)	ko03050(Proteasome)	26S proteasome non-ATPase regulatory subunit 11 [Zootermopsis nevadensis]	Drosophila melanogaster 26S proteasome regulatory complex subunit p42B mRNA, complete cds	26S proteasome non-ATPase regulatory subunit 11 OS=Drosophila melanogaster GN=Rpn6 PE=1 SV=1
LOCMI16002-m1	198	231	493	347	10.5165	9.43087	51.9522	51.8606	51.9064	9.97371	up	2.37971	0.00779575	0.0725671	yes	glycerol kinase	GO:0004370(glycerol kinase activity);GO:0005739(mitochondrion);GO:0006071(glycerol metabolic process);GO:0006641(triglyceride metabolic process);GO:0046167(glycerol-3-phosphate biosynthetic process)	ko00561(Glycerolipid metabolism)	Putative glycerol kinase 3 [Zootermopsis nevadensis]	H.sapiens mRNA for glycerol kinase testis specific 2	Glycerol kinase OS=Bos taurus GN=GK PE=2 SV=1
LOCMI05291-m1	232	257	571	392	9.09863	7.74734	44.4297	43.2587	43.8442	8.42299	up	2.37998	0.00071783	0.0610029	yes	NA	GO:0000139(Golgi membrane);GO:0017134(fibroblast growth factor binding)	NA	Golgi apparatus protein 1 [Zootermopsis nevadensis]	Locusta migratoria endoplasmin (gp96) mRNA, complete cds	Golgi apparatus protein 1 OS=Gallus gallus GN=GLG1 PE=1 SV=1
LOCMI10010-m1	125	93	257.5	182	2.15746	1.23381	8.81778	8.83901	8.8284	1.69563	up	2.38033	0.0410621	0.123636	yes	NA	NA	NA	C2 domain-containing protein 3, partial [Melipona quadrifasciata]	PREDICTED: Neodiprion lecontei E3 ubiquitin-protein ligase Bre1 (LOC107220728), transcript variant X3, mRNA	C2 domain-containing protein 3 OS=Homo sapiens GN=C2CD3 PE=1 SV=4
LOCMI15835-m1	748	1112	2048	1522	83.043	94.8938	451.108	475.462	463.285	88.9684	up	2.38053	0.00601022	0.0692528	yes	cytochrome b-c1 complex subunit Rieske	GO:0005739(mitochondrion);GO:0005743(mitochondrial inner membrane);GO:0006810(transport);GO:0008121(ubiquinol-cytochrome-c reductase activity);GO:0016020(membrane);GO:0016491(oxidoreductase activity);GO:0016679(oxidoreductase activity, acting on diphenols and related substances as donors);GO:0046872(metal ion binding);GO:0051536(iron-sulfur cluster binding);GO:0051537(2 iron, 2 sulfur cluster bin…	ko00190(Oxidative phosphorylation)	ubiquinol-cytochrome c reductase [Locusta migratoria manilensis]	PREDICTED: Limulus polyphemus ubiquitin-conjugating enzyme E2 H-like (LOC106464086), mRNA	Cytochrome b-c1 complex subunit Rieske, mitochondrial OS=Mus musculus GN=Uqcrfs1 PE=1 SV=1
LOCMI10198-m1	45	18	81	52	5.15081	1.58368	18.3949	16.7481	17.5715	3.36725	up	2.3836	0.0440988	0.127124	yes	NA	NA	NA	Protein lava lamp [Zootermopsis nevadensis]	Culex quinquefasciatus g-protein coupled receptor, mRNA	NA
LOCMI16158-m1	28	16.5	52.5	38.5	1.62451	0.735836	6.04329	6.28529	6.16429	1.18017	up	2.38494	0.0427305	0.12585	yes	NA	NA	NA	Cytochrome P450 6k1 [Zootermopsis nevadensis]	Lottia gigantea hypothetical protein partial mRNA	Cytochrome P450 6k1 OS=Blattella germanica GN=CYP6K1 PE=2 SV=1
LOCMI09695-m1	275	191	518	418	9.54302	5.0947	35.6642	40.8159	38.24	7.31886	up	2.38539	0.0127057	0.083028	yes	NA	NA	NA	PREDICTED: prominin-like protein isoform X4 [Harpegnathos saltator]	PREDICTED: Halyomorpha halys hemocytin (LOC106679580), mRNA	NA
LOCMI14062-m1	4.32186	1.81245	8.25415	4.79989	0.36781	0.118564	1.39372	1.14943	1.27158	0.243187	up	2.38648	0.027631	0.10738	yes	NA	NA	NA	NA	PREDICTED: Halyomorpha halys ADP-ribosylation factor-like protein 13B (LOC106677811), transcript variant X2, mRNA	NA
LOCMI01921-m1	70	47	145	95	8.91031	4.59859	36.6195	34.0266	35.323	6.75445	up	2.3867	0.0149293	0.0872843	yes	NA	NA	NA	hypothetical protein g.43791 [Clastoptera arizonana]	PREDICTED: Vollenhovia emeryi hemocytin (LOC105560592), mRNA	NA
LOCMI02959-m1	5.55311	5.36111	13.6603	8.34835	1.67338	1.24178	8.16704	7.07876	7.6229	1.45758	up	2.38677	0.0318776	0.112819	yes	NA	NA	NA	carboxylesterase [Locusta migratoria]	PREDICTED: Sinocyclocheilus rhinocerous histone acetyltransferase KAT8-like (LOC107737772), mRNA	NA
LOCMI16303-m1	220	155	424	332	10.7209	5.80596	40.9945	45.5248	43.2596	8.26345	up	2.38821	0.00920231	0.0758642	yes	NA	GO:0006904(vesicle docking involved in exocytosis);GO:0030220(platelet formation);GO:0033263(CORVET complex);GO:0043473(pigmentation);GO:0048070(regulation of developmental pigmentation)	NA	Vacuolar protein sorting-associated protein 33A [Zootermopsis nevadensis]	PREDICTED: Apis cerana catenin alpha (LOC107996348), transcript variant X1, mRNA	Vacuolar protein sorting-associated protein 33A OS=Rattus norvegicus GN=Vps33a PE=1 SV=1
LOCMI01284-m1	25	14	49	32	10.2539	4.41377	39.8745	36.9318	38.4031	7.33385	up	2.38858	0.0266016	0.105569	yes	NA	NA	NA	PREDICTED: uncharacterized protein LOC103578182 isoform X1 [Microplitis demolitor]	PREDICTED: Halyomorpha halys PHD finger protein 23B-like (LOC106684759), transcript variant X3, mRNA	NA
LOCMI06200-m1	1	3	4	3.33333	0.38857	0.896029	3.08374	3.64458	3.36416	0.6423	up	2.38893	0.0192688	0.0929757	yes	NA	NA	NA	NA	NA	NA
LOCMI15874-m1	75	66	166	117	4.35994	2.94914	19.1459	19.1384	19.1421	3.65454	up	2.38899	0.0289713	0.108966	yes	aldehyde dehydrogenase	GO:0019145(aminobutyraldehyde dehydrogenase activity);GO:0047105(4-trimethylammoniobutyraldehyde dehydrogenase activity)	ko00010(Glycolysis / Gluconeogenesis);ko00053(Ascorbate and aldarate metabolism);ko00620(Pyruvate metabolism);ko00071(Fatty acid degradation);ko00561(Glycerolipid metabolism);ko00280(Valine, leucine and isoleucine degradation);ko00310(Lysine degradation);ko00330(Arginine and proline metabolism);ko00340(Histidine metabolism);ko00380(Tryptophan metabolism);ko00410(beta-Alanine metabolism)	hypothetical protein DAPPUDRAFT_302871 [Daphnia pulex]	PREDICTED: Apis dorsata ATPase family AAA domain-containing protein 1-A-like (LOC102671550), mRNA	Aldehyde dehydrogenase family 9 member A1-A OS=Danio rerio GN=aldh9a1a PE=2 SV=1
LOCMI04212-m1	11.6333	3.46667	20.9333	11.8667	0.626912	0.143597	2.23815	1.79941	2.01878	0.385255	up	2.3896	0.038394	0.12118	yes	NA	NA	NA	NA	PREDICTED: Monomorium pharaonis tyrosine-protein phosphatase 10D (LOC105834538), transcript variant X6, mRNA	NA
LOCMI10597-m1	58	53	136	88	4.96469	3.48716	23.0968	21.1956	22.1462	4.22592	up	2.38972	0.00568881	0.068208	yes	Cyclic AMP-dependent transcription factor ATF-6 beta	NA	ko04931(Insulin resistance)	Cyclic AMP response element-binding protein A [Zootermopsis nevadensis]	Drosophila melanogaster CRE-binding transcriptional activator (CREB-A) mRNA, complete cds	Cyclic AMP response element-binding protein A OS=Drosophila melanogaster GN=CrebA PE=1 SV=2
LOCMI11630-m1	322	254.5	680	485	6.10339	3.70796	25.5725	25.8676	25.7201	4.90568	up	2.39037	0.0340226	0.115707	yes	NA	NA	NA	PREDICTED: GTPase-activating protein and VPS9 domain-containing protein 1 isoform X5 [Ceratosolen solmsi marchali]	PREDICTED: Halyomorpha halys transcriptional repressor CTCFL-like (LOC106689778), transcript variant X2, mRNA	GTPase-activating protein and VPS9 domain-containing protein 1 OS=Mus musculus GN=Gapvd1 PE=1 SV=2
LOCMI13038-m1	50	27	98.6667	62.3333	5.21755	2.16567	20.4275	18.3028	19.3651	3.69161	up	2.39114	0.0191738	0.0929757	yes	Signal recognition particle 72 kDa protein	GO:0005047(signal recognition particle binding);GO:0005786(signal recognition particle, endoplasmic reticulum targeting)	ko03060(Protein export)	Signal recognition particle 72 kDa protein [Zootermopsis nevadensis]	PREDICTED: Halyomorpha halys uncharacterized LOC106684837 (LOC106684837), mRNA	Signal recognition particle subunit SRP72 OS=Canis lupus familiaris GN=SRP72 PE=1 SV=3
LOCMI16763-m1	860	549	1821	1108	21.9887	10.7896	92.3761	79.715	86.0456	16.3891	up	2.39236	0.0150462	0.0874228	yes	protein transport protein Sec24C-like	GO:0000902(cell morphogenesis);GO:0003331(positive regulation of extracellular matrix constituent secretion);GO:0005048(signal sequence binding);GO:0005215(transporter activity);GO:0005811(lipid particle);GO:0007029(endoplasmic reticulum organization);GO:0007030(Golgi organization);GO:0008270(zinc ion binding);GO:0008360(regulation of cell shape);GO:0009306(protein secretion);GO:0016203(muscle at…	ko04141(Protein processing in endoplasmic reticulum)	Protein transport protein Sec24C [Zootermopsis nevadensis]	PREDICTED: Megachile rotundata collagen alpha-1(V) chain-like (LOC100882960), mRNA	Protein transport protein Sec24C OS=Homo sapiens GN=SEC24C PE=1 SV=3
LOCMI10667-m1	486	657	1276	950	56.7281	58.9467	295.503	312.022	303.763	57.8374	up	2.39287	0.0192284	0.0929757	yes	NA	GO:0005739(mitochondrion);GO:0005811(lipid particle);GO:0005875(microtubule associated complex);GO:0006119(oxidative phosphorylation);GO:0007406(negative regulation of neuroblast proliferation);GO:0009055(electron carrier activity);GO:0017133(mitochondrial electron transfer flavoprotein complex)	NA	hypothetical protein g.14212 [Cuerna arida]	Single read from an extremity of a full-length cDNA clone made from Anopheles gambiae total adult females. 5-PRIME end of clone FK0AAA10AF03 of strain 6-9 of Anopheles gambiae (African malaria mosquito)	Electron transfer flavoprotein subunit beta OS=Homo sapiens GN=ETFB PE=1 SV=3
LOCMI06747-m1	82.5	70	164.5	138.5	12.5584	8.19051	49.6817	59.324	54.5028	10.3745	up	2.39329	0.0370787	0.120107	yes	NA	NA	NA	PREDICTED: vesicle transport through interaction with t-SNAREs homolog 1B [Microplitis demolitor]	Locusta migratoria odorant receptor 37 mRNA, complete cds	Vesicle transport through interaction with t-SNAREs homolog 1B OS=Rattus norvegicus GN=Vti1b PE=1 SV=2
LOCMI08092-m1	153	121	324	231	38.2906	23.2765	160.877	162.672	161.775	30.7836	up	2.39375	0.0340256	0.115707	yes	NA	NA	NA	ETS-like proteinous factor [Zootermopsis nevadensis]	Drosophila melanogaster chromosome 2R	NA
LOCMI12158-m1	173	116	340	250	5.75329	2.96524	22.4335	23.3943	22.9139	4.35926	up	2.39407	0.0296616	0.110069	yes	NA	NA	NA	Squamous cell carcinoma antigen recognized by T-cells 3 [Zootermopsis nevadensis]	PREDICTED: Microplitis demolitor chloride channel protein 2 (LOC103579991), transcript variant X2, mRNA	Squamous cell carcinoma antigen recognized by T-cells 3 OS=Mus musculus GN=Sart3 PE=1 SV=1
LOCMI13998-m1	12	18	33	25	3.76996	4.3467	20.5692	22.1001	21.3347	4.05833	up	2.39424	0.0139239	0.0853479	yes	hypothetical protein	GO:0003674(molecular_function);GO:0005575(cellular_component);GO:0008150(biological_process)	ko04120(Ubiquitin mediated proteolysis)	DET1-like protein [Zootermopsis nevadensis]	Mus musculus de-etiolated homolog 1 (Arabidopsis), mRNA (cDNA clone MGC:19287 IMAGE:4018106), complete cds	DET1 homolog OS=Homo sapiens GN=DET1 PE=1 SV=2
LOCMI12256-m1	25	27	63	41.0714	3.48247	2.89096	17.4115	16.0985	16.755	3.18672	up	2.39445	0.0121137	0.0819872	yes	NA	GO:0030133(transport vesicle);GO:0046872(metal ion binding)	NA	hypothetical protein g.11588, partial [Clastoptera arizonana]	PREDICTED: Diuraphis noxia rho GTPase-activating protein 1 (LOC107173083), transcript variant X2, mRNA	Pleckstrin homology domain-containing family F member 2 OS=Gallus gallus GN=PLEKHF2 PE=2 SV=1
LOCMI07500-m1	418	298	810	638	20.8163	11.4071	80.0317	89.4022	84.717	16.1117	up	2.39454	0.00923738	0.0759269	yes	NA	GO:0000166(nucleotide binding);GO:0000381(regulation of alternative mRNA splicing, via spliceosome);GO:0000398(mRNA splicing, via spliceosome);GO:0003723(RNA binding);GO:0003729(mRNA binding);GO:0005634(nucleus);GO:0005654(nucleoplasm);GO:0005681(spliceosomal complex);GO:0008380(RNA splicing);GO:0046579(positive regulation of Ras protein signal transduction);GO:0070374(positive regulation of ERK1…	NA	PREDICTED: RNA-binding protein 39 isoform X1 [Neodiprion lecontei]	PREDICTED: Apis cerana general transcription factor IIF subunit 1 (LOC107993143), mRNA	RNA-binding protein 39 OS=Pongo abelii GN=RBM39 PE=2 SV=1
LOCMI01501-m1	179	203.5	473.5	293	3.94486	3.44726	20.7037	18.1696	19.4366	3.69606	up	2.39472	0.0436925	0.126677	yes	NA	GO:0005524(ATP binding)	NA	PREDICTED: TATA-binding protein-associated factor 172 [Tribolium castaneum]	Nilaparvata lugens voltage-dependent cation channel SC1 mRNA, complete cds	TATA-binding protein-associated factor 172 OS=Homo sapiens GN=BTAF1 PE=1 SV=2
LOCMI17495-m1	26.75	53.5833	90.25	63.3333	3.44962	5.3114	23.091	22.9815	23.0363	4.38051	up	2.39474	0.0311841	0.111539	yes	NA	NA	NA	putative RNA-directed DNA polymerase from transposon BS [Exaiptasia pallida]	Dianemobius nigrofasciatus Cry mRNA for cryptochrome precursor, complete ds	NA
LOCMI04526-m1	50	32.5	87.5	78.5	11.2715	5.63153	39.1353	49.7944	44.4649	8.45152	up	2.39538	0.0492415	0.132488	yes	autophagy related protein Atg12-like protein	GO:0000045(autophagosome assembly);GO:0000422(mitophagy);GO:0006501(C-terminal protein lipidation);GO:0019776(Atg8 ligase activity);GO:0034045(pre-autophagosomal structure membrane);GO:0034274(Atg12-Atg5-Atg16 complex);GO:0044804(nucleophagy)	ko04068(FoxO signaling pathway);ko04140(Regulation of autophagy)	Autophagy protein 12-like [Zootermopsis nevadensis]	Gallus gallus finished cDNA, clone ChEST352g24	Ubiquitin-like protein ATG12 OS=Bos taurus GN=ATG12 PE=2 SV=1
LOCMI01407-m1	31.9235	24.5341	69.5453	45.9507	8.26968	4.88517	35.7433	33.4942	34.6188	6.57743	up	2.39596	0.00883242	0.0753131	yes	dual specificity mitogen-activated protein kinase kinase 6-like	NA	ko04010(MAPK signaling pathway);ko04620(Toll-like receptor signaling pathway);ko04912(GnRH signaling pathway)	hypothetical protein g.40321 [Cuerna arida]	PREDICTED: Cerapachys biroi tuberin-like (LOC105275078), mRNA	Dual specificity mitogen-activated protein kinase kinase 6 OS=Danio rerio GN=map2k6 PE=1 SV=2
LOCMI00970-m1	16.5	17.5	37	30	3.45579	2.8173	15.375	17.6801	16.5275	3.13655	up	2.39762	0.0406663	0.12312	yes	NA	GO:0008092(cytoskeletal protein binding);GO:0008270(zinc ion binding);GO:0008307(structural constituent of muscle);GO:0016010(dystrophin-associated glycoprotein complex);GO:0016014(dystrobrevin complex)	NA	Dystrobrevin beta [Zootermopsis nevadensis]	Drosophila melanogaster dystrobrevin-like protein DYB (Dyb) mRNA, complete cds	Dystrobrevin-1 OS=Caenorhabditis elegans GN=dyb-1 PE=1 SV=1
LOCMI00778-m1	8.5	5.5	17.5	11.5	2.3029	1.14538	9.40683	8.76706	9.08694	1.72414	up	2.39792	0.0179918	0.0911087	yes	NA	NA	NA	NA	PREDICTED: Halyomorpha halys HBS1-like protein (LOC106689646), mRNA	NA
LOCMI10947-m1	244	116.5	428.25	322.833	10.1061	3.70895	35.1917	37.6245	36.4081	6.90752	up	2.39802	0.0431027	0.126176	yes	PAB-dependent poly(A)-specific ribonuclease subunit 3-like	GO:0000166(nucleotide binding);GO:0000289(nuclear-transcribed mRNA poly(A) tail shortening);GO:0000932(cytoplasmic mRNA processing body);GO:0005524(ATP binding);GO:0005737(cytoplasm);GO:0006397(mRNA processing);GO:0010606(positive regulation of cytoplasmic mRNA processing body assembly);GO:0031251(PAN complex);GO:0044822(poly(A) RNA binding);GO:0046872(metal ion binding)	ko03018(RNA degradation)	hypothetical protein g.10251 [Clastoptera arizonana]	Homo sapiens mRNA for PABP1-DEPENDENT POLY(A)-SPECIFIC RIBONUCLEASE SUBUNIT PAN3, complete cds	PAB-dependent poly(A)-specific ribonuclease subunit PAN3 OS=Drosophila melanogaster GN=CG11486 PE=1 SV=1
LOCMI04424-m1	18.5	17.5	39.5	32	3.31109	2.40751	14.0264	16.1157	15.071	2.8593	up	2.39804	0.0279178	0.10762	yes	NA	NA	NA	hypothetical protein g.17417 [Clastoptera arizonana]	PREDICTED: Diuraphis noxia neural Wiskott-Aldrich syndrome protein-like (LOC107167720), mRNA	NA
LOCMI12238-m1	380	234	680	570	10.1007	4.78097	35.8614	42.6327	39.247	7.44085	up	2.39905	0.0206747	0.095018	yes	KIAA1033 ortholog	GO:0005768(endosome);GO:0007032(endosome organization);GO:0016197(endosomal transport);GO:0071203(WASH complex)	ko04144(Endocytosis)	hypothetical protein L798_09428 [Zootermopsis nevadensis]	Homo sapiens mRNA; cDNA DKFZp434K1412 (from clone DKFZp434K1412)	WASH complex subunit SWIP OS=Homo sapiens GN=KIAA1033 PE=1 SV=2
LOCMI04836-m1	682.167	1161.5	2176.83	1420	73.2556	95.8741	463.793	429.08	446.437	84.5648	up	2.40033	0.00614747	0.0693915	yes	60S ribosomal protein L19	GO:0003735(structural constituent of ribosome);GO:0006412(translation);GO:0022625(cytosolic large ribosomal subunit)	ko03010(Ribosome)	PREDICTED: 60S ribosomal protein L19 [Athalia rosae]	Single read from an extremity of a full-length cDNA clone made from Anopheles gambiae total adult females. 5-PRIME end of clone FK0AAA12CD07 of strain 6-9 of Anopheles gambiae (African malaria mosquito)	60S ribosomal protein L19 OS=Drosophila melanogaster GN=RpL19 PE=1 SV=2
LOCMI08774-m1	264	236.5	594.5	417.5	88.594	61.0047	395.823	394.236	395.03	74.7993	up	2.40086	0.0269215	0.106165	yes	NA	GO:0016063(rhodopsin biosynthetic process);GO:0045494(photoreceptor cell maintenance)	NA	hypothetical protein L798_06369 [Zootermopsis nevadensis]	Drosophila melanogaster, chromosome 2R, region 59D-59E, BAC clone BACR25I01, complete sequence	NA
LOCMI01873-m1	213	209	502	348	24.571	18.5319	114.894	112.959	113.926	21.5515	up	2.40224	0.0116033	0.0808657	yes	proteasome subunit alpha type	GO:0001530(lipopolysaccharide binding);GO:0002376(immune system process);GO:0002862(negative regulation of inflammatory response to antigenic stimulus);GO:0004298(threonine-type endopeptidase activity);GO:0005634(nucleus);GO:0005737(cytoplasm);GO:0005839(proteasome core complex);GO:0006511(ubiquitin-dependent protein catabolic process);GO:0019773(proteasome core complex, alpha-subunit complex)	ko03050(Proteasome)	Proteasome subunit alpha type-1 [Zootermopsis nevadensis]	Single read from an extremity of a full-length cDNA clone made from Anopheles gambiae total adult females. 5-PRIME end of clone FK0AAA20DA06 of strain 6-9 of Anopheles gambiae (African malaria mosquito)	Proteasome subunit alpha type-1 OS=Bos taurus GN=PSMA1 PE=1 SV=1
LOCMI10494-m1	118	127	289	202	27.4385	22.6994	133.329	132.169	132.749	25.069	up	2.40473	0.00942987	0.0765218	yes	NA	GO:0005739(mitochondrion);GO:0016021(integral component of membrane)	NA	hypothetical protein L798_10730 [Zootermopsis nevadensis]	Homo sapiens PNAS-23 mRNA, complete cds	Uncharacterized protein C20orf24 homolog OS=Mus musculus PE=2 SV=1
LOCMI04835-m1	85	204	334	220	2.81724	5.19717	21.9635	20.5176	21.2405	4.00721	up	2.40615	0.012722	0.0830874	yes	NA	NA	NA	PREDICTED: restin homolog isoform X3 [Megachile rotundata]	PREDICTED: Cerapachys biroi 1-phosphatidylinositol 4,5-bisphosphate phosphodiesterase gamma-1 (LOC105286217), transcript variant X4, mRNA	CAP-Gly domain-containing linker protein 1 OS=Homo sapiens GN=CLIP1 PE=1 SV=2
LOCMI07449-m1	272	177	570	367	7.43752	3.72018	30.9231	28.2374	29.5803	5.57885	up	2.40659	0.0123039	0.0824589	yes	NA	GO:0005770(late endosome);GO:0005794(Golgi apparatus);GO:0008333(endosome to lysosome transport);GO:0016021(integral component of membrane);GO:0016197(endosomal transport);GO:0017137(Rab GTPase binding)	NA	Protein CLEC16A [Zootermopsis nevadensis]	Drosophila melanogaster RE60631 full insert cDNA	Protein CLEC16A OS=Homo sapiens GN=CLEC16A PE=1 SV=2
LOCMI14764-m1	158	263	448	363	11.1626	14.2822	62.7962	72.1627	67.4795	12.7224	up	2.40708	0.035724	0.118211	yes	L-2-hydroxyglutarate dehydrogenase	GO:0005811(lipid particle);GO:0016491(oxidoreductase activity);GO:0055114(oxidation-reduction process)	ko00650(Butanoate metabolism)	PREDICTED: L-2-hydroxyglutarate dehydrogenase, mitochondrial isoform X1 [Stomoxys calcitrans]	PREDICTED: Agrilus planipennis rho guanine nucleotide exchange factor 10 (LOC108738082), transcript variant X3, mRNA	L-2-hydroxyglutarate dehydrogenase, mitochondrial OS=Nematostella vectensis GN=v1g172254 PE=3 SV=1
LOCMI08422-m1	143	96	277	214	3.90655	2.01586	15.0136	16.4502	15.7319	2.9612	up	2.40944	0.0107988	0.0789322	yes	NA	NA	NA	hypothetical protein g.30316, partial [Cuerna arida]	PREDICTED: Megachile rotundata alkaline ceramidase (LOC100876872), mRNA	Structure-specific endonuclease subunit SLX4 OS=Drosophila melanogaster GN=mus312 PE=1 SV=2
LOCMI10534-m1	652	429	1410	860	4.16492	2.10643	17.8701	15.4581	16.6641	3.13568	up	2.4099	0.0144815	0.0865958	yes	NA	NA	NA	hypothetical protein g.33636, partial [Cuerna arida]	Locusta migratoria manilensis carboxylesterase-like protein mRNA, partial cds	Baculoviral IAP repeat-containing protein 6 OS=Mus musculus GN=Birc6 PE=1 SV=2
LOCMI02754-m1	274	140	461.5	397	20.485	8.04536	68.4552	83.5172	75.9862	14.2652	up	2.41324	0.0262956	0.104743	yes	NA	NA	NA	Renin receptor [Zootermopsis nevadensis]	Locusta migratoria alpha-tubulin mRNA, partial cds	Renin receptor OS=Bos taurus GN=ATP6AP2 PE=1 SV=2
LOCMI16148-m1	28	16.5	57.5	36.5	1.55428	0.704023	6.33269	5.70117	6.01693	1.12915	up	2.41379	0.0147901	0.0870977	yes	NA	NA	NA	Cytochrome P450 6k1 [Zootermopsis nevadensis]	Ochlerotatus sollicitans clone CYP6P10V4 cytochrome P450 mRNA, complete cds	Cytochrome P450 6k1 OS=Blattella germanica GN=CYP6K1 PE=2 SV=1
LOCMI05612-m1	78.6295	53.4846	159.182	114.72	8.86273	4.63385	35.598	36.3848	35.9914	6.74829	up	2.41506	0.0395965	0.122322	yes	NA	NA	NA	Valyl-tRNA synthetase [Papilio xuthus]	Locusta migratoria repetitive consensus sequence Lm1	NA
LOCMI05726-m1	58	75	156.5	109	5.0675	5.03685	27.1287	26.7974	26.9631	5.05218	up	2.41601	0.00446218	0.0644147	yes	NA	NA	NA	FRA10AC1-like protein [Zootermopsis nevadensis]	Sus scrofa clone Clu_9717.scr.msk.p1.Contig2, mRNA sequence	Protein FRA10AC1 OS=Homo sapiens GN=FRA10AC1 PE=1 SV=3
LOCMI05023-m1	50	27	99.1667	64.3333	7.57213	3.143	29.7963	27.4147	28.6055	5.35756	up	2.41665	0.0250436	0.101884	yes	Signal recognition particle 72 kDa protein	GO:0005047(signal recognition particle binding);GO:0005786(signal recognition particle, endoplasmic reticulum targeting)	ko03060(Protein export)	Signal recognition particle 72 kDa protein [Zootermopsis nevadensis]	NA	Signal recognition particle subunit SRP72 OS=Canis lupus familiaris GN=SRP72 PE=1 SV=3
LOCMI14271-m1	100	77	205	158	4.4408	2.62835	18.0619	19.7432	18.9026	3.53458	up	2.41897	0.00654336	0.0698634	yes	NA	GO:0003674(molecular_function);GO:0005575(cellular_component);GO:0022008(neurogenesis)	NA	Gastrulation defective protein 1-like protein [Zootermopsis nevadensis]	Drosophila melanogaster, chromosome 2R, region 60A2-60A3, BAC clone BACR05F24, complete sequence	Gastrulation defective protein 1 homolog OS=Drosophila melanogaster GN=CG5543 PE=2 SV=1
LOCMI12177-m1	17.5	13	38	25.5	2.41494	1.37894	10.404	9.90168	10.1529	1.89694	up	2.42014	0.0156045	0.0884091	yes	NA	NA	NA	PREDICTED: 40S ribosomal protein S15Aa [Vollenhovia emeryi]	Spodoptera frugiperda ribosomal protein S15A mRNA, complete cds	40S ribosomal protein S15Aa OS=Drosophila melanogaster GN=RpS15Aa PE=1 SV=2
LOCMI05413-m1	164	127	346	254	5.24717	3.12332	21.9637	22.8673	22.4155	4.18524	up	2.42111	0.0169708	0.0907402	yes	NA	GO:0005783(endoplasmic reticulum);GO:0005795(Golgi stack);GO:0006886(intracellular protein transport);GO:0006888(ER to Golgi vesicle-mediated transport);GO:0008565(protein transporter activity);GO:0012507(ER to Golgi transport vesicle membrane);GO:0045056(transcytosis);GO:0048211(Golgi vesicle docking);GO:0061025(membrane fusion)	NA	General vesicular transport factor p115 [Zootermopsis nevadensis]	Bos taurus general vesicular transport factor p115 mRNA, complete cds	General vesicular transport factor p115 OS=Homo sapiens GN=USO1 PE=1 SV=2
LOCMI15434-m1	711.5	1201	2313	1485	105.058	136.31	677.606	616.991	647.299	120.684	up	2.4232	0.0124817	0.0826807	yes	ribosomal protein S15	GO:0000028(ribosomal small subunit assembly);GO:0003735(structural constituent of ribosome);GO:0022627(cytosolic small ribosomal subunit)	ko03010(Ribosome)	PREDICTED: 40S ribosomal protein S15 [Copidosoma floridanum]	Lysiphlebus testaceipes ribosomal protein S15 isoform A (RpS15) mRNA, complete cds	40S ribosomal protein S15 OS=Elaeis oleifera GN=RPS15 PE=2 SV=1
LOCMI14228-m1	375	253	722	577	50.1097	25.9862	191.415	216.953	204.184	38.048	up	2.42398	0.0111092	0.0799696	yes	NA	GO:0005769(early endosome);GO:0030100(regulation of endocytosis)	NA	hypothetical protein g.38931 [Clastoptera arizonana]	Homo sapiens GTP-binding protein RAB21 (RAB21) mRNA, complete cds	Ras-related protein Rab-21 OS=Mus musculus GN=Rab21 PE=1 SV=4
LOCMI15148-m1	48	30	103	63	2.18751	1.0509	9.3131	8.07882	8.69596	1.6192	up	2.42506	0.0140454	0.0856089	yes	NA	GO:0003674(molecular_function);GO:0005575(cellular_component);GO:0042060(wound healing)	NA	hypothetical protein L798_02197 [Zootermopsis nevadensis]	Drosophila melanogaster, chromosome 3R, region 95A-95A, BAC clone BACR16I18, complete sequence	NA
LOCMI16855-m1	429	449	998	774	15.6794	12.6139	72.3688	79.5998	75.9843	14.1466	up	2.42524	0.0171372	0.0908322	yes	ATPase copper transporting alpha	GO:0004008(copper-exporting ATPase activity);GO:0005802(trans-Golgi network);GO:0005887(integral component of plasma membrane);GO:0006878(cellular copper ion homeostasis);GO:0048471(perinuclear region of cytoplasm);GO:0060003(copper ion export)	ko04978(Mineral absorption)	hypothetical protein L798_10358 [Zootermopsis nevadensis]	Locusta migratoria clone LmCesE4 carboxylesterase mRNA, complete cds	Copper-transporting ATPase 1 OS=Rattus norvegicus GN=Atp7a PE=1 SV=1
LOCMI07988-m1	2	3	6	4	0.116037	0.133788	0.690662	0.653017	0.671839	0.124912	up	2.4272	0.00693267	0.0708412	yes	NA	GO:0016021(integral component of membrane);GO:0055085(transmembrane transport)	NA	PREDICTED: putative metabolite transport protein HI_1104 [Neodiprion lecontei]	PREDICTED: Neodiprion lecontei U6 snRNA-associated Sm-like protein LSm7 (LOC107218627), transcript variant X2, mRNA	NA
LOCMI05111-m1	46	43	108	75	2.80091	2.01253	13.0471	12.85	12.9485	2.40672	up	2.42765	0.0168295	0.0905831	yes	NA	NA	NA	proteinase inhibitor serpin, partial [Locusta migratoria]	Ctenocephalides felis serpin 13 mRNA, partial cds	Serpin B9 OS=Homo sapiens GN=SERPINB9 PE=1 SV=1
LOCMI05963-m1	122	64	253	149	6.52685	2.63182	26.8543	22.43	24.6421	4.57933	up	2.42792	0.0217849	0.0973693	yes	NA	GO:0004649(poly(ADP-ribose) glycohydrolase activity);GO:0005634(nucleus);GO:0005654(nucleoplasm);GO:0005975(carbohydrate metabolic process);GO:0006342(chromatin silencing);GO:0006909(phagocytosis);GO:0009408(response to heat);GO:0030576(Cajal body organization);GO:0035065(regulation of histone acetylation);GO:0036099(female germ-line stem cell population maintenance);GO:0043484(regulation of RNA …	NA	Poly(ADP-ribose) glycohydrolase [Zootermopsis nevadensis]	Locusta migratoria migratoria isolate SULT-03945 sulfotransferase mRNA, complete cds	Poly(ADP-ribose) glycohydrolase OS=Drosophila melanogaster GN=Parg PE=1 SV=3
LOCMI06427-m1	126	81	254	181	12.6995	6.27526	50.7923	51.3326	51.0625	9.48737	up	2.42818	0.0476407	0.130697	yes	NA	NA	NA	Monoacylglycerol lipase ABHD12 [Zootermopsis nevadensis]	PREDICTED: Agrilus planipennis alpha-1,6-mannosyl-glycoprotein 2-beta-N-acetylglucosaminyltransferase (LOC108741847), transcript variant X1, mRNA	Monoacylglycerol lipase ABHD12 OS=Danio rerio GN=abhd12 PE=2 SV=1
LOCMI08566-m1	212	115	378.5	309	7.41782	3.09293	26.2758	30.4228	28.3493	5.25537	up	2.43145	0.0164981	0.0900021	yes	NA	NA	NA	Nuclear protein localization protein 4-like protein, partial [Zootermopsis nevadensis]	Gallus gallus finished cDNA, clone ChEST1001n5	Nuclear protein localization protein 4 homolog OS=Drosophila melanogaster GN=Npl4 PE=1 SV=3
LOCMI16453-m1	505	358	1038	764	48.1075	26.2142	196.186	204.793	200.489	37.1608	up	2.43167	0.0225198	0.0981747	yes	serine/threonine-protein phosphatase 2A catalytic subunit beta isoform	GO:0046982(protein heterodimerization activity)	ko03015(mRNA surveillance pathway);ko04350(TGF-beta signaling pathway);ko04391(Hippo signaling pathway -fly)	Serine/threonine-protein phosphatase 2A catalytic subunit alpha isoform [Zootermopsis nevadensis]	Oryctolagus cuniculus protein phosphatase 2 catalytic subunit alpha (PPP2CA), mRNA	Serine/threonine-protein phosphatase 2A catalytic subunit alpha isoform OS=Bos taurus GN=PPP2CA PE=1 SV=1
LOCMI16031-m1	2114	4091	7780	4598	100.047	148.819	730.511	612.304	671.407	124.433	up	2.43182	0.0399796	0.12278	yes	transketolase-like protein 2	GO:0004802(transketolase activity);GO:0005811(lipid particle);GO:0005829(cytosol);GO:0005875(microtubule associated complex);GO:0031122(cytoplasmic microtubule organization);GO:0031935(regulation of chromatin silencing)	ko01200(Carbon metabolism);ko01230(Biosynthesis of amino acids);ko00030(Pentose phosphate pathway);ko01051(Biosynthesis of ansamycins)	Transketolase [Zootermopsis nevadensis]	Xenopus laevis transketolase-like 2 L homeolog (tktl2.L), mRNA	Transketolase OS=Bos taurus GN=TKT PE=2 SV=1
LOCMI10789-m1	82	95	212	148	6.06909	5.40462	31.1311	30.8227	30.9769	5.73686	up	2.43286	0.00184168	0.0610029	yes	Dihydroorotate dehydrogenase	GO:0004152(dihydroorotate dehydrogenase activity);GO:0005737(cytoplasm);GO:0006207('de novo' pyrimidine nucleobase biosynthetic process)	ko00240(Pyrimidine metabolism)	Dihydroorotate dehydrogenase, mitochondrial [Zootermopsis nevadensis]	Ciona intestinalis cDNA, clone:cicl015c05, full insert sequence	Dihydroorotate dehydrogenase (quinone), mitochondrial OS=Drosophila melanogaster GN=Dhod PE=2 SV=2
LOCMI07726-m1	874	772	2048	1374	24.6282	16.7213	114.499	108.945	111.722	20.6748	up	2.43397	0.00452827	0.0645488	yes	super sex combs	GO:0006486(protein glycosylation);GO:0006493(protein O-linked glycosylation);GO:0008375(acetylglucosaminyltransferase activity);GO:0016757(transferase activity, transferring glycosyl groups);GO:0035220(wing disc development);GO:0045475(locomotor rhythm)	ko00514(Other types of O-glycan biosynthesis);ko04931(Insulin resistance)	hypothetical protein g.13480 [Homalodisca liturata]	Homo sapiens mRNA; cDNA DKFZp564A126 (from clone DKFZp564A126); partial cds	UDP-N-acetylglucosamine--peptide N-acetylglucosaminyltransferase 110 kDa subunit OS=Mus musculus GN=Ogt PE=1 SV=2
LOCMI12893-m1	325	307	791	520	6.03248	4.38009	29.1298	27.1591	28.1445	5.20629	up	2.43453	0.00357056	0.0633146	yes	NA	NA	NA	hypothetical protein g.46212, partial [Homalodisca liturata]	PREDICTED: Megachile rotundata glutamate-gated chloride channel (LOC100882524), transcript variant X4, mRNA	CDK5 regulatory subunit-associated protein 2 OS=Macaca fascicularis GN=CDK5RAP2 PE=2 SV=1
LOCMI04799-m1	121	80	237	184	5.98541	3.0418	23.2598	25.611	24.4354	4.5136	up	2.43662	0.0103691	0.0777756	yes	NA	NA	NA	Coiled-coil domain-containing protein 93, partial [Zootermopsis nevadensis]	PREDICTED: Cephus cinctus GDP-mannose 4,6 dehydratase (LOC107269245), mRNA	Coiled-coil domain-containing protein 93 OS=Gallus gallus GN=CCDC93 PE=2 SV=1
LOCMI16671-m1	441.707	364.479	975.737	702.26	13.1097	8.31502	57.4568	58.6486	58.0527	10.7124	up	2.43808	0.0237404	0.10027	yes	NA	NA	NA	hypothetical protein g.24676, partial [Clastoptera arizonana]	PREDICTED: Trichogramma pretiosum uncharacterized LOC106650870 (LOC106650870), mRNA	PR domain zinc finger protein 10 OS=Xenopus tropicalis GN=prdm10 PE=2 SV=1
[truncated: 4,853 more rows]

## Sheet: 下调蛋白的GO和KEGG
Accession	CK6A_CK6_count	CK6B_CK6_count	J6A_J6_count	J6B_J6_count	CK6A_CK6_rpkm	CK6B_CK6_rpkm	J6A_J6_rpkm	J6B_J6_rpkm	mean_rpkm_J6	mean_rpkm_CK6	regulation	log2fold_change	pvalue	FDR	significant	annotation	go	kegg	NR_description	NT_description	swissprot_description
[truncated: 90 more rows]
