# Supplementary material for: Transcriptome analysis of the molecular mechanism underlying immunity- and reproduction trade-off in Locusta migratoria infected by Micrococcus luteus
Source: PLoS One. 2019 Aug 14;14(8):e0211605. doi: 10.1371/journal.pone.0211605 (PMC6693777; doi:10.1371/journal.pone.0211605)
Supplement: S4 Table — (XLS) [file pone.0211605.s006.xls]

## Sheet: Sheet1
Sup Table 4. Genes that were differentially expressed in control locusts at 4 h and 6 d after treatment.
Accession	CK4A_CK4_count	CK4B_CK4_count	CK6A_CK6_count	CK6B_CK6_count	CK4A_CK4_rpkm	CK4B_CK4_rpkm	CK6A_CK6_rpkm	CK6B_CK6_rpkm	mean_rpkm_CK6	mean_rpkm_CK4	regulation	log2fold_change	pvalue	FDR	significant	annotation	go	kegg	NR_description	NT_description	swissprot_description
LOCMI01078-m1	840	1043	0	1	594.157	669.724	0	0.276822	0.138411	631.941	down	-12.1566	0.0380235	0.474888	yes	NA	NA	NA	NA	PREDICTED: Agrilus planipennis sodium channel protein 60E (LOC108742742), partial mRNA	NA
LOCMI16727-m1	363.5	353.5	0.5	0	296.949	262.154	0.207967	0	0.103984	279.552	down	-11.3925	0.0395764	0.480093	yes	NA	GO:0005214(structural constituent of chitin-based cuticle);GO:0008010(structural constituent of chitin-based larval cuticle);GO:0031012(extracellular matrix);GO:0040003(chitin-based cuticle development)	NA	IMD-like protein [Schistocerca gregaria]	PREDICTED: Polistes canadensis mitochondrial import inner membrane translocase subunit Tim22 (LOC106785184), transcript variant X2, mRNA	NA
LOCMI16980-m1	201.5	213	0	0.5	22.0098	21.1208	0	0.0213742	0.0106871	21.5653	down	-10.9786	0.0130747	0.422559	yes	NA	NA	NA	Splicing factor, arginine/serine-rich 7 [Zootermopsis nevadensis]	NA	Serine/arginine-rich splicing factor 7 OS=Bos taurus GN=SRSF7 PE=2 SV=1
LOCMI10601-m1	44	52	1	0	14.8375	15.9184	0.171694	0	0.0858469	15.378	down	-7.48488	0.0194562	0.44378	yes	NA	NA	NA	NA	PREDICTED: Athalia rosae Niemann-Pick C1 protein (LOC105687499), transcript variant X4, mRNA	NA
LOCMI13592-m1	28	31	0	1	4.74863	4.77267	0	0.0663726	0.0331863	4.76065	down	-7.16443	0.00144256	0.377717	yes	NA	NA	NA	Integrin beta-PS [Zootermopsis nevadensis]	Drosophila melanogaster myospheroid protein mRNA, complete cds	Integrin beta-PS OS=Drosophila melanogaster GN=mys PE=1 SV=3
LOCMI05067-m1	0.913356	1.12162	0	0.037037	0.39534	0.440723	0	0.00627402	0.00313701	0.418032	down	-7.05808	0.0316803	0.454658	yes	NA	NA	NA	hypothetical protein L798_07888 [Zootermopsis nevadensis]	Locusta migratoria argonaute 2 (Ago2) mRNA, partial cds	NAD kinase 2, mitochondrial OS=Homo sapiens GN=NADK2 PE=1 SV=2
LOCMI01519-m1	332	429	11	2	74.0629	86.8779	1.2494	0.174611	0.712006	80.4704	down	-6.82042	0.0495647	0.511548	yes	NA	NA	NA	NA	PREDICTED: Trichogramma pretiosum WD repeat and FYVE domain-containing protein 2 (LOC106649996), mRNA	NA
LOCMI15494-m1	3917.17	4263.5	113.5	36	346.87	342.729	5.11726	1.2476	3.18243	344.799	down	-6.75948	7.14736e-05	0.377717	yes	NA	NA	NA	Ig-like and fibronectin type-III domain-containing protein C25G4.10 [Zootermopsis nevadensis]	PREDICTED: Apis mellifera helicase domino (LOC413341), transcript variant X2, mRNA	Netrin receptor DCC OS=Mus musculus GN=Dcc PE=1 SV=2
LOCMI12671-m1	17	21	0	1	4.50237	5.04894	0	0.10365	0.0518251	4.77566	down	-6.5259	0.0310249	0.450243	yes	NA	NA	NA	Ankyrin repeat domain-containing protein 29 [Zootermopsis nevadensis]	Parastrongyloides trichosuri genome assembly P_trichosuri_KNP ,scaffold PTRK_scaffold0000004	Serine/threonine-protein phosphatase 6 regulatory ankyrin repeat subunit C OS=Danio rerio GN=ankrd52 PE=2 SV=1
LOCMI07419-m1	8.5	10.1667	0	0.5	1.21431	1.31849	0	0.0279549	0.0139775	1.2664	down	-6.50149	0.0180666	0.437065	yes	NA	NA	NA	Eukaryotic translation initiation factor 4H [Trachymyrmex zeteki]	PREDICTED: Ceratitis capitata dynein beta chain, ciliary (LOC101448715), mRNA	Eukaryotic translation initiation factor 4H OS=Homo sapiens GN=EIF4H PE=1 SV=5
LOCMI10004-m1	12	15	0	1	6.6287	7.5219	0	0.216185	0.108092	7.0753	down	-6.03245	0.0313441	0.451587	yes	NA	NA	NA	PREDICTED: NF-kappa-B-repressing factor isoform X1 [Halyomorpha halys]	PREDICTED: Plutella xylostella myrosinase 1-like (LOC105385544), mRNA	NA
LOCMI06005-m1	10	12	0	1	1.33336	1.4525	0	0.0521826	0.0260913	1.39293	down	-5.73841	0.010972	0.398498	yes	NA	NA	NA	Elongator complex protein 4 [Zootermopsis nevadensis]	Pediculus humanus corporis translational activator GCN1, putative, mRNA	Elongator complex protein 4 OS=Xenopus laevis GN=elp4 PE=2 SV=1
LOCMI01812-m1	4.5	5.5	0	0.5	2.69077	2.98549	0	0.117007	0.0585036	2.83813	down	-5.60027	0.0164084	0.430052	yes	NA	NA	NA	hypothetical protein L798_13932 [Zootermopsis nevadensis]	PREDICTED: Megachile rotundata indole-3-acetaldehyde oxidase-like (LOC100882814), mRNA	Probable tRNA(His) guanylyltransferase OS=Drosophila melanogaster GN=l(2)35Bc PE=2 SV=1
LOCMI01324-m1	86	84	6	1	29.8688	26.4843	1.06101	0.135925	0.598465	28.1766	down	-5.55708	0.0278244	0.449553	yes	NA	NA	NA	RNA-binding protein 41 [Zootermopsis nevadensis]	Single read from an extremity of a full-length cDNA clone made from Anopheles gambiae total adult females. 3-PRIME end of clone FK0AAC31AE06 of strain 6-9 of Anopheles gambiae (African malaria mosquito)	RNA-binding protein 41 OS=Homo sapiens GN=RBM41 PE=1 SV=2
LOCMI01836-m1	15.2231	14.5688	1.09312	0.201847	4.12596	3.58455	0.150848	0.0214103	0.086129	3.85526	down	-5.48418	0.0357811	0.468067	yes	NA	NA	NA	PDZ domain-containing protein 2 [Zootermopsis nevadensis]	Locusta migratoria nuclear transcription factor Tfp1 mRNA, complete cds	NA
LOCMI04254-m1	34	39.8333	0	4.16667	24.6505	26.2169	0	1.18226	0.591131	25.4337	down	-5.42712	0.00224039	0.377717	yes	NA	NA	NA	Elongation factor G, mitochondrial [Zootermopsis nevadensis]	Homo sapiens elongation factor G (EFG) mRNA, complete cds; nuclear gene for mitochondrial product	Elongation factor G, mitochondrial OS=Culex quinquefasciatus GN=CPIJ005834 PE=3 SV=1
LOCMI07347-m1	75	95	3	6	22.0816	25.3912	0.449716	0.691353	0.570534	23.7364	down	-5.37864	0.0443476	0.498136	yes	NA	NA	NA	Ubiquinone biosynthesis monooxygenase COQ6, partial [Zootermopsis nevadensis]	Xenopus tropicalis coenzyme Q6 monooxygenase (coq6), mRNA	Ubiquinone biosynthesis monooxygenase COQ6, mitochondrial OS=Danio rerio GN=coq6 PE=2 SV=1
LOCMI00340-m1	9	12	1	0	7.15082	8.65533	0.404539	0	0.202269	7.90308	down	-5.28806	0.0477241	0.505342	yes	NA	GO:0004004(ATP-dependent RNA helicase activity);GO:0005634(nucleus);GO:0005737(cytoplasm);GO:0006396(RNA processing);GO:0030529(intracellular ribonucleoprotein complex);GO:0044822(poly(A) RNA binding)	NA	PREDICTED: ATP-dependent RNA helicase A-like protein isoform X1 [Bemisia tabaci]	Bos taurus DExH-box helicase 9 (DHX9), mRNA	ATP-dependent RNA helicase A-like protein OS=Xenopus laevis GN=dhx9 PE=2 SV=1
LOCMI00437-m1	69	87	6	2.5	29.8662	34.1853	1.3223	0.423497	0.872897	32.0258	down	-5.19728	0.0364747	0.470968	yes	NA	NA	NA	NA	PREDICTED: Apis mellifera thioredoxin domain-containing protein 5 (LOC408557), mRNA	NA
LOCMI15224-m1	550	563	55	18	22.8187	21.2044	1.16182	0.292267	0.727043	22.0116	down	-4.92008	0.00612659	0.380518	yes	NA	NA	NA	PREDICTED: multiple PDZ domain protein-like [Limulus polyphemus]	Gallus gallus finished cDNA, clone ChEST291d6	InaD-like protein OS=Homo sapiens GN=PATJ PE=1 SV=3
LOCMI14592-m1	1.58333	1.5	0	0.25	0.819956	0.705178	0	0.0506683	0.0253342	0.762567	down	-4.91171	0.023979	0.449553	yes	NA	NA	NA	hypothetical protein g.5575 [Clastoptera arizonana]	Anopheles gambiae CA-related protein mRNA, complete cds	cAMP-dependent protein kinase type I regulatory subunit OS=Drosophila melanogaster GN=Pka-R1 PE=2 SV=2
LOCMI17025-m1	32.5	31	0.5	4.5	5.19293	4.49656	0.0406768	0.281398	0.161037	4.84475	down	-4.91096	0.0291977	0.449553	yes	NA	NA	NA	RecName: Full=Heterogeneous nuclear ribonucleoprotein A1, A2/B1 homolog	S. americana hnRNP mRNA for protein homologous to A1, A2/B1 proteins of mammalian hnRNP	Heterogeneous nuclear ribonucleoprotein A1, A2/B1 homolog OS=Schistocerca americana GN=HNRNP PE=2 SV=1
LOCMI08332-m1	340	369	43	3	42.8704	42.2371	2.76054	0.14804	1.45429	42.5537	down	-4.8709	0.0143243	0.429761	yes	NA	NA	NA	hect E3 ubiquitin ligase, putative [Pediculus humanus corporis]	Blattella germanica partial mRNA for Cut (ct gene), 3' end	E3 ubiquitin-protein ligase HECTD1 OS=Homo sapiens GN=HECTD1 PE=1 SV=3
LOCMI16625-m1	1262	1374	121	70	350.227	346.151	17.0971	7.60267	12.3499	348.189	down	-4.8173	0.00246237	0.377717	yes	NA	GO:0003674(molecular_function);GO:0005737(cytoplasm);GO:0006915(apoptotic process);GO:0006979(response to oxidative stress);GO:0008258(head involution);GO:0032006(regulation of TOR signaling)	NA	PREDICTED: hydroxymethylglutaryl-CoA lyase, mitochondrial isoform X2 [Halyomorpha halys]	Pediculus humanus corporis Liprin-alpha, putative, mRNA	Hydroxymethylglutaryl-CoA lyase, mitochondrial OS=Bos taurus GN=HMGCL PE=2 SV=2
LOCMI16647-m1	1384	1486	116	97	176.425	171.962	7.52886	4.83922	6.18404	174.194	down	-4.816	0.000865536	0.377717	yes	NA	NA	NA	Corepressor interacting with RBPJ 1 [Zootermopsis nevadensis]	Locusta migratoria ionotropic glutamate receptor 4 mRNA, partial cds	Corepressor interacting with RBPJ 1 OS=Gallus gallus GN=CIR1 PE=2 SV=1
LOCMI09353-m1	35	41	2	4	8.05571	8.5666	0.234376	0.360308	0.297342	8.31115	down	-4.80485	0.0142084	0.429761	yes	NA	NA	NA	PREDICTED: JNK-interacting protein 1 isoform X1 [Diachasma alloeum]	Drosophila melanogaster SP512 protein mRNA, complete cds	JNK-interacting protein 1 OS=Drosophila melanogaster GN=Aplip1 PE=1 SV=2
LOCMI04174-m1	4435	4301	423	217	443.508	390.451	21.5375	8.49271	15.0151	416.98	down	-4.79549	0.032121	0.455103	yes	60 kDa heat shock protein	GO:0005524(ATP binding);GO:0005739(mitochondrion);GO:0005743(mitochondrial inner membrane);GO:0005759(mitochondrial matrix);GO:0005811(lipid particle);GO:0005875(microtubule associated complex);GO:0006457(protein folding);GO:0006458('de novo' protein folding);GO:0006626(protein targeting to mitochondrion);GO:0007005(mitochondrion organization);GO:0009408(response to heat);GO:0030431(sleep);GO:003…	ko03018(RNA degradation)	hypothetical protein L798_12590 [Zootermopsis nevadensis]	PREDICTED: Neodiprion lecontei telomerase-binding protein EST1A-like (LOC107216926), mRNA	NA
LOCMI06601-m1	10	11.3333	1	0.666667	5.4718	5.6296	0.278597	0.142764	0.21068	5.5507	down	-4.71954	0.000438003	0.377717	yes	putative histone deacetylase family protein	GO:0000287(magnesium ion binding);GO:0005737(cytoplasm);GO:0006400(tRNA modification);GO:0008033(tRNA processing);GO:0008193(tRNA guanylyltransferase activity);GO:0022008(neurogenesis)	ko04010(MAPK signaling pathway)	hypothetical protein L798_02745, partial [Zootermopsis nevadensis]	Homo sapiens cDNA: FLJ22329 fis, clone HRC05659	Glycosyltransferase 25 family member OS=Aedes aegypti GN=AAEL003481 PE=3 SV=1
LOCMI04789-m1	2646	2790	261	166	469.33	449.244	23.5709	11.5232	17.5471	459.287	down	-4.71009	0.0021169	0.377717	yes	NA	GO:0005737(cytoplasm);GO:0005886(plasma membrane);GO:0007409(axonogenesis);GO:0019233(sensory perception of pain);GO:0022008(neurogenesis)	NA	T-complex protein subunit alpha [Locusta migratoria]	PREDICTED: Cimex lectularius sodium-independent sulfate anion transporter (LOC106661834), transcript variant X1, mRNA	T-complex protein 1 subunit alpha OS=Drosophila melanogaster GN=T-cp1 PE=2 SV=2
LOCMI03137-m1	29	30	2	3	8.36832	7.8587	0.293844	0.338797	0.316321	8.11351	down	-4.68087	0.0198576	0.444029	yes	NA	NA	NA	PREDICTED: ileal sodium/bile acid cotransporter-like isoform X1 [Trichogramma pretiosum]	Parastrongyloides trichosuri genome assembly P_trichosuri_KNP ,scaffold PTRK_scaffold0000004	NA
LOCMI15673-m1	4.4619	4.80952	0.325	0.458333	2.05393	2.00982	0.0761721	0.0825706	0.0793713	2.03187	down	-4.67805	0.00607315	0.380395	yes	NA	GO:0005576(extracellular region);GO:0007552(metamorphosis);GO:0009615(response to virus);GO:0045297(post-mating behavior)	NA	putative ATP-dependent RNA helicase DHX35, partial [Zootermopsis nevadensis]	Homo sapiens cDNA: FLJ22759 fis, clone KAIA0875	Probable ATP-dependent RNA helicase DHX35 OS=Homo sapiens GN=DHX35 PE=1 SV=2
LOCMI04828-m1	26.3333	25.6667	3	1.16667	11.7489	10.3956	0.681492	0.203713	0.442602	11.0723	down	-4.6448	0.0236368	0.449553	yes	NA	NA	NA	hypothetical protein L798_07670, partial [Zootermopsis nevadensis]	Drosophila melanogaster failed axon connections protein mRNA, complete cds	Failed axon connections OS=Drosophila melanogaster GN=fax PE=1 SV=1
LOCMI11121-m1	2.61289	2.70552	0.242061	0.203666	2.80649	2.63805	0.132377	0.085613	0.108995	2.72227	down	-4.64248	0.0131231	0.422627	yes	NA	NA	NA	T-complex protein subunit beta [Locusta migratoria]	Homo sapiens chaperonin-containing TCP-1 beta subunit homolog mRNA, complete cds	T-complex protein 1 subunit beta OS=Bos taurus GN=CCT2 PE=1 SV=3
LOCMI09669-m1	17	18	1.5	1.5	5.60238	5.38499	0.251687	0.193461	0.222574	5.49369	down	-4.62542	0.00811846	0.390594	yes	NA	NA	NA	PREDICTED: alpha-ketoglutarate-dependent dioxygenase alkB homolog 6 [Ceratina calcarata]	Ciona intestinalis cDNA, clone:cits046f10, full insert sequence	Alpha-ketoglutarate-dependent dioxygenase alkB homolog 6 OS=Xenopus laevis GN=alkbh6 PE=2 SV=1
LOCMI02111-m1	64	78	8	4	56.2435	62.2266	3.57955	1.37572	2.47764	59.235	down	-4.57941	0.0178394	0.437065	yes	NA	NA	NA	NA	Bombyx mori piwi-like protein (siwi1) mRNA, partial cds	NA
LOCMI08326-m1	84	109	10	7	37.4776	44.1477	2.27164	1.22228	1.74696	40.8127	down	-4.5461	0.0491132	0.510281	yes	GATA binding protein 4	GO:0000977(RNA polymerase II regulatory region sequence-specific DNA binding);GO:0001085(RNA polymerase II transcription factor binding);GO:0001228(transcriptional activator activity, RNA polymerase II transcription regulatory region sequence-specific binding);GO:0003682(chromatin binding);GO:0005634(nucleus);GO:0005667(transcription factor complex);GO:0007507(heart development);GO:0009887(organ …	ko04022(cGMP - PKG signaling pathway);ko04919(Thyroid hormone signaling pathway)	NA	PREDICTED: Tinamus guttatus chromosome unknown open reading frame, human C16orf13 (LOC104565399), mRNA	NA
LOCMI00935-m1	41	50	5	3	15.0509	16.6624	0.934535	0.431002	0.682768	15.8567	down	-4.53755	0.0212463	0.444394	yes	NA	NA	NA	NA	Drosophila persimilis GL12825 (Dper\GL12825), mRNA	NA
LOCMI15068-m1	19	23.6667	3	0.666667	3.04426	3.44234	0.244735	0.0418037	0.143269	3.2433	down	-4.50066	0.0149515	0.429761	yes	NA	GO:0005829(cytosol);GO:0008093(cytoskeletal adaptor activity);GO:0008286(insulin receptor signaling pathway);GO:0015629(actin cytoskeleton);GO:0030838(positive regulation of actin filament polymerization);GO:0051017(actin filament bundle assembly);GO:0051764(actin crosslink formation);GO:2000251(positive regulation of actin cytoskeleton reorganization)	NA	methylated-DNA--protein-cysteine methyltransferase, putative [Ixodes scapularis]	NA	Methylated-DNA--protein-cysteine methyltransferase OS=Canis lupus familiaris GN=MGMT PE=2 SV=1
LOCMI02118-m1	227	217	24	18	83.8614	72.7755	4.51434	2.60248	3.55841	78.3185	down	-4.46005	0.041506	0.486049	yes	NA	NA	NA	NA	PREDICTED: Plutella xylostella nephrin (LOC105397931), mRNA	NA
LOCMI11682-m1	4	5	0	1	0.272626	0.309361	0	0.0266738	0.0133369	0.290993	down	-4.44749	0.00920947	0.394323	yes	NA	NA	NA	PREDICTED: vacuolar protein sorting-associated protein 4B [Agrilus planipennis]	PREDICTED: Neodiprion lecontei uncharacterized LOC107223460 (LOC107223460), mRNA	Vacuolar protein sorting-associated protein 4A OS=Homo sapiens GN=VPS4A PE=1 SV=1
LOCMI13576-m1	628.5	747	77.5	53	177.823	191.863	11.1643	5.86863	8.51645	184.843	down	-4.4399	0.0121302	0.410317	yes	protein arginine N-methyltransferase 5	GO:0005759(mitochondrial matrix);GO:0009055(electron carrier activity);GO:0035073(pupariation);GO:0045998(positive regulation of ecdysteroid biosynthetic process);GO:0051537(2 iron, 2 sulfur cluster binding)	ko03013(RNA transport)	NA	PREDICTED: Microcebus murinus solute carrier family 2 (facilitated glucose transporter), member 8 (SLC2A8), transcript variant X2, mRNA	NA
LOCMI16448-m1	253	290	36	14	86.83	90.3518	6.2907	1.88042	4.08556	88.5909	down	-4.43855	0.00144081	0.377717	yes	NA	NA	NA	PREDICTED: pyruvate dehydrogenase E1 component subunit beta, mitochondrial isoform X2 [Habropoda laboriosa]	Human pyruvate dehydrogenase beta-subunit mRNA, complete cds	Pyruvate dehydrogenase E1 component subunit beta, mitochondrial OS=Rattus norvegicus GN=Pdhb PE=1 SV=2
LOCMI01140-m1	20	25.5	2	2.5	9.43107	10.9159	0.480184	0.46137	0.470777	10.1735	down	-4.43363	0.0485844	0.509306	yes	NA	GO:0005634(nucleus);GO:0005730(nucleolus)	NA	Notchless protein-like protein 1 [Zootermopsis nevadensis]	Ciona intestinalis cDNA, clone:cits010k24, full insert sequence	Notchless protein homolog 1 OS=Bos taurus GN=NLE1 PE=2 SV=3
LOCMI12120-m1	1135.5	1360	152.5	84	411.626	447.553	28.147	11.9172	20.0321	429.59	down	-4.42257	0.0105241	0.394323	yes	protein arginine N-methyltransferase 5	GO:0005759(mitochondrial matrix);GO:0009055(electron carrier activity);GO:0035073(pupariation);GO:0045998(positive regulation of ecdysteroid biosynthetic process);GO:0051537(2 iron, 2 sulfur cluster binding)	ko03013(RNA transport)	NA	Nasonia giraulti BAC NG_Bb-89M15 (Clemson University Genomics Nasonia giraulti BAC Library) complete sequence	NA
LOCMI01336-m1	74.3333	79.6667	6.08333	9.58333	43.1141	41.9471	1.79649	2.17536	1.98592	42.5306	down	-4.42062	0.0042434	0.377717	yes	NA	NA	NA	PREDICTED: aminopeptidase N-like [Eufriesea mexicana]	Aedes aegypti clone AET-3701 tetraspanin mRNA, complete cds	NA
LOCMI11200-m1	21	25	1	4	1.42126	1.53598	0.034459	0.105948	0.0702036	1.47862	down	-4.39656	0.00507619	0.377717	yes	NA	NA	NA	High mobility group protein 20A [Zootermopsis nevadensis]	Homo sapiens mRNA full length insert cDNA clone EUROIMAGE 548013	High mobility group protein 20A OS=Mus musculus GN=Hmg20a PE=1 SV=1
LOCMI09247-m1	169	186	20	15	59.7694	59.7165	3.60138	2.07617	2.83877	59.743	down	-4.39543	0.00845214	0.390594	yes	adenylate kinase isoenzyme 6	GO:0000166(nucleotide binding);GO:0004017(adenylate kinase activity);GO:0005524(ATP binding);GO:0005634(nucleus);GO:0015030(Cajal body);GO:0016301(kinase activity);GO:0016310(phosphorylation);GO:0016740(transferase activity);GO:0016887(ATPase activity)	ko00230(Purine metabolism);ko03008(Ribosome biogenesis in eukaryotes)	Bridging integrator 3-like protein [Zootermopsis nevadensis]	Soboliphyme baturini genome assembly S_baturini_Dall_Island ,scaffold SBAD_scaffold0000338	Bridging integrator 3 OS=Rattus norvegicus GN=Bin3 PE=2 SV=1
LOCMI08136-m1	34	39	5	2	22.1577	23.0728	1.65906	0.510099	1.08458	22.6152	down	-4.38209	0.00150862	0.377717	yes	NA	NA	NA	Phosphoglycolate phosphatase [Zootermopsis nevadensis]	Dendroctonus ponderosae Seq01043596, whole genome shotgun sequence	Glycerol-3-phosphate phosphatase OS=Bos taurus GN=PGP PE=2 SV=1
LOCMI02117-m1	65	78	9	5	22.5753	24.5925	1.59151	0.679623	1.13557	23.5839	down	-4.37632	0.0108715	0.398332	yes	NA	NA	NA	NA	PREDICTED: Lingula anatina SPRY domain-containing protein 3-like (LOC106158532), transcript variant X1, mRNA	NA
LOCMI11909-m1	1.83333	1.83333	0.333333	0	0.864515	0.784805	0.0800307	0	0.0400153	0.82466	down	-4.36517	0.00514121	0.377717	yes	NA	NA	NA	Kanadaptin [Zootermopsis nevadensis]	Papilio xuthus mRNA for similar to CG31548, partial cds, sequence id: Px-1007, expressed in epidermis	Kanadaptin OS=Homo sapiens GN=SLC4A1AP PE=1 SV=1
LOCMI01538-m1	32.5	32.1667	4.5	1.83333	6.10044	5.48117	0.430068	0.134678	0.282373	5.7908	down	-4.35809	0.0136707	0.42633	yes	NA	NA	NA	Major facilitator superfamily domain-containing protein 6 [Zootermopsis nevadensis]	PREDICTED: Halyomorpha halys serine-enriched protein (LOC106683949), transcript variant X2, mRNA	NA
LOCMI10880-m1	474	551	64.125	39	22.7023	23.957	1.56375	0.73103	1.14739	23.3297	down	-4.34574	0.00238147	0.377717	yes	NA	GO:0004004(ATP-dependent RNA helicase activity);GO:0005524(ATP binding);GO:0005730(nucleolus);GO:0005737(cytoplasm);GO:0006396(RNA processing);GO:0044822(poly(A) RNA binding)	NA	putative G-protein coupled receptor 158 [Zootermopsis nevadensis]	Drosophila melanogaster, chromosome 3R, region 92E-92F, BAC clone BACR26M03, complete sequence	NA
LOCMI00862-m1	144.5	151	16.5	14	45.06	42.7454	2.61971	1.70856	2.16414	43.9027	down	-4.34245	0.00713974	0.387645	yes	putative polypeptide N-acetylgalactosaminyltransferase 9	GO:0004653(polypeptide N-acetylgalactosaminyltransferase activity);GO:0005794(Golgi apparatus);GO:0005829(cytosol);GO:0006493(protein O-linked glycosylation);GO:0016021(integral component of membrane);GO:0031985(Golgi cisterna);GO:0032504(multicellular organism reproduction)	ko00512(Mucin type O-glycan biosynthesis)	PREDICTED: putative polypeptide N-acetylgalactosaminyltransferase 9 isoform X1 [Megachile rotundata]	Anopheles gambiae str. PEST AGAP011776-PA (AgaP_AGAP011776) mRNA, complete cds	Putative polypeptide N-acetylgalactosaminyltransferase 9 OS=Drosophila melanogaster GN=pgant9 PE=2 SV=2
LOCMI14161-m1	633	750	88	51	42.6915	45.9186	3.02181	1.34613	2.18397	44.305	down	-4.34245	0.00670418	0.384967	yes	NA	NA	NA	Optineurin [Zootermopsis nevadensis]	PREDICTED: Eufriesea mexicana RNA-binding protein NOB1 (LOC108551794), mRNA	NF-kappa-B essential modulator OS=Rattus norvegicus GN=Ikbkg PE=2 SV=1
LOCMI01276-m1	3086	3488	355	327	458.952	470.909	26.8811	19.0326	22.9568	464.931	down	-4.34002	0.000684197	0.377717	yes	sestrin 2	GO:0005634(nucleus);GO:1901031(regulation of response to reactive oxygen species)	ko04115(p53 signaling pathway)	hypothetical protein g.17417 [Clastoptera arizonana]	NA	NA
LOCMI11691-m1	834.093	1041.11	121.166	69.7028	61.0837	69.2142	4.51793	1.99774	3.25784	65.149	down	-4.32176	0.0275349	0.449553	yes	NA	GO:0004385(guanylate kinase activity);GO:0005918(septate junction);GO:0007424(open tracheal system development);GO:0016020(membrane);GO:0016328(lateral plasma membrane);GO:0019991(septate junction assembly);GO:0035001(dorsal trunk growth, open tracheal system);GO:0035151(regulation of tube size, open tracheal system);GO:0035159(regulation of tube length, open tracheal system)	NA	salivary cysteine-rich peptide [Culex quinquefasciatus]	NA	NA
LOCMI07666-m1	371	400	58	19	23.4661	22.9676	1.86785	0.470326	1.16909	23.2169	down	-4.31172	0.00980076	0.394323	yes	NA	NA	NA	FIT family protein [Zootermopsis nevadensis]	PREDICTED: Amyelois transitella ADP-ribosylation factor-like protein 6-interacting protein 4 (LOC106133079), mRNA	FIT family protein CG10671 OS=Drosophila melanogaster GN=CG10671 PE=1 SV=1
LOCMI01097-m1	33	42	4	4	39.062	45.1314	2.41072	1.85301	2.13187	42.0967	down	-4.30352	0.0465436	0.502981	yes	NA	GO:0003674(molecular_function);GO:0005575(cellular_component);GO:0008150(biological_process)	NA	hypothetical protein g.17051, partial [Cuerna arida]	Gallus gallus finished cDNA, clone ChEST491p15	Glucose-induced degradation protein 4 homolog OS=Homo sapiens GN=GID4 PE=2 SV=1
LOCMI03629-m1	3.78333	3.60119	0.436111	0.347222	1.79867	1.55422	0.105565	0.0646044	0.0850847	1.67644	down	-4.30036	0.0433766	0.492294	yes	NA	NA	NA	NA	PREDICTED: Plutella xylostella protein unc-50 homolog (LOC105393214), partial mRNA	NA
LOCMI03723-m1	23	22	2	3	2.75057	2.3884	0.121779	0.140409	0.131094	2.56948	down	-4.29281	0.0466555	0.502981	yes	NA	NA	NA	putative methylmalonate-semialdehyde dehydrogenase [acylating], mitochondrial [Zootermopsis nevadensis]	Drosophila melanogaster chromosome 2L	Probable methylmalonate-semialdehyde dehydrogenase [acylating], mitochondrial OS=Anopheles gambiae GN=AGAP002499 PE=3 SV=2
LOCMI11680-m1	41	52	5	5	12.3856	14.2603	0.769045	0.591131	0.680088	13.323	down	-4.29205	0.0453179	0.500431	yes	NA	NA	NA	putative glutamyl-tRNA(Gln) amidotransferase subunit B, mitochondrial [Zootermopsis nevadensis]	Drosophila melanogaster RE40994 full insert cDNA	Glutamyl-tRNA(Gln) amidotransferase subunit B, mitochondrial OS=Aedes aegypti GN=AAEL009908 PE=3 SV=1
LOCMI16991-m1	0.571429	0.738095	0.125	0	0.0602609	0.0706602	0.00671166	0	0.00335583	0.0654606	down	-4.28588	0.0160996	0.430052	yes	NA	NA	NA	PREDICTED: uncharacterized protein LOC106684482 isoform X1 [Halyomorpha halys]	NA	NA
LOCMI12258-m1	4	4	0	1	0.368261	0.334306	0	0.0360308	0.0180154	0.351284	down	-4.28533	0.00554742	0.377717	yes	NA	NA	NA	hypothetical protein AMK59_6227, partial [Oryctes borbonicus]	Bovine adrenodoxin mRNA, complete cds	Adrenodoxin, mitochondrial (Fragment) OS=Gallus gallus GN=FDX1 PE=1 SV=1
LOCMI04898-m1	6.74286	6.20833	0.36859	1.14444	3.31435	2.77025	0.0922453	0.220154	0.1562	3.0423	down	-4.2837	0.0486897	0.509306	yes	NA	NA	NA	hypothetical protein TcasGA2_TC011114 [Tribolium castaneum]	Coptotermes formosanus trehalose-6-phosphate phosphatase mRNA, partial cds	Zinc finger protein 1 OS=Drosophila melanogaster GN=zfh1 PE=1 SV=2
LOCMI09427-m1	8	10	1	1	2.42936	2.75672	0.154614	0.118845	0.13673	2.59304	down	-4.24525	0.0401362	0.480416	yes	NA	NA	NA	PREDICTED: von Willebrand factor A domain-containing protein 8 [Nasonia vitripennis]	TPA_exp: Locusta migratoria chymotrypsin 3 mRNA, partial cds	von Willebrand factor A domain-containing protein 8 OS=Danio rerio GN=si:dkey-18l1.1 PE=3 SV=1
LOCMI01335-m1	78.6667	92.3333	7.75	11.9167	61.6588	65.698	3.09281	3.65542	3.37412	63.6784	down	-4.23822	0.0190197	0.44378	yes	NA	NA	NA	NA	PREDICTED: Trichogramma pretiosum uncharacterized LOC106652682 (LOC106652682), mRNA	NA
LOCMI06754-m1	1725.18	2190.16	250.019	179.055	91.3811	105.314	6.74282	3.71182	5.22732	98.3476	down	-4.23375	0.0389637	0.479077	yes	NA	NA	NA	NA	PREDICTED: Ornithorhynchus anatinus keratin, type I cytoskeletal 13-like (LOC100082561), mRNA	NA
LOCMI04796-m1	136.5	150.5	22	8.5	37.345	37.3789	3.06457	0.910118	1.98734	37.3619	down	-4.23266	0.0193512	0.44378	yes	NA	GO:0003779(actin binding);GO:0005509(calcium ion binding);GO:0005576(extracellular region);GO:0005829(cytosol);GO:0005884(actin filament);GO:0006909(phagocytosis);GO:0030041(actin filament polymerization);GO:0045010(actin nucleation);GO:0051014(actin filament severing);GO:0051016(barbed-end actin filament capping)	NA	NA	PREDICTED: Habropoda laboriosa WD repeat and FYVE domain-containing protein 3 (LOC108579408), mRNA	Myosin-7 OS=Arabidopsis thaliana GN=XI-A PE=3 SV=1
LOCMI08705-m1	489	544	80	30	155.838	157.381	12.9808	3.74166	8.36123	156.61	down	-4.22731	0.0167796	0.432119	yes	ras-related protein O-Krev	GO:0003924(GTPase activity);GO:0005525(GTP binding);GO:0016020(membrane);GO:0022008(neurogenesis);GO:0030718(germ-line stem cell population maintenance);GO:0032486(Rap protein signal transduction)	ko04010(MAPK signaling pathway);ko04510(Focal adhesion)	Lin-37-like protein [Zootermopsis nevadensis]	Human DNA from chromosome 19-specific cosmid F25965, genomic sequence, complete sequence	Protein lin-37 homolog OS=Bos taurus GN=LIN37 PE=2 SV=1
LOCMI07767-m1	480	474	52	57	76.067	68.1903	4.19571	3.53515	3.86543	72.1286	down	-4.22187	0.035468	0.467889	yes	NA	GO:0000027(ribosomal large subunit assembly);GO:0003723(RNA binding);GO:0005730(nucleolus)	NA	PREDICTED: nucleolar protein 14 homolog [Cephus cinctus]	PREDICTED: Limulus polyphemus tyrosine aminotransferase-like (LOC106461801), mRNA	Nucleolar protein 14 homolog OS=Drosophila melanogaster GN=l(3)07882 PE=2 SV=2
LOCMI11686-m1	9	11	2	0	3.7022	4.1077	0.418884	0	0.209442	3.90495	down	-4.22068	0.00618933	0.38161	yes	NA	NA	NA	NEDD8-activating enzyme E1 regulatory subunit [Zootermopsis nevadensis]	PREDICTED: Athalia rosae uncharacterized LOC105692745 (LOC105692745), transcript variant X1, mRNA	NEDD8-activating enzyme E1 regulatory subunit OS=Danio rerio GN=nae1 PE=2 SV=2
LOCMI02016-m1	147	147	15	19	47.1059	42.7626	2.44735	2.38281	2.41508	44.9342	down	-4.21767	0.0324502	0.455103	yes	aminomethyltransferase	GO:0004047(aminomethyltransferase activity);GO:0006546(glycine catabolic process);GO:0008483(transaminase activity);GO:0032259(methylation)	ko01200(Carbon metabolism);ko00630(Glyoxylate and dicarboxylate metabolism);ko00260(Glycine, serine and threonine metabolism);ko00670(One carbon pool by folate)	RING finger protein 160 [Zootermopsis nevadensis]	PREDICTED: Dufourea novaeangliae ATP-dependent RNA helicase abstrakt (LOC107194338), transcript variant X1, mRNA	E3 ubiquitin-protein ligase listerin OS=Homo sapiens GN=LTN1 PE=1 SV=6
LOCMI07184-m1	89	98	15	5	44.1205	44.1027	3.78607	0.97006	2.37806	44.1116	down	-4.2133	0.0214651	0.444394	yes	pontin protein	GO:0000812(Swr1 complex);GO:0005524(ATP binding);GO:0005794(Golgi apparatus);GO:0006281(DNA repair);GO:0006310(DNA recombination);GO:0006351(transcription, DNA-templated);GO:0006355(regulation of transcription, DNA-templated);GO:0031011(Ino80 complex);GO:0032508(DNA duplex unwinding);GO:0035267(NuA4 histone acetyltransferase complex);GO:0043141(ATP-dependent 5'-3' DNA helicase activity);GO:004396…	ko04310(Wnt signaling pathway)	TRNA (uracil-5-)-methyltransferase-like protein A [Zootermopsis nevadensis]	Chilo suppressalis seminal fluid protein CSSFP028 mRNA, complete cds	tRNA (uracil-5-)-methyltransferase homolog A OS=Homo sapiens GN=TRMT2A PE=1 SV=2
LOCMI07617-m1	159	156	5	35	68.3124	60.8438	1.09375	5.88503	3.48939	64.5781	down	-4.21	0.00953896	0.394323	yes	NA	NA	NA	Ankyrin repeat domain-containing protein 11 [Zootermopsis nevadensis]	PREDICTED: Nicrophorus vespilloides band 4.1-like protein 4 (LOC108557820), partial mRNA	Ankyrin repeat domain-containing protein 12 OS=Homo sapiens GN=ANKRD12 PE=1 SV=3
LOCMI07793-m1	387	489	61	36	13.0351	14.9521	1.04612	0.474552	0.760334	13.9936	down	-4.20199	0.0317973	0.455013	yes	GF13111 gene product from transcript GF13111-RB	GO:0005634(nucleus);GO:0016035(zeta DNA polymerase complex);GO:0042276(error-prone translesion synthesis)	ko03460(Fanconi anemia pathway)	60S ribosomal export protein NMD3 [Zootermopsis nevadensis]	PREDICTED: Apis dorsata periodic tryptophan protein 2 homolog (LOC102671025), mRNA	60S ribosomal export protein NMD3 OS=Danio rerio GN=nmd3 PE=2 SV=1
LOCMI15286-m1	317	321	38	36	30.0922	27.6624	1.83665	1.33745	1.58705	28.8773	down	-4.18552	0.0226989	0.449553	yes	cirhin	NA	ko03008(Ribosome biogenesis in eukaryotes)	PREDICTED: la-related protein 1B isoform X1 [Cephus cinctus]	PREDICTED: Fopius arisanus latrophilin Cirl-like (LOC105265043), transcript variant X5, mRNA	La-related protein 1 OS=Drosophila melanogaster GN=larp PE=1 SV=5
LOCMI10243-m1	12.9952	14.0119	1.63095	1.5	9.42172	9.22216	0.602052	0.425614	0.513833	9.32194	down	-4.18126	0.000253858	0.377717	yes	NA	NA	NA	conserved hypothetical protein [Pediculus humanus corporis]	Drosophila melanogaster SD05477 full insert cDNA	Cytosolic carboxypeptidase NnaD OS=Drosophila melanogaster GN=NnaD PE=2 SV=2
LOCMI09206-m1	13	16	3	0	2.94537	3.29083	0.34607	0	0.173035	3.1181	down	-4.17153	0.00682163	0.38635	yes	NA	GO:0005515(protein binding);GO:0007254(JNK cascade);GO:0008432(JUN kinase binding);GO:0019894(kinesin binding);GO:0019896(axonal transport of mitochondrion);GO:0019901(protein kinase binding);GO:0030424(axon);GO:0046328(regulation of JNK cascade);GO:0048490(anterograde synaptic vesicle transport);GO:0048491(retrograde synaptic vesicle transport);GO:0048812(neuron projection morphogenesis);GO:2000…	NA	PREDICTED: transmembrane protein 183 isoform X1 [Athalia rosae]	PREDICTED: Nasonia vitripennis protein takeout-like (LOC100123369), mRNA	NA
LOCMI14190-m1	134	171	20	15	41.5623	48.1482	3.15843	1.82081	2.48962	44.8552	down	-4.17128	0.0416275	0.486049	yes	nucleoside-triphosphatase, cancer-related	GO:0016020(membrane);GO:0016311(dephosphorylation);GO:0044822(poly(A) RNA binding);GO:0070062(extracellular exosome);GO:0098519(nucleotide phosphatase activity, acting on free nucleotides)	ko00230(Purine metabolism);ko00730(Thiamine metabolism)	PREDICTED: dystrophin, isoforms A/C/F/G/H-like isoform X8 [Cephus cinctus]	Drosophila melanogaster dystrophin-like protein DLP2 mRNA, complete cds	Dystrophin, isoform B OS=Drosophila melanogaster GN=Dys PE=1 SV=3
LOCMI01811-m1	606	601	84.5	54	57.9055	52.1328	4.11103	2.01939	3.06521	55.0192	down	-4.16588	0.0194156	0.44378	yes	NA	NA	NA	hypothetical protein g.21591 [Clastoptera arizonana]	NA	NA
LOCMI03307-m1	15	19	2	2	2.60484	2.99525	0.176834	0.135925	0.156379	2.80004	down	-4.16233	0.0447519	0.499262	yes	NA	NA	NA	hypothetical protein L798_11659 [Zootermopsis nevadensis]	PREDICTED: Diuraphis noxia dystrobrevin beta-like (LOC107161858), transcript variant X1, mRNA	NA
LOCMI03647-m1	2440	2620	253	367	248.722	242.446	13.1308	14.6409	13.8859	245.584	down	-4.14453	0.00556099	0.377717	yes	AGAP002499-PA	GO:0004029(aldehyde dehydrogenase (NAD) activity);GO:0004491(methylmalonate-semialdehyde dehydrogenase (acylating) activity);GO:0018478(malonate-semialdehyde dehydrogenase (acetylating) activity)	ko01200(Carbon metabolism);ko00640(Propanoate metabolism);ko00562(Inositol phosphate metabolism);ko00280(Valine, leucine and isoleucine degradation);ko00410(beta-Alanine metabolism)	PREDICTED: sorting and assembly machinery component 50 homolog A [Oryzias latipes]	NA	Sorting and assembly machinery component 50 homolog OS=Xenopus tropicalis GN=samm50 PE=2 SV=1
LOCMI02763-m1	95.8333	114.5	18.8333	4.5	5.97039	6.47562	0.597393	0.109718	0.353556	6.22301	down	-4.1376	0.00357836	0.377717	yes	NA	GO:0003774(motor activity);GO:0005515(protein binding);GO:0005524(ATP binding);GO:0006886(intracellular protein transport);GO:0007391(dorsal closure);GO:0016459(myosin complex);GO:0016461(unconventional myosin complex);GO:0030175(filopodium);GO:0042623(ATPase activity, coupled);GO:0043025(neuronal cell body);GO:0046847(filopodium assembly)	NA	hypothetical protein g.7076 [Clastoptera arizonana]	NA	NA
LOCMI03954-m1	54.5	66	9	5	33.2743	36.5802	2.7977	1.19471	1.99621	34.9272	down	-4.12902	0.0113164	0.399083	yes	NA	GO:0001662(behavioral fear response)	NA	Proliferation-associated protein 2G4 [Zootermopsis nevadensis]	PREDICTED: Habropoda laboriosa probable ATP-dependent RNA helicase DDX56 (LOC108577617), mRNA	Proliferation-associated protein 2G4 OS=Rattus norvegicus GN=Pa2g4 PE=1 SV=1
LOCMI06843-m1	543.667	633.667	57.75	91.9167	100.745	106.596	5.44867	6.66599	6.05733	103.671	down	-4.09718	0.0146926	0.429761	yes	NA	NA	NA	PREDICTED: tRNA-dihydrouridine(20) synthase [NAD(P)+]-like [Athalia rosae]	Homo sapiens cDNA FLJ20399 fis, clone KAT00581	tRNA-dihydrouridine(20) synthase [NAD(P)+]-like OS=Mus musculus GN=Dus2 PE=1 SV=1
LOCMI13499-m1	168	193	35	6	32.2655	33.6493	3.4225	0.450982	1.93674	32.9574	down	-4.0889	0.0113219	0.399083	yes	NA	GO:0001745(compound eye morphogenesis);GO:0005886(plasma membrane);GO:0016021(integral component of membrane);GO:0046956(positive phototaxis);GO:0048477(oogenesis)	NA	Activator of basal transcription 1 [Zootermopsis nevadensis]	PREDICTED: Orussus abietinus 26S proteasome non-ATPase regulatory subunit 6 (LOC105703390), mRNA	Pre-rRNA-processing protein esf2 OS=Schizosaccharomyces pombe (strain 972 / ATCC 24843) GN=esf2 PE=1 SV=1
LOCMI02331-m1	24	27	1	6	8.1405	8.31367	0.172698	0.796471	0.484584	8.22709	down	-4.08556	0.0169683	0.433205	yes	NA	NA	NA	putative cleavage and polyadenylation specificity factor subunit 2 [Zootermopsis nevadensis]	Locusta migratoria T-complex protein subunit zeta (tcp1-zeta) gene, complete cds	Probable cleavage and polyadenylation specificity factor subunit 2 OS=Drosophila melanogaster GN=Cpsf100 PE=1 SV=1
LOCMI06717-m1	355	434	56	40	86.8793	96.4199	6.97786	3.83112	5.40449	91.6496	down	-4.0839	0.0212444	0.444394	yes	ribosomal RNA small subunit methyltransferase NEP1-like	GO:0000462(maturation of SSU-rRNA from tricistronic rRNA transcript (SSU-rRNA, 5.8S rRNA, LSU-rRNA));GO:0005730(nucleolus);GO:0019843(rRNA binding);GO:0032040(small-subunit processome);GO:0070037(rRNA (pseudouridine) methyltransferase activity);GO:0070475(rRNA base methylation)	ko03008(Ribosome biogenesis in eukaryotes)	DNA-directed RNA polymerase III subunit RPC9 [Zootermopsis nevadensis]	PREDICTED: Halyomorpha halys E3 ubiquitin-protein ligase RNF126-A (LOC106685751), transcript variant X2, misc_RNA	DNA-directed RNA polymerase III subunit RPC9 OS=Homo sapiens GN=CRCP PE=1 SV=1
LOCMI03480-m1	4	5	1	0	0.597949	0.678522	0.0761117	0	0.0380558	0.638235	down	-4.0679	0.00851381	0.390842	yes	NA	NA	NA	Longitudinals lacking protein, isoforms A/B/D/L [Zootermopsis nevadensis]	Drosophila melanogaster chromosome 3R	NA
LOCMI07783-m1	951	1060	156	89	36.2412	36.6705	3.02686	1.32736	2.17711	36.4558	down	-4.06566	0.0105195	0.394323	yes	NA	GO:0003824(catalytic activity);GO:0005515(protein binding);GO:0008152(metabolic process)	NA	Nucleolar protein 12 [Zootermopsis nevadensis]	PREDICTED: Diaphorina citri intraflagellar transport protein 172 homolog (LOC103524624), mRNA	NA
LOCMI03648-m1	92	112	12	14	48.51	53.6106	3.2216	2.88902	3.05531	51.0603	down	-4.06281	0.0330813	0.457807	yes	NA	NA	NA	actin-5C [Papilio polytes]	Trichosurus vulpecula gamma-actin mRNA, complete cds	Actin, cytoplasmic A3a OS=Helicoverpa armigera GN=actA3a PE=2 SV=1
LOCMI04980-m1	273	325	38	38	32.9195	35.5765	2.33304	1.7933	2.06317	34.248	down	-4.05309	0.0210199	0.444394	yes	NA	NA	NA	hypothetical protein AMK59_6297, partial [Oryctes borbonicus]	PREDICTED: Linepithema humile EH domain-containing protein 3 (LOC105679622), mRNA	Pentatricopeptide repeat-containing protein 1, mitochondrial OS=Mus musculus GN=Ptcd1 PE=2 SV=2
LOCMI06948-m1	22	23	2	4	19.9379	18.9223	0.922854	1.41871	1.17078	19.4301	down	-4.05274	0.0047558	0.377717	yes	NA	NA	NA	PREDICTED: sulfite oxidase-like [Limulus polyphemus]	PREDICTED: Tribolium castaneum uncharacterized LOC657996 (LOC657996), mRNA	Sulfite oxidase, mitochondrial OS=Homo sapiens GN=SUOX PE=1 SV=2
LOCMI14584-m1	107.417	103.667	10.5833	17.3333	33.4961	29.3462	1.68032	2.11536	1.89784	31.4212	down	-4.04931	0.042557	0.488839	yes	NA	NA	NA	PREDICTED: pre-rRNA processing protein FTSJ3 [Bombyx mori]	PREDICTED: Halyomorpha halys high affinity cAMP-specific 3',5'-cyclic phosphodiesterase 7A-like (LOC106687675), transcript variant X2, mRNA	pre-rRNA processing protein FTSJ3 OS=Homo sapiens GN=FTSJ3 PE=1 SV=2
LOCMI13668-m1	27	33	6	1	4.81855	5.34633	0.545194	0.0698444	0.307519	5.08244	down	-4.04677	0.0057223	0.377717	yes	NA	NA	NA	NA	PREDICTED: Nasonia vitripennis speckle-type POZ protein (LOC100117183), transcript variant X2, mRNA	NA
LOCMI03022-m1	59.3333	64.3333	7.41667	8.58333	28.2082	27.7653	1.79528	1.59702	1.69615	27.9867	down	-4.04441	0.00108851	0.377717	yes	NA	GO:0003723(RNA binding);GO:0005730(nucleolus);GO:0006364(rRNA processing)	NA	Lipoma HMGIC fusion partner-like 3 protein [Zootermopsis nevadensis]	PREDICTED: Dufourea novaeangliae 3-hydroxyisobutyryl-CoA hydrolase, mitochondrial (LOC107195043), mRNA	Lipoma HMGIC fusion partner-like 3 protein OS=Homo sapiens GN=LHFPL3 PE=2 SV=3
LOCMI07562-m1	872	906	146	74	105.589	99.5905	9.0012	3.5068	6.254	102.59	down	-4.03596	0.0018469	0.377717	yes	NA	NA	NA	hypothetical protein L798_13582 [Zootermopsis nevadensis]	PREDICTED: Drosophila ficusphila alpha-amylase B-like (LOC108094031), mRNA	NA
LOCMI01049-m1	8.7	8.5	1.2	1	4.3129	3.82524	0.302885	0.194012	0.248449	4.06907	down	-4.03368	0.0324047	0.455103	yes	NA	NA	NA	NA	NA	NA
LOCMI11403-m1	82	97	9	15	60.9755	65.4791	3.40746	4.36527	3.88637	63.2273	down	-4.02405	0.0187818	0.441739	yes	NA	NA	NA	NA	NA	NA
LOCMI06356-m1	366	466	61	45	31.0357	35.872	2.63364	1.49338	2.06351	33.4538	down	-4.019	0.038916	0.479077	yes	NA	NA	NA	eukaryotic translation initiation factor 3 subunit H, partial [Coptotermes formosanus]	Drosophila sechellia GM14244 (Dsec\GM14244), mRNA	Eukaryotic translation initiation factor 3 subunit H OS=Bombyx mori PE=2 SV=1
LOCMI00397-m1	4.5	5.5	0	1.5	2.90005	3.2177	0	0.378324	0.189162	3.05888	down	-4.01531	0.00814487	0.390594	yes	NA	NA	NA	NA	PREDICTED: Limulus polyphemus valine--tRNA ligase-like (LOC106465859), mRNA	NA
LOCMI06891-m1	41	51	6	6	17.1082	19.3188	1.27473	0.979831	1.12728	18.2135	down	-4.01409	0.0379203	0.474888	yes	NA	NA	NA	PREDICTED: myosin regulatory light chain sqh isoform X1 [Cimex lectularius]	Xenopus tropicalis finished cDNA, clone TNeu051n14	Myosin regulatory light chain sqh OS=Drosophila melanogaster GN=sqh PE=1 SV=1
LOCMI03048-m1	8.50706	9.32374	1.53087	0.698049	0.527721	0.525054	0.0483514	0.0169469	0.0326491	0.526387	down	-4.01101	0.0193833	0.44378	yes	NA	NA	NA	Ran-binding protein 3 [Zootermopsis nevadensis]	PREDICTED: Kryptolebias marmoratus DEAH-box helicase 57 (dhx57), transcript variant X1, misc_RNA	Ran-binding protein 3 OS=Homo sapiens GN=RANBP3 PE=1 SV=1
LOCMI04849-m1	31	34.5	6.5	1.5	3.3113	3.34537	0.353506	0.0627056	0.208106	3.32833	down	-3.99941	0.0275938	0.449553	yes	NA	GO:0003774(motor activity);GO:0005515(protein binding);GO:0005524(ATP binding);GO:0006886(intracellular protein transport);GO:0007391(dorsal closure);GO:0016459(myosin complex);GO:0016461(unconventional myosin complex);GO:0030175(filopodium);GO:0042623(ATPase activity, coupled);GO:0043025(neuronal cell body);GO:0046847(filopodium assembly)	NA	hypothetical protein g.23604 [Clastoptera arizonana]	Echinostoma caproni genome assembly E_caproni_Egypt, scaffold ECPE_contig0030678	NA
LOCMI11005-m1	505	622	96	46	33.1716	37.0898	3.21065	1.18253	2.19659	35.1307	down	-3.9994	0.0130283	0.422559	yes	NA	GO:0005730(nucleolus);GO:0006364(rRNA processing);GO:0022008(neurogenesis);GO:0035206(regulation of hemocyte proliferation);GO:0040018(positive regulation of multicellular organism growth);GO:0042254(ribosome biogenesis);GO:0043021(ribonucleoprotein complex binding)	NA	putative ATP-dependent RNA helicase kurz [Zootermopsis nevadensis]	PREDICTED: Dinoponera quadriceps uncharacterized LOC106741609 (LOC106741609), transcript variant X1, mRNA	Probable ATP-dependent RNA helicase DHX37 OS=Homo sapiens GN=DHX37 PE=1 SV=1
LOCMI11704-m1	81	85	11	11	23.8482	22.7184	1.64896	1.26748	1.45822	23.2833	down	-3.99702	0.00820324	0.390594	yes	NA	NA	NA	NA	NA	NA
LOCMI01565-m1	2.16667	2.03333	0.366667	0.166667	0.702062	0.59811	0.0604925	0.0211354	0.0408139	0.650086	down	-3.9935	0.0319125	0.455103	yes	NA	NA	NA	NA	NA	NA
LOCMI02553-m1	7	6	0	2	3.41183	2.65479	0	0.381503	0.190751	3.03331	down	-3.99113	0.0441246	0.497296	yes	NA	NA	NA	Periodic tryptophan protein 1-like protein [Zootermopsis nevadensis]	Bombyx mori mRNA, clone: fe8d18F02	Periodic tryptophan protein 1 homolog OS=Homo sapiens GN=PWP1 PE=1 SV=1
LOCMI12318-m1	1666	2176	401	64	206.474	244.815	25.3035	3.10419	14.2039	225.645	down	-3.9897	0.0211112	0.444394	yes	NA	NA	NA	Cyclin-related protein FAM58A [Zootermopsis nevadensis]	Pan troglodytes BAC clone CH251-93K5 from chromosome 7, complete sequence	Cyclin-related protein FAM58A OS=Rattus norvegicus GN=Fam58a PE=2 SV=1
LOCMI12656-m1	83	81	14	7	5.63711	4.99405	0.48412	0.186061	0.33509	5.31558	down	-3.9876	0.0173565	0.434119	yes	NA	NA	NA	PREDICTED: ribosome biogenesis protein WDR12 homolog [Eufriesea mexicana]	Drosophila melanogaster, chromosome 2L, region 32A-, BAC clone BACR19N18, complete sequence	Ribosome biogenesis protein WDR12 homolog OS=Culex quinquefasciatus GN=CPIJ001500 PE=3 SV=2
LOCMI02340-m1	112	130	17	15	32.0006	33.7188	2.47307	1.6773	2.07518	32.8597	down	-3.98501	0.00534066	0.377717	yes	TFIIH basal transcription factor complex p52 subunit	GO:0000439(core TFIIH complex);GO:0003690(double-stranded DNA binding);GO:0003700(transcription factor activity, sequence-specific DNA binding);GO:0005675(holo TFIIH complex);GO:0006289(nucleotide-excision repair);GO:0008353(RNA polymerase II carboxy-terminal domain kinase activity);GO:0070816(phosphorylation of RNA polymerase II C-terminal domain)	ko03022(Basal transcription factors);ko03420(Nucleotide excision repair)	PQ-loop repeat-containing protein 1 [Zootermopsis nevadensis]	PREDICTED: Monodelphis domestica helicase, lymphoid-specific (HELLS), transcript variant X2, mRNA	PQ-loop repeat-containing protein 1 OS=Xenopus laevis GN=pqlc1 PE=2 SV=1
LOCMI10191-m1	174.25	229	38	13	8.27061	9.8671	0.918323	0.241483	0.579903	9.06886	down	-3.96704	0.0323868	0.455103	yes	NA	NA	NA	GRIP and coiled-coil domain-containing protein 1 , putative [Riptortus pedestris]	PREDICTED: Wasmannia auropunctata NADH dehydrogenase [ubiquinone] iron-sulfur protein 6, mitochondrial (LOC105448560), mRNA	GRIP and coiled-coil domain-containing protein 1 OS=Mus musculus GN=Gcc1 PE=1 SV=2
LOCMI02142-m1	93	105	16	10	23.2504	23.8301	2.03664	0.978423	1.50753	23.5403	down	-3.96487	0.00291592	0.377717	yes	NA	NA	NA	hypothetical protein g.14173 [Pectinophora gossypiella]	PREDICTED: Agrilus planipennis alpha-amylase-like (LOC108742986), partial mRNA	NA
LOCMI08594-m1	534	641	90	67	55.8064	60.8122	4.78886	2.74029	3.76458	58.3093	down	-3.95317	0.0130273	0.422559	yes	NA	GO:0004004(ATP-dependent RNA helicase activity);GO:0006364(rRNA processing);GO:0010501(RNA secondary structure unwinding)	NA	PREDICTED: uncharacterized protein LOC107161953 [Diuraphis noxia]	PREDICTED: Parasteatoda tepidariorum histone H2B (LOC107444162), mRNA	NA
LOCMI13714-m1	54.6737	54.1424	6.42465	8.80083	7.44398	6.69196	0.445372	0.468952	0.457162	7.06797	down	-3.95052	0.0359983	0.468825	yes	NA	NA	NA	JmjC domain-containing protein C2orf60-like protein [Zootermopsis nevadensis]	PREDICTED: Aquila chrysaetos canadensis dedicator of cytokinesis 8 (DOCK8), transcript variant X1, mRNA	tRNA wybutosine-synthesizing protein 5 OS=Danio rerio GN=tyw5 PE=2 SV=1
LOCMI02483-m1	77	82	17	3	17.6525	17.0655	1.98432	0.269163	1.12674	17.359	down	-3.94546	0.019374	0.44378	yes	centrin, EF-hand protein, 2	GO:0000226(microtubule cytoskeleton organization);GO:0005509(calcium ion binding);GO:0022027(interkinetic nuclear migration);GO:0042384(cilium assembly)	ko03420(Nucleotide excision repair)	NA	Strongyloides ratti genome assembly S_ratti_ED321, chromosome : 2	NA
LOCMI06544-m1	9	10	0	3	3.78268	3.81545	0	0.493466	0.246733	3.79907	down	-3.94462	0.0432889	0.49185	yes	NA	GO:0003674(molecular_function);GO:0005575(cellular_component);GO:0008150(biological_process)	NA	Alpha- and gamma-adaptin-binding protein p34 [Zootermopsis nevadensis]	PREDICTED: Eufriesea mexicana guanine nucleotide exchange factor DBS-like (LOC108549798), mRNA	Alpha- and gamma-adaptin-binding protein p34 OS=Pongo abelii GN=AAGAB PE=2 SV=1
LOCMI02508-m1	373	440	63.5	46	49.7343	53.2585	4.31089	2.4004	3.35565	51.4964	down	-3.93981	0.00572588	0.377717	yes	NA	NA	NA	NA	Gryllus bimaculatus mRNA, GBcontig29642	NA
LOCMI05458-m1	376.5	471	55.5	62.5	62.0381	70.4537	4.65622	4.03044	4.34333	66.2459	down	-3.93096	0.0421483	0.48813	yes	NA	GO:0004004(ATP-dependent RNA helicase activity);GO:0006406(mRNA export from nucleus);GO:0010501(RNA secondary structure unwinding)	NA	Protein transport protein Sec23A [Zootermopsis nevadensis]	PREDICTED: Bactrocera oleae Bardet-Biedl syndrome 5 protein homolog (LOC106617065), mRNA	Protein transport protein Sec23A OS=Danio rerio GN=sec23a PE=2 SV=1
LOCMI16505-m1	197	219	31	26	46.26	46.6845	3.70636	2.38941	3.04789	46.4722	down	-3.93049	0.00456621	0.377717	yes	NA	GO:0000166(nucleotide binding);GO:0000243(commitment complex);GO:0000398(mRNA splicing, via spliceosome);GO:0003729(mRNA binding);GO:0005689(U12-type spliceosomal complex);GO:0017069(snRNA binding);GO:0071011(precatalytic spliceosome)	NA	Serine palmitoyltransferase 1 [Zootermopsis nevadensis]	Locusta migratoria clone LmCesA10 carboxylesterase mRNA, complete cds	Serine palmitoyltransferase 1 OS=Mus musculus GN=Sptlc1 PE=1 SV=2
LOCMI04682-m1	22	23	4	2	17.4798	16.5894	1.61815	0.621902	1.12003	17.0346	down	-3.92686	0.00187076	0.377717	yes	NA	NA	NA	hypothetical protein L798_02298 [Zootermopsis nevadensis]	Nilaparvata lugens phosphatidylinositol-3-kinase p85 alpha (PIK3R1) mRNA, complete cds	Uncharacterized protein C6orf106 homolog OS=Gallus gallus GN=RCJMB04_11e11 PE=2 SV=1
LOCMI01697-m1	82	104	16	9	20.2387	23.3019	2.01064	0.869339	1.43999	21.7703	down	-3.91823	0.0276819	0.449553	yes	NA	NA	NA	Deoxyribonuclease tatD, partial [Zootermopsis nevadensis]	PREDICTED: Agrilus planipennis CAS1 domain-containing protein 1 (LOC108737082), mRNA	3'-5' ssDNA/RNA exonuclease TatD OS=Erwinia tasmaniensis (strain DSM 17950 / CIP 109463 / Et1/99) GN=tatD PE=3 SV=1
LOCMI00948-m1	57	60.5	11.5	4	30.0551	28.9593	3.08737	0.825433	1.9564	29.5072	down	-3.91479	0.00848199	0.390594	yes	rRNA-processing protein FCF1 homolog	GO:0000462(maturation of SSU-rRNA from tricistronic rRNA transcript (SSU-rRNA, 5.8S rRNA, LSU-rRNA));GO:0005730(nucleolus);GO:0032040(small-subunit processome)	ko03008(Ribosome biogenesis in eukaryotes)	RRNA-processing protein FCF1-like protein [Zootermopsis nevadensis]	Homo sapiens CGI-35 protein mRNA, complete cds	rRNA-processing protein FCF1 homolog OS=Bos taurus GN=FCF1 PE=2 SV=1
LOCMI01302-m1	56	70	11	6	10.1186	11.482	1.01198	0.424288	0.718132	10.8003	down	-3.91068	0.0203983	0.444029	yes	NA	NA	NA	sulfotransferase, partial [Locusta migratoria migratoria]	Locusta migratoria NADP-dependent malic enzyme-like protein mRNA, complete cds	Protein-tyrosine sulfotransferase OS=Drosophila melanogaster GN=Tango13 PE=2 SV=2
LOCMI10946-m1	204	186	38	14	102.002	84.4268	9.67405	2.73958	6.20682	93.2144	down	-3.90863	0.0381344	0.474888	yes	NA	NA	NA	RB1-inducible coiled-coil protein 1 [Zootermopsis nevadensis]	Locusta migratoria ionotropic receptor 8 (IR8) mRNA, partial cds	RB1-inducible coiled-coil protein 1 OS=Homo sapiens GN=RB1CC1 PE=1 SV=3
LOCMI00827-m1	738	798	106	111	68.9288	67.6607	5.04077	4.05738	4.54908	68.2948	down	-3.90813	0.000245081	0.377717	yes	NA	GO:0004004(ATP-dependent RNA helicase activity);GO:0010501(RNA secondary structure unwinding)	NA	putative ATP-dependent RNA helicase pitchoune [Zootermopsis nevadensis]	H.sapiens mRNA for RNA helicase (Myc-regulated dead box protein)	Probable ATP-dependent RNA helicase pitchoune OS=Drosophila melanogaster GN=pit PE=2 SV=2
LOCMI06184-m1	4	4	1	0	0.260679	0.236644	0.0331813	0	0.0165906	0.248661	down	-3.90574	0.010624	0.394323	yes	NA	NA	NA	MAK10-like protein [Zootermopsis nevadensis]	Schistocerca gregaria histone deacetylase mRNA, partial cds	N-alpha-acetyltransferase 35, NatC auxiliary subunit OS=Gallus gallus GN=NAA35 PE=2 SV=1
LOCMI14376-m1	239	253	50	15	62.4426	60.0058	6.6512	1.53374	4.09247	61.2242	down	-3.90306	0.00991174	0.394323	yes	NA	GO:0003015(heart process);GO:0005886(plasma membrane);GO:0005918(septate junction);GO:0007391(dorsal closure);GO:0007424(open tracheal system development);GO:0016021(integral component of membrane);GO:0019991(septate junction assembly);GO:0035151(regulation of tube size, open tracheal system);GO:0048085(adult chitin-containing cuticle pigmentation);GO:0060857(establishment of glial blood-brain ba…	NA	PREDICTED: torsin-1A [Tribolium castaneum]	Pediculus humanus corporis WD-repeat protein, putative, mRNA	Torsin-1B OS=Mus musculus GN=Tor1b PE=1 SV=2
LOCMI03298-m1	287	269	49	27	30.2111	25.7055	2.6262	1.11231	1.86925	27.9583	down	-3.90274	0.0358959	0.468825	yes	NA	GO:0003015(heart process);GO:0004888(transmembrane signaling receptor activity);GO:0005886(plasma membrane);GO:0005887(integral component of plasma membrane);GO:0005918(septate junction);GO:0005919(pleated septate junction);GO:0007163(establishment or maintenance of cell polarity);GO:0007391(dorsal closure);GO:0008039(synaptic target recognition);GO:0008065(establishment of blood-nerve barrier);G…	NA	p23-like protein [Coptotermes formosanus]	PREDICTED: Lingula anatina protein patched homolog 1-like (LOC106153278), mRNA	Protein wos2 OS=Schizosaccharomyces pombe (strain 972 / ATCC 24843) GN=wos2 PE=2 SV=1
LOCMI09211-m1	9093.83	9332	1367.83	1223.17	677.089	630.758	51.8536	35.6421	43.7478	653.923	down	-3.90184	0.0125735	0.420379	yes	NA	NA	NA	ATP-dependent RNA helicase SUV3-like protein, mitochondrial [Zootermopsis nevadensis]	Homo sapiens putative ATP-dependent mitochondrial RNA helicase (SUV3) mRNA, nuclear gene encoding mitochondrial protein, complete cds	ATP-dependent RNA helicase SUV3 homolog, mitochondrial OS=Drosophila melanogaster GN=CG9791 PE=2 SV=3
LOCMI12003-m1	102	108	11	20	18.6628	17.9387	1.02475	1.43214	1.22844	18.3007	down	-3.897	0.00224222	0.377717	yes	endonuclease G	GO:0000001(mitochondrion inheritance);GO:0003676(nucleic acid binding);GO:0004520(endodeoxyribonuclease activity);GO:0004521(endoribonuclease activity);GO:0005739(mitochondrion);GO:0005743(mitochondrial inner membrane);GO:0006261(DNA-dependent DNA replication);GO:0007286(spermatid development);GO:0035234(ectopic germ cell programmed cell death);GO:0046872(metal ion binding)	ko04210(Apoptosis)	SECIS-binding protein 2-like [Zootermopsis nevadensis]	PREDICTED: Cimex lectularius ryanodine receptor (LOC106666716), transcript variant X2, mRNA	Selenocysteine insertion sequence-binding protein 2 OS=Homo sapiens GN=SECISBP2 PE=1 SV=2
LOCMI08835-m1	60.4397	57.4907	5.14714	12.6237	7.03929	6.07846	0.305224	0.575402	0.440313	6.55888	down	-3.89685	0.0362764	0.470968	yes	NA	NA	NA	hypothetical protein L798_08595 [Zootermopsis nevadensis]	PREDICTED: Apis dorsata elongation factor G, mitochondrial-like (LOC102676748), mRNA	UPF0769 protein C21orf59 homolog OS=Danio rerio PE=2 SV=1
LOCMI10721-m1	1138.5	1418.5	237	110.5	74.4467	84.2037	7.89056	2.82783	5.35919	79.3252	down	-3.88769	0.0151408	0.429761	yes	NA	NA	NA	NA	PREDICTED: Acyrthosiphon pisum uncharacterized LOC100163234 (LOC100163234), transcript variant X1, mRNA	NA
LOCMI15171-m1	167	204	26	27	20.7858	23.0499	1.64767	1.3152	1.48144	21.9179	down	-3.88704	0.0317251	0.45486	yes	NA	NA	NA	Aspartate aminotransferase, mitochondrial [Zootermopsis nevadensis]	Human mitochondrial aspartate aminotransferase mRNA, complete cds	Aspartate aminotransferase, mitochondrial OS=Mus musculus GN=Got2 PE=1 SV=1
LOCMI01762-m1	50	57.3333	5	11.1667	10.5074	10.9376	0.534988	0.918394	0.726691	10.7225	down	-3.88316	0.000894634	0.377717	yes	putative histone deacetylase family protein	GO:0000287(magnesium ion binding);GO:0005737(cytoplasm);GO:0006400(tRNA modification);GO:0008033(tRNA processing);GO:0008193(tRNA guanylyltransferase activity);GO:0022008(neurogenesis)	ko04010(MAPK signaling pathway)	WD repeat-containing protein 26 [Zootermopsis nevadensis]	Strongyloides venezuelensis genome assembly S_venezuelensis_HH1, scaffold SVE_scaffold0000002	WD repeat-containing protein 26 homolog OS=Drosophila melanogaster GN=CG7611 PE=1 SV=1
LOCMI05012-m1	50	57.3333	5	11.1667	10.5074	10.9376	0.534988	0.918394	0.726691	10.7225	down	-3.88316	0.000894634	0.377717	yes	putative histone deacetylase family protein	GO:0000287(magnesium ion binding);GO:0005737(cytoplasm);GO:0006400(tRNA modification);GO:0008033(tRNA processing);GO:0008193(tRNA guanylyltransferase activity);GO:0022008(neurogenesis)	ko04010(MAPK signaling pathway)	PREDICTED: zinc finger HIT domain-containing protein 1 [Polistes canadensis]	Drosophila melanogaster, chromosome 2L, region 25C-25C, BAC clone BACR13M11, complete sequence	Zinc finger HIT domain-containing protein 1 OS=Bos taurus GN=ZNHIT1 PE=2 SV=1
LOCMI00918-m1	119	138	28	6	61.6262	64.8764	7.38283	1.21604	4.29944	63.2513	down	-3.87888	0.0104161	0.394323	yes	NA	NA	NA	Ribosomal RNA-processing protein 7-like protein A [Zootermopsis nevadensis]	PREDICTED: Apis mellifera negative elongation factor B (LOC100578503), mRNA	Putative ribosomal RNA-processing protein 7 homolog B OS=Homo sapiens GN=RRP7BP PE=5 SV=1
LOCMI10753-m1	940	1139	206	79	68.3221	75.153	7.62337	2.24719	4.93528	71.7375	down	-3.86152	0.0052423	0.377717	yes	NA	GO:0003674(molecular_function);GO:0005886(plasma membrane);GO:0008150(biological_process)	NA	Transcriptional adapter 2-beta [Daphnia magna]	Gallus gallus finished cDNA, clone ChEST1006d9	DNA-directed RNA polymerase II 16 kDa polypeptide OS=Drosophila melanogaster GN=Rpb4 PE=2 SV=5
LOCMI13900-m1	599	621	108	64	29.2201	27.5002	2.68241	1.22184	1.95212	28.3601	down	-3.86075	0.0020696	0.377717	yes	N-acetyltransferase 10	GO:0000784(nuclear chromosome, telomeric region);GO:0005697(telomerase holoenzyme complex);GO:0005730(nucleolus);GO:0008080(N-acetyltransferase activity);GO:0016020(membrane);GO:0032211(negative regulation of telomere maintenance via telomerase);GO:0044822(poly(A) RNA binding)	ko03008(Ribosome biogenesis in eukaryotes)	cdc42 homolog precursor [Riptortus pedestris]	Drosophila melanogaster Oregon R (Dcdc42) mRNA, complete cds	Cdc42 homolog OS=Drosophila pseudoobscura pseudoobscura GN=Cdc42 PE=3 SV=1
LOCMI17454-m1	2.66667	2.26667	0	0.833333	0.460326	0.355201	0	0.0562981	0.0281491	0.407763	down	-3.85657	0.0441365	0.497296	yes	NA	NA	NA	Leucine-rich repeat-containing protein 6 [Zootermopsis nevadensis]	PREDICTED: Bombyx mori spectrin beta chain-like (LOC105842886), partial mRNA	Protein tilB homolog OS=Danio rerio GN=lrrc6 PE=1 SV=1
LOCMI00723-m1	8	10.5	2	0.5	4.50494	5.36757	0.573424	0.110191	0.341808	4.93625	down	-3.85216	0.0245365	0.449553	yes	u3 small nucleolar RNA-associated protein 15 homolog	GO:0000462(maturation of SSU-rRNA from tricistronic rRNA transcript (SSU-rRNA, 5.8S rRNA, LSU-rRNA));GO:0005730(nucleolus);GO:0009267(cellular response to starvation);GO:0030515(snoRNA binding);GO:0034455(t-UTP complex);GO:0045943(positive regulation of transcription from RNA polymerase I promoter)	ko03008(Ribosome biogenesis in eukaryotes)	U3 small nucleolar RNA-associated protein 15-like protein [Zootermopsis nevadensis]	PREDICTED: Monomorium pharaonis spectrin beta chain (LOC105839473), transcript variant X1, mRNA	U3 small nucleolar RNA-associated protein 15 homolog OS=Danio rerio GN=utp15 PE=2 SV=1
LOCMI02558-m1	48	59	10	5	7.97723	8.90127	0.84617	0.325207	0.585688	8.43925	down	-3.84891	0.0111076	0.399083	yes	NA	NA	NA	PREDICTED: peptidyl-prolyl cis-trans isomerase CYP19-3-like [Parasteatoda tepidariorum]	Mus musculus peptidylprolyl isomerase D (cyclophilin D), mRNA (cDNA clone MGC:6702 IMAGE:3584183), complete cds	Peptidyl-prolyl cis-trans isomerase D OS=Gibberella zeae (strain PH-1 / ATCC MYA-4620 / FGSC 9075 / NRRL 31084) GN=CPR6 PE=3 SV=1
LOCMI08032-m1	4.4631	4.4	0.666667	0.642857	0.282912	0.253196	0.0215164	0.0159481	0.0187323	0.268054	down	-3.83893	0.0321489	0.455103	yes	NA	NA	NA	NA	Locusta migratoria glucosyl glucuronosyl transferases mRNA, complete cds	NA
LOCMI07700-m1	584	714	97	94	66.942	74.2973	5.66114	4.21689	4.93901	70.6196	down	-3.83777	0.0295958	0.449553	yes	60S ribosomal export protein NMD3	GO:0000055(ribosomal large subunit export from nucleus);GO:0005634(nucleus);GO:0005737(cytoplasm);GO:0043023(ribosomal large subunit binding)	ko03013(RNA transport);ko03008(Ribosome biogenesis in eukaryotes)	Vesicular glutamate transporter 2.1 [Zootermopsis nevadensis]	PREDICTED: Atta colombica rap1 GTPase-GDP dissociation stimulator 1 (LOC108689228), transcript variant X2, mRNA	NA
LOCMI10709-m1	104	101	20	9	5.34762	4.71452	0.523605	0.181112	0.352359	5.03107	down	-3.83575	0.0147513	0.429761	yes	NA	NA	NA	Vesicular integral-membrane protein VIP36 [Zootermopsis nevadensis]	Pediculus humanus corporis hypothetical protein, mRNA	Vesicular integral-membrane protein VIP36 OS=Homo sapiens GN=LMAN2 PE=1 SV=1
LOCMI11390-m1	31	34	7	2	6.68414	6.65506	0.768473	0.168769	0.468621	6.6696	down	-3.83111	0.0303884	0.449553	yes	NA	NA	NA	Nose resistant to fluoxetine protein 6, partial [Zootermopsis nevadensis]	PREDICTED: Halyomorpha halys protein jim lovell (LOC106690027), transcript variant X2, mRNA	O-acyltransferase like protein OS=Mus musculus GN=Oacyl PE=2 SV=1
LOCMI16631-m1	4596	5328	760	705	766.014	806.14	64.4937	45.9859	55.2398	786.077	down	-3.83089	0.00526199	0.377717	yes	uncharacterized LOC552027	GO:0000166(nucleotide binding);GO:0000381(regulation of alternative mRNA splicing, via spliceosome);GO:0001745(compound eye morphogenesis);GO:0003729(mRNA binding);GO:0005634(nucleus);GO:0005703(polytene chromosome puff);GO:0010906(regulation of glucose metabolic process);GO:0019233(sensory perception of pain);GO:0030529(intracellular ribonucleoprotein complex);GO:0033119(negative regulation of R…	ko03040(Spliceosome)	Presenilin-like protein [Zootermopsis nevadensis]	PREDICTED: Diaphorina citri uncharacterized LOC103518835 (LOC103518835), mRNA	Presenilin-1 OS=Gallus gallus GN=PSEN1 PE=1 SV=1
LOCMI15465-m1	484	594	80	80	20.0949	22.388	1.69113	1.29989	1.49551	21.2414	down	-3.82817	0.0321583	0.455103	yes	NA	NA	NA	Signal recognition particle 54 kDa protein [Zootermopsis nevadensis]	Canis lupus familiaris signal recognition particle 54 (SRP54), mRNA	Signal recognition particle 54 kDa protein OS=Mus musculus GN=Srp54 PE=1 SV=2
LOCMI11214-m1	12.869	11.6833	0.333333	3.80952	0.682284	0.562309	0.00899796	0.0790438	0.0440209	0.622296	down	-3.82134	0.0258621	0.449553	yes	NA	NA	NA	NA	PREDICTED: Parasteatoda tepidariorum probable methyltransferase TARBP1 (LOC107439031), transcript variant X2, mRNA	NA
LOCMI07868-m1	141	175	24	23	13.1482	14.814	1.13947	0.839367	0.98942	13.9811	down	-3.82075	0.0351719	0.467433	yes	NA	NA	NA	Putative RNA-binding protein Luc7-like 2 [Zootermopsis nevadensis]	PREDICTED: Apis mellifera GABA neurotransmitter transporter-1B (Gat-1B), transcript variant X1, mRNA	Putative RNA-binding protein Luc7-like 1 OS=Homo sapiens GN=LUC7L PE=1 SV=1
LOCMI13863-m1	3178	2985	513	398	178.785	152.444	14.6941	8.76272	11.7284	165.615	down	-3.81975	0.044534	0.498429	yes	NA	NA	NA	NA	Coptotermes formosanus clone CFSNI924 TMEM9 family protein mRNA, complete cds	NA
LOCMI08546-m1	4	3.5	1	0	0.632164	0.502143	0.0804668	0	0.0402334	0.567154	down	-3.81727	0.0321025	0.455103	yes	NA	NA	NA	F-box only protein 22 [Zootermopsis nevadensis]	Drosophila melanogaster chromosome X	NA
LOCMI05736-m1	27.5	28	2	7	4.14293	3.82933	0.153409	0.412717	0.283063	3.98613	down	-3.81579	0.00350688	0.377717	yes	NA	NA	NA	PREDICTED: NADH-cytochrome b5 reductase 3 isoform X1 [Nicrophorus vespilloides]	Gallus gallus finished cDNA, clone ChEST42h23	NADH-cytochrome b5 reductase 2 OS=Xenopus tropicalis GN=cyb5r2 PE=2 SV=1
LOCMI11067-m1	329	417	58	53	51.9955	59.8267	4.66708	3.27812	3.9726	55.9111	down	-3.81498	0.0419422	0.487336	yes	NA	NA	NA	translation initiation factor-3 [Culex quinquefasciatus]	PREDICTED: Dufourea novaeangliae chorion peroxidase (LOC107188032), mRNA	Translation initiation factor IF-3, mitochondrial OS=Mus musculus GN=Mtif3 PE=1 SV=1
LOCMI14747-m1	352	449	60	60	73.9724	85.657	6.41985	4.93466	5.67725	79.8147	down	-3.81339	0.0468012	0.502981	yes	NA	GO:0017076(purine nucleotide binding);GO:0022008(neurogenesis);GO:0048812(neuron projection morphogenesis)	NA	Nucleoporin NUP188-like protein [Zootermopsis nevadensis]	PREDICTED: Eufriesea mexicana NEDD8-activating enzyme E1 catalytic subunit (LOC108554955), mRNA	NA
LOCMI13194-m1	249	237	35	39	36.2871	31.3538	2.59698	2.22431	2.41064	33.8205	down	-3.81041	0.0487101	0.509306	yes	NA	NA	NA	Solute carrier family 25 member 46 [Zootermopsis nevadensis]	PREDICTED: Cimex lectularius calcium uptake protein 1 homolog, mitochondrial (LOC106666319), transcript variant X3, mRNA	Solute carrier family 25 member 46 OS=Danio rerio GN=slc25a46 PE=2 SV=1
LOCMI02527-m1	6.02143	8.39286	1.91667	0	1.98437	2.51086	0.321601	0	0.1608	2.24762	down	-3.80505	0.0336971	0.459116	yes	NA	NA	NA	BAI1-associated protein 3 [Zootermopsis nevadensis]	PREDICTED: Acyrthosiphon pisum calpain-1 catalytic subunit (LOC100162916), transcript variant X2, mRNA	Protein unc-13 homolog D OS=Rattus norvegicus GN=Unc13d PE=1 SV=1
LOCMI04784-m1	43	53	9	5	0.965188	1.07996	0.102857	0.043923	0.0733899	1.02258	down	-3.80048	0.0135216	0.424366	yes	NA	GO:0005813(centrosome);GO:0007346(regulation of mitotic cell cycle);GO:0030496(midbody)	NA	Integrator complex subunit 9 [Zootermopsis nevadensis]	Oxya chinensis carboxylesterase (CesA10) mRNA, complete cds	Integrator complex subunit 9 OS=Drosophila melanogaster GN=IntS9 PE=1 SV=1
LOCMI12660-m1	345.853	433.433	72.1667	42	26.3253	29.9497	2.79682	1.25115	2.02398	28.1375	down	-3.79722	0.021411	0.444394	yes	NA	GO:0004004(ATP-dependent RNA helicase activity);GO:0010501(RNA secondary structure unwinding)	NA	Bifunctional coenzyme A synthase [Zootermopsis nevadensis]	NA	Bifunctional coenzyme A synthase OS=Homo sapiens GN=COASY PE=1 SV=4
LOCMI04663-m1	354	412	73	41	150.973	159.508	15.8514	6.84321	11.3473	155.241	down	-3.77409	0.00188118	0.377717	yes	NA	GO:0005524(ATP binding);GO:0005829(cytosol);GO:0005832(chaperonin-containing T-complex);GO:0005875(microtubule associated complex);GO:0006457(protein folding);GO:0006909(phagocytosis);GO:0007052(mitotic spindle organization);GO:0030707(ovarian follicle cell development);GO:0051082(unfolded protein binding);GO:0090307(mitotic spindle assembly)	NA	NA	Strongyloides ratti genome assembly S_ratti_ED321, chromosome : 2	NA
LOCMI10265-m1	25	26	7	0	8.47969	8.00576	1.20888	0	0.604442	8.24273	down	-3.76945	0.0280029	0.449553	yes	NA	NA	NA	PREDICTED: proteasome subunit beta type-1 [Neodiprion lecontei]	PREDICTED: Cimex lectularius malonyl-CoA decarboxylase, mitochondrial-like (LOC106665494), transcript variant X4, mRNA	Proteasome subunit beta type-1 OS=Drosophila melanogaster GN=Prosbeta6 PE=2 SV=2
LOCMI03665-m1	2685.17	2778	458.167	381.833	437.479	410.873	38.0064	24.3466	31.1765	424.176	down	-3.76613	0.00570345	0.377717	yes	NA	NA	NA	PREDICTED: probable cytosolic iron-sulfur protein assembly protein Ciao1 isoform X1 [Agrilus planipennis]	Rattus norvegicus cytosolic iron-sulfur assembly component 1 (Ciao1), mRNA	Probable cytosolic iron-sulfur protein assembly protein Ciao1 OS=Aedes aegypti GN=Ciao1 PE=3 SV=1
LOCMI07441-m1	2914	3408	588	365	189.905	201.621	19.5106	9.30931	14.4099	195.763	down	-3.76397	0.00200785	0.377717	yes	NA	NA	NA	hypothetical protein RP20_CCG004814 [Aedes albopictus]	PREDICTED: Halyomorpha halys DENN domain-containing protein 4C (LOC106677598), transcript variant X1, mRNA	NA
LOCMI15369-m1	553	671	140	37	36.4899	40.1938	4.70351	0.955493	2.8295	38.3418	down	-3.7603	0.00546228	0.377717	yes	NA	GO:0004725(protein tyrosine phosphatase activity);GO:0005001(transmembrane receptor protein tyrosine phosphatase activity);GO:0005886(plasma membrane);GO:0006470(protein dephosphorylation);GO:0007414(axonal defasciculation);GO:0007415(defasciculation of motor neuron axon);GO:0008045(motor neuron axon guidance);GO:0010906(regulation of glucose metabolic process);GO:0030424(axon)	NA	PREDICTED: 26S protease regulatory subunit 6A-B isoform X1 [Megachile rotundata]	Locusta migratoria odorant receptor 126 mRNA, complete cds	26S protease regulatory subunit 6A OS=Mus musculus GN=Psmc3 PE=1 SV=2
LOCMI09178-m1	251	287	35	51	43.4575	45.1089	3.08536	3.45573	3.27055	44.2832	down	-3.75916	0.00910122	0.394323	yes	NA	NA	NA	hypothetical protein L798_05710 [Zootermopsis nevadensis]	Single read from an extremity of a full-length cDNA clone made from Anopheles gambiae total adult females. 3-PRIME end of clone FK0AAB3AC10 of strain 6-9 of Anopheles gambiae (African malaria mosquito)	Iron-sulfur cluster assembly 2 homolog, mitochondrial OS=Bos taurus GN=ISCA2 PE=2 SV=1
LOCMI03965-m1	208	204	31	34	14.6945	13.0832	1.11507	0.940049	1.02756	13.8889	down	-3.75663	0.0377092	0.474888	yes	xeroderma pigmentosum D	GO:0000439(core TFIIH complex);GO:0000990(transcription factor activity, core RNA polymerase binding);GO:0001111(promoter clearance from RNA polymerase II promoter);GO:0001113(transcriptional open complex formation at RNA polymerase II promoter);GO:0003677(DNA binding);GO:0004386(helicase activity);GO:0005524(ATP binding);GO:0005634(nucleus);GO:0005675(holo TFIIH complex);GO:0005700(polytene chro…	ko03022(Basal transcription factors);ko03420(Nucleotide excision repair)	hypothetical protein g.8283 [Clastoptera arizonana]	NA	Acidic fibroblast growth factor intracellular-binding protein OS=Chlorocebus aethiops GN=FIBP PE=2 SV=2
LOCMI06149-m1	862	1031	128	174	29.7247	32.2744	2.24733	2.34822	2.29777	30.9995	down	-3.75394	0.0280228	0.449553	yes	DNA-directed RNA polymerase I subunit RPA1	NA	ko00230(Purine metabolism);ko00240(Pyrimidine metabolism);ko03020(RNA polymerase)	hypothetical protein FF38_12907 [Lucilia cuprina]	Pediculus humanus corporis Sterol O-acyltransferase, putative, mRNA	NA
LOCMI00148-m1	182	199	39	18	70.3746	69.8533	7.67814	2.72393	5.20104	70.114	down	-3.75283	0.0228159	0.449553	yes	NA	NA	NA	NA	PREDICTED: Plutella xylostella UNC93-like protein (LOC105397456), mRNA	NA
LOCMI11906-m1	10.3929	12.2929	1.79762	1.75	2.45039	2.63113	0.215797	0.16148	0.188638	2.54076	down	-3.75157	0.0150015	0.429761	yes	NA	NA	NA	Coiled-coil domain-containing protein 28B [Zootermopsis nevadensis]	PREDICTED: Microplitis demolitor trafficking kinesin-binding protein milt (LOC103577581), transcript variant X5, mRNA	NA
LOCMI07348-m1	3	2.5	0	1	1.061	0.802641	0	0.138411	0.0692055	0.931818	down	-3.75109	0.0495735	0.511548	yes	NA	NA	NA	Ninein-like protein [Zootermopsis nevadensis]	PREDICTED: Cimex lectularius solute carrier organic anion transporter family member 5A1 (LOC106665029), transcript variant X1, mRNA	NA
LOCMI14329-m1	1017	1022	162	159	68.0359	62.0665	5.51796	4.16287	4.84042	65.0512	down	-3.74837	0.0243602	0.449553	yes	NA	GO:0000463(maturation of LSU-rRNA from tricistronic rRNA transcript (SSU-rRNA, 5.8S rRNA, LSU-rRNA));GO:0000466(maturation of 5.8S rRNA from tricistronic rRNA transcript (SSU-rRNA, 5.8S rRNA, LSU-rRNA));GO:0005730(nucleolus);GO:0008650(rRNA (uridine-2'-O-)-methyltransferase activity);GO:0016435(rRNA (guanine) methyltransferase activity);GO:0030687(preribosome, large subunit precursor);GO:0031167(…	NA	PREDICTED: histone H3.3-like [Sinocyclocheilus grahami]	PREDICTED: Atta cephalotes FACT complex subunit spt16 (LOC105620974), mRNA	Histone H3.3 OS=Bos taurus GN=H3F3A PE=1 SV=3
LOCMI08527-m1	327	354	50	59	22.366	21.9803	1.74123	1.57932	1.66028	22.1731	down	-3.73932	0.00149896	0.377717	yes	probable leucine--tRNA ligase	GO:0002161(aminoacyl-tRNA editing activity);GO:0004823(leucine-tRNA ligase activity);GO:0005524(ATP binding);GO:0005739(mitochondrion);GO:0005759(mitochondrial matrix);GO:0006429(leucyl-tRNA aminoacylation)	ko00970(Aminoacyl-tRNA biosynthesis)	hypothetical protein L798_07871 [Zootermopsis nevadensis]	PREDICTED: Tribolium castaneum tRNA (cytosine(34)-C(5))-methyltransferase (LOC662306), mRNA	von Willebrand factor A domain-containing protein 9 OS=Rattus norvegicus GN=Vwa9 PE=2 SV=1
LOCMI15739-m1	5	6	0	2	0.294123	0.320405	0	0.0460434	0.0230217	0.307264	down	-3.73841	0.0180106	0.437065	yes	NA	NA	NA	Tyrosine-protein phosphatase 99A, partial [Zootermopsis nevadensis]	D.melanogaster receptor-linked protein tyrosine phosphotase (DPTP99A) mRNA, complete cds	Tyrosine-protein phosphatase 99A OS=Drosophila melanogaster GN=Ptp99A PE=2 SV=2
LOCMI00505-m1	414	474	60	84	76.4728	79.483	5.64293	6.07245	5.85769	77.9779	down	-3.73466	0.0115644	0.402223	yes	U3 small nucleolar ribonucleoprotein protein IMP4	GO:0006364(rRNA processing);GO:0030515(snoRNA binding);GO:0032040(small-subunit processome);GO:0034457(Mpp10 complex);GO:0042134(rRNA primary transcript binding)	ko03008(Ribosome biogenesis in eukaryotes)	PREDICTED: U3 small nucleolar ribonucleoprotein protein IMP4 [Cephus cinctus]	Schistocerca gregaria 14-3-3 protein epsilon mRNA, complete cds	U3 small nucleolar ribonucleoprotein protein IMP4 OS=Mus musculus GN=Imp4 PE=2 SV=1
LOCMI02127-m1	540	564	114	54	159.799	151.512	17.1764	6.25392	11.7152	155.656	down	-3.73191	0.00313483	0.377717	yes	NA	GO:0002026(regulation of the force of heart contraction);GO:0005080(protein kinase C binding);GO:0005623(cell);GO:0005634(nucleus);GO:0005938(cell cortex);GO:0009055(electron carrier activity);GO:0010614(negative regulation of cardiac muscle hypertrophy);GO:0015035(protein disulfide oxidoreductase activity);GO:0030018(Z disc);GO:0030425(dendrite);GO:0044822(poly(A) RNA binding);GO:0045454(cell re…	NA	hypothetical protein Phum_PHUM604760 [Pediculus humanus corporis]	PREDICTED: Cephus cinctus centromere/kinetochore protein zw10 homolog (LOC107267306), mRNA	NA
LOCMI07996-m1	2519	2572	396.5	421	267.591	248.03	21.4454	17.5027	19.474	257.81	down	-3.72669	0.0209584	0.444394	yes	NA	GO:0002199(zona pellucida receptor complex);GO:0005524(ATP binding);GO:0005730(nucleolus);GO:0005813(centrosome);GO:0005832(chaperonin-containing T-complex);GO:0005874(microtubule);GO:0006457(protein folding);GO:0007339(binding of sperm to zona pellucida);GO:0009615(response to virus);GO:0031681(G-protein beta-subunit binding);GO:0043209(myelin sheath);GO:0044297(cell body);GO:0048487(beta-tubuli…	NA	Oligopeptide transporter 1, partial [Zootermopsis nevadensis]	Drosophila melanogaster BcDNA.GH06717 (BcDNA.GH06717) mRNA, complete cds	Solute carrier family 15 member 1 OS=Oryctolagus cuniculus GN=SLC15A1 PE=2 SV=1
LOCMI08920-m1	85.5	106.5	15.5	15	23.6147	26.7027	2.17969	1.62139	1.90054	25.1587	down	-3.72658	0.0364591	0.470968	yes	NA	NA	NA	PREDICTED: protein PET100 homolog, mitochondrial [Ceratitis capitata]	Drosophila melanogaster, chromosome 2R, region 54D4-54E7, BAC clone BACR12C23, complete sequence	Protein PET100 homolog, mitochondrial OS=Bos taurus GN=PET100 PE=3 SV=1
LOCMI14320-m1	20	24.5	5.5	1	9.20652	10.2381	1.28907	0.180154	0.73461	9.72233	down	-3.72625	0.00715919	0.387645	yes	NA	NA	NA	NA	PREDICTED: Polistes canadensis dynamin-binding protein-like (LOC106793536), mRNA	NA
LOCMI16780-m1	1790	2048	341	263	316.53	328.762	30.7018	18.2011	24.4514	322.646	down	-3.72196	0.000861207	0.377717	yes	AGAP004592-PH	GO:0000166(nucleotide binding);GO:0000381(regulation of alternative mRNA splicing, via spliceosome);GO:0000398(mRNA splicing, via spliceosome);GO:0001178(regulation of transcriptional start site selection at RNA polymerase II promoter);GO:0003729(mRNA binding);GO:0005515(protein binding);GO:0005634(nucleus);GO:0005700(polytene chromosome);GO:0006376(mRNA splice site selection);GO:0007067(mitotic …	ko03040(Spliceosome)	PREDICTED: protein extra-macrochaetae [Anoplophora glabripennis]	D.melanogaster extramacrochaetae (emc) protein mRNA, complete cds	NA
LOCMI04480-m1	11	14	2	2	2.7983	3.2331	0.259047	0.199118	0.229082	3.0157	down	-3.71855	0.0457773	0.501166	yes	NA	NA	NA	NA	PREDICTED: Sinocyclocheilus anshuiensis rab GTPase-activating protein 1-like (LOC107669795), mRNA	NA
LOCMI01583-m1	412	537	83	67	22.9995	27.2135	2.35909	1.46377	1.91143	25.1065	down	-3.71533	0.0485247	0.509306	yes	hypothetical protein	NA	ko03030(DNA replication);ko03420(Nucleotide excision repair);ko03430(Mismatch repair)	PREDICTED: nucleolar pre-ribosomal-associated protein 1 [Neodiprion lecontei]	PREDICTED: Nicrophorus vespilloides mediator of RNA polymerase II transcription subunit 22-like (LOC108564339), mRNA	NA
LOCMI07718-m1	74	84	11	15	34.6136	35.6683	2.61971	2.7459	2.68281	35.1409	down	-3.71134	0.00931433	0.394323	yes	NA	NA	NA	PREDICTED: putative defense protein Hdd11-like [Cimex lectularius]	PREDICTED: Parasteatoda tepidariorum mitogen-activated protein kinase kinase kinase 7-like (LOC107438318), mRNA	NA
LOCMI14512-m1	661	812	115	124	22.29	24.8572	1.97448	1.63647	1.80547	23.5736	down	-3.70672	0.0345374	0.465389	yes	NA	NA	NA	SH3 domain-binding protein 5-like [Zootermopsis nevadensis]	Culex quinquefasciatus vacuolar protein sorting-associated protein, mRNA	SH3 domain-binding protein 5-like OS=Xenopus tropicalis GN=sh3bp5l PE=2 SV=1
LOCMI17492-m1	30.0961	30.1941	7.24444	1.83175	1.11754	1.01781	0.136964	0.0266194	0.0817918	1.06768	down	-3.70637	0.00586687	0.378708	yes	NA	NA	NA	Putative U5 small nuclear ribonucleoprotein 200 kDa helicase [Zootermopsis nevadensis]	Oikopleura dioica BAC clone OIKO008, complete sequence	Putative U5 small nuclear ribonucleoprotein 200 kDa helicase OS=Drosophila melanogaster GN=l(3)72Ab PE=2 SV=4
LOCMI02851-m1	143	152	27	20	23.2982	22.4812	2.23973	1.27525	1.75749	22.8897	down	-3.70311	0.00103875	0.377717	yes	NA	NA	NA	hypothetical protein g.20839, partial [Clastoptera arizonana]	PREDICTED: Diuraphis noxia uncharacterized LOC107168276 (LOC107168276), mRNA	Unconventional myosin-XV OS=Homo sapiens GN=MYO15A PE=1 SV=2
LOCMI15117-m1	3	4	1	0	0.427526	0.517477	0.0725585	0	0.0362793	0.472502	down	-3.7031	0.0192935	0.44378	yes	NA	NA	NA	GDNF family receptor alpha-3 [Zootermopsis nevadensis]	PREDICTED: Agrilus planipennis polyphosphoinositide phosphatase (LOC108745142), transcript variant X1, mRNA	NA
LOCMI10539-m1	6	8	2	0	1.13728	1.37656	0.193015	0	0.0965076	1.25692	down	-3.7031	0.0192935	0.44378	yes	NA	NA	NA	hypothetical protein g.46387, partial [Cuerna arida]	Drosophila melanogaster chromosome 3R	NA
LOCMI06634-m1	337	329	59	48	41.0638	36.3927	3.66039	2.28902	2.97471	38.7282	down	-3.70257	0.0284903	0.449553	yes	AAEL006734-PA	GO:0005740(mitochondrial envelope);GO:0005743(mitochondrial inner membrane);GO:0008535(respiratory chain complex IV assembly);GO:0008565(protein transporter activity);GO:0016021(integral component of membrane);GO:0051205(protein insertion into membrane)	ko03060(Protein export)	PREDICTED: zinc finger protein 37 homolog isoform X1 [Microplitis demolitor]	PREDICTED: Cimex lectularius GDP-Man:Man(3)GlcNAc(2)-PP-Dol alpha-1,2-mannosyltransferase (LOC106672682), mRNA	NA
LOCMI00337-m1	1106	1138	180.5	185	168.371	157.269	13.9906	11.022	12.5063	162.82	down	-3.70255	0.0158144	0.429761	yes	NA	GO:0005524(ATP binding);GO:0005832(chaperonin-containing T-complex);GO:0005875(microtubule associated complex);GO:0006457(protein folding);GO:0007052(mitotic spindle organization);GO:0022008(neurogenesis);GO:0042623(ATPase activity, coupled);GO:0051082(unfolded protein binding);GO:0090307(mitotic spindle assembly)	NA	T-complex protein subunit epsilon [Locusta migratoria]	Homo sapiens chromosome 8 clone CTA-397H3 map q12.1, complete sequence	T-complex protein 1 subunit epsilon OS=Homo sapiens GN=CCT5 PE=1 SV=1
LOCMI14938-m1	454	471	88	59	34.5118	32.5029	3.40597	1.75526	2.58062	33.5073	down	-3.69869	0.00211714	0.377717	yes	nucleolar GTP-binding protein 2	GO:0001745(compound eye morphogenesis);GO:0003924(GTPase activity);GO:0005525(GTP binding);GO:0005634(nucleus);GO:0005654(nucleoplasm);GO:0005730(nucleolus);GO:0006909(phagocytosis);GO:0040018(positive regulation of multicellular organism growth)	ko03008(Ribosome biogenesis in eukaryotes)	PREDICTED: GPN-loop GTPase 3 [Cephus cinctus]	Xenopus tropicalis GPN-loop GTPase 3 (gpn3), mRNA	GPN-loop GTPase 3 OS=Danio rerio GN=gpn3 PE=2 SV=2
LOCMI04179-m1	549	546	86	94	44.349	40.04	3.53718	2.97179	3.25448	42.1945	down	-3.69655	0.0323578	0.455103	yes	NA	GO:0003746(translation elongation factor activity);GO:0003924(GTPase activity);GO:0070125(mitochondrial translational elongation)	NA	DnaJ-like protein subfamily A member 2 [Zootermopsis nevadensis]	Locusta migratoria PIWI 1 (Piwi1) mRNA, partial cds	DnaJ homolog subfamily A member 2 OS=Bos taurus GN=DNAJA2 PE=2 SV=1
LOCMI11144-m1	318	343	7	115	80.8962	79.2108	0.906663	11.4493	6.17796	80.0535	down	-3.69576	0.0405797	0.482473	yes	NA	NA	NA	Ribosome biogenesis protein BOP1-like protein [Zootermopsis nevadensis]	PREDICTED: Plutella xylostella protein kinase DC2 (LOC105398425), mRNA	Ribosome biogenesis protein BOP1 homolog OS=Drosophila mojavensis GN=GI19116 PE=3 SV=1
LOCMI03425-m1	68	84	15	9	7.52686	8.4406	0.845362	0.389875	0.617619	7.98373	down	-3.69227	0.0147116	0.429761	yes	NA	NA	NA	NA	PREDICTED: Rhinopithecus roxellana mediator complex subunit 23 (MED23), transcript variant X3, mRNA	NA
LOCMI08225-m1	304	298	62	33	64.1176	57.057	6.65797	2.72393	4.69095	60.5873	down	-3.69106	0.012657	0.421156	yes	NA	GO:0005575(cellular_component);GO:0016427(tRNA (cytosine) methyltransferase activity);GO:0030488(tRNA methylation)	NA	PREDICTED: U3 small nucleolar ribonucleoprotein protein MPP10 [Megachile rotundata]	Drosophila pseudoobscura pseudoobscura uncharacterized protein (Dpse\GA13492), mRNA	U3 small nucleolar ribonucleoprotein protein MPP10 OS=Mus musculus GN=Mphosph10 PE=1 SV=2
LOCMI13841-m1	799	1084	202	90	115.857	142.69	14.9133	5.10737	10.0103	129.274	down	-3.69087	0.0465904	0.502981	yes	NA	NA	NA	Calcyclin-binding protein [Zootermopsis nevadensis]	PREDICTED: Diaphorina citri beta-amyloid-like protein (LOC108253506), mRNA	Calcyclin-binding protein OS=Bos taurus GN=CACYBP PE=2 SV=1
LOCMI08724-m1	237	306	47	41	34.0254	39.8809	3.43557	2.30365	2.86961	36.9532	down	-3.68677	0.0470593	0.503126	yes	NA	NA	NA	putative ATP-dependent RNA helicase DDX56 [Zootermopsis nevadensis]	PREDICTED: Pogonomyrmex barbatus proliferation-associated protein 2G4 (LOC105431395), mRNA	Probable ATP-dependent RNA helicase DDX56 OS=Homo sapiens GN=DDX56 PE=1 SV=1
LOCMI09865-m1	11	15	3	1	2.4259	3.00304	0.336859	0.0863096	0.211584	2.71447	down	-3.68137	0.0415746	0.486049	yes	NA	NA	NA	PREDICTED: farnesol dehydrogenase-like [Athalia rosae]	Coptotermes formosanus clone CFSNI354 protein BCCIP-like protein mRNA, complete cds	Farnesol dehydrogenase OS=Aedes aegypti GN=SDR-1 PE=1 SV=2
LOCMI00644-m1	9	10	2	1	3.95462	3.98888	0.447444	0.171965	0.309705	3.97175	down	-3.68081	0.0219326	0.446567	yes	NA	NA	NA	NA	PREDICTED: Aquila chrysaetos canadensis DEAH (Asp-Glu-Ala-His) box polypeptide 16 (DHX16), mRNA	NA
LOCMI07176-m1	131	160	27	20	17.9201	19.8692	1.88053	1.07073	1.47563	18.8947	down	-3.67858	0.0165952	0.430664	yes	ubiquinone biosynthesis monooxygenase COQ6	GO:0004497(monooxygenase activity);GO:0005739(mitochondrion);GO:0006744(ubiquinone biosynthetic process);GO:0044550(secondary metabolite biosynthetic process)	ko00130(Ubiquinone and other terpenoid-quinone biosynthesis)	AAEL006977-PA [Aedes aegypti]	Xenopus tropicalis finished cDNA, clone TEgg045j06	Serine/threonine-protein phosphatase 2A 65 kDa regulatory subunit A alpha isoform OS=Homo sapiens GN=PPP2R1A PE=1 SV=4
LOCMI10824-m1	113	112	19.5	17.5	39.4827	35.5251	3.46904	2.39301	2.93103	37.5039	down	-3.67756	0.0257815	0.449553	yes	NA	NA	NA	hypothetical protein L798_11789 [Zootermopsis nevadensis]	Drosophila melanogaster, chromosome 3R, region 94D-94D, BAC clone BACR01K08, complete sequence	Proteoglycan Cow OS=Drosophila melanogaster GN=Cow PE=1 SV=3
LOCMI14200-m1	331	352	47	69	78.0421	75.3413	5.64216	6.36691	6.00454	76.6917	down	-3.67495	0.00742711	0.389172	yes	DNA-directed RNA polymerase II 23 kDa polypeptide	GO:0001054(RNA polymerase I activity);GO:0001055(RNA polymerase II activity);GO:0001056(RNA polymerase III activity);GO:0005665(DNA-directed RNA polymerase II, core complex);GO:0005666(DNA-directed RNA polymerase III complex);GO:0005736(DNA-directed RNA polymerase I complex)	ko00230(Purine metabolism);ko00240(Pyrimidine metabolism);ko03020(RNA polymerase)	PREDICTED: dystrophin, isoform B-like [Acromyrmex echinatior]	PREDICTED: Agrilus planipennis rho GTPase-activating protein 100F (LOC108737721), transcript variant X3, mRNA	Dystrophin, isoforms A/C/F/G/H OS=Drosophila melanogaster GN=Dys PE=1 SV=3
LOCMI15524-m1	26.5	30	7.5	1	10.0459	10.3242	1.44761	0.148362	0.797988	10.1851	down	-3.67394	0.036015	0.468825	yes	inactivation-no-after-potential D protein	NA	ko04391(Hippo signaling pathway -fly)	NA	Drosophila melanogaster X BAC RP98-12H1 (Roswell Park Cancer Institute Drosophila BAC Library) complete sequence	NA
LOCMI13327-m1	194	247	39	33	51.6156	59.6576	5.28313	3.43615	4.35964	55.6366	down	-3.67375	0.0401376	0.480416	yes	NA	GO:0005737(cytoplasm);GO:0017089(glycolipid transporter activity);GO:0046836(glycolipid transport);GO:0051861(glycolipid binding)	NA	NA	PREDICTED: Diaphorina citri dynein heavy chain, cytoplasmic-like (LOC103523931), partial mRNA	NA
LOCMI01629-m1	91	113	16	18	29.4866	33.2392	2.63967	2.28262	2.46115	31.3629	down	-3.67166	0.0395988	0.480093	yes	NA	NA	NA	ER degradation-enhancing alpha-mannosidase-like 3 [Zootermopsis nevadensis]	Locusta migratoria omega glutathione S-transferase (GSTo3) mRNA, complete cds	ER degradation-enhancing alpha-mannosidase-like protein 3 OS=Mus musculus GN=Edem3 PE=1 SV=2
LOCMI05095-m1	334	311	66	38	69.9363	59.1161	7.03634	3.114	5.07517	64.5262	down	-3.66836	0.035993	0.468825	yes	NA	GO:0000381(regulation of alternative mRNA splicing, via spliceosome);GO:0003727(single-stranded RNA binding);GO:0003729(mRNA binding);GO:0003730(mRNA 3'-UTR binding);GO:0005634(nucleus);GO:0005737(cytoplasm);GO:0006417(regulation of translation);GO:0007155(cell adhesion);GO:0007284(spermatogonial cell division);GO:0007438(oenocyte development);GO:0007475(apposition of dorsal and ventral imaginal …	NA	hypothetical protein g.24490, partial [Clastoptera arizonana]	Culex quinquefasciatus conserved hypothetical protein, mRNA	NA
LOCMI12462-m1	2658	3175	536	418	79.0194	85.6864	8.11317	4.86333	6.48825	82.3529	down	-3.66592	0.00925338	0.394323	yes	chromodomain helicase DNA binding protein 4	GO:0003677(DNA binding);GO:0005524(ATP binding);GO:0005634(nucleus);GO:0006355(regulation of transcription, DNA-templated);GO:0008026(ATP-dependent helicase activity);GO:0008270(zinc ion binding)	ko05203(Viral carcinogenesis)	NA	PREDICTED: Megachile rotundata spermatogenesis-associated protein 5 (LOC100879764), transcript variant X3, mRNA	NA
LOCMI11657-m1	80	100	18	11	16.5128	18.7378	1.89169	0.888589	1.39014	17.6253	down	-3.66435	0.0195939	0.44378	yes	NA	NA	NA	hypothetical protein [Amblyomma sculptum]	NA	NA
LOCMI00789-m1	41	53	10	5	17.4856	20.5193	2.17142	0.834537	1.50298	19.0025	down	-3.66029	0.0278232	0.449553	yes	NA	GO:0000184(nuclear-transcribed mRNA catabolic process, nonsense-mediated decay);GO:0003674(molecular_function);GO:0005575(cellular_component)	NA	Protein SMG8 [Zootermopsis nevadensis]	PREDICTED: Fopius arisanus uncharacterized LOC105274127 (LOC105274127), transcript variant X2, mRNA	Protein SMG8 OS=Culex quinquefasciatus GN=CPIJ003128 PE=3 SV=1
LOCMI02116-m1	141	161	27	23	24.7074	25.6108	2.4089	1.5773	1.9931	25.1591	down	-3.65799	0.000730543	0.377717	yes	NA	NA	NA	Nucleotide exchange factor SIL1 [Zootermopsis nevadensis]	Locusta migratoria clone LmigCSP3 hypothetical protein mRNA, complete cds	Nucleotide exchange factor SIL1 OS=Xenopus laevis GN=sil1 PE=2 SV=1
LOCMI10979-m1	1589.5	1854	312	260	168.235	178.137	16.8135	10.7698	13.7916	173.186	down	-3.65046	0.00338697	0.377717	yes	NA	GO:0005524(ATP binding);GO:0005737(cytoplasm);GO:0005811(lipid particle);GO:0005832(chaperonin-containing T-complex);GO:0005875(microtubule associated complex);GO:0006457(protein folding);GO:0007052(mitotic spindle organization);GO:0022008(neurogenesis);GO:0031122(cytoplasmic microtubule organization);GO:0051082(unfolded protein binding);GO:0051298(centrosome duplication);GO:0072686(mitotic spind…	NA	hypothetical protein g.54163, partial [Homalodisca liturata]	Single read from an extremity of a full-length cDNA clone made from Anopheles gambiae total adult females. 5-PRIME end of clone FK0AAA27CH03 of strain 6-9 of Anopheles gambiae (African malaria mosquito)	Thioredoxin-related transmembrane protein 2 homolog OS=Drosophila melanogaster GN=CG11007 PE=2 SV=1
LOCMI00942-m1	271	268	46	45	21.3854	19.1987	1.84822	1.38976	1.61899	20.2921	down	-3.64775	0.0302887	0.449553	yes	NA	NA	NA	heat repeat-containing protein c7orf27 [Lasius niger]	Locusta migratoria odorant receptor 59 mRNA, partial cds	NA
LOCMI07498-m1	89	108	18	15	19.7027	21.7044	2.02887	1.29958	1.66423	20.7035	down	-3.63695	0.0180035	0.437065	yes	NA	NA	NA	PREDICTED: transmembrane protein 145-like isoform X1 [Halyomorpha halys]	Xenopus laevis transmembrane protein 145 L homeolog (tmem145.L), mRNA	Transmembrane protein 145 OS=Mus musculus GN=Tmem145 PE=1 SV=1
LOCMI11880-m1	163	201	40	19	60.2177	67.4096	7.5239	2.74706	5.13548	63.8136	down	-3.63529	0.00907651	0.394323	yes	single-stranded DNA-binding protein	GO:0000002(mitochondrial genome maintenance);GO:0000262(mitochondrial chromosome);GO:0003697(single-stranded DNA binding);GO:0005739(mitochondrion);GO:0006260(DNA replication)	ko03030(DNA replication);ko03430(Mismatch repair);ko03440(Homologous recombination)	hypothetical protein L798_15802 [Zootermopsis nevadensis]	Macaca fascicularis complete genome, chromosome chr2	Transmembrane protein 267 OS=Mus musculus GN=Tmem267 PE=2 SV=1
LOCMI03084-m1	37.0333	44.3652	6.97131	6.8367	9.10157	9.8982	0.872339	0.65758	0.76496	9.49989	down	-3.63445	0.0199992	0.444029	yes	NA	NA	NA	NA	NA	NA
LOCMI11764-m1	128.5	122.5	21	22	40.9513	35.4397	3.40746	2.74389	3.07567	38.1955	down	-3.63443	0.0469191	0.502981	yes	NA	NA	NA	GTP-binding protein SAR1B, putative [Pediculus humanus corporis]	Drosophila melanogaster RE74312 full insert cDNA	GTP-binding protein SAR1b OS=Mus musculus GN=Sar1b PE=1 SV=1
LOCMI05014-m1	82	93	18	11	21.9175	22.5657	2.4496	1.15066	1.80013	22.2416	down	-3.62708	0.00551198	0.377717	yes	NA	GO:0008176(tRNA (guanine-N7-)-methyltransferase activity);GO:0036265(RNA (guanine-N7)-methylation);GO:0043527(tRNA methyltransferase complex)	NA	General transcription factor IIH subunit 5 [Zootermopsis nevadensis]	Zebrafish DNA sequence from clone DKEY-12H9 in linkage group 20, complete sequence	General transcription factor IIH subunit 5 OS=Gallus gallus GN=GTF2H5 PE=3 SV=1
LOCMI10686-m1	26	32	8	1	2.82402	3.15525	0.442417	0.0425083	0.242463	2.98964	down	-3.62414	0.00989841	0.394323	yes	NA	GO:0005794(Golgi apparatus);GO:0008270(zinc ion binding);GO:0018345(protein palmitoylation);GO:0019706(protein-cysteine S-palmitoyltransferase activity)	NA	PREDICTED: uncharacterized protein LOC106677551 isoform X4 [Halyomorpha halys]	PREDICTED: Microplitis demolitor neutral and basic amino acid transport protein rBAT-like (LOC103570654), mRNA	NA
LOCMI03309-m1	234	221	57	16	43.2237	37.0585	5.36078	1.15666	3.25872	40.1411	down	-3.6227	0.0150116	0.429761	yes	NA	GO:0005515(protein binding)	NA	PREDICTED: paramyosin, long form [Pogonomyrmex barbatus]	Boophilus microplus paramyosin mRNA, complete cds	Paramyosin, long form OS=Drosophila melanogaster GN=Prm PE=1 SV=1
LOCMI06353-m1	27.5	30.5	6.5	3	14.3696	14.4678	1.72931	0.613498	1.1714	14.4187	down	-3.62163	0.0256915	0.449553	yes	NA	NA	NA	hypothetical protein g.1914 [Cuerna arida]	Bombyx mori chromosome 06 microsatellite S0610-F sequence	Transcription elongation factor B polypeptide 2 OS=Mus musculus GN=Tceb2 PE=1 SV=1
LOCMI05819-m1	18.4857	17.5167	3.33333	2.80952	12.918	11.1122	1.186	0.768368	0.977182	12.0151	down	-3.62007	0.0419253	0.487336	yes	NA	NA	NA	NA	PREDICTED: Microplitis demolitor ras GTPase-activating protein 1 (LOC103572256), transcript variant X2, mRNA	NA
LOCMI00064-m1	80	102	13	19	45.491	52.6533	3.7638	4.22832	3.99606	49.0722	down	-3.61825	0.0495906	0.511548	yes	NA	NA	NA	Importin subunit alpha [Zootermopsis nevadensis]	PREDICTED: Bombyx mori dynein regulatory complex protein 1 (LOC101737654), mRNA	NA
LOCMI14789-m1	13.7302	13.6588	1.70357	3.22146	6.37093	5.75343	0.40247	0.585003	0.493736	6.06218	down	-3.61802	0.0234038	0.449553	yes	NA	NA	NA	Histone-lysine N-methyltransferase SETMAR, partial [Stegodyphus mimosarum]	NA	NA
LOCMI09824-m1	102	101	11	26	13.8551	12.4543	0.76076	1.38217	1.07146	13.1547	down	-3.61792	0.0159067	0.429859	yes	NA	NA	NA	hypothetical protein L798_12973 [Zootermopsis nevadensis]	PREDICTED: Acyrthosiphon pisum serine/threonine-protein kinase 10 (LOC100161351), mRNA	NA
LOCMI04706-m1	14	19	5	0	1.74627	2.15142	0.317541	0	0.158771	1.94885	down	-3.61761	0.023166	0.449553	yes	NA	NA	NA	PREDICTED: ornithine decarboxylase antizyme 1 [Nasonia vitripennis]	Locusta migratoria odorant receptor 92 mRNA, partial cds	Ornithine decarboxylase antizyme 1 OS=Xenopus laevis GN=oaz1 PE=2 SV=2
LOCMI07364-m1	152	146	28	23	110.202	96.0922	10.336	6.52608	8.43102	103.147	down	-3.61285	0.0349788	0.467433	yes	NA	GO:0003676(nucleic acid binding);GO:0008270(zinc ion binding)	NA	PREDICTED: membrane-associated progesterone receptor component 1 [Neodiprion lecontei]	Homo sapiens mRNA for putative progesterone binding protein	Membrane-associated progesterone receptor component 2 OS=Homo sapiens GN=PGRMC2 PE=1 SV=1
LOCMI01100-m1	2.5	2.5	0	1	0.498291	0.452348	0	0.0780049	0.0390024	0.475319	down	-3.60726	0.0201866	0.444029	yes	NA	NA	NA	beta-glucosidase [Neotermes koshunensis]	PREDICTED: Neodiprion lecontei adenosine monophosphate-protein transferase FICD homolog (LOC107218744), transcript variant X2, mRNA	Lactase-phlorizin hydrolase OS=Oryctolagus cuniculus GN=LCT PE=1 SV=1
LOCMI15144-m1	610	628	131	77	119.934	112.089	13.1139	5.92493	9.51942	116.012	down	-3.60725	0.00257654	0.377717	yes	NA	GO:0000151(ubiquitin ligase complex);GO:0000209(protein polyubiquitination);GO:0005737(cytoplasm);GO:0031624(ubiquitin conjugating enzyme binding);GO:0032436(positive regulation of proteasomal ubiquitin-dependent protein catabolic process);GO:0042787(protein ubiquitination involved in ubiquitin-dependent protein catabolic process);GO:0061630(ubiquitin protein ligase activity)	NA	hypothetical protein [Coptotermes formosanus]	Locusta migratoria hunchback transcription factor (hb) gene, partial cds	NA
LOCMI02084-m1	44	45.5	8	7.5	17.2436	16.1873	1.59629	1.15031	1.3733	16.7154	down	-3.60547	0.00846061	0.390594	yes	NA	NA	NA	NA	NA	NA
LOCMI06897-m1	2573.51	2488.06	447.363	432.934	206.74	181.447	18.2981	13.6113	15.9547	194.093	down	-3.6047	0.0388777	0.479077	yes	NA	NA	NA	NA	NA	NA
LOCMI10882-m1	272.293	336.583	62.7333	40	27.1362	30.4505	3.18316	1.5601	2.37163	28.7934	down	-3.60179	0.0153647	0.429761	yes	NA	NA	NA	Tyrosyl-tRNA synthetase, cytoplasmic [Zootermopsis nevadensis]	Drosophila melanogaster LD21116 full length cDNA	Tyrosine--tRNA ligase, cytoplasmic OS=Mus musculus GN=Yars PE=1 SV=3
LOCMI14918-m1	6	7	2	0	1.14854	1.21641	0.194926	0	0.0974631	1.18247	down	-3.60081	0.0366191	0.470968	yes	multiple pdz domain protein	NA	ko04391(Hippo signaling pathway -fly)	hypothetical protein L798_02951 [Zootermopsis nevadensis]	PREDICTED: Apis mellifera uncharacterized protein KIAA1109 (LOC410019), transcript variant X10, mRNA	Transmembrane protein 184C OS=Xenopus laevis GN=tmem184c PE=2 SV=1
LOCMI07824-m1	1408	1762	316	223	99.3498	112.865	11.3527	6.15811	8.75539	106.107	down	-3.59921	0.0241551	0.449553	yes	phosphatidylinositol 3-kinase regulatory subunit alpha	GO:0005942(phosphatidylinositol 3-kinase complex);GO:0008286(insulin receptor signaling pathway);GO:0043551(regulation of phosphatidylinositol 3-kinase activity);GO:0046854(phosphatidylinositol phosphorylation);GO:0046935(1-phosphatidylinositol-3-kinase regulator activity)	ko04630(Jak-STAT signaling pathway);ko04068(FoxO signaling pathway);ko04070(Phosphatidylinositol signaling system);ko04150(mTOR signaling pathway);ko04213(Longevity regulating pathway - multiple species);ko04931(Insulin resistance);ko04933(AGE-RAGE signaling pathway in diabetic complications)	NA	PREDICTED: Fopius arisanus ubiquinone biosynthesis monooxygenase COQ6 (LOC105272091), transcript variant X2, mRNA	NA
LOCMI12399-m1	464.338	575.507	108.001	68.01	50.4347	56.7459	5.97267	2.89099	4.43183	53.5903	down	-3.596	0.0159586	0.430052	yes	NA	NA	NA	NA	NA	NA
LOCMI00485-m1	60	75	14	9	31.637	35.9	3.75853	1.85722	2.80788	33.7685	down	-3.58812	0.0200024	0.444029	yes	NA	GO:0000398(mRNA splicing, via spliceosome);GO:0003723(RNA binding);GO:0005684(U2-type spliceosomal complex);GO:0005686(U2 snRNP)	NA	HIV Tat-specific factor 1-like protein [Zootermopsis nevadensis]	PREDICTED: Athalia rosae ubiquinone biosynthesis protein COQ9, mitochondrial (LOC105686894), mRNA	HIV Tat-specific factor 1 homolog OS=Mus musculus GN=Htatsf1 PE=1 SV=1
LOCMI04658-m1	137	178	32	22	25.3871	29.9434	3.01918	1.59549	2.30733	27.6652	down	-3.58378	0.0396821	0.480093	yes	THO complex subunit 6 homolog	NA	ko03013(RNA transport)	Williams-Beuren syndrome chromosomal region 14 protein-like protein [Zootermopsis nevadensis]	Xenopus tropicalis ZPR1 zinc finger (zpr1), mRNA	NA
LOCMI11535-m1	107	103	16	22	10.1407	8.86158	0.772061	0.815992	0.794026	9.50115	down	-3.58084	0.0464394	0.502981	yes	glutamyl-tRNA(Gln) amidotransferase subunit B	GO:0005739(mitochondrion);GO:0006425(glutaminyl-tRNA aminoacylation);GO:0050567(glutaminyl-tRNA synthase (glutamine-hydrolyzing) activity)	ko00970(Aminoacyl-tRNA biosynthesis)	hypothetical protein Phum_PHUM164710 [Pediculus humanus corporis]	PREDICTED: Polistes canadensis transcription initiation factor TFIID subunit 5 (LOC106789757), mRNA	B9 domain-containing protein 2 OS=Xenopus laevis GN=b9d2 PE=2 SV=1
LOCMI06805-m1	53	53	12	6	11.9613	10.8585	1.37889	0.529947	0.954421	11.4099	down	-3.57951	0.00568449	0.377717	yes	NA	NA	NA	Autophagy protein 12-like [Zootermopsis nevadensis]	PREDICTED: Habropoda laboriosa rac GTPase-activating protein 1-like (LOC108572182), mRNA	Autophagy protein 12-like OS=Drosophila melanogaster GN=Atg12 PE=3 SV=3
LOCMI07138-m1	402	395	84	54	36.7767	32.8045	3.91267	1.93339	2.92303	34.7906	down	-3.57316	0.0148251	0.429761	yes	NA	NA	NA	hypothetical protein L798_14576 [Zootermopsis nevadensis]	Drosophila melanogaster chromosome 2L	UPF0061 protein Mfla_1788 OS=Methylobacillus flagellatus (strain KT / ATCC 51484 / DSM 6875) GN=Mfla_1788 PE=3 SV=1
LOCMI03924-m1	176	179	39	22	22.3374	20.6235	2.52018	1.09275	1.80646	21.4804	down	-3.57178	0.0036838	0.377717	yes	NA	GO:0003746(translation elongation factor activity);GO:0003924(GTPase activity);GO:0005739(mitochondrion);GO:0070125(mitochondrial translational elongation)	NA	COMM domain-containing protein 9 [Zootermopsis nevadensis]	Human DNA sequence from clone RP11-109G10 on chromosome 10, complete sequence	COMM domain-containing protein 9 OS=Bos taurus GN=COMMD9 PE=2 SV=1
LOCMI10941-m1	5	5.5	0.5	1.5	0.473865	0.473191	0.0241269	0.0556358	0.0398814	0.473528	down	-3.56966	0.0230578	0.449553	yes	glutamate dehydrogenase	GO:0004352(glutamate dehydrogenase (NAD+) activity);GO:0004353(glutamate dehydrogenase [NAD(P)+] activity);GO:0005737(cytoplasm);GO:0005739(mitochondrion);GO:0005759(mitochondrial matrix);GO:0005829(cytosol);GO:0006116(NADH oxidation);GO:0006536(glutamate metabolic process);GO:0009060(aerobic respiration);GO:0019551(glutamate catabolic process to 2-oxoglutarate);GO:0042802(identical protein bindi…	ko01200(Carbon metabolism);ko00910(Nitrogen metabolism);ko00250(Alanine, aspartate and glutamate metabolism);ko00220(Arginine biosynthesis);ko00471(D-Glutamine and D-glutamate metabolism)	Activating signal cointegrator 1 complex subunit 1 [Zootermopsis nevadensis]	Mus musculus 10 days neonate medulla oblongata cDNA, RIKEN full-length enriched library, clone:B830002K22 product:hect (homologous to the E6-AP (UBE3A) carboxyl terminus) domain and RCC1 (CHC1)-like domain (RLD) 2, full insert sequence	Activating signal cointegrator 1 complex subunit 1 OS=Mus musculus GN=Ascc1 PE=1 SV=1
LOCMI09101-m1	237	279	46	46	19.7504	21.1067	1.95178	1.50025	1.72602	20.4285	down	-3.56507	0.0125983	0.420379	yes	NA	GO:0000963(mitochondrial RNA processing);GO:0003677(DNA binding);GO:0003678(DNA helicase activity);GO:0004004(ATP-dependent RNA helicase activity);GO:0005739(mitochondrion);GO:0005759(mitochondrial matrix);GO:0006119(oxidative phosphorylation);GO:0022904(respiratory electron transport chain);GO:0032508(DNA duplex unwinding);GO:0044528(regulation of mitochondrial mRNA stability);GO:0070131(positiv…	NA	Copper homeostasis protein cutC-like protein [Zootermopsis nevadensis]	Lysiphlebus testaceipes putative oxoglutarate dehydrogenase (Ogdh) mRNA, partial cds	Copper homeostasis protein cutC homolog OS=Homo sapiens GN=CUTC PE=1 SV=1
LOCMI02665-m1	59	74.3333	11	13	22.6627	25.9198	2.15129	1.95425	2.05277	24.2912	down	-3.56479	0.0458041	0.501166	yes	MLX-interacting protein	GO:0003700(transcription factor activity, sequence-specific DNA binding);GO:0005634(nucleus);GO:0006357(regulation of transcription from RNA polymerase II promoter)	ko04931(Insulin resistance)	NA	NA	NA
LOCMI07663-m1	72	91	18	10	22.5734	25.8997	2.87332	1.227	2.05016	24.2366	down	-3.56338	0.0195905	0.44378	yes	NA	NA	NA	PREDICTED: protein zyg-11 homolog B-like isoform X2 [Neodiprion lecontei]	PREDICTED: Diaphorina citri lachesin (LOC103517131), mRNA	Protein zyg-11 homolog B OS=Mus musculus GN=Zyg11b PE=1 SV=2
LOCMI09011-m1	252.167	298.833	63.5	30.6667	24.4173	26.268	3.13062	1.16213	2.14637	25.3426	down	-3.56159	0.00343125	0.377717	yes	NA	NA	NA	sulfotransferase [Locusta migratoria migratoria]	Gallus gallus HECT and RLD domain containing E3 ubiquitin protein ligase 2 (HERC2), mRNA	Carbohydrate sulfotransferase 11 OS=Mus musculus GN=Chst11 PE=2 SV=1
LOCMI09863-m1	317.667	375.333	79.3333	39.3333	28.0015	30.0342	3.56051	1.35691	2.45871	29.0179	down	-3.56097	0.00326266	0.377717	yes	NA	NA	NA	hypothetical protein L798_10763, partial [Zootermopsis nevadensis]	Gomphocerinae sp. JM-2004 internal transcribed spacer 1, partial sequence; 5.8S ribosomal RNA gene and internal transcribed spacer 2, complete sequence; and 28S ribosomal RNA gene, partial sequence	Galactose-1-phosphate uridylyltransferase OS=Homo sapiens GN=GALT PE=1 SV=3
LOCMI05853-m1	102	125	26	13	16.7595	18.6449	2.17511	0.835956	1.50553	17.7022	down	-3.55558	0.00752035	0.389172	yes	NA	NA	NA	PREDICTED: mitochondrial thiamine pyrophosphate carrier-like [Limulus polyphemus]	PREDICTED: Fopius arisanus histone H2A-like (LOC105271298), mRNA	Mitochondrial thiamine pyrophosphate carrier OS=Bos taurus GN=SLC25A19 PE=2 SV=1
LOCMI13274-m1	159.333	206.667	41.3333	21.6667	17.9796	21.1706	2.37476	0.956849	1.66581	19.5751	down	-3.55473	0.0286138	0.449553	yes	NA	NA	NA	PREDICTED: DDB1- and CUL4-associated factor 13 [Cephus cinctus]	Anopheles gambiae str. PEST AGAP010305-PA (AgaP_AGAP010305) mRNA, complete cds	DDB1- and CUL4-associated factor 13 OS=Xenopus tropicalis GN=dcaf13 PE=2 SV=1
LOCMI08028-m1	348	394	83	46	64.4868	66.2792	7.83099	3.33602	5.5835	65.383	down	-3.54967	0.0104065	0.394323	yes	NA	NA	NA	ATP-binding cassette sub-family B member 6, mitochondrial [Zootermopsis nevadensis]	Mus musculus ATP-binding cassette, sub-family B (MDR/TAP), member 6, mRNA (cDNA clone MGC:12132 IMAGE:3710552), complete cds	ATP-binding cassette sub-family B member 6, mitochondrial OS=Mus musculus GN=Abcb6 PE=1 SV=1
LOCMI08975-m1	357	335	78	43	43.3188	36.9014	4.81892	2.042	3.43046	40.1101	down	-3.54749	0.028756	0.449553	yes	exosome complex component rrp45	NA	ko03018(RNA degradation)	hypothetical protein g.48599 [Graphocephala atropunctata]	Locusta migratoria mitochondrial COI gene for cytochrome oxidase subunit I, partial cds, isolate: LNN03	CD82 antigen OS=Mus musculus GN=Cd82 PE=1 SV=1
LOCMI09141-m1	677.5	639	153	76	29.1945	24.9966	3.35683	1.28169	2.31926	27.0955	down	-3.54632	0.0234294	0.449553	yes	NA	GO:0005886(plasma membrane);GO:0005918(septate junction);GO:0005919(pleated septate junction);GO:0007155(cell adhesion);GO:0008366(axon ensheathment);GO:0019991(septate junction assembly);GO:0021682(nerve maturation);GO:0045197(establishment or maintenance of epithelial cell apical/basal polarity);GO:0060857(establishment of glial blood-brain barrier);GO:0061343(cell adhesion involved in heart mo…	NA	PREDICTED: UPF0449 protein C19orf25 homolog [Neodiprion lecontei]	PREDICTED: Elephantulus edwardii tubulin, alpha 4a (TUBA4A), mRNA	NA
LOCMI16289-m1	1199	1372	268	186	245.736	255.266	27.9661	14.919	21.4426	250.501	down	-3.54627	0.00196851	0.377717	yes	NA	NA	NA	Succinyl-CoA ligase [GDP-forming] subunit alpha, mitochondrial [Zootermopsis nevadensis]	Sus scrofa succinyl-CoA synthetase alpha subunit (SCS) mRNA, complete cds	Succinate--CoA ligase [ADP/GDP-forming] subunit alpha, mitochondrial OS=Drosophila melanogaster GN=Scsalpha PE=2 SV=3
LOCMI09260-m1	17	14	5	0	5.21703	3.90024	0.781252	0	0.390626	4.55864	down	-3.54474	0.0494135	0.510919	yes	NA	GO:0005737(cytoplasm)	NA	Contactin [Zootermopsis nevadensis]	Drosophila melanogaster RE02061 full insert cDNA	Contactin OS=Drosophila melanogaster GN=Cont PE=1 SV=2
LOCMI14413-m1	2229.17	2444.67	470.5	363.5	241.22	240.149	25.9225	15.3941	20.6583	240.684	down	-3.54235	0.0142284	0.429761	yes	NA	GO:0005524(ATP binding);GO:0005811(lipid particle);GO:0005829(cytosol);GO:0005832(chaperonin-containing T-complex);GO:0005875(microtubule associated complex);GO:0006457(protein folding);GO:0007052(mitotic spindle organization);GO:0022008(neurogenesis);GO:0031122(cytoplasmic microtubule organization);GO:0042623(ATPase activity, coupled);GO:0051082(unfolded protein binding);GO:0090307(mitotic spind…	NA	PREDICTED: histone deacetylase Rpd3 [Athalia rosae]	Human transcriptional regulator homolog RPD3 mRNA, complete cds	Histone deacetylase Rpd3 OS=Drosophila melanogaster GN=Rpd3 PE=1 SV=2
LOCMI01717-m1	94	94	18	16	34.9494	31.727	3.40746	2.32815	2.8678	33.3382	down	-3.53916	0.0198187	0.444029	yes	NA	NA	NA	hypothetical protein g.35750, partial [Cuerna arida]	Coptotermes formosanus clone CFSNI1049 S3e ribosomal protein mRNA, complete cds	NA
LOCMI00221-m1	127	147	31	17	38.7691	40.737	4.81827	2.031	3.42463	39.7531	down	-3.53704	0.00359513	0.377717	yes	NA	NA	NA	NA	Drosophila melanogaster chromosome 2L	NA
LOCMI06097-m1	14	14	3	2	2.87949	2.61399	0.314163	0.160989	0.237576	2.74674	down	-3.53126	0.00902015	0.394323	yes	NA	NA	NA	PREDICTED: uncharacterized protein LOC106672488 isoform X1 [Cimex lectularius]	PREDICTED: Athalia rosae serine/arginine repetitive matrix protein 2 (LOC105683405), transcript variant X4, mRNA	NA
LOCMI14631-m1	458	535	92	89	35.4666	37.6095	3.62735	2.69726	3.1623	36.538	down	-3.53035	0.00733983	0.389172	yes	NA	NA	NA	PREDICTED: prefoldin subunit 3 [Cephus cinctus]	Platynereis dumerilii EST IB0AAA32AG03EM1	Prefoldin subunit 3 OS=Drosophila melanogaster GN=mgr PE=1 SV=3
LOCMI17332-m1	844	942	194	124	99.4978	100.812	11.6445	5.72099	8.68273	100.155	down	-3.52794	0.0154436	0.429761	yes	YES proto-oncogene 1, Src family tyrosine kinase	GO:0004715(non-membrane spanning protein tyrosine kinase activity);GO:0005102(receptor binding);GO:0007169(transmembrane receptor protein tyrosine kinase signaling pathway);GO:0030154(cell differentiation);GO:0031234(extrinsic component of cytoplasmic side of plasma membrane);GO:0038083(peptidyl-tyrosine autophosphorylation);GO:0042127(regulation of cell proliferation);GO:0045087(innate immune re…	ko04520(Adherens junction);ko04530(Tight junction)	glucosyl glucuronosyl transferases [Locusta migratoria]	PREDICTED: Eufriesea mexicana protein phosphatase 1B (LOC108552796), transcript variant X4, mRNA	2-hydroxyacylsphingosine 1-beta-galactosyltransferase OS=Rattus norvegicus GN=Ugt8 PE=2 SV=1
LOCMI12357-m1	215.389	221.439	54.3552	21.8408	9.98627	9.32014	1.28312	0.396301	0.839709	9.6532	down	-3.52305	0.00535884	0.377717	yes	NA	NA	NA	hypothetical protein g.22511 [Cuerna arida]	Mus musculus putative G-protein (GP-1) mRNA, complete cds	GTP-binding protein 1 OS=Mus musculus GN=Gtpbp1 PE=1 SV=2
LOCMI02187-m1	8	9	2	1	3.15652	3.22367	0.401787	0.154418	0.278102	3.1901	down	-3.51991	0.0183469	0.437065	yes	NA	NA	NA	NA	PREDICTED: Priapulus caudatus ankyrin-1-like (LOC106811181), mRNA	NA
LOCMI06979-m1	284	313	62	47	48.3059	48.3298	5.36933	3.12866	4.24899	48.3179	down	-3.50736	0.016169	0.430052	yes	NA	GO:0003735(structural constituent of ribosome);GO:0006412(translation)	NA	Poly [ADP-ribose] polymerase 14 [Zootermopsis nevadensis]	PREDICTED: Habropoda laboriosa uncharacterized LOC108572328 (LOC108572328), mRNA	NA
LOCMI08627-m1	227	283.5	48.5	46	64.2256	72.8156	6.98668	5.09353	6.0401	68.5206	down	-3.50389	0.035343	0.467828	yes	rRNA-processing protein FCF1 homolog	GO:0000462(maturation of SSU-rRNA from tricistronic rRNA transcript (SSU-rRNA, 5.8S rRNA, LSU-rRNA));GO:0005730(nucleolus);GO:0032040(small-subunit processome);GO:0044822(poly(A) RNA binding)	ko03008(Ribosome biogenesis in eukaryotes)	PREDICTED: paxillin-like isoform X1 [Athalia rosae]	Drosophila melanogaster focal contact protein paxillin mRNA, complete cds	Paxillin OS=Homo sapiens GN=PXN PE=1 SV=3
LOCMI04053-m1	31.5	39	7	6	13.7371	15.4397	1.55428	1.02403	1.28916	14.5884	down	-3.50032	0.0266046	0.449553	yes	NA	NA	NA	PREDICTED: elongation factor Tu [Tribolium castaneum]	Drosophila melanogaster GH10272 full insert cDNA	Elongation factor Tu, mitochondrial OS=Homo sapiens GN=TUFM PE=1 SV=2
LOCMI05241-m1	130	147	35	14	58.9074	60.469	8.07497	2.48275	5.27886	59.6882	down	-3.49915	0.0223644	0.449553	yes	yorkie homolog	NA	ko04391(Hippo signaling pathway -fly)	Peptidyl-prolyl cis-trans isomerase-like 4 [Zootermopsis nevadensis]	Xenopus tropicalis finished cDNA, clone TEgg058m03	Peptidyl-prolyl cis-trans isomerase-like 4 OS=Mus musculus GN=Ppil4 PE=1 SV=2
LOCMI09243-m1	3169	3631.5	748	488.5	436.592	454.181	52.4689	26.3389	39.4039	445.387	down	-3.49865	0.0028912	0.377717	yes	NA	NA	NA	PREDICTED: non-specific lipid-transfer protein [Cephus cinctus]	D.melanogaster mRNA for sterol carrier protein x	Non-specific lipid-transfer protein OS=Mus musculus GN=Scp2 PE=1 SV=3
LOCMI14411-m1	1624.5	2066	396.5	275.5	166.766	192.534	20.7242	11.0685	15.8963	179.65	down	-3.49842	0.0290838	0.449553	yes	NA	GO:0005524(ATP binding);GO:0005829(cytosol);GO:0005832(chaperonin-containing T-complex);GO:0005875(microtubule associated complex);GO:0006457(protein folding);GO:0007052(mitotic spindle organization);GO:0022008(neurogenesis);GO:0031122(cytoplasmic microtubule organization);GO:0042623(ATPase activity, coupled);GO:0051082(unfolded protein binding);GO:0090307(mitotic spindle assembly)	NA	DNA excision repair protein haywire [Zootermopsis nevadensis]	D.melanogaster ERCC3 mRNA	DNA excision repair protein haywire OS=Drosophila melanogaster GN=hay PE=1 SV=2
LOCMI01536-m1	3	3	1	0	1.83161	1.66273	0.310856	0	0.155428	1.74717	down	-3.4907	0.0256742	0.449553	yes	NA	NA	NA	PREDICTED: regulatory-associated protein of mTOR isoform X2 [Nasonia vitripennis]	Mus musculus raptor mRNA for p150 target of rapamycin (TOR)-scaffold protein containing WD-repeats, complete cds	Regulatory-associated protein of mTOR OS=Mus musculus GN=Rptor PE=1 SV=1
LOCMI16027-m1	3	3	1	0	0.422338	0.383398	0.071678	0	0.035839	0.402868	down	-3.4907	0.0256742	0.449553	yes	alpha-N-acetylgalactosaminidase	GO:0004557(alpha-galactosidase activity);GO:0005975(carbohydrate metabolic process)	ko00052(Galactose metabolism);ko00561(Glycerolipid metabolism);ko00600(Sphingolipid metabolism);ko00603(Glycosphingolipid biosynthesis - globo series);ko04142(Lysosome)	hypothetical protein L798_02749 [Zootermopsis nevadensis]	PREDICTED: Musca domestica RUN and FYVE domain-containing protein 2 (LOC101887448), transcript variant X3, mRNA	NADH dehydrogenase [ubiquinone] 1 beta subcomplex subunit 1 OS=Bos taurus GN=NDUFB1 PE=1 SV=1
LOCMI09448-m1	297	291	62	47	56.4797	50.2364	6.00309	3.49794	4.75052	53.3581	down	-3.48955	0.0208036	0.444391	yes	ribonuclease P/MRP 25kDa subunit-like	NA	ko03013(RNA transport);ko03008(Ribosome biogenesis in eukaryotes)	NA	NA	NA
LOCMI12702-m1	543	520	110	88	38.6911	33.636	3.99072	2.45399	3.22235	36.1636	down	-3.48835	0.0335664	0.458638	yes	NA	NA	NA	Insulin-degrading enzyme [Zootermopsis nevadensis]	PREDICTED: Polistes dominula serine/threonine-protein kinase SMG1 (LOC107066163), transcript variant X1, mRNA	Insulin-degrading enzyme OS=Bos taurus GN=IDE PE=2 SV=1
LOCMI14031-m1	13	16	1	5	2.53025	2.82702	0.0990984	0.380863	0.239981	2.67863	down	-3.48051	0.00703535	0.387645	yes	NA	NA	NA	General transcription factor 3C polypeptide 2 [Zootermopsis nevadensis]	PREDICTED: Eufriesea mexicana transcriptional regulator ATRX homolog (LOC108551049), mRNA	NA
LOCMI15091-m1	11.0186	13.346	3.41548	0.853002	8.1935	9.0091	1.29312	0.248239	0.770681	8.6013	down	-3.48035	0.00870379	0.39095	yes	NA	NA	NA	YTH domain-containing protein 1 [Zootermopsis nevadensis]	Dendroctonus ponderosae Seq01022810, whole genome shotgun sequence	YTH domain-containing protein 1 OS=Homo sapiens GN=YTHDC1 PE=1 SV=3
LOCMI01985-m1	10	11	2	2	7.53261	7.5219	0.767047	0.589595	0.678321	7.52725	down	-3.47208	0.00801564	0.390594	yes	NA	NA	NA	Signal recognition particle 68 kDa protein [Zootermopsis nevadensis]	PREDICTED: Plutella xylostella peroxidase (LOC105384906), mRNA	Signal recognition particle subunit SRP68 OS=Drosophila melanogaster GN=Srp68 PE=2 SV=1
LOCMI08561-m1	144	171	33	26	30.4823	32.8603	3.55669	2.15396	2.85533	31.6713	down	-3.47145	0.00580042	0.377717	yes	NA	NA	NA	PREDICTED: fibroblast growth factor receptor substrate 2 [Neodiprion lecontei]	PREDICTED: Amyelois transitella phosphatidate cytidylyltransferase, mitochondrial (LOC106137005), mRNA	Fibroblast growth factor receptor substrate 2 OS=Mus musculus GN=Frs2 PE=1 SV=3
LOCMI17342-m1	986	1287	237	188	225.154	266.79	27.5548	16.8011	22.178	245.972	down	-3.47129	0.0460523	0.502766	yes	Splicing factor U2Af 38 kDa subunit	GO:0000166(nucleotide binding);GO:0000381(regulation of alternative mRNA splicing, via spliceosome);GO:0000398(mRNA splicing, via spliceosome);GO:0003729(mRNA binding);GO:0005634(nucleus);GO:0005681(spliceosomal complex);GO:0005686(U2 snRNP);GO:0007052(mitotic spindle organization);GO:0008187(poly-pyrimidine tract binding);GO:0008380(RNA splicing);GO:0010906(regulation of glucose metabolic proces…	ko03040(Spliceosome)	UDP-glucuronosyltransferase 2B7, partial [Zootermopsis nevadensis]	Drosophila melanogaster RE18708 full insert cDNA	UDP-glucuronosyltransferase 2B15 OS=Rattus norvegicus GN=Ugt2b15 PE=1 SV=1
LOCMI13733-m1	217.31	251.737	49.3205	38.9781	26.9898	28.3828	3.11884	1.8946	2.50672	27.6863	down	-3.4653	0.00147526	0.377717	yes	NA	NA	NA	NA	PREDICTED: Tribolium castaneum glycosyltransferase 25 family member (LOC658855), mRNA	NA
LOCMI06398-m1	443	592	115	78	26.3533	31.97	3.48318	1.81595	2.64957	29.1616	down	-3.46024	0.0497007	0.512326	yes	NA	NA	NA	Poly(A) polymerase alpha [Zootermopsis nevadensis]	PREDICTED: Halyomorpha halys band 4.1-like protein 5 (LOC106680196), transcript variant X3, mRNA	Poly(A) polymerase alpha OS=Mus musculus GN=Papola PE=1 SV=4
LOCMI09047-m1	20	23	5	3	9.66685	10.0919	1.23047	0.567485	0.898979	9.87936	down	-3.45806	0.00405866	0.377717	yes	NA	GO:0005759(mitochondrial matrix);GO:0006790(sulfur compound metabolic process);GO:0008198(ferrous iron binding);GO:0016226(iron-sulfur cluster assembly);GO:0051537(2 iron, 2 sulfur cluster binding);GO:0051539(4 iron, 4 sulfur cluster binding);GO:0097428(protein maturation by iron-sulfur cluster transfer)	NA	NA	PREDICTED: Polistes dominula sphingolipid delta(4)-desaturase DES1 (LOC107069589), mRNA	NA
LOCMI17207-m1	154	146	32	25	19.8935	17.1211	2.10468	1.26389	1.68428	18.5073	down	-3.45789	0.0365607	0.470968	yes	integrin-linked kinase	GO:0004672(protein kinase activity);GO:0004674(protein serine/threonine kinase activity);GO:0005515(protein binding);GO:0005524(ATP binding);GO:0005925(focal adhesion);GO:0006468(protein phosphorylation);GO:0007016(cytoskeletal anchoring at plasma membrane);GO:0007155(cell adhesion);GO:0007160(cell-matrix adhesion);GO:0007229(integrin-mediated signaling pathway);GO:0007475(apposition of dorsal an…	ko04510(Focal adhesion);ko03320(PPAR signaling pathway)	PREDICTED: guanylate cyclase 32E [Anoplophora glabripennis]	Diadema setosum DsPTGC04 mRNA, complete cds	Resact receptor OS=Arbacia punctulata PE=1 SV=1
LOCMI06410-m1	86	108	23	13	45.7623	52.1702	6.23138	2.70727	4.46932	48.9663	down	-3.45366	0.015828	0.429761	yes	NA	NA	NA	PREDICTED: U11/U12 small nuclear ribonucleoprotein 48 kDa protein-like [Athalia rosae]	PREDICTED: Fopius arisanus vacuolar protein sorting-associated protein 8 homolog (LOC105272742), transcript variant X2, mRNA	NA
LOCMI17468-m1	14	20	5	1	1.63713	2.12312	0.297695	0.0457649	0.17173	1.88012	down	-3.45261	0.0473089	0.504196	yes	NA	GO:0000387(spliceosomal snRNP assembly);GO:0003674(molecular_function);GO:0071013(catalytic step 2 spliceosome)	NA	PREDICTED: splicing factor 3A subunit 1 [Linepithema humile]	PREDICTED: Apis mellifera pantothenate kinase 3 (LOC726156), transcript variant X1, mRNA	Splicing factor 3A subunit 1 OS=Homo sapiens GN=SF3A1 PE=1 SV=1
LOCMI08851-m1	26	36	9	2	7.65497	9.62192	1.34915	0.230451	0.789799	8.63844	down	-3.45121	0.0357758	0.468067	yes	NA	NA	NA	hypothetical protein g.41487 [Clastoptera arizonana]	Drosophila melanogaster Ras-related protein 2-like protein (Rap2l) mRNA, complete cds	Ras-related protein Rap-2c OS=Bos taurus GN=RAP2C PE=2 SV=1
LOCMI03795-m1	11	11	3	1	3.27186	2.97018	0.454328	0.116407	0.285368	3.12102	down	-3.45112	0.00662744	0.384967	yes	NA	NA	NA	PREDICTED: CCR4-NOT transcription complex subunit 7 isoform X1 [Halyomorpha halys]	Pediculus humanus corporis ubiquitin specific protease, putative, mRNA	CCR4-NOT transcription complex subunit 7 OS=Gallus gallus GN=CNOT7 PE=2 SV=1
LOCMI13366-m1	405	512	95	80	121.085	138.961	14.4612	9.36058	11.9109	130.023	down	-3.44841	0.0344538	0.46511	yes	NA	NA	NA	NA	NA	NA
LOCMI01649-m1	2	2.5	0	1	0.289282	0.328262	0	0.056607	0.0283035	0.308772	down	-3.44749	0.0206296	0.444391	yes	NA	GO:0003333(amino acid transmembrane transport);GO:0015171(amino acid transmembrane transporter activity)	NA	hypothetical protein g.51603 [Graphocephala atropunctata]	PREDICTED: Harpegnathos saltator NAD-dependent protein deacetylase Sirt4 (LOC105184671), transcript variant X1, mRNA	Tetratricopeptide repeat protein 4 OS=Mus musculus GN=Ttc4 PE=1 SV=1
LOCMI04597-m1	27	28	1	11	3.07668	2.89645	0.0580183	0.490557	0.274288	2.98656	down	-3.44472	0.0264906	0.449553	yes	NA	NA	NA	PREDICTED: transmembrane 9 superfamily member 2 isoform X2 [Microplitis demolitor]	Xenopus laevis transmembrane 9 superfamily member 2 S homeolog (tm9sf2.S), mRNA	Transmembrane 9 superfamily member 2 OS=Pongo abelii GN=TM9SF2 PE=2 SV=1
LOCMI07321-m1	633.88	675.946	138.459	112.837	151.925	147.069	16.8962	10.584	13.7401	149.497	down	-3.44365	0.00122881	0.377717	yes	NA	NA	NA	PREDICTED: zinc finger HIT domain-containing protein 1 [Habropoda laboriosa]	Single read from an extremity of a full-length cDNA clone made from Anopheles gambiae total adult females. 3-PRIME end of clone FK0AAA39AG07 of strain 6-9 of Anopheles gambiae (African malaria mosquito)	Zinc finger HIT domain-containing protein 1 OS=Bos taurus GN=ZNHIT1 PE=2 SV=1
LOCMI05511-m1	177.917	191.583	38.3333	33	22.78	22.2682	2.49897	1.6536	2.07629	22.5241	down	-3.43939	0.00176582	0.377717	yes	AAEL013116-PA	GO:0003735(structural constituent of ribosome);GO:0005762(mitochondrial large ribosomal subunit);GO:0005763(mitochondrial small ribosomal subunit);GO:0006412(translation);GO:0019233(sensory perception of pain)	ko03010(Ribosome)	hypothetical protein L798_09589 [Zootermopsis nevadensis]	NA	Transmembrane protein 19 OS=Pongo abelii GN=TMEM19 PE=2 SV=1
LOCMI16423-m1	1212	1355	249	252	135.972	137.998	14.223	11.0643	12.6437	136.985	down	-3.43753	0.000658857	0.377717	yes	CDC-like kinase 1	GO:0000165(MAPK cascade);GO:0000381(regulation of alternative mRNA splicing, via spliceosome);GO:0001964(startle response);GO:0004672(protein kinase activity);GO:0004674(protein serine/threonine kinase activity);GO:0004712(protein serine/threonine/tyrosine kinase activity);GO:0005524(ATP binding);GO:0005634(nucleus);GO:0005737(cytoplasm);GO:0005783(endoplasmic reticulum);GO:0005875(microtubule as…	ko05134(Legionellosis)	PREDICTED: malate dehydrogenase, mitochondrial [Cephus cinctus]	Xenopus tropicalis malate dehydrogenase 2 (mdh2), mRNA	Malate dehydrogenase, mitochondrial OS=Homo sapiens GN=MDH2 PE=1 SV=3
LOCMI08011-m1	65	78	17	10	9.84353	10.7231	1.31079	0.592674	0.951732	10.2833	down	-3.43361	0.00434892	0.377717	yes	NA	NA	NA	mitochondrial ribosomal protein L14 [Anopheles darlingi]	PREDICTED: Apis mellifera regulator of nonsense transcripts 2 (LOC413146), mRNA	39S ribosomal protein L14, mitochondrial OS=Rattus norvegicus GN=Mrpl14 PE=1 SV=2
LOCMI10292-m1	191	249	49	35	49.9018	59.057	6.51817	3.57874	5.04846	54.4794	down	-3.4318	0.0403803	0.481759	yes	mitochondrial ribosomal protein L18	NA	ko03010(Ribosome)	PREDICTED: proteasome maturation protein [Megachile rotundata]	PREDICTED: Strongylocentrotus purpuratus probable ATP-dependent RNA helicase DDX11 (LOC587249), mRNA	Proteasome maturation protein OS=Bos taurus GN=POMP PE=2 SV=1
LOCMI08877-m1	165	215	51	19	35.4451	41.9276	5.57814	1.59737	3.58775	38.6864	down	-3.43067	0.0201755	0.444029	yes	NA	NA	NA	hypothetical protein L798_13689 [Zootermopsis nevadensis]	TPA_exp: Locusta migratoria chymotrypsin 4 mRNA, partial cds	Sodium- and chloride-dependent GABA transporter 2 OS=Macaca fascicularis GN=SLC6A13 PE=2 SV=1
LOCMI06729-m1	191	194	44	30	24.8948	22.9545	2.91995	1.5303	2.22512	23.9247	down	-3.42654	0.00462297	0.377717	yes	NA	GO:0008033(tRNA processing);GO:0017150(tRNA dihydrouridine synthase activity);GO:0050660(flavin adenine dinucleotide binding);GO:0055114(oxidation-reduction process)	NA	hypothetical protein L798_13932 [Zootermopsis nevadensis]	Bombyx mori mRNA, clone: fwd-03M07	Probable tRNA(His) guanylyltransferase OS=Drosophila melanogaster GN=l(2)35Bc PE=2 SV=1
LOCMI15927-m1	972	1014	209	178	115.29	109.183	12.6218	8.26277	10.4423	112.237	down	-3.42604	0.0022632	0.377717	yes	dihydrolipoyllysine-residue succinyltransferase component of 2-oxoglutarate dehydrogenase complex	GO:0004149(dihydrolipoyllysine-residue succinyltransferase activity);GO:0005634(nucleus);GO:0005739(mitochondrion);GO:0006099(tricarboxylic acid cycle);GO:0016020(membrane);GO:0043209(myelin sheath);GO:0045252(oxoglutarate dehydrogenase complex);GO:0070062(extracellular exosome)	ko01200(Carbon metabolism);ko00020(Citrate cycle (TCA cycle));ko00310(Lysine degradation)	hypothetical protein g.10194 [Clastoptera arizonana]	Homo sapiens NADH dehydrogenase (ubiquinone) Fe-S protein 1, 75kDa (NADH-coenzyme Q reductase), mRNA (cDNA clone IMAGE:3945153)	NADH-ubiquinone oxidoreductase 75 kDa subunit, mitochondrial OS=Pan troglodytes GN=NDUFS1 PE=2 SV=1
LOCMI08636-m1	46.4833	42.119	15.1429	0.5	24.7347	20.3459	4.10265	0.104126	2.10339	22.5403	down	-3.42172	0.0209179	0.444394	yes	NA	GO:0005634(nucleus);GO:0005759(mitochondrial matrix);GO:0006203(dGTP catabolic process);GO:0006281(DNA repair);GO:0008413(8-oxo-7,8-dihydroguanosine triphosphate pyrophosphatase activity);GO:0030515(snoRNA binding);GO:0035539(8-oxo-7,8-dihydrodeoxyguanosine triphosphate pyrophosphatase activity);GO:0036219(GTP diphosphatase activity);GO:0042262(DNA protection);GO:0046061(dATP catabolic process);G…	NA	hypothetical protein L798_10052, partial [Zootermopsis nevadensis]	Anopheles gambiae str. PEST AGAP012307-PA (AgaP_AGAP012307) mRNA, partial cds	Probable leucine--tRNA ligase, mitochondrial OS=Homo sapiens GN=LARS2 PE=1 SV=2
LOCMI01299-m1	140	143.5	26.5	30	35.7716	33.2852	3.44749	2.99992	3.22371	34.5284	down	-3.42099	0.0211468	0.444394	yes	NA	NA	NA	Sestrin-like protein [Zootermopsis nevadensis]	PREDICTED: Agrilus planipennis uncharacterized LOC108740161 (LOC108740161), partial mRNA	Sestrin-1 OS=Xenopus laevis GN=sesn1 PE=2 SV=1
LOCMI03247-m1	1427.5	1765.5	350.5	267	492.837	553.329	61.6115	36.0759	48.8437	523.083	down	-3.4208	0.0193643	0.44378	yes	prostaglandin E synthase 3	NA	ko00590(Arachidonic acid metabolism)	Homeobox protein prospero [Cerapachys biroi]	PREDICTED: Copidosoma floridanum two pore calcium channel protein 1-like (LOC106643270), transcript variant X3, mRNA	Homeobox protein prospero OS=Drosophila virilis GN=pros PE=3 SV=1
LOCMI12969-m1	12	14	3	2	4.46162	4.72529	0.56791	0.291018	0.429464	4.59346	down	-3.41897	0.00212574	0.377717	yes	NA	NA	NA	NA	PREDICTED: Parasteatoda tepidariorum WD repeat domain phosphoinositide-interacting protein 3-like (LOC107446887), partial mRNA	NA
LOCMI10410-m1	755.667	866.25	152.083	171.083	122.429	127.405	12.5453	10.8477	11.6965	124.917	down	-3.41681	0.00661836	0.384967	yes	NA	NA	NA	PREDICTED: selenide, water dikinase [Athalia rosae]	Drosophila melanogaster, chromosome 2R, region 51E-51F, BAC clone BACR16C17, complete sequence	Selenide, water dikinase OS=Drosophila melanogaster GN=SelD PE=2 SV=1
LOCMI05221-m1	179.5	249	58	22	18.2974	23.0416	3.01022	0.877657	1.94394	20.6695	down	-3.41045	0.0457397	0.501166	yes	NA	NA	NA	hypothetical protein X975_01235, partial [Stegodyphus mimosarum]	Locusta migratoria hunchback transcription factor (hb) gene, partial cds	NA
LOCMI00786-m1	5	5	1	1	4.46162	4.05025	0.454328	0.349222	0.401775	4.25594	down	-3.40502	0.0247695	0.449553	yes	NA	NA	NA	NA	PREDICTED: Polistes canadensis F-box/LRR-repeat protein 4 (LOC106783634), mRNA	NA
LOCMI15293-m1	8.25	8.26667	1.9	1.33333	1.76572	1.60615	0.207046	0.111682	0.159364	1.68593	down	-3.40315	0.00829844	0.390594	yes	NA	NA	NA	hypothetical protein L798_08693 [Zootermopsis nevadensis]	Chortoicetes terminifera annexin IX (AnnIX) mRNA, partial cds	NA
LOCMI04263-m1	116	114	27	18	42.0508	37.5155	4.98341	2.55368	3.76855	39.7831	down	-3.40008	0.0134247	0.424366	yes	NA	NA	NA	hypothetical protein g.40555 [Graphocephala atropunctata]	Drosophila pseudoobscura pseudoobscura uncharacterized protein (Dpse\GA21135), mRNA	GPI mannosyltransferase 2 OS=Drosophila pseudoobscura pseudoobscura GN=GA19757 PE=3 SV=1
LOCMI05122-m1	135	168	43.5	13	27.4742	31.0377	4.50741	1.03541	2.77141	29.256	down	-3.40004	0.00872775	0.39095	yes	NA	NA	NA	Phosphopantothenoylcysteine decarboxylase, putative [Pediculus humanus corporis]	Single read from an extremity of a full-length cDNA clone made from Anopheles gambiae total adult females. 3-PRIME end of clone FK0AAA20CE06 of strain 6-9 of Anopheles gambiae (African malaria mosquito)	Phosphopantothenoylcysteine decarboxylase OS=Mus musculus GN=Ppcdc PE=1 SV=1
LOCMI00058-m1	9	11	2	2	7.05419	7.82684	0.798144	0.613498	0.705821	7.44051	down	-3.39803	0.0278852	0.449553	yes	NA	GO:0005575(cellular_component);GO:0008150(biological_process)	NA	BolA-like protein 3 [Zootermopsis nevadensis]	Schmidtea mediterranea clone HB.23.7a unknown mRNA sequence	BolA-like protein 3 OS=Homo sapiens GN=BOLA3 PE=1 SV=1
LOCMI02249-m1	421	533	98	92	39.8343	45.7817	4.72116	3.40676	4.06396	42.808	down	-3.39692	0.0398216	0.480231	yes	probable cleavage and polyadenylation specificity factor subunit 2	GO:0003730(mRNA 3'-UTR binding);GO:0005847(mRNA cleavage and polyadenylation specificity factor complex);GO:0006378(mRNA polyadenylation);GO:0006379(mRNA cleavage);GO:0006398(mRNA 3'-end processing by stem-loop binding and cleavage);GO:0022008(neurogenesis)	ko03015(mRNA surveillance pathway)	NA	PREDICTED: Acyrthosiphon pisum uncharacterized LOC100167353 (LOC100167353), mRNA	NA
LOCMI14752-m1	215	260	18	86	31.8118	34.9231	1.35603	4.97997	3.168	33.3675	down	-3.3968	0.00674608	0.384967	yes	NA	NA	NA	RNA-binding protein fusilli, partial [Zootermopsis nevadensis]	Drosophila melanogaster fusilli mRNA, complete cds	RNA-binding protein fusilli OS=Drosophila melanogaster GN=fus PE=2 SV=1
LOCMI03118-m1	137	170	33	28	26.6649	30.0371	3.27025	2.13283	2.70154	28.351	down	-3.39155	0.0256714	0.449553	yes	NA	GO:0016429(tRNA (adenine-N1-)-methyltransferase activity);GO:0030488(tRNA methylation);GO:0031515(tRNA (m1A) methyltransferase complex);GO:0046331(lateral inhibition)	NA	Ras-related protein Rab-1A [Zootermopsis nevadensis]	PREDICTED: Neodiprion lecontei brefeldin A-inhibited guanine nucleotide-exchange protein 3 (LOC107224969), mRNA	Ras-related protein Rab-1A OS=Lymnaea stagnalis GN=RAB1A PE=2 SV=1
LOCMI08121-m1	208	260	64	25	20.0736	22.7785	3.14477	0.944235	2.0445	21.426	down	-3.38954	0.00921104	0.394323	yes	PRP4 pre-mRNA processing factor 4	GO:0000398(mRNA splicing, via spliceosome);GO:0005681(spliceosomal complex);GO:0005687(U4 snRNP);GO:0005688(U6 snRNP);GO:0008380(RNA splicing);GO:0017070(U6 snRNA binding);GO:0030532(small nuclear ribonucleoprotein complex);GO:0030621(U4 snRNA binding);GO:0071011(precatalytic spliceosome);GO:0071013(catalytic step 2 spliceosome)	ko03040(Spliceosome)	PREDICTED: leucine-rich repeat-containing protein 58 [Athalia rosae]	Branchiostoma floridae hypothetical protein, mRNA	Leucine-rich repeat-containing protein 58 OS=Homo sapiens GN=LRRC58 PE=1 SV=2
LOCMI16087-m1	168	191	41	30	25.0493	25.8529	3.11256	1.7506	2.43158	25.4511	down	-3.38776	0.00338458	0.377717	yes	ethanolaminephosphotransferase 1-like	GO:0008414(CDP-alcohol phosphotransferase activity);GO:0008654(phospholipid biosynthetic process);GO:0016020(membrane);GO:0016780(phosphotransferase activity, for other substituted phosphate groups)	ko00564(Glycerophospholipid metabolism);ko00565(Ether lipid metabolism)	NADH dehydrogenase [ubiquinone] flavoprotein 1, mitochondrial [Zootermopsis nevadensis]	Xenopus tropicalis finished cDNA, clone TGas103f03	NADH dehydrogenase [ubiquinone] flavoprotein 1, mitochondrial OS=Bos taurus GN=NDUFV1 PE=1 SV=2
LOCMI11283-m1	439	445	86	94	65.2884	60.0787	6.51203	5.47114	5.99159	62.6836	down	-3.38708	0.0237629	0.449553	yes	NA	NA	NA	PREDICTED: ribonuclease H1 [Musca domestica]	PREDICTED: Diuraphis noxia delta-1-pyrroline-5-carboxylate dehydrogenase, mitochondrial (LOC107174151), mRNA	NA
LOCMI07729-m1	27	28	6	5	3.48007	3.2762	0.393751	0.252216	0.322983	3.37813	down	-3.3867	0.00289178	0.377717	yes	NA	NA	NA	NA	PREDICTED: Agrilus planipennis M-phase phosphoprotein 6 (LOC108745013), mRNA	NA
LOCMI14390-m1	651	686	136	135	200.844	192.128	21.3631	16.3001	18.8316	196.486	down	-3.3832	0.00260017	0.377717	yes	NA	GO:0005737(cytoplasm);GO:0005844(polysome);GO:0007017(microtubule-based process);GO:0007021(tubulin complex assembly);GO:0015631(tubulin binding);GO:0016272(prefoldin complex)	NA	eukaryotic translation initiation factor 4 gamma 2-like protein [Cricetulus griseus]	PREDICTED: Hyalella azteca DNA replication licensing factor MCM4-like (LOC108682903), mRNA	Eukaryotic translation initiation factor 4 gamma 2 OS=Mus musculus GN=Eif4g2 PE=1 SV=2
LOCMI13904-m1	317	400	85	56	43.364	49.6729	5.92019	2.99804	4.45911	46.5185	down	-3.38297	0.0214374	0.444394	yes	phosphatidylinositol 5-phosphate 4-kinase type-2 alpha	GO:0005886(plasma membrane);GO:0007015(actin filament organization);GO:0007155(cell adhesion);GO:0008360(regulation of cell shape);GO:0016308(1-phosphatidylinositol-4-phosphate 5-kinase activity);GO:0016309(1-phosphatidylinositol-5-phosphate 4-kinase activity);GO:0016310(phosphorylation);GO:0030307(positive regulation of cell growth);GO:0032006(regulation of TOR signaling);GO:0040018(positive reg…	ko00562(Inositol phosphate metabolism);ko04070(Phosphatidylinositol signaling system)	NA	PREDICTED: Apis cerana cytoplasmic FMR1-interacting protein (LOC107993722), mRNA	NA
LOCMI12091-m1	334	411	71	81	53.8121	60.1125	5.82423	5.10737	5.4658	56.9623	down	-3.3815	0.0366085	0.470968	yes	NA	GO:0003729(mRNA binding);GO:0004864(protein phosphatase inhibitor activity);GO:0004865(protein serine/threonine phosphatase inhibitor activity);GO:0005634(nucleus);GO:0007411(axon guidance);GO:0008157(protein phosphatase 1 binding);GO:0016607(nuclear speck);GO:0035308(negative regulation of protein dephosphorylation)	NA	NA	NA	NA
LOCMI09855-m1	659	813	165	128	38.3377	42.9359	4.88733	2.91427	3.9008	40.6368	down	-3.38095	0.0184812	0.438506	yes	NA	NA	NA	RecName: Full=Tubulin beta-1 chain; AltName: Full=Beta-1-tubulin	Manduca sexta beta-1 tubulin mRNA, complete cds	Tubulin beta-1 chain OS=Manduca sexta PE=2 SV=1
LOCMI00330-m1	796	867	191	141	145.643	144.008	17.7933	10.0966	13.945	144.825	down	-3.3765	0.0142316	0.429761	yes	NA	NA	NA	NA	PREDICTED: Apis cerana filamin-A-like (LOC108004519), partial mRNA	NA
LOCMI11481-m1	185.5	210.5	41	39.5	54.3394	55.9773	6.11507	4.52842	5.32174	55.1584	down	-3.37361	0.000526363	0.377717	yes	NA	NA	NA	PREDICTED: uncharacterized protein LOC103309565 [Acyrthosiphon pisum]	Parastrongyloides trichosuri genome assembly P_trichosuri_KNP ,scaffold PTRK_scaffold0000004	NA
LOCMI16519-m1	579.167	732	175	79	57.0328	65.4367	8.77416	3.04457	5.90937	61.2347	down	-3.37327	0.0127071	0.421156	yes	NA	NA	NA	Alpha-N-acetylgalactosaminidase [Zootermopsis nevadensis]	Xenopus tropicalis finished cDNA, clone TTpA010d16	Alpha-N-acetylgalactosaminidase OS=Gallus gallus GN=NAGA PE=1 SV=1
LOCMI10248-m1	170	203	38	38	72.5014	78.5928	8.2514	6.34248	7.29694	75.5471	down	-3.37201	0.0172242	0.433552	yes	NA	NA	NA	Endothelial differentiation-related factor 1-like protein [Zootermopsis nevadensis]	PREDICTED: Linepithema humile malonyl-CoA decarboxylase, mitochondrial-like (LOC105671342), mRNA	Endothelial differentiation-related factor 1 homolog OS=Gallus gallus GN=EDF1 PE=2 SV=1
LOCMI06815-m1	6	5	2	0	2.2452	1.69849	0.381049	0	0.190525	1.97185	down	-3.3715	0.0421653	0.48813	yes	NA	NA	NA	putative ribosome biogenesis protein NEP1 [Zootermopsis nevadensis]	Homo sapiens EMG1 nucleolar protein homolog (S. cerevisiae), mRNA (cDNA clone MGC:62024 IMAGE:4718702), complete cds	Ribosomal RNA small subunit methyltransferase NEP1 OS=Drosophila melanogaster GN=CG3527 PE=3 SV=2
LOCMI14077-m1	201	238	40	51	16.4664	17.6998	1.66844	1.63513	1.65178	17.0831	down	-3.37048	0.025326	0.449553	yes	topoisomerase (DNA) III alpha	GO:0003677(DNA binding);GO:0003917(DNA topoisomerase type I activity);GO:0005694(chromosome);GO:0006265(DNA topological change);GO:0008270(zinc ion binding);GO:0016605(PML body)	ko03440(Homologous recombination);ko03460(Fanconi anemia pathway)	Protein HEXIM [Zootermopsis nevadensis]	PREDICTED: Microplitis demolitor rhomboid-related protein 3 (LOC103580283), transcript variant X3, mRNA	NA
LOCMI06818-m1	31	41	9.5	4.5	6.22157	7.46984	0.970753	0.353451	0.662102	6.84571	down	-3.37007	0.0301656	0.449553	yes	NA	NA	NA	NA	PREDICTED: Stomoxys calcitrans sodium-dependent phosphate transporter 2 (LOC106090280), mRNA	NA
LOCMI08144-m1	515	544	124	88	35.1832	33.7378	4.31317	2.35282	3.333	34.4605	down	-3.37005	0.00232554	0.377717	yes	NA	NA	NA	Lipopolysaccharide-induced tumor necrosis factor-alpha factor-like protein [Zootermopsis nevadensis]	NA	NA
LOCMI08072-m1	79.8539	84.405	16.0722	17.8187	10.4551	10.032	1.07141	0.913035	0.992221	10.2436	down	-3.36791	0.00604525	0.380395	yes	NA	NA	NA	NA	Locusta migratoria odorant receptor 44 mRNA, complete cds	NA
LOCMI03545-m1	429	549	109	88	73.8352	85.7764	9.55167	5.92744	7.73956	79.8058	down	-3.36617	0.0367776	0.472177	yes	NA	GO:0016226(iron-sulfur cluster assembly)	NA	PREDICTED: multidrug resistance-associated protein 4 [Trachymyrmex zeteki]	Rattus norvegicus ATP-binding cassette protein C4 (Abcc4) mRNA, complete cds	ATP-binding cassette sub-family C member 11 OS=Homo sapiens GN=ABCC11 PE=1 SV=1
LOCMI09334-m1	156	167.5	41	23	13.5452	13.2027	1.81255	0.781567	1.29706	13.3739	down	-3.36611	0.0154028	0.429761	yes	NA	NA	NA	hypothetical protein L798_10673 [Zootermopsis nevadensis]	Periplaneta americana VgR mRNA for vitellogenin receptor, complete cds	Zinc finger protein 16 OS=Pan paniscus GN=ZNF16 PE=3 SV=1
LOCMI10408-m1	171.071	201	32	46	104.446	111.403	9.94739	10.9913	10.4693	107.924	down	-3.36578	0.0199661	0.444029	yes	NA	NA	NA	hypothetical protein L798_06910 [Zootermopsis nevadensis]	PREDICTED: Monomorium pharaonis dual oxidase (LOC105839999), transcript variant X1, mRNA	NA
LOCMI10830-m1	266	327	65	55	36.3875	40.6076	4.52721	2.9445	3.73585	38.4975	down	-3.36526	0.0209047	0.444394	yes	NA	GO:0003723(RNA binding);GO:0005515(protein binding);GO:0005654(nucleoplasm);GO:0005667(transcription factor complex);GO:0005737(cytoplasm);GO:0006307(DNA dealkylation involved in DNA repair);GO:0006351(transcription, DNA-templated);GO:0006355(regulation of transcription, DNA-templated)	NA	pre-mRNA-splicing factor ATP-dependent RNA helicase prp16, putative [Pediculus humanus corporis]	Xenopus tropicalis finished cDNA, clone TGas001m02	Pre-mRNA-splicing factor ATP-dependent RNA helicase PRP16 OS=Homo sapiens GN=DHX38 PE=1 SV=2
LOCMI09811-m1	72	82	21	9	44.9041	46.4255	6.66836	2.19672	4.43254	45.6648	down	-3.36488	0.0201224	0.444029	yes	NA	NA	NA	hypothetical protein g.9363 [Graphocephala atropunctata]	PREDICTED: Neodiprion lecontei inositol monophosphatase 1-like (LOC107216952), mRNA	LYR motif-containing protein 5A OS=Danio rerio GN=lyrm5a PE=3 SV=1
LOCMI16479-m1	1934	2110	419	410	272.93	270.312	30.1061	22.6442	26.3752	271.621	down	-3.36434	0.00402826	0.377717	yes	U1 small nuclear ribonucleoprotein 70 kDa	GO:0000243(commitment complex);GO:0000398(mRNA splicing, via spliceosome);GO:0003729(mRNA binding);GO:0005685(U1 snRNP);GO:0030619(U1 snRNA binding);GO:0071004(U2-type prespliceosome);GO:0071011(precatalytic spliceosome)	ko03040(Spliceosome)	PREDICTED: fatty acid synthase [Diuraphis noxia]	PREDICTED: Orussus abietinus transient receptor potential protein (LOC105699276), mRNA	Fatty acid synthase OS=Rattus norvegicus GN=Fasn PE=1 SV=3
LOCMI14886-m1	17	19	5	2	2.54785	2.58504	0.381542	0.11731	0.249426	2.56645	down	-3.36309	0.0329675	0.457807	yes	NA	NA	NA	NA	PREDICTED: Trachymyrmex zeteki dynein heavy chain, cytoplasmic (LOC108723285), mRNA	NA
LOCMI13643-m1	176	180	31	44	18.0676	16.7745	1.6203	1.76774	1.69402	17.421	down	-3.36231	0.024361	0.449553	yes	NA	GO:0003924(GTPase activity);GO:0005622(intracellular);GO:0006412(translation)	NA	PREDICTED: methionine aminopeptidase 1D, mitochondrial isoform X1 [Orussus abietinus]	PREDICTED: Diaphorina citri isocitrate dehydrogenase [NAD] subunit gamma, mitochondrial-like (LOC103516741), mRNA	Methionine aminopeptidase 1D, mitochondrial OS=Homo sapiens GN=METAP1D PE=1 SV=1
LOCMI13034-m1	456.804	498.962	107.273	86.5556	44.3804	44.0067	5.30637	3.29106	4.29871	44.1936	down	-3.36186	0.0129028	0.422559	yes	NA	GO:0006909(phagocytosis);GO:0022008(neurogenesis)	NA	PREDICTED: protein IMPACT-like [Papilio machaon]	PREDICTED: Halyomorpha halys semaphorin-1A-like (LOC106679082), mRNA	NA
LOCMI08025-m1	560	703	153	99	56.7843	64.712	7.89911	3.92874	5.91393	60.7481	down	-3.36065	0.0182739	0.437065	yes	NA	NA	NA	Double-stranded RNA-binding protein Staufen-like protein 2 [Zootermopsis nevadensis]	PREDICTED: Eurypyga helias apoptosis-resistant E3 ubiquitin protein ligase 1 (LOC104511456), partial mRNA	Double-stranded RNA-binding protein Staufen homolog OS=Aplysia californica PE=1 SV=1
LOCMI05823-m1	39	38	11	4	17.9527	15.8796	2.57813	0.720616	1.64937	16.9161	down	-3.35841	0.0085575	0.39095	yes	Dolichyldiphosphatase	GO:0006487(protein N-linked glycosylation);GO:0008610(lipid biosynthetic process);GO:0030176(integral component of endoplasmic reticulum membrane);GO:0047874(dolichyldiphosphatase activity)	ko00510(N-Glycan biosynthesis)	gag-pol polyprotein, partial [Eyprepocnemis plorans]	PREDICTED: Cricetulus griseus RAD54 homolog B (S. cerevisiae) (Rad54b), transcript variant X3, mRNA	NA
LOCMI10469-m1	128	182	47	12	20.9131	26.9941	3.90978	0.767304	2.33854	23.9536	down	-3.35656	0.04668	0.502981	yes	NA	GO:0005887(integral component of plasma membrane);GO:0019991(septate junction assembly);GO:0035159(regulation of tube length, open tracheal system);GO:0060857(establishment of glial blood-brain barrier);GO:0061028(establishment of endothelial barrier)	NA	39S ribosomal protein L18, mitochondrial [Zootermopsis nevadensis]	PREDICTED: Maylandia zebra dynein heavy chain 5, axonemal (LOC101468204), partial mRNA	NA
LOCMI13235-m1	124	128	23	30	28.8841	27.0667	2.72779	2.73487	2.73133	27.9754	down	-3.35648	0.0229032	0.449553	yes	NA	GO:0000166(nucleotide binding);GO:0003676(nucleic acid binding);GO:0022008(neurogenesis)	NA	hypothetical protein g.10679 [Homalodisca liturata]	NA	Prefoldin subunit 1 OS=Danio rerio GN=pfdn1 PE=2 SV=1
LOCMI14382-m1	41	56	13	6	5.13617	6.36843	0.829173	0.294161	0.561667	5.7523	down	-3.35635	0.0432287	0.491543	yes	zgc:136858	GO:0005575(cellular_component);GO:0016773(phosphotransferase activity, alcohol group as acceptor);GO:0016798(hydrolase activity, acting on glycosyl bonds)	ko00240(Pyrimidine metabolism)	Non-histone protein 10 [Zootermopsis nevadensis]	NA	High mobility group-T protein OS=Oncorhynchus mykiss PE=2 SV=2
LOCMI03540-m1	30	42	10	4	2.76196	3.51022	0.468751	0.144123	0.306437	3.13609	down	-3.3553	0.0499825	0.513551	yes	NA	GO:0005227(calcium activated cation channel activity);GO:0005886(plasma membrane);GO:0006812(cation transport)	NA	NA	PREDICTED: Papilio machaon acetylcholine receptor subunit alpha-like (LOC106717413), mRNA	NA
LOCMI12742-m1	6	6	0.666667	2	0.966685	0.877555	0.0546876	0.126108	0.0903977	0.92212	down	-3.3506	0.00563674	0.377717	yes	NA	NA	NA	Sly1-like protein [Zootermopsis nevadensis]	Homo sapiens KIAA0917 mRNA for KIAA0917 protein	Protein sly1 homolog OS=Drosophila melanogaster GN=Slh PE=2 SV=4
LOCMI10358-m1	236	260	54	48	64.5672	64.5748	7.52213	5.13949	6.33081	64.571	down	-3.35042	0.0130194	0.422559	yes	polyadenylate-binding protein 2	GO:0000166(nucleotide binding);GO:0003676(nucleic acid binding)	ko03015(mRNA surveillance pathway)	Peregrin [Zootermopsis nevadensis]	PREDICTED: Apis mellifera non-canonical poly(A) RNA polymerase PAPD5-like (LOC552662), mRNA	Bromodomain and PHD finger-containing protein 3 OS=Homo sapiens GN=BRPF3 PE=1 SV=2
LOCMI08295-m1	576	707	172	82	64.124	71.4508	9.7493	3.57265	6.66098	67.7874	down	-3.34721	0.00677117	0.384967	yes	ectonucleoside triphosphate diphosphohydrolase 5	NA	ko00230(Purine metabolism);ko00240(Pyrimidine metabolism)	Protein farnesyltransferase subunit beta [Zootermopsis nevadensis]	PREDICTED: Nicrophorus vespilloides calcium and integrin-binding family member 2 (LOC108569858), mRNA	Protein farnesyltransferase subunit beta OS=Homo sapiens GN=FNTB PE=1 SV=1
LOCMI11080-m1	189.5	179.5	43.5	32	127.805	109.898	14.9374	8.44629	11.6918	118.852	down	-3.34559	0.0323504	0.455103	yes	prostaglandin E synthase 3	NA	ko00590(Arachidonic acid metabolism)	glutamate dehydrogenase [Locusta migratoria]	Ciona intestinalis cDNA, clone:cieg034c18, full insert sequence	Glutamate dehydrogenase, mitochondrial OS=Drosophila melanogaster GN=Gdh PE=1 SV=2
LOCMI02643-m1	100	127.5	27.5	18.5	17.4702	20.2208	2.44612	1.26488	1.8555	18.8455	down	-3.34434	0.02612	0.449553	yes	NA	NA	NA	UBX domain-containing protein [Locusta migratoria manilensis]	TPA_asm: Oryzias latipes strain Hd-rR, complete genome assembly, chromosome 4	UBX domain-containing protein 6 OS=Bos taurus GN=UBXN6 PE=2 SV=1
LOCMI15546-m1	405	469	107	70	18.7773	19.7397	2.52586	1.27015	1.89801	19.2585	down	-3.34294	0.00282566	0.377717	yes	NA	NA	NA	hypothetical protein g.32478 [Graphocephala atropunctata]	Gallus gallus finished cDNA, clone ChEST612b14	Peroxisomal targeting signal 1 receptor OS=Bos taurus GN=PEX5 PE=2 SV=1
LOCMI14742-m1	214	228	50	41	26.0215	25.1676	3.09553	1.9511	2.52331	25.5945	down	-3.34244	0.00146616	0.377717	yes	NA	NA	NA	PREDICTED: vesicle-associated membrane protein 2 [Fopius arisanus]	PREDICTED: Orussus abietinus squamous cell carcinoma antigen recognized by T-cells 3-like (LOC105700961), transcript variant X1, mRNA	Synaptobrevin-1 OS=Caenorhabditis briggsae GN=snb-1 PE=3 SV=1
LOCMI15207-m1	117	150	31	23.5	46.8009	54.4689	6.31359	3.67887	4.99623	50.6349	down	-3.34122	0.0340977	0.461559	yes	transcription elongation factor B polypeptide 1	GO:0004842(ubiquitin-protein transferase activity);GO:0032968(positive regulation of transcription elongation from RNA polymerase II promoter);GO:0042787(protein ubiquitination involved in ubiquitin-dependent protein catabolic process);GO:0070449(elongin complex)	ko04120(Ubiquitin mediated proteolysis)	multiple pdz domain protein, putative [Pediculus humanus corporis]	Melanoplus sanguinipes clone MS0089 serine protease easter mRNA, complete cds	Multiple PDZ domain protein OS=Homo sapiens GN=MPDZ PE=1 SV=2
LOCMI15995-m1	645	702	154	123	105.979	104.71	12.8834	7.90943	10.3964	105.345	down	-3.34096	0.0111035	0.399083	yes	pyruvate dehydrogenase E1 component subunit beta	GO:0004739(pyruvate dehydrogenase (acetyl-transferring) activity);GO:0005739(mitochondrion);GO:0005811(lipid particle);GO:0005875(microtubule associated complex);GO:0006086(acetyl-CoA biosynthetic process from pyruvate);GO:0006090(pyruvate metabolic process);GO:0031122(cytoplasmic microtubule organization);GO:0045254(pyruvate dehydrogenase complex)	ko01200(Carbon metabolism);ko00010(Glycolysis / Gluconeogenesis);ko00020(Citrate cycle (TCA cycle));ko00620(Pyruvate metabolism)	NADH dehydrogenase [ubiquinone] 1 alpha subcomplex subunit 9, mitochondrial [Zootermopsis nevadensis]	Drosophila melanogaster GM13757 full insert cDNA	NADH dehydrogenase [ubiquinone] 1 alpha subcomplex subunit 9, mitochondrial OS=Mus musculus GN=Ndufa9 PE=1 SV=2
LOCMI00117-m1	348	445.5	113.5	42.5	18.4501	21.4415	3.06381	0.881833	1.97282	19.9458	down	-3.33775	0.0138754	0.429662	yes	histone-lysine N-methyltransferase 2C-like	NA	ko00310(Lysine degradation)	PREDICTED: LOW QUALITY PROTEIN: histone-lysine N-methyltransferase 2C-like [Plutella xylostella]	PREDICTED: Halyomorpha halys phosphoribosylformylglycinamidine synthase-like (LOC106679976), partial mRNA	Histone-lysine N-methyltransferase trr OS=Drosophila melanogaster GN=trr PE=1 SV=2
LOCMI09928-m1	41	48	11.5	6.5	8.55412	9.09121	1.22162	0.530742	0.876181	8.82266	down	-3.33191	0.00391492	0.377717	yes	NA	NA	NA	NA	PREDICTED: Athalia rosae heterogeneous nuclear ribonucleoprotein R (LOC105690399), transcript variant X2, mRNA	NA
LOCMI13565-m1	146	164	36	28	26.883	27.4131	3.37501	2.01773	2.69637	27.1481	down	-3.33176	0.00724153	0.388776	yes	NA	GO:0000049(tRNA binding);GO:0005506(iron ion binding);GO:0005575(cellular_component);GO:0008033(tRNA processing);GO:0016491(oxidoreductase activity);GO:0016706(oxidoreductase activity, acting on paired donors, with incorporation or reduction of molecular oxygen, 2-oxoglutarate as one donor, and incorporation of one atom each of oxygen into both donors);GO:0031591(wybutosine biosynthetic process);…	NA	Myotubularin-related protein 9 [Zootermopsis nevadensis]	Homo sapiens mRNA for myotubularin related protein 9 (MTMR9 gene)	Myotubularin-related protein 9 OS=Mus musculus GN=Mtmr9 PE=1 SV=2
LOCMI03541-m1	91	96	14	27	69.4487	66.5094	5.43998	8.06427	6.75212	67.979	down	-3.33168	0.00110899	0.377717	yes	NA	GO:0001401(mitochondrial sorting and assembly machinery complex);GO:0005743(mitochondrial inner membrane);GO:0016021(integral component of membrane);GO:0033108(mitochondrial respiratory chain complex assembly);GO:0042407(cristae formation);GO:0045040(protein import into mitochondrial outer membrane);GO:0070062(extracellular exosome)	NA	Huntingtin-interacting protein K [Zootermopsis nevadensis]	Xenopus tropicalis finished cDNA, clone TNeu124b20	Huntingtin-interacting protein K OS=Homo sapiens GN=HYPK PE=1 SV=2
LOCMI07567-m1	271	295	69	47	49.2736	48.6919	6.38765	3.34443	4.86604	48.9828	down	-3.33145	0.0177784	0.437065	yes	NA	NA	NA	GatC-like protein [Zootermopsis nevadensis]	Drosophila simulans uncharacterized protein, transcript variant E (Dsim\GD20309), mRNA	Glutamyl-tRNA(Gln) amidotransferase subunit C, mitochondrial OS=Branchiostoma floridae GN=BRAFLDRAFT_270748 PE=3 SV=1
LOCMI03782-m1	83	106	25	13	20.8402	24.1612	3.19603	1.27746	2.23674	22.5007	down	-3.3305	0.0180405	0.437065	yes	NA	NA	NA	TRNA (uracil-5-)-methyltransferase-like protein A [Zootermopsis nevadensis]	PREDICTED: Dufourea novaeangliae nucleosome-remodeling factor subunit NURF301 (LOC107187898), mRNA	tRNA (uracil-5-)-methyltransferase homolog A OS=Homo sapiens GN=TRMT2A PE=1 SV=2
LOCMI08923-m1	183	255	61	26	10.7431	13.5897	1.82329	0.597353	1.21032	12.1664	down	-3.32944	0.0491225	0.510281	yes	NA	NA	NA	WD and tetratricopeptide repeats protein 1, partial [Zootermopsis nevadensis]	PREDICTED: Eufriesea mexicana bromodomain adjacent to zinc finger domain protein 1A (LOC108548821), mRNA	WD and tetratricopeptide repeats protein 1 OS=Homo sapiens GN=WDTC1 PE=1 SV=2
LOCMI02506-m1	2412	2344	588	390	124.244	109.609	15.4213	7.86214	11.6417	116.926	down	-3.32822	0.0164854	0.430543	yes	NA	GO:0005783(endoplasmic reticulum)	NA	proteasome subunit alpha [Schistocerca gregaria]	PREDICTED: Halyomorpha halys nephrin-like (LOC106692535), transcript variant X3, mRNA	Proteasome subunit alpha type-3 OS=Bos taurus GN=PSMA3 PE=1 SV=3
LOCMI12779-m1	117	122	20	32	12.3834	11.7221	1.07779	1.32551	1.20165	12.0528	down	-3.32628	0.00870976	0.39095	yes	NA	NA	NA	Dehydrogenase/reductase SDR family member 11 [Zootermopsis nevadensis]	PREDICTED: Dufourea novaeangliae zinc finger CCCH domain-containing protein 3 (LOC107188702), mRNA	Dehydrogenase/reductase SDR family member 11 OS=Mus musculus GN=Dhrs11 PE=1 SV=1
LOCMI17068-m1	590	788	168	114	43.3722	52.5865	6.28804	3.27976	4.7839	47.9794	down	-3.32615	0.0472794	0.504196	yes	splicing factor 3A subunit 1-like	GO:0000381(regulation of alternative mRNA splicing, via spliceosome);GO:0000398(mRNA splicing, via spliceosome);GO:0003723(RNA binding);GO:0005634(nucleus);GO:0005681(spliceosomal complex);GO:0005686(U2 snRNP);GO:0007052(mitotic spindle organization);GO:0007067(mitotic nuclear division);GO:0071011(precatalytic spliceosome);GO:0071013(catalytic step 2 spliceosome)	ko03040(Spliceosome)	Gamma-aminobutyric acid receptor alpha-like [Zootermopsis nevadensis]	D.melanogaster Grd mRNA	Gamma-aminobutyric acid receptor alpha-like OS=Drosophila melanogaster GN=Grd PE=1 SV=1
LOCMI05081-m1	48.7679	65.4867	14.5005	8.72222	16.5415	20.1643	2.5042	1.15783	1.83102	18.3529	down	-3.32529	0.0445306	0.498429	yes	NA	NA	NA	hypothetical protein L798_13932 [Zootermopsis nevadensis]	Rattus norvegicus tRNA-histidine guanylyltransferase 1-like (Thg1l), mRNA	Probable tRNA(His) guanylyltransferase OS=Drosophila melanogaster GN=l(2)35Bc PE=2 SV=1
LOCMI03422-m1	48	50	16	3	5.50208	5.20289	0.933797	0.134582	0.534189	5.35249	down	-3.32479	0.0311203	0.450243	yes	NA	NA	NA	PREDICTED: neurexin-4 isoform X1 [Halyomorpha halys]	PREDICTED: Polistes dominula lethal(3)malignant brain tumor-like protein 3 (LOC107067459), transcript variant X2, mRNA	Neurexin-4 OS=Drosophila melanogaster GN=Nrx-IV PE=1 SV=2
LOCMI02427-m1	9.5	12	4	0	2.31517	2.65479	0.496325	0	0.248162	2.48498	down	-3.32388	0.0244555	0.449553	yes	NA	NA	NA	Bromodomain and WD repeat-containing protein 2 [Zootermopsis nevadensis]	Locusta migratoria manilensis microsatellite DNA, locus LmIOZc67	WD repeat-containing protein 11 OS=Homo sapiens GN=WDR11 PE=1 SV=1
LOCMI17130-m1	301	408	90	55	26.4921	32.5987	4.03311	1.89449	2.9638	29.5454	down	-3.31742	0.0493124	0.510817	yes	U4/U6.U5 tri-snRNP-associated protein	GO:0000398(mRNA splicing, via spliceosome);GO:0004843(thiol-dependent ubiquitin-specific protease activity);GO:0008270(zinc ion binding);GO:0016579(protein deubiquitination);GO:0036459(thiol-dependent ubiquitinyl hydrolase activity);GO:0071011(precatalytic spliceosome)	ko03040(Spliceosome)	putative ATP-dependent RNA helicase DDX17, partial [Eufriesea mexicana]	Locusta migratoria chitin synthase 2 mRNA, complete cds	Probable ATP-dependent RNA helicase DDX17 OS=Homo sapiens GN=DDX17 PE=1 SV=2
LOCMI02993-m1	507	648	162	70	51.2309	59.4413	8.33462	2.76822	5.55142	55.3361	down	-3.31729	0.014763	0.429761	yes	NA	NA	NA	39S ribosomal protein L50, mitochondrial [Zootermopsis nevadensis]	Anopheles gambiae str. PEST AGAP000007-PA (IGL1) mRNA, complete cds	NA
LOCMI05400-m1	114	110	26	21	20.6629	18.0996	2.39942	1.48965	1.94453	19.3812	down	-3.31716	0.0281144	0.449553	yes	NA	NA	NA	bursicon-beta, partial [Locusta migratoria]	PREDICTED: Aplysia californica probable E3 ubiquitin-protein ligase HERC1 (LOC101863489), transcript variant X2, mRNA	Partner of bursicon OS=Drosophila melanogaster GN=Pburs PE=1 SV=1
LOCMI11679-m1	625	822	171	130	48.0778	57.4018	6.69742	3.91369	5.30556	52.7398	down	-3.31332	0.0453951	0.500769	yes	ATP-dependent RNA helicase DDX42	GO:0003676(nucleic acid binding);GO:0004004(ATP-dependent RNA helicase activity);GO:0004386(helicase activity);GO:0005524(ATP binding)	ko03040(Spliceosome)	PREDICTED: sodium channel protein Nach-like [Halyomorpha halys]	PREDICTED: Apis mellifera cell division cycle protein 23 homolog (LOC413499), mRNA	NA
LOCMI16809-m1	406.5	456	93	90	97.8317	99.6261	11.3959	8.47696	9.93643	98.7289	down	-3.31267	0.00115822	0.377717	yes	THO complex subunit 4	GO:0000166(nucleotide binding);GO:0003676(nucleic acid binding);GO:0005654(nucleoplasm)	ko03040(Spliceosome);ko03013(RNA transport);ko03015(mRNA surveillance pathway)	Serine/threonine-protein phosphatase 2A catalytic subunit alpha isoform [Zootermopsis nevadensis]	Oryctolagus cuniculus protein phosphatase 2 catalytic subunit alpha (PPP2CA), mRNA	Serine/threonine-protein phosphatase 2A catalytic subunit alpha isoform OS=Bos taurus GN=PPP2CA PE=1 SV=1
LOCMI14872-m1	118	122	36	12	43.0448	40.4006	6.68634	1.71316	4.19975	41.7227	down	-3.31246	0.0146831	0.429761	yes	NA	GO:0005829(cytosol);GO:0019233(sensory perception of pain)	NA	hypothetical protein L798_02785 [Zootermopsis nevadensis]	Pediculus humanus corporis conserved hypothetical protein, mRNA	NA
LOCMI13650-m1	676	768	172	130.25	146.849	151.452	19.0239	11.0734	15.0487	149.151	down	-3.30906	0.00355098	0.377717	yes	NA	NA	NA	Disintegrin and metalloproteinase domain-containing protein 22, partial [Zootermopsis nevadensis]	Drosophila melanogaster neuronally expressed ADAM-protein mRNA, partial sequence	Disintegrin and metalloproteinase domain-containing protein 22 OS=Homo sapiens GN=ADAM22 PE=1 SV=1
LOCMI08365-m1	248	259	52	57	22.0618	20.9159	2.35526	1.98446	2.16986	21.4889	down	-3.30792	0.0102004	0.394323	yes	NA	NA	NA	PREDICTED: methyltransferase-like protein 6 [Tribolium castaneum]	Pongo abelii BAC clone CH276-7E11 from chromosome 16, complete sequence	Methyltransferase-like protein 6 OS=Homo sapiens GN=METTL6 PE=2 SV=2
LOCMI05801-m1	26	26	6	5	4.84897	4.40188	0.569736	0.364942	0.467339	4.62542	down	-3.30704	0.0136684	0.42633	yes	NA	GO:0003735(structural constituent of ribosome);GO:0006412(translation)	NA	uncharacterized protein Dwil_GK13198 [Drosophila willistoni]	Gryllus bimaculatus mRNA, GBcontig28413	NA
LOCMI14326-m1	114	148	37	16	43.7889	51.6072	7.23615	2.40524	4.82069	47.698	down	-3.30662	0.0196035	0.44378	yes	NA	NA	NA	NA	PREDICTED: Halyomorpha halys ADP-ribosylation factor-like protein 13B (LOC106677811), transcript variant X2, mRNA	NA
LOCMI02588-m1	281	338	73	57	32.9925	36.0259	4.36394	2.61916	3.49155	34.5092	down	-3.30504	0.00800222	0.390594	yes	GJ22579 gene product from transcript GJ22579-RA	GO:0003723(RNA binding);GO:0004818(glutamate-tRNA ligase activity);GO:0004827(proline-tRNA ligase activity);GO:0005524(ATP binding);GO:0005737(cytoplasm);GO:0006424(glutamyl-tRNA aminoacylation);GO:0006433(prolyl-tRNA aminoacylation)	ko00860(Porphyrin and chlorophyll metabolism);ko00970(Aminoacyl-tRNA biosynthesis)	FK506-binding protein 4 [Zootermopsis nevadensis]	NA	70 kDa peptidyl-prolyl isomerase OS=Triticum aestivum GN=FKBP70 PE=1 SV=1
LOCMI12149-m1	455	534	107	104	80.2143	85.4615	9.60441	7.1755	8.38995	82.8379	down	-3.30356	0.00742571	0.389172	yes	NA	GO:0000307(cyclin-dependent protein kinase holoenzyme complex);GO:0005634(nucleus);GO:0016538(cyclin-dependent protein serine/threonine kinase regulator activity);GO:0045737(positive regulation of cyclin-dependent protein serine/threonine kinase activity);GO:0045944(positive regulation of transcription from RNA polymerase II promoter);GO:1901409(positive regulation of phosphorylation of RNA polym…	NA	putative protein BRICK1-B [Atta colombica]	Sander lucioperca microsatellite luc312 sequence	Probable protein BRICK1-B OS=Xenopus laevis GN=brk1-b PE=3 SV=1
LOCMI03089-m1	34	43	13	2	6.18193	7.09746	1.20347	0.142316	0.672893	6.6397	down	-3.30267	0.0144039	0.429761	yes	NA	NA	NA	TAPT1-like protein [Zootermopsis nevadensis]	PREDICTED: Trichogramma pretiosum ubiquitin conjugation factor E4 B (LOC106654182), transcript variant X1, mRNA	Protein TAPT1 homolog OS=Drosophila melanogaster GN=CG7218 PE=2 SV=2
LOCMI06148-m1	449	560	136	71	16.441	18.6148	2.53552	1.01746	1.77649	17.5279	down	-3.30255	0.0104157	0.394323	yes	NA	NA	NA	NA	PREDICTED: Wasmannia auropunctata glycine--tRNA ligase (LOC105452128), transcript variant X1, mRNA	NA
LOCMI12193-m1	1314	1526	332	268	51.3914	54.18	6.61119	4.10212	5.35666	52.7857	down	-3.30074	0.00165102	0.377717	yes	NA	NA	NA	PREDICTED: endonuclease G, mitochondrial isoform X1 [Dinoponera quadriceps]	PREDICTED: Apis florea U4/U6.U5 tri-snRNP-associated protein 2 (LOC100871774), mRNA	Endonuclease G, mitochondrial OS=Caenorhabditis elegans GN=cps-6 PE=1 SV=1
LOCMI04562-m1	26	31	7	5	13.7093	14.8386	1.87927	1.03179	1.45553	14.274	down	-3.29377	0.00419786	0.377717	yes	NA	NA	NA	PREDICTED: myosin-VIIa [Papilio polytes]	Pediculus humanus corporis conserved hypothetical protein, mRNA	Myosin-VIIa OS=Aedes aegypti GN=ck PE=3 SV=1
LOCMI10954-m1	30.5	37	9	5	5.31241	5.85036	0.798144	0.340832	0.569488	5.58139	down	-3.29289	0.00545302	0.377717	yes	NA	NA	NA	hypothetical protein TcasGA2_TC033576 [Tribolium castaneum]	PREDICTED: Acyrthosiphon pisum protein yellow-like (LOC100161869), transcript variant X2, mRNA	NA
LOCMI09177-m1	162	175	39	33	17.1151	16.7838	2.09785	1.36445	1.73115	16.9495	down	-3.29144	0.0045794	0.377717	yes	NA	NA	NA	Leucine-rich repeat-containing protein 29 [Zootermopsis nevadensis]	Drosophila melanogaster X BAC RP98-12H1 (Roswell Park Cancer Institute Drosophila BAC Library) complete sequence	Leucine-rich repeat-containing protein 29 OS=Homo sapiens GN=LRRC29 PE=1 SV=1
LOCMI11319-m1	445	446	121	65	64.2052	58.4163	8.88878	3.6703	6.27954	61.3107	down	-3.28741	0.00519262	0.377717	yes	NA	NA	NA	Protein transport protein SFT2 [Zootermopsis nevadensis]	NA	Vesicle transport protein SFT2C OS=Mus musculus GN=Sft2d3 PE=1 SV=2
LOCMI10758-m1	254.833	253	54.5	56	128.527	115.837	13.9953	11.0536	12.5245	122.182	down	-3.28621	0.0285893	0.449553	yes	NA	NA	NA	28S ribosomal protein S27, mitochondrial [Zootermopsis nevadensis]	NA	NA
LOCMI15351-m1	1013.17	1243	248	238.5	40.6958	45.3241	5.07186	3.74918	4.41052	43.01	down	-3.28565	0.0262845	0.449553	yes	NA	NA	NA	Transmembrane protease serine 9-like Protein [Tribolium castaneum]	PREDICTED: Cephus cinctus von Willebrand factor A domain-containing protein 8 (LOC107268254), mRNA	Trypsin-1 OS=Anopheles gambiae GN=TRYP1 PE=2 SV=3
LOCMI03535-m1	2	2	0	1	1.28891	1.17007	0	0.252216	0.126108	1.22949	down	-3.28533	0.0379279	0.474888	yes	NA	NA	NA	NA	Eyprepocnemis plorans plorans isolate RTE-1_EP non-LTR retrotransposon RTE endonuclease-reverse transcriptase gene, complete cds	NA
LOCMI07561-m1	2	2	0	1	0.758184	0.688278	0	0.148362	0.0741811	0.723231	down	-3.28533	0.0379279	0.474888	yes	NA	NA	NA	F-actin-capping protein subunit beta [Zootermopsis nevadensis]	PREDICTED: Cephus cinctus ubiquitin carboxyl-terminal hydrolase 31 (LOC107265815), mRNA	F-actin-capping protein subunit beta OS=Drosophila melanogaster GN=cpb PE=2 SV=1
LOCMI16622-m1	2	2	0	1	0.119837	0.108788	0	0.0234498	0.0117249	0.114312	down	-3.28533	0.0379279	0.474888	yes	NA	NA	NA	PREDICTED: ethanolaminephosphotransferase 1-like [Vollenhovia emeryi]	Mus musculus mRNA for mKIAA1724 protein	Ethanolaminephosphotransferase 1 OS=Mus musculus GN=Ept1 PE=2 SV=3
LOCMI08051-m1	206	267.5	56	45	37.9309	44.7135	5.25001	3.24277	4.24639	41.3222	down	-3.28261	0.0419685	0.487336	yes	NA	NA	NA	NA	NA	NA
LOCMI08531-m1	174	178	37	40	73.6656	68.4108	7.97561	6.62757	7.30159	71.0382	down	-3.28231	0.0184609	0.438506	yes	NA	NA	NA	E3 ubiquitin-protein ligase MARCH5 [Zootermopsis nevadensis]	Drosophila melanogaster LD08641 full insert cDNA	NA
LOCMI11010-m1	40	53.5	12.5	7	7.0733	8.58826	1.12543	0.484439	0.804935	7.83078	down	-3.28221	0.0389375	0.479077	yes	NA	NA	NA	Methionyl-tRNA synthetase, cytoplasmic [Dicentrarchus labrax]	Drosophila melanogaster chromosome 3R	Methionine--tRNA ligase, cytoplasmic OS=Homo sapiens GN=MARS PE=1 SV=2
LOCMI12059-m1	207	217	47	45	48.4122	46.0716	5.59666	4.11885	4.85775	47.2419	down	-3.28171	0.00256923	0.377717	yes	28S ribosomal protein S2	GO:0003735(structural constituent of ribosome);GO:0005763(mitochondrial small ribosomal subunit);GO:0006412(translation)	ko03010(Ribosome)	NA	NA	NA
LOCMI16520-m1	418	412	77	108	40.9535	36.6438	3.84107	4.14111	3.99109	38.7986	down	-3.28115	0.0384788	0.477012	yes	NA	NA	NA	Inorganic pyrophosphatase [Zootermopsis nevadensis]	PREDICTED: Drosophila bipectinata glucose dehydrogenase [FAD, quinone] (LOC108119714), transcript variant X2, mRNA	Inorganic pyrophosphatase OS=Drosophila melanogaster GN=Nurf-38 PE=1 SV=3
LOCMI04661-m1	184	182	43	36	14.1541	12.7094	1.68415	1.08379	1.38397	13.4318	down	-3.27876	0.0181936	0.437065	yes	NA	NA	NA	NA	PREDICTED: Pelodiscus sinensis ZPR1 zinc finger (ZPR1), mRNA	NA
LOCMI05248-m1	200	243	59	34	22.0536	24.3246	3.31245	1.46726	2.38986	23.1891	down	-3.27845	0.00577879	0.377717	yes	NA	NA	NA	NA	Sinonovacula constricta clone clone Sc_isotig01582 microsatellite sequence	NA
LOCMI04918-m1	29	37	5	10	15.7199	18.2072	1.37997	2.12144	1.7507	16.9636	down	-3.27643	0.03664	0.470968	yes	NA	NA	NA	hypothetical protein g.20839, partial [Clastoptera arizonana]	Mus musculus unconventional myosin MYO15 (Myo15) mRNA, partial cds	Unconventional myosin-XV OS=Homo sapiens GN=MYO15A PE=1 SV=2
LOCMI07821-m1	96	91	27	12	12.2108	10.5076	1.74857	0.597353	1.17296	11.3592	down	-3.27563	0.0151745	0.429761	yes	NA	NA	NA	NA	Locusta migratoria ionotropic glutamate receptor 12 mRNA, partial cds	NA
LOCMI00434-m1	162	172	40	32	61.0141	58.8076	7.67047	4.71676	6.19362	59.9108	down	-3.27396	0.0017693	0.377717	yes	NA	GO:0000462(maturation of SSU-rRNA from tricistronic rRNA transcript (SSU-rRNA, 5.8S rRNA, LSU-rRNA));GO:0001829(trophectodermal cell differentiation);GO:0005730(nucleolus);GO:0005737(cytoplasm);GO:0008283(cell proliferation);GO:0016020(membrane);GO:0044822(poly(A) RNA binding);GO:0045177(apical part of cell)	NA	Bystin [Zootermopsis nevadensis]	Aedes aegypti AAEL002953-RA mRNA	Bystin OS=Bos taurus GN=BYSL PE=2 SV=1
LOCMI10089-m1	5	7	0	3	0.316946	0.402812	0	0.0744243	0.0372122	0.359879	down	-3.27367	0.030997	0.450243	yes	NA	NA	NA	NA	PREDICTED: Trachymyrmex septentrionalis insulin-like growth factor-binding protein complex acid labile subunit (LOC108755655), mRNA	NA
LOCMI02654-m1	15.5	16.5	3.5	3.5	5.76293	5.5691	0.662562	0.509282	0.585922	5.66601	down	-3.27355	0.000806486	0.377717	yes	Ca(2+)/calmodulin-responsive adenylate cyclase	GO:0004016(adenylate cyclase activity);GO:0005886(plasma membrane);GO:0006171(cAMP biosynthetic process);GO:0007189(adenylate cyclase-activating G-protein coupled receptor signaling pathway);GO:0007193(adenylate cyclase-inhibiting G-protein coupled receptor signaling pathway);GO:0019933(cAMP-mediated signaling)	ko00230(Purine metabolism);ko04213(Longevity regulating pathway - multiple species)	F-box only protein 9 [Zootermopsis nevadensis]	PREDICTED: Solenopsis invicta probable ATP-dependent RNA helicase DDX47 (LOC105195947), mRNA	F-box only protein 9 OS=Mus musculus GN=Fbxo9 PE=1 SV=1
LOCMI07779-m1	9	8	1	3	4.31413	3.48121	0.244061	0.562795	0.403428	3.89767	down	-3.27223	0.0483588	0.508669	yes	NA	NA	NA	PREDICTED: tRNA-dihydrouridine(16/17) synthase [NAD(P)(+)]-like isoform X1 [Orussus abietinus]	Gallus gallus finished cDNA, clone ChEST230g9	tRNA-dihydrouridine(16/17) synthase [NAD(P)(+)]-like OS=Rattus norvegicus GN=Dus1l PE=2 SV=1
LOCMI14467-m1	50	44	16	3	8.89587	7.10658	1.44939	0.20889	0.82914	8.00122	down	-3.27053	0.0296298	0.449553	yes	NA	GO:0005887(integral component of plasma membrane);GO:0007166(cell surface receptor signaling pathway);GO:0045747(positive regulation of Notch signaling pathway);GO:0090002(establishment of protein localization to plasma membrane)	NA	PREDICTED: cancer-related nucleoside-triphosphatase [Cyprinodon variegatus]	PREDICTED: Halyomorpha halys uncharacterized LOC106692199 (LOC106692199), mRNA	Cancer-related nucleoside-triphosphatase homolog OS=Bos taurus GN=NTPCR PE=2 SV=1
LOCMI15803-m1	2244	2555	678	327	256.21	264.821	39.4138	14.6116	27.0127	260.515	down	-3.26966	0.0192122	0.44378	yes	fumarate hydratase	GO:0004333(fumarate hydratase activity);GO:0005739(mitochondrion);GO:0005829(cytosol);GO:0006099(tricarboxylic acid cycle);GO:0006106(fumarate metabolic process);GO:0006108(malate metabolic process);GO:0051262(protein tetramerization)	ko01200(Carbon metabolism);ko00020(Citrate cycle (TCA cycle));ko00620(Pyruvate metabolism)	UBX domain-containing protein [Locusta migratoria manilensis]	PREDICTED: Cephus cinctus sorting nexin-12 (LOC107272272), mRNA	UBX domain-containing protein 6 OS=Homo sapiens GN=UBXN6 PE=1 SV=1
LOCMI03586-m1	65	60	9	20	22.1769	18.5835	1.56342	2.67052	2.11697	20.3802	down	-3.26709	0.0445812	0.498429	yes	NA	NA	NA	PREDICTED: hsp90 co-chaperone Cdc37 isoform X1 [Nasonia vitripennis]	Drosophila melanogaster SD25413 full insert cDNA	Hsp90 co-chaperone Cdc37 OS=Drosophila virilis GN=Cdc37 PE=3 SV=1
LOCMI07155-m1	54	68	19	6	7.77186	8.88442	1.3923	0.337957	0.865126	8.32814	down	-3.26701	0.0104802	0.394323	yes	NA	NA	NA	Beta carbonic anhydrase 1 [Zootermopsis nevadensis]	Anopheles gambiae str. PEST AGAP002992-PA (AgaP_AGAP002992) mRNA, complete cds	Beta carbonic anhydrase 1 OS=Caenorhabditis elegans GN=bca-1 PE=3 SV=1
LOCMI07083-m1	177.082	203.887	42.8056	40.5667	30.3874	31.7613	3.73995	2.72438	3.23217	31.0744	down	-3.26515	0.00147883	0.377717	yes	NA	NA	NA	Putative inorganic phosphate cotransporter [Cyphomyrmex costatus]	PREDICTED: Agrilus planipennis ras-related protein Rab6 (LOC108743472), transcript variant X1, mRNA	Sialin OS=Ovis aries GN=SLC17A5 PE=2 SV=1
LOCMI07181-m1	167.667	206	41.5	40.5	74.2355	82.7983	9.35534	7.01776	8.18655	78.5169	down	-3.26168	0.027593	0.449553	yes	NA	NA	NA	hypothetical protein RP20_CCG002246 [Aedes albopictus]	PREDICTED: Parasteatoda tepidariorum uncharacterized LOC107445645 (LOC107445645), mRNA	NA
LOCMI02939-m1	177	185	63	10	34.1069	32.3616	6.18097	0.754133	3.46755	33.2343	down	-3.26068	0.039579	0.480093	yes	NA	NA	NA	RNA-binding motif protein, X-linked 2 [Zootermopsis nevadensis]	Novel human gene mapping to chomosome X	RNA-binding motif protein, X-linked 2 OS=Homo sapiens GN=RBMX2 PE=1 SV=2
LOCMI02518-m1	40.6587	54.1	12.0556	8.25	9.50907	11.4861	1.43555	0.755122	1.09534	10.4976	down	-3.26061	0.0448024	0.499448	yes	cyclophilin-type peptidyl-prolyl cis-trans isomerase-3	GO:0003755(peptidyl-prolyl cis-trans isomerase activity)	ko04020(Calcium signaling pathway)	Centrin-1, putative [Pediculus humanus corporis]	Ciona intestinalis cDNA, clone:cieg027a06, full insert sequence	Centrin-1 OS=Bos taurus GN=CETN1 PE=2 SV=1
LOCMI09697-m1	34	39	5	12	15.6511	16.2974	1.17188	2.16185	1.66686	15.9743	down	-3.26054	0.00349642	0.377717	yes	galactose-1-phosphate uridylyltransferase	GO:0005794(Golgi apparatus);GO:0006012(galactose metabolic process);GO:0008108(UDP-glucose:hexose-1-phosphate uridylyltransferase activity);GO:0008270(zinc ion binding)	ko00052(Galactose metabolism);ko00520(Amino sugar and nucleotide sugar metabolism)	Conserved oligomeric Golgi complex subunit 4 [Zootermopsis nevadensis]	Locusta migratoria OBP5 protein (OBP5) mRNA, complete cds	Conserved oligomeric Golgi complex subunit 4 OS=Drosophila melanogaster GN=CG7456 PE=1 SV=1
LOCMI09338-m1	747	768	137	208	24.6175	22.976	2.29874	2.68266	2.4907	23.7967	down	-3.25614	0.0181435	0.437065	yes	NA	GO:0000166(nucleotide binding);GO:0005524(ATP binding);GO:0016887(ATPase activity)	NA	28S ribosomal protein S34, mitochondrial [Zootermopsis nevadensis]	Pediculus humanus corporis vitellogenin receptor, putative, mRNA	NA
LOCMI06317-m1	15.6667	19	6	1	4.11169	4.52675	0.801755	0.102712	0.452234	4.31922	down	-3.25563	0.0203343	0.444029	yes	NA	NA	NA	RecName: Full=Innexin inx2; Short=Innexin-2; AltName: Full=G-Inx2	Schistocerca americana innexin-2 (G-Inx2) mRNA, complete cds	Innexin inx2 OS=Schistocerca americana GN=inx2 PE=1 SV=1
LOCMI12700-m1	265	337	69	63	49.1063	56.6906	6.5101	4.56889	5.5395	52.8985	down	-3.2554	0.0390782	0.479566	yes	NA	NA	NA	NA	NA	NA
LOCMI08559-m1	224	257	58	47	104.776	109.128	13.813	8.60381	11.2084	106.952	down	-3.25431	0.00147999	0.377717	yes	AGAP005927-PA	GO:0042254(ribosome biogenesis)	ko03010(Ribosome)	Endoplasmic reticulum lectin 1 [Zootermopsis nevadensis]	Periplaneta americana D2-like dopamine receptor mRNA, complete cds	Endoplasmic reticulum lectin 1 OS=Xenopus laevis GN=erlec1 PE=2 SV=1
LOCMI11337-m1	234	265	57	53	76.6794	78.8312	9.51009	6.797	8.15354	77.7553	down	-3.25344	0.000835792	0.377717	yes	NA	NA	NA	NA	Lottia gigantea hypothetical protein partial mRNA	NA
LOCMI03783-m1	202.771	259.367	58.0211	42.0701	23.5219	27.3131	3.42688	1.90993	2.6684	25.4175	down	-3.25177	0.0293185	0.449553	yes	NA	NA	NA	CDGSH iron sulfur domain-containing protein 2-like protein [Zootermopsis nevadensis]	Homo sapiens uncharacterized hematopoietic stem/progenitor cells protein MDS029 mRNA, complete cds	CDGSH iron-sulfur domain-containing protein 2 homolog OS=Drosophila virilis GN=Cisd2 PE=3 SV=1
LOCMI12540-m1	26.5	27.1667	5.83333	6.16667	21.0552	19.5947	2.35981	1.91753	2.13867	20.3249	down	-3.24847	0.0156907	0.429761	yes	NA	NA	NA	PREDICTED: uncharacterized protein LOC107187121 [Dufourea novaeangliae]	PREDICTED: Cephus cinctus glutamyl-tRNA(Gln) amidotransferase subunit B, mitochondrial (LOC107269256), transcript variant X1, mRNA	NA
LOCMI12517-m1	780	841	211	142	83.0107	81.2503	11.4332	5.91434	8.67378	82.1305	down	-3.24318	0.0137732	0.42772	yes	NA	NA	NA	hypothetical protein g.11588, partial [Clastoptera arizonana]	PREDICTED: Diuraphis noxia rho GTPase-activating protein 1 (LOC107173083), transcript variant X2, mRNA	Pleckstrin homology domain-containing family F member 2 OS=Gallus gallus GN=PLEKHF2 PE=2 SV=1
LOCMI10949-m1	50	56	14	9	23.2004	23.5887	3.30751	1.63436	2.47093	23.3945	down	-3.24304	0.0189923	0.44378	yes	NA	NA	NA	E3 ubiquitin-protein ligase parkin [Zootermopsis nevadensis]	Drosophila melanogaster PARKIN (parkin) mRNA, complete cds	E3 ubiquitin-protein ligase parkin OS=Homo sapiens GN=PARK2 PE=1 SV=2
LOCMI04131-m1	167	208	41	43	52.93	59.8463	6.61631	5.33374	5.97502	56.3881	down	-3.23838	0.0374731	0.474888	yes	NA	GO:0005737(cytoplasm);GO:0006888(ER to Golgi vesicle-mediated transport);GO:0006891(intra-Golgi vesicle-mediated transport);GO:0016192(vesicle-mediated transport);GO:0017112(Rab guanyl-nucleotide exchange factor activity);GO:0022008(neurogenesis);GO:0030008(TRAPP complex);GO:0033227(dsRNA transport)	NA	NA	Chorthippus parallelus clone IIB-D2 microsatellite sequence	NA
LOCMI12367-m1	127	153	40	20	20.8083	22.7569	3.33687	1.28245	2.30966	21.7826	down	-3.23742	0.00530252	0.377717	yes	NA	GO:0043130(ubiquitin binding)	NA	Na(+)/H(+) exchange regulatory cofactor NHE-RF2 [Zootermopsis nevadensis]	Drosophila melanogaster GH04176 full length cDNA	Na(+)/H(+) exchange regulatory cofactor NHE-RF1 OS=Macaca fascicularis GN=SLC9A3R1 PE=2 SV=1
LOCMI14012-m1	92	101.5	28.1667	13.3333	23.8219	23.8585	3.71339	1.35116	2.53227	23.8402	down	-3.23489	0.0352106	0.467433	yes	NA	GO:0005634(nucleus);GO:0022416(chaeta development);GO:0035220(wing disc development);GO:0048749(compound eye development)	NA	NA	NA	NA
LOCMI07167-m1	78	101	20.5	19.5	23.811	27.9894	3.18627	2.32968	2.75798	25.9002	down	-3.23128	0.0487637	0.509417	yes	NA	GO:0000812(Swr1 complex);GO:0031063(regulation of histone deacetylation);GO:0031491(nucleosome binding);GO:0042826(histone deacetylase binding);GO:0043486(histone exchange)	NA	NA	PREDICTED: Apis florea peroxiredoxin 1 (LOC100868018), mRNA	NA
LOCMI16815-m1	522	489	136	86	14.8415	12.6213	1.96875	0.956936	1.46285	13.7314	down	-3.23063	0.0283999	0.449553	yes	NA	NA	NA	putative ATP-dependent RNA helicase DDX46 [Zootermopsis nevadensis]	Choristoneura fumiferana DEAD box RNA helicase mRNA, complete cds	Probable ATP-dependent RNA helicase DDX46 OS=Homo sapiens GN=DDX46 PE=1 SV=2
LOCMI12211-m1	1536	1557	390	298	356.359	327.925	46.0689	27.0577	36.5633	342.142	down	-3.22613	0.00557034	0.377717	yes	NA	NA	NA	NA	NA	NA
LOCMI13490-m1	38.2856	43.3572	11.9762	5.63168	1.81126	1.86207	0.288477	0.104271	0.196374	1.83667	down	-3.22541	0.0249798	0.449553	yes	NA	NA	NA	NA	PREDICTED: Drosophila busckii Golgi phosphoprotein 3 homolog sauron (LOC108594421), mRNA	NA
LOCMI12771-m1	56	69	18	9	34.5538	38.6497	5.65493	2.17335	3.91414	36.6018	down	-3.22515	0.0073554	0.389172	yes	NA	NA	NA	Arf-GAP domain and FG repeats-containing protein 1 [Zootermopsis nevadensis]	PREDICTED: Agrilus planipennis dynein heavy chain 2, axonemal-like (LOC108736202), partial mRNA	Arf-GAP domain and FG repeat-containing protein 1 OS=Bos taurus GN=AGFG1 PE=2 SV=1
LOCMI10837-m1	1259.5	1472.5	401.333	190	56.1509	59.5941	9.10984	3.31506	6.21245	57.8725	down	-3.21964	0.00940277	0.394323	yes	NA	NA	NA	hypothetical protein g.25029 [Clastoptera arizonana]	Drosophila melanogaster, chromosome 2L, region 33B-33C, BAC clone BACR02B06, complete sequence	Protein S-acyltransferase 24 OS=Arabidopsis thaliana GN=PAT24 PE=2 SV=1
LOCMI04248-m1	45	50	6	17	25.5887	25.8104	1.73714	3.78324	2.76019	25.6996	down	-3.21891	0.0266575	0.449553	yes	NA	GO:0005615(extracellular space);GO:0006508(proteolysis);GO:0043171(peptide catabolic process);GO:0070573(metallodipeptidase activity)	NA	heat shock protein 60 [Nilaparvata lugens]	PREDICTED: Apis dorsata mediator of RNA polymerase II transcription subunit 23-like (LOC102675667), transcript variant X3, mRNA	60 kDa heat shock protein, mitochondrial OS=Drosophila melanogaster GN=Hsp60 PE=1 SV=3
LOCMI08076-m1	1217	1233	333	208	60.0743	55.2523	8.3693	4.01828	6.19379	57.6633	down	-3.21876	0.00413524	0.377717	yes	NA	NA	NA	NA	PREDICTED: Polistes canadensis glutathione S-transferase 1-1-like (LOC106789332), mRNA	NA
LOCMI12925-m1	804	950	204	192	120.498	129.252	15.5669	11.2617	13.4143	124.875	down	-3.21864	0.00773362	0.390594	yes	NA	NA	NA	putative elongator complex protein 2 [Zootermopsis nevadensis]	PREDICTED: Agrilus planipennis glutathione synthetase-like (LOC108739162), mRNA	Probable elongator complex protein 2 OS=Drosophila melanogaster GN=Elp2 PE=1 SV=1
LOCMI13793-m1	243	265	63	51	17.9774	17.7973	2.37305	1.47662	1.92484	17.8874	down	-3.21613	0.0139356	0.429761	yes	NA	NA	NA	UDP-glucose 4-epimerase [Zootermopsis nevadensis]	Danio rerio, clone IMAGE:5604458, mRNA	UDP-glucose 4-epimerase OS=Mus musculus GN=Gale PE=1 SV=1
LOCMI10879-m1	107	135	27	28	21.9297	25.1173	2.81748	2.24588	2.53168	23.5235	down	-3.21594	0.0421346	0.48813	yes	NA	GO:0003674(molecular_function);GO:0005575(cellular_component);GO:0008150(biological_process);GO:0045454(cell redox homeostasis)	NA	PREDICTED: uncharacterized protein LOC103308746 [Acyrthosiphon pisum]	PREDICTED: Harpegnathos saltator 5'-3' exoribonuclease 1 (LOC105190279), transcript variant X2, mRNA	NA
LOCMI17335-m1	151	138	40	24	27.1151	22.4958	3.65713	1.68664	2.67189	24.8054	down	-3.21473	0.036987	0.472402	yes	THO complex subunit	GO:0000445(THO complex part of transcription export complex);GO:0006406(mRNA export from nucleus)	ko03040(Spliceosome);ko03013(RNA transport)	glucosyl glucuronosyl transferases [Locusta migratoria]	PREDICTED: Eufriesea mexicana transmembrane protein 62-like (LOC108555109), mRNA	UDP-glucuronosyltransferase 3A1 OS=Bos taurus GN=UGT3A1 PE=2 SV=1
LOCMI02676-m1	34	32	8	7	5.95782	5.09035	0.713748	0.480048	0.596898	5.52408	down	-3.21018	0.0423601	0.488495	yes	NA	NA	NA	28S ribosomal protein S10, mitochondrial [Zootermopsis nevadensis]	Drosophila melanogaster GM25447 full insert cDNA	28S ribosomal protein S10, mitochondrial OS=Drosophila melanogaster GN=mRpS10 PE=2 SV=2
LOCMI04350-m1	1344	1229	354	219	160.069	132.877	21.4663	10.2077	15.837	146.473	down	-3.20926	0.0379302	0.474888	yes	NA	NA	NA	NA	Armigeres subalbatus ASAP ID: 41721 endoribonuclease mRNA sequence	NA
LOCMI13709-m1	384	488	118	75	111.362	128.474	17.4235	8.51228	12.9679	119.918	down	-3.20903	0.0200916	0.444029	yes	cell division cycle 42 homolog	GO:0003674(molecular_function);GO:0005912(adherens junction);GO:0045185(maintenance of protein location);GO:0045860(positive regulation of protein kinase activity)	ko04144(Endocytosis);ko04933(AGE-RAGE signaling pathway in diabetic complications)	GPN-loop GTPase 2 [Zootermopsis nevadensis]	PREDICTED: Diaphorina citri dedicator of cytokinesis protein 7 (LOC103511696), transcript variant X3, mRNA	GPN-loop GTPase 2 OS=Danio rerio GN=gpn2 PE=2 SV=1
LOCMI04937-m1	90	115	22.5	24.5	33.4622	38.8149	4.25933	3.56497	3.91215	36.1385	down	-3.20751	0.0492608	0.510725	yes	NA	GO:0000812(Swr1 complex);GO:0031063(regulation of histone deacetylation);GO:0031491(nucleosome binding);GO:0042826(histone deacetylase binding);GO:0043486(histone exchange)	NA	NA	Gryllus bimaculatus mRNA, GBcontig29846	NA
LOCMI14271-m1	360	428	100	77	31.3991	33.8881	4.4408	2.62835	3.53458	32.6436	down	-3.20719	0.00415321	0.377717	yes	NA	GO:0003674(molecular_function);GO:0005575(cellular_component);GO:0022008(neurogenesis)	NA	PREDICTED: protein phosphatase 1 regulatory subunit 15A [Anolis carolinensis]	PREDICTED: Halyomorpha halys protein transport protein SFT2 (LOC106681008), mRNA	NA
LOCMI02685-m1	723	940	217	154	270.547	319.317	41.3438	22.553	31.9484	294.932	down	-3.20657	0.0349174	0.467433	yes	ubiquitin-conjugating enzyme E2L	GO:0000166(nucleotide binding);GO:0005524(ATP binding);GO:0005575(cellular_component)	ko04120(Ubiquitin mediated proteolysis)	PREDICTED: Ca(2+)/calmodulin-responsive adenylate cyclase-like isoform X1 [Anoplophora glabripennis]	Drosophila melanogaster rutabaga adenylyl cyclase mRNA, complete cds	Ca(2+)/calmodulin-responsive adenylate cyclase OS=Drosophila melanogaster GN=rut PE=1 SV=2
LOCMI00186-m1	138.867	184	49.75	20.1667	19.5971	23.5723	3.57465	1.1138	2.34423	21.5847	down	-3.20282	0.0240117	0.449553	yes	NA	NA	NA	hypothetical protein g.19019 [Clastoptera arizonana]	Homo sapiens cDNA: FLJ23353 fis, clone HEP14321, highly similar to HSU80736 Homo sapiens CAGF9 mRNA	TOX high mobility group box family member 4 OS=Homo sapiens GN=TOX4 PE=1 SV=1
LOCMI16561-m1	111	127	26	29	40.7476	42.3226	4.85958	4.16635	4.51297	41.5351	down	-3.20218	0.00406835	0.377717	yes	RNA-binding protein	NA	ko03040(Spliceosome)	Choline/ethanolaminephosphotransferase 1 [Zootermopsis nevadensis]	Xenopus tropicalis finished cDNA, clone TEgg057p14	Choline/ethanolaminephosphotransferase 1 OS=Mus musculus GN=Cept1 PE=1 SV=1
LOCMI04557-m1	127	122	30	27	31.2124	27.2191	3.75398	2.59697	3.17547	29.2158	down	-3.2017	0.0346414	0.46594	yes	mondoa	NA	ko04931(Insulin resistance)	cyclin-dependent kinase 2-interacting protein-like protein [Coptotermes formosanus]	Anopheles gambiae glucose-6-phosphate 1-dehydrogenase (G6PD) gene, partial cds	NA
LOCMI16836-m1	33	45	15	1	2.75798	3.41412	0.638285	0.0327081	0.335497	3.08605	down	-3.20139	0.02574	0.449553	yes	Speract receptor precursor	GO:0004383(guanylate cyclase activity);GO:0004672(protein kinase activity);GO:0004872(receptor activity);GO:0005524(ATP binding);GO:0005886(plasma membrane);GO:0005887(integral component of plasma membrane);GO:0006182(cGMP biosynthetic process);GO:0006468(protein phosphorylation);GO:0007030(Golgi organization);GO:0007165(signal transduction);GO:0008284(positive regulation of cell proliferation);G…	ko00230(Purine metabolism)	PREDICTED: U11/U12 small nuclear ribonucleoprotein 35 kDa protein-like isoform X2 [Agrilus planipennis]	PREDICTED: Limulus polyphemus plexin-A2-like (LOC106478729), mRNA	U11/U12 small nuclear ribonucleoprotein 35 kDa protein OS=Bos taurus GN=SNRNP35 PE=2 SV=1
LOCMI03264-m1	710	1002	339	9	129.093	165.387	31.3828	0.640422	16.0116	147.24	down	-3.20098	0.0332008	0.457812	yes	NA	GO:0003774(motor activity);GO:0005863(striated muscle myosin thick filament);GO:0007498(mesoderm development);GO:0008307(structural constituent of muscle);GO:0016459(myosin complex);GO:0030239(myofibril assembly)	NA	PREDICTED: peroxisome assembly factor 2 [Camponotus floridanus]	PREDICTED: Agrilus planipennis GDP-L-fucose synthase-like (LOC108734854), transcript variant X4, mRNA	Peroxisome assembly factor 2 OS=Rattus norvegicus GN=Pex6 PE=1 SV=1
LOCMI10630-m1	263	249	63	54	82.9037	71.2536	10.1113	6.66178	8.38653	77.0787	down	-3.20019	0.03841	0.477012	yes	NA	GO:0003735(structural constituent of ribosome);GO:0005762(mitochondrial large ribosomal subunit);GO:0006412(translation)	NA	hypothetical protein L798_10352 [Zootermopsis nevadensis]	PREDICTED: Habropoda laboriosa myeloid differentiation primary response protein MyD88 (LOC108571531), mRNA	NA
LOCMI11994-m1	221	242	62	42	27.5661	27.4023	3.93751	2.05027	2.99389	27.4842	down	-3.19851	0.0235026	0.449553	yes	NA	NA	NA	hypothetical protein g.29019 [Clastoptera arizonana]	NA	BCL2/adenovirus E1B 19 kDa protein-interacting protein 3 OS=Homo sapiens GN=BNIP3 PE=1 SV=2
LOCMI09858-m1	172	232	55	35	71.2585	87.254	11.6016	5.67485	8.63822	79.2562	down	-3.19772	0.0464906	0.502981	yes	NA	GO:0003674(molecular_function);GO:0005575(cellular_component);GO:0008150(biological_process)	NA	NA	PREDICTED: Pantholops hodgsonii tubulin polymerization-promoting protein family member 2 (TPPP2), mRNA	NA
LOCMI12612-m1	250	289	79	40	28.1013	29.4899	4.52127	1.75964	3.14046	28.7956	down	-3.1968	0.011785	0.404352	yes	NA	NA	NA	CLUMA_CG005923, isoform A [Clunio marinus]	PREDICTED: Cyphomyrmex costatus lipoma-preferred partner homolog (LOC108777353), transcript variant X1, mRNA	NA
LOCMI05609-m1	44.8084	51.6401	10.3762	12.0706	18.1744	19.0141	2.14282	1.91606	2.02944	18.5942	down	-3.19571	0.0102046	0.394323	yes	NA	NA	NA	PREDICTED: serine/threonine-protein phosphatase 4 regulatory subunit 4-like isoform X1 [Polistes dominula]	NA	Serine/threonine-protein phosphatase 4 regulatory subunit 4 OS=Mus musculus GN=Ppp4r4 PE=1 SV=2
LOCMI01664-m1	472	469	91	132	89.1743	80.4377	8.75358	9.76001	9.2568	84.806	down	-3.19558	0.0345035	0.465357	yes	NA	GO:0004536(deoxyribonuclease activity);GO:0006308(DNA catabolic process)	NA	Ankyrin repeat domain-containing protein 6 [Zootermopsis nevadensis]	PREDICTED: Trachymyrmex cornetzi ADAM 17-like protease (LOC108768605), transcript variant X3, mRNA	NA
LOCMI02079-m1	191	206	45	47	36.5617	35.7973	4.38584	3.52103	3.95344	36.1795	down	-3.19399	0.000354327	0.377717	yes	NA	NA	NA	Aminomethyltransferase, mitochondrial [Zootermopsis nevadensis]	Aedes aegypti AAEL001462-RA partial mRNA	Aminomethyltransferase, mitochondrial OS=Homo sapiens GN=AMT PE=1 SV=1
LOCMI10628-m1	265	287	66	61	35.1723	34.5801	4.46011	3.16857	3.81434	34.8762	down	-3.19274	0.00360706	0.377717	yes	NA	NA	NA	hypothetical protein g.13558 [Clastoptera arizonana]	PREDICTED: Tribolium castaneum putative fatty acyl-CoA reductase CG5065 (LOC656115), mRNA	NA
LOCMI09360-m1	744	796	183	172	92.4043	89.7473	11.5722	8.36038	9.96631	91.0758	down	-3.19194	0.000809702	0.377717	yes	NA	GO:0003674(molecular_function);GO:0005575(cellular_component);GO:0008150(biological_process)	NA	TRNA (uracil-5-)-methyltransferase-like protein A [Zootermopsis nevadensis]	PREDICTED: Aquila chrysaetos canadensis spire-type actin nucleation factor 2 (SPIRE2), mRNA	tRNA (uracil-5-)-methyltransferase homolog A OS=Homo sapiens GN=TRMT2A PE=1 SV=2
LOCMI12401-m1	144.421	177.426	40.875	32.375	42.5208	47.4217	6.12737	3.73042	4.9289	44.9712	down	-3.18967	0.0148567	0.429761	yes	NA	NA	NA	Valyl-tRNA synthetase [Zootermopsis nevadensis]	Drosophila melanogaster SD04748 full length cDNA	Valine--tRNA ligase OS=Takifugu rubripes GN=vars PE=3 SV=1
LOCMI06067-m1	154.5	191	38	42.5	63.5544	71.3246	7.9588	6.84202	7.40041	67.4395	down	-3.18792	0.0374463	0.474888	yes	NA	GO:0005634(nucleus);GO:0005783(endoplasmic reticulum);GO:0005794(Golgi apparatus);GO:0006351(transcription, DNA-templated);GO:0006888(ER to Golgi vesicle-mediated transport);GO:0048471(perinuclear region of cytoplasm)	NA	Eukaryotic translation initiation factor 3 subunit G [Zootermopsis nevadensis]	PREDICTED: Papilio machaon replication protein A 70 kDa DNA-binding subunit (LOC106710569), transcript variant X2, mRNA	Eukaryotic translation initiation factor 3 subunit G OS=Aedes aegypti GN=eIF3-S4-1 PE=2 SV=1
LOCMI06460-m1	215	259	51	60	31.4112	34.3506	3.7937	3.43064	3.61217	32.8809	down	-3.18631	0.0295645	0.449553	yes	NA	NA	NA	Cytoplasmic FMR1-interacting protein [Zootermopsis nevadensis]	Drosophila melanogaster DRac1-associated protein DSRA-1 (DSra-1) mRNA, complete cds	Cytoplasmic FMR1-interacting protein OS=Drosophila melanogaster GN=Sra-1 PE=1 SV=1
LOCMI09877-m1	1305	1716	458	208	83.2689	99.3983	14.8794	5.19415	10.0368	91.3336	down	-3.18585	0.0232921	0.449553	yes	catenin (cadherin-associated protein), alpha 2	GO:0003779(actin binding);GO:0005198(structural molecule activity);GO:0005515(protein binding);GO:0005886(plasma membrane);GO:0005912(adherens junction);GO:0005913(cell-cell adherens junction);GO:0005914(spot adherens junction);GO:0005915(zonula adherens);GO:0007016(cytoskeletal anchoring at plasma membrane);GO:0007155(cell adhesion);GO:0007163(establishment or maintenance of cell polarity);GO:00…	ko04520(Adherens junction);ko04530(Tight junction)	PREDICTED: glia maturation factor beta isoform X2 [Athalia rosae]	PREDICTED: Pogonomyrmex barbatus histone RNA hairpin-binding protein (LOC105432370), mRNA	Glia maturation factor beta OS=Rattus norvegicus GN=Gmfb PE=1 SV=2
LOCMI06144-m1	161	205.667	49.5	33.3333	22.8877	26.5417	3.58284	1.85453	2.71869	24.7147	down	-3.18439	0.0240941	0.449553	yes	NA	NA	NA	Protein hu-li tai shao [Zootermopsis nevadensis]	PREDICTED: Megachile rotundata proteasome subunit alpha type-1 (LOC100876200), mRNA	Protein hu-li tai shao OS=Drosophila melanogaster GN=hts PE=1 SV=2
LOCMI10043-m1	6	7.5	2	1	3.86674	4.38777	0.656252	0.252216	0.454234	4.12726	down	-3.18368	0.00980827	0.394323	yes	NA	NA	NA	NA	PREDICTED: Halyomorpha halys serine/threonine-protein kinase PRP4 homolog (LOC106680841), transcript variant X3, mRNA	NA
LOCMI15414-m1	54.5	66.5	21	5	12.4943	13.8397	2.45122	0.448605	1.44991	13.167	down	-3.18289	0.015874	0.429761	yes	NA	NA	NA	putative E3 ubiquitin-protein ligase [Zootermopsis nevadensis]	PREDICTED: Cyprinodon variegatus siah E3 ubiquitin protein ligase 1 (siah1), transcript variant X3, mRNA	E3 ubiquitin-protein ligase RNF144A OS=Homo sapiens GN=RNF144A PE=1 SV=2
LOCMI16028-m1	1663	1895	333	520	295.877	306.067	30.1654	36.2077	33.1865	300.972	down	-3.18096	0.00163385	0.377717	yes	inorganic pyrophosphatase-like	GO:0000287(magnesium ion binding);GO:0004427(inorganic diphosphatase activity);GO:0005634(nucleus);GO:0005737(cytoplasm);GO:0006338(chromatin remodeling);GO:0006351(transcription, DNA-templated);GO:0006796(phosphate-containing compound metabolic process);GO:0016589(NURF complex);GO:0035076(ecdysone receptor-mediated signaling pathway);GO:0035206(regulation of hemocyte proliferation);GO:0042766(nu…	ko00190(Oxidative phosphorylation)	putative cytochrome c oxidase polypeptide 7A1, mitochondrial [Zootermopsis nevadensis]	PREDICTED: Apis florea U3 small nucleolar RNA-associated protein 6 homolog (LOC100864615), transcript variant X2, mRNA	NA
LOCMI11705-m1	59	75	16	15	22.2212	25.6428	3.06819	2.21098	2.63959	23.932	down	-3.18056	0.0396493	0.480093	yes	NA	NA	NA	hypothetical protein g.32628 [Homalodisca liturata]	PREDICTED: Halyomorpha halys serine/threonine-protein kinase PRP4 homolog (LOC106680841), transcript variant X5, mRNA	Guanylate kinase OS=Mus musculus GN=Guk1 PE=1 SV=2
LOCMI13620-m1	193.5	202.5	61	27	98.4492	93.5288	15.8018	5.37618	10.589	95.989	down	-3.1803	0.0156227	0.429761	yes	RING-box protein 1A	GO:0019788(NEDD8 transferase activity);GO:0031146(SCF-dependent proteasomal ubiquitin-dependent protein catabolic process);GO:0031462(Cul2-RING ubiquitin ligase complex);GO:0031463(Cul3-RING ubiquitin ligase complex);GO:0031467(Cul7-RING ubiquitin ligase complex);GO:0042787(protein ubiquitination involved in ubiquitin-dependent protein catabolic process);GO:0043224(nuclear SCF ubiquitin ligase co…	ko04141(Protein processing in endoplasmic reticulum);ko04120(Ubiquitin mediated proteolysis);ko03420(Nucleotide excision repair);ko04310(Wnt signaling pathway);ko04350(TGF-beta signaling pathway)	hypothetical protein L798_03596 [Zootermopsis nevadensis]	PREDICTED: Bombus terrestris uncharacterized LOC100648196 (LOC100648196), mRNA	Methyltransferase-like protein 22 OS=Mus musculus GN=Mettl22 PE=2 SV=1
LOCMI17294-m1	546	691	142	146	39.5857	45.4793	5.24181	4.14264	4.69223	42.5325	down	-3.18022	0.0428209	0.49003	yes	NA	NA	NA	OBP8 protein, partial [Locusta migratoria]	NA	NA
LOCMI07189-m1	101	128	34	17	32.5451	37.4423	5.57814	2.14383	3.86099	34.9937	down	-3.18005	0.0130665	0.422559	yes	NA	NA	NA	hypothetical protein L798_08689 [Zootermopsis nevadensis]	Drosophila virilis uncharacterized protein (Dvir\GJ14810), mRNA	NA
LOCMI08055-m1	304	348	79	72	31.4863	32.7202	4.16603	2.9185	3.54226	32.1033	down	-3.17998	0.000942929	0.377717	yes	NA	NA	NA	hypothetical protein RP20_CCG013073 [Aedes albopictus]	NA	NA
LOCMI14806-m1	125	149	38	24	19.1296	20.7001	2.96092	1.43743	2.19918	19.9149	down	-3.17881	0.00380673	0.377717	yes	NA	NA	NA	hypothetical protein g.43235, partial [Cuerna arida]	PREDICTED: Condylura cristata polycystic kidney disease 2 (autosomal dominant) (PKD2), mRNA	NA
LOCMI07009-m1	599	598	154	122	58.0981	52.6533	7.60506	4.63098	6.11802	55.3757	down	-3.17812	0.0106437	0.394323	yes	NA	NA	NA	Scm-like with four MBT domains protein 2 [Zootermopsis nevadensis]	Anopheles gambiae str. PEST AGAP005053-PA (AgaP_AGAP005053) mRNA, complete cds	Scm-like with four MBT domains protein 2 OS=Homo sapiens GN=SFMBT2 PE=1 SV=1
LOCMI07608-m1	369	352	98	67	23.3142	20.1895	3.15258	1.65671	2.40465	21.7518	down	-3.17724	0.0227967	0.449553	yes	NA	NA	NA	Trafficking protein particle complex subunit 1 [Zootermopsis nevadensis]	Single read from an extremity of a full-length cDNA clone made from Anopheles gambiae total adult females. 5-PRIME end of clone FK0AAA22AE10 of strain 6-9 of Anopheles gambiae (African malaria mosquito)	Trafficking protein particle complex subunit 1 OS=Mus musculus GN=Trappc1 PE=1 SV=1
LOCMI09524-m1	78	96	19	22	8.6173	9.62803	1.06875	0.951214	1.00998	9.12267	down	-3.17512	0.0371949	0.473571	yes	NA	NA	NA	hypothetical protein g.36059 [Graphocephala atropunctata]	Drosophila melanogaster, chromosome 3R, region 99D-99D, BAC clone BACR07A18, complete sequence	4-hydroxybutyrate coenzyme A transferase OS=Clostridium kluyveri (strain ATCC 8527 / DSM 555 / NCIMB 10680) GN=cat2 PE=3 SV=3
LOCMI02304-m1	105	134	27	29	27.0672	31.3579	3.54376	2.9257	3.23473	29.2126	down	-3.17487	0.0482095	0.507935	yes	NA	GO:0016021(integral component of membrane)	NA	Tryptophan--tRNA ligase, mitochondrial [Habropoda laboriosa]	PREDICTED: Tribolium castaneum histidine triad nucleotide-binding protein 1 (LOC663448), mRNA	Tryptophan--tRNA ligase, mitochondrial OS=Homo sapiens GN=WARS2 PE=1 SV=1
LOCMI14453-m1	77	88	18	21	27.5684	28.6018	3.28126	2.94252	3.11189	28.0851	down	-3.17394	0.00649491	0.384967	yes	NA	NA	NA	PREDICTED: RING-box protein 1A [Orussus abietinus]	Ciona intestinalis cDNA, clone:citb010m18, full insert sequence	RING-box protein 1A OS=Drosophila melanogaster GN=Roc1a PE=1 SV=1
LOCMI11459-m1	205	255	52	56	21.6186	24.412	2.79205	2.31121	2.55163	23.0153	down	-3.1731	0.0380513	0.474888	yes	NA	NA	NA	PREDICTED: neuropeptide Y receptor type 2-like [Diuraphis noxia]	Anopheles gambiae str. PEST AGAP007008-PA (AgaP_AGAP007008) mRNA, complete cds	NA
LOCMI09564-m1	329	400	80	92	37.2702	41.1354	4.61427	4.0788	4.34653	39.2028	down	-3.17302	0.0321191	0.455103	yes	NA	NA	NA	Alba-like protein C9orf23-like protein [Zootermopsis nevadensis]	PREDICTED: Loxodonta africana ubiquitin-conjugating enzyme E2, J2 (UBE2J2), transcript variant X3, mRNA	Ribonuclease P protein subunit p25 OS=Mus musculus GN=Rpp25 PE=2 SV=1
LOCMI17288-m1	650	801	181	155	94.7254	105.968	13.4301	8.84022	11.1351	100.347	down	-3.1718	0.0198698	0.444029	yes	eukaryotic initiation factor 4A-III-like	GO:0004004(ATP-dependent RNA helicase activity);GO:0008380(RNA splicing);GO:0010468(regulation of gene expression);GO:0010501(RNA secondary structure unwinding);GO:0071013(catalytic step 2 spliceosome)	ko03040(Spliceosome);ko03013(RNA transport);ko03015(mRNA surveillance pathway)	cGMP-dependent protein kinase, partial [Schistocerca gregaria]	Drosophila melanogaster GH10421 full insert cDNA	cGMP-dependent protein kinase, isozyme 2 forms cD4/T1/T3A/T3B OS=Drosophila melanogaster GN=for PE=1 SV=3
LOCMI08757-m1	261	253	67	52	29.2245	25.7168	3.81969	2.27871	3.0492	27.4706	down	-3.17139	0.0216103	0.444907	yes	NA	NA	NA	PREDICTED: 39S ribosomal protein L41, mitochondrial [Anoplophora glabripennis]	Drosophila melanogaster DNA sequence (P1s DS08108 (D156) and DS09214 (D202)), complete sequence	39S ribosomal protein L41, mitochondrial OS=Drosophila pseudoobscura pseudoobscura GN=mRpL41 PE=3 SV=1
LOCMI14460-m1	175.833	186.5	40.8333	44.8333	149.978	144.409	17.7333	14.966	16.3497	147.194	down	-3.17039	0.00309308	0.377717	yes	NA	NA	NA	Pre-rRNA-processing protein TSR1-like protein [Zootermopsis nevadensis]	Xenopus laevis TSR1, 20S rRNA accumulation, homolog L homeolog (tsr1.L), mRNA	Pre-rRNA-processing protein TSR1 homolog OS=Drosophila melanogaster GN=CG7338 PE=1 SV=1
LOCMI00667-m1	6	6	2.5	0	3.95462	3.59	0.838958	0	0.419479	3.77231	down	-3.16878	0.0463473	0.502981	yes	NA	NA	NA	NA	PREDICTED: Pogonomyrmex barbatus glycine dehydrogenase (decarboxylating), mitochondrial (LOC105428463), mRNA	NA
LOCMI04981-m1	292	341	83	63	64.1527	68.0105	9.28447	5.41691	7.35069	66.0816	down	-3.1683	0.00215583	0.377717	yes	NA	NA	NA	NA	Hydatigera taeniaeformis genome assembly H_taeniaeformis_Canary_Islands ,scaffold TTAC_contig0007190	NA
LOCMI02367-m1	16	15.5	3.5	4	13.851	12.181	1.54268	1.35519	1.44893	13.016	down	-3.16722	0.0434279	0.492294	yes	NA	NA	NA	hypothetical protein g.17818 [Cuerna arida]	Pediculus humanus corporis pdz domain protein arc, putative, mRNA	NA
LOCMI04300-m1	16	15.5	3.5	4	12.0522	10.599	1.34233	1.17919	1.26076	11.3256	down	-3.16722	0.0434279	0.492294	yes	NA	NA	NA	NFX1-type zinc finger-containing protein 1 [Zootermopsis nevadensis]	PREDICTED: Apis cerana ADP-ribose pyrophosphatase, mitochondrial (LOC107997530), transcript variant X3, mRNA	NFX1-type zinc finger-containing protein 1 OS=Mus musculus GN=Znfx1 PE=1 SV=3
LOCMI12948-m1	612	800	179	148	28.4428	33.7521	4.23566	2.69192	3.46379	31.0975	down	-3.16637	0.0448954	0.499686	yes	ubiquitin-like modifier activating enzyme 1	GO:0003779(actin binding);GO:0005509(calcium ion binding);GO:0007527(adult somatic muscle development);GO:0007629(flight behavior);GO:0010004(gastrulation involving germ band extension);GO:0030239(myofibril assembly);GO:0051014(actin filament severing)	ko04120(Ubiquitin mediated proteolysis);ko05012(Parkinson's disease)	Chloride intracellular channel protein 6, partial [Zootermopsis nevadensis]	PREDICTED: Tribolium castaneum poly(U)-specific endoribonuclease homolog (LOC656443), transcript variant X3, mRNA	NA
LOCMI03680-m1	334.371	296.549	91.5381	52.7869	62.5609	50.3687	8.72013	3.86526	6.2927	56.4648	down	-3.1656	0.0480248	0.506539	yes	CCR4-NOT transcription complex subunit 7	GO:0003676(nucleic acid binding);GO:0005634(nucleus);GO:0006351(transcription, DNA-templated)	ko03018(RNA degradation)	NA	NA	NA
LOCMI14818-m1	406	450	110	89	28.4058	28.5814	3.91851	2.43697	3.17774	28.4936	down	-3.16457	0.0170826	0.433552	yes	NA	NA	NA	Splicing factor, arginine/serine-rich 18 [Zootermopsis nevadensis]	PREDICTED: Trichogramma pretiosum uncharacterized LOC106649680 (LOC106649680), transcript variant X4, mRNA	Arginine/serine-rich protein PNISR OS=Homo sapiens GN=PNISR PE=1 SV=2
LOCMI14562-m1	244	233	70	39	66.756	57.8689	9.75091	4.17584	6.96337	62.3124	down	-3.16166	0.0155755	0.429761	yes	uncharacterized LOC100118370	NA	ko04141(Protein processing in endoplasmic reticulum)	Catenin delta-2 [Zootermopsis nevadensis]	Drosophila melanogaster arm repeat protein (p120ctn) mRNA, complete cds	Catenin delta-2 OS=Homo sapiens GN=CTNND2 PE=1 SV=3
LOCMI11725-m1	94	116	33	14	9.27228	10.3874	1.65737	0.540462	1.09892	9.82983	down	-3.16109	0.00807059	0.390594	yes	NA	NA	NA	S1 RNA-binding domain-containing protein 1 [Zootermopsis nevadensis]	Anopheles gambiae str. PEST AGAP013486-PA (AgaP_AGAP013486) mRNA, complete cds	S1 RNA-binding domain-containing protein 1 OS=Mus musculus GN=Srbd1 PE=2 SV=2
LOCMI11615-m1	227	246	49	65	29.5871	29.1072	3.25176	3.31564	3.2837	29.3471	down	-3.15982	0.00504534	0.377717	yes	NA	NA	NA	Exostosin-2 [Zootermopsis nevadensis]	Drosophila melanogaster clone GH02288 BcDNA.GH02288 (BcDNA.GH02288) mRNA, complete cds	Exostosin-2 OS=Mus musculus GN=Ext2 PE=1 SV=2
LOCMI16411-m1	508	643	165	98	107.929	124.015	17.8486	8.14851	12.9986	115.972	down	-3.15735	0.0157272	0.429761	yes	NA	NA	NA	NADH dehydrogenase [ubiquinone] 1 alpha subcomplex subunit 8 [Zootermopsis nevadensis]	PREDICTED: Acyrthosiphon pisum sialin (LOC100158694), mRNA	NADH dehydrogenase [ubiquinone] 1 alpha subcomplex subunit 8 OS=Pongo abelii GN=NDUFA8 PE=2 SV=1
LOCMI07802-m1	814	810	204	179	139.683	126.181	17.8236	12.0213	14.9225	132.932	down	-3.15513	0.0163363	0.430052	yes	NA	GO:0003729(mRNA binding);GO:0005685(U1 snRNP);GO:0006376(mRNA splice site selection);GO:0071004(U2-type prespliceosome)	NA	Endoplasmic reticulum-Golgi intermediate compartment protein 2 [Zootermopsis nevadensis]	PREDICTED: Dufourea novaeangliae INO80 complex subunit B (LOC107185380), mRNA	Endoplasmic reticulum-Golgi intermediate compartment protein 2 OS=Mus musculus GN=Ergic2 PE=1 SV=1
LOCMI04423-m1	340	416	106	68	65.2992	72.529	10.3653	5.11113	7.73821	68.9141	down	-3.15473	0.00749844	0.389172	yes	arp2/3	GO:0000902(cell morphogenesis);GO:0003779(actin binding);GO:0005200(structural constituent of cytoskeleton);GO:0005885(Arp2/3 protein complex);GO:0008064(regulation of actin polymerization or depolymerization);GO:0008360(regulation of cell shape);GO:0030031(cell projection assembly);GO:0030866(cortical actin cytoskeleton organization);GO:0034314(Arp2/3 complex-mediated actin nucleation);GO:004517…	ko04144(Endocytosis)	Transcription initiation factor TFIID subunit 7 [Zootermopsis nevadensis]	PREDICTED: Habropoda laboriosa peptidyl-prolyl cis-trans isomerase E (LOC108575567), mRNA	Transcription initiation factor TFIID subunit 7 OS=Drosophila melanogaster GN=Taf7 PE=1 SV=1
LOCMI07886-m1	287	285	63	75	114.016	102.782	12.743	11.6607	12.2018	108.399	down	-3.15118	0.0355177	0.467889	yes	AGAP011148-PA	GO:0005739(mitochondrion)	ko03010(Ribosome)	hypothetical protein g.35699, partial [Graphocephala atropunctata]	Nasonia vitripennis cuticular protein RR-2 family member 3 (CPR3), mRNA	NA
LOCMI14764-m1	787	926	158	263	109.203	116.643	11.1626	14.2822	12.7224	112.923	down	-3.1499	0.00947262	0.394323	yes	L-2-hydroxyglutarate dehydrogenase	GO:0005811(lipid particle);GO:0016491(oxidoreductase activity);GO:0055114(oxidation-reduction process)	ko00650(Butanoate metabolism)	endonuclease-reverse transcriptase [Eyprepocnemis plorans plorans]	PREDICTED: Linepithema humile mitogen-activated protein kinase kinase kinase 15 (LOC105675456), transcript variant X3, mRNA	NA
LOCMI06142-m1	360	475	109	86	28.2932	33.8893	4.36167	2.64519	3.50343	31.0913	down	-3.14967	0.0463372	0.502981	yes	NA	GO:0005844(polysome);GO:0031417(NatC complex);GO:0043066(negative regulation of apoptotic process);GO:0048659(smooth muscle cell proliferation)	NA	hypothetical protein g.22403, partial [Clastoptera arizonana]	Drosophila melanogaster chromosome 3R	Zinc finger Ran-binding domain-containing protein 2 OS=Gallus gallus GN=ZRANB2 PE=2 SV=1
LOCMI06278-m1	1375	1551.5	354.5	343.5	291.064	298.144	38.2075	28.4571	33.3323	294.604	down	-3.14378	0.000920941	0.377717	yes	voltage-dependent anion channel 2	GO:0005739(mitochondrion);GO:0005741(mitochondrial outer membrane);GO:0005886(plasma membrane);GO:0006820(anion transport);GO:0008016(regulation of heart contraction);GO:0008308(voltage-gated anion channel activity);GO:0015267(channel activity);GO:0016021(integral component of membrane);GO:0031101(fin regeneration);GO:0036444(calcium ion transmembrane import into mitochondrion);GO:0042803(protein…	ko04020(Calcium signaling pathway)	hypothetical protein L798_13411 [Zootermopsis nevadensis]	Homo sapiens full length insert cDNA clone ZD45F12	Transmembrane protein 50B OS=Bos taurus GN=TMEM50B PE=2 SV=1
LOCMI00614-m1	131.5	141	30	36	48.2731	46.988	5.60721	5.17202	5.38962	47.6306	down	-3.14363	0.00425891	0.377717	yes	THO complex subunit 4	GO:0000166(nucleotide binding);GO:0003676(nucleic acid binding)	ko03040(Spliceosome);ko03013(RNA transport);ko03015(mRNA surveillance pathway)	THO complex subunit 4-B [Zootermopsis nevadensis]	Lottia gigantea hypothetical protein mRNA	THO complex subunit 4 OS=Taeniopygia guttata GN=ALYREF PE=2 SV=1
LOCMI09682-m1	850.9	922.631	227.125	193.476	174.393	171.659	23.7007	15.5187	19.6097	173.026	down	-3.14135	0.00862596	0.39095	yes	NA	GO:0003674(molecular_function);GO:0005575(cellular_component);GO:0008150(biological_process)	NA	Geranylgeranyl transferase type-2 subunit alpha [Zootermopsis nevadensis]	PREDICTED: Chrysemys picta bellii cell division cycle 14A (CDC14A), transcript variant X2, mRNA	Geranylgeranyl transferase type-2 subunit alpha OS=Sus scrofa GN=RABGGTA PE=2 SV=1
LOCMI01222-m1	31	40	5	13	22.4754	26.3266	1.84571	3.68865	2.76718	24.401	down	-3.14045	0.0261955	0.449553	yes	WASH complex subunit strumpellin-like	GO:0003674(molecular_function);GO:0005768(endosome);GO:0005769(early endosome);GO:0006810(transport);GO:0007409(axonogenesis);GO:0015031(protein transport);GO:0048666(neuron development);GO:0060047(heart contraction);GO:0071203(WASH complex)	ko04144(Endocytosis)	Putative inositol monophosphatase 3 [Zootermopsis nevadensis]	Nasonia vitripennis fizzy (fzy), mRNA	Inositol monophosphatase 3 OS=Danio rerio GN=impad1 PE=2 SV=1
LOCMI06015-m1	622	805	203	128	72.0093	84.6026	11.9658	5.79945	8.88262	78.3059	down	-3.14007	0.0261651	0.449553	yes	splicing factor 3A subunit 3	GO:0000398(mRNA splicing, via spliceosome);GO:0003723(RNA binding);GO:0005681(spliceosomal complex)	ko03040(Spliceosome)	PREDICTED: uncharacterized protein C6orf203 homolog [Anoplophora glabripennis]	NA	Uncharacterized protein C6orf203 homolog OS=Mus musculus PE=1 SV=1
LOCMI06397-m1	223	245.5	57.5	54.5	51.1235	51.0924	6.71166	4.88979	5.80073	51.1079	down	-3.13924	0.0127724	0.422375	yes	non-receptor tyrosine-protein kinase TYK2	GO:0005737(cytoplasm);GO:0007169(transmembrane receptor protein tyrosine kinase signaling pathway);GO:0019901(protein kinase binding);GO:0022008(neurogenesis);GO:0030296(protein tyrosine kinase activator activity);GO:0035556(intracellular signal transduction);GO:0046579(positive regulation of Ras protein signal transduction);GO:0051082(unfolded protein binding);GO:0051087(chaperone binding);GO:00…	ko04630(Jak-STAT signaling pathway);ko05164(Influenza A);ko05168(Herpes simplex infection)	Dolichyl-diphosphooligosaccharide--protein glycosyltransferase subunit STT3B [Zootermopsis nevadensis]	Homo sapiens source of immunodominant MHC-associated peptides (SIMP) mRNA, complete cds	Dolichyl-diphosphooligosaccharide--protein glycosyltransferase subunit STT3B OS=Homo sapiens GN=STT3B PE=1 SV=1
LOCMI17095-m1	2717	3119	809	557	552.944	576.23	83.8275	44.3634	64.0955	564.587	down	-3.1389	0.00538589	0.377717	yes	NA	GO:0000166(nucleotide binding);GO:0000398(mRNA splicing, via spliceosome);GO:0003676(nucleic acid binding);GO:0003723(RNA binding);GO:0003729(mRNA binding);GO:0005634(nucleus);GO:0005737(cytoplasm);GO:0007067(mitotic nuclear division);GO:0007303(cytoplasmic transport, nurse cell to oocyte);GO:0007562(eclosion);GO:0007623(circadian rhythm);GO:0008062(eclosion rhythm);GO:0008104(protein localizatio…	NA	hypothetical protein YQE_04817, partial [Dendroctonus ponderosae]	PREDICTED: Trachymyrmex septentrionalis peroxidasin-like protein (LOC108748334), transcript variant X1, mRNA	Cuticle protein CP14.6 OS=Manduca sexta GN=CP14.6 PE=2 SV=1
LOCMI15937-m1	170	158	43	35	22.108	18.653	2.84719	1.78134	2.31427	20.3805	down	-3.13856	0.043079	0.491148	yes	3-oxoacylsynthase I/II	GO:0004315(3-oxoacyl-[acyl-carrier-protein] synthase activity);GO:0005739(mitochondrion);GO:0006637(acyl-CoA metabolic process);GO:0051790(short-chain fatty acid biosynthetic process);GO:0051792(medium-chain fatty acid biosynthetic process)	ko01212(Fatty acid metabolism);ko00061(Fatty acid biosynthesis);ko00780(Biotin metabolism)	hypothetical protein g.21857 [Graphocephala atropunctata]	Danio rerio zgc:66253, mRNA (cDNA clone MGC:77498 IMAGE:6524756), complete cds	Fumarate hydratase, mitochondrial OS=Danio rerio GN=fh PE=2 SV=1
LOCMI13163-m1	1.25732	1.26725	0.363788	0.227811	0.145561	0.133184	0.0214434	0.0103217	0.0158825	0.139372	down	-3.13343	0.00472142	0.377717	yes	NA	NA	NA	NA	PREDICTED: Acyrthosiphon pisum follistatin-related protein 5 (LOC100161032), partial mRNA	NA
LOCMI16694-m1	4.5	4.5	0	2.5	0.988655	0.897499	0	0.214957	0.107478	0.943077	down	-3.13333	0.0491152	0.510281	yes	NA	NA	NA	cytochrome P450 CYP304H1v4 [Nilaparvata lugens]	PREDICTED: Halyomorpha halys hemicentin-1-like (LOC106687011), transcript variant X2, mRNA	Probable cytochrome P450 304a1 OS=Drosophila melanogaster GN=Cyp304a1 PE=2 SV=2
LOCMI03102-m1	471	513	119	118	56.6774	56.0397	7.29093	5.55712	6.42402	56.3585	down	-3.13309	0.00438829	0.377717	yes	NA	GO:0000398(mRNA splicing, via spliceosome);GO:0004672(protein kinase activity);GO:0004674(protein serine/threonine kinase activity);GO:0004693(cyclin-dependent protein serine/threonine kinase activity);GO:0005524(ATP binding);GO:0006468(protein phosphorylation);GO:0071011(precatalytic spliceosome);GO:0071013(catalytic step 2 spliceosome)	NA	odorant receptor 8 [Locusta migratoria]	PREDICTED: Limulus polyphemus E3 ubiquitin-protein ligase RNF103-like (LOC106469032), mRNA	NA
LOCMI07656-m1	244	290	79	45	4.52872	4.88622	0.746552	0.326872	0.536712	4.70747	down	-3.13273	0.00480804	0.377717	yes	NA	GO:0001745(compound eye morphogenesis);GO:0005578(proteinaceous extracellular matrix);GO:0005886(plasma membrane);GO:0005887(integral component of plasma membrane);GO:0007155(cell adhesion);GO:0008045(motor neuron axon guidance);GO:0008360(regulation of cell shape);GO:0016200(synaptic target attraction);GO:0019233(sensory perception of pain);GO:0022416(chaeta development);GO:0031005(filamin bindi…	NA	Gamma-glutamylcyclotransferase [Zootermopsis nevadensis]	PREDICTED: Plutella xylostella uncharacterized LOC105381513 (LOC105381513), mRNA	Gamma-glutamylcyclotransferase OS=Bos taurus GN=GGCT PE=2 SV=1
LOCMI14819-m1	26	25	4	9	19.3337	16.876	1.51443	2.61916	2.06679	18.1049	down	-3.13091	0.0229453	0.449553	yes	mitochondrial ribosomal protein	GO:0003723(RNA binding);GO:0003735(structural constituent of ribosome);GO:0005762(mitochondrial large ribosomal subunit);GO:0032543(mitochondrial translation)	ko03010(Ribosome)	hypothetical protein g.27742, partial [Homalodisca liturata]	PREDICTED: Copidosoma floridanum tip elongation aberrant protein 3-like (LOC106642589), mRNA	NA
LOCMI14147-m1	182.5	198.5	53	37	98.9271	97.6792	14.6277	7.84933	11.2385	98.3031	down	-3.12879	0.0205347	0.444391	yes	RING-box protein 1A	GO:0019788(NEDD8 transferase activity);GO:0031146(SCF-dependent proteasomal ubiquitin-dependent protein catabolic process);GO:0031462(Cul2-RING ubiquitin ligase complex);GO:0031463(Cul3-RING ubiquitin ligase complex);GO:0031467(Cul7-RING ubiquitin ligase complex);GO:0042787(protein ubiquitination involved in ubiquitin-dependent protein catabolic process);GO:0043224(nuclear SCF ubiquitin ligase co…	ko04141(Protein processing in endoplasmic reticulum);ko04120(Ubiquitin mediated proteolysis);ko03420(Nucleotide excision repair);ko04310(Wnt signaling pathway);ko04350(TGF-beta signaling pathway)	PREDICTED: ell-associated factor Eaf [Tribolium castaneum]	Danio rerio ELL associated factor 2 (eaf2), mRNA	Ell-associated factor Eaf OS=Drosophila willistoni GN=Eaf PE=3 SV=1
LOCMI15492-m1	7981	8444	2710	1046	708.892	680.864	122.557	36.3608	79.459	694.878	down	-3.12848	0.0286054	0.449553	yes	heat shock 70 kDa protein cognate 3	GO:0005615(extracellular space);GO:0005783(endoplasmic reticulum);GO:0005811(lipid particle);GO:0005875(microtubule associated complex);GO:0009408(response to heat);GO:0010906(regulation of glucose metabolic process);GO:0012505(endomembrane system);GO:0016246(RNA interference);GO:0016887(ATPase activity);GO:0030431(sleep);GO:0051298(centrosome duplication)	ko00860(Porphyrin and chlorophyll metabolism)	Transcription elongation factor B polypeptide 1 [Zootermopsis nevadensis]	PREDICTED: Propithecus coquereli elongator acetyltransferase complex subunit 3 (ELP3), mRNA	Transcription elongation factor B polypeptide 1 OS=Bos taurus GN=TCEB1 PE=3 SV=1
LOCMI05481-m1	246	288	74	52	44.1742	46.9478	6.76569	3.65439	5.21004	45.561	down	-3.12843	0.0028209	0.377717	yes	ras-related GTP-binding protein A	GO:0003924(GTPase activity);GO:0005634(nucleus);GO:0005764(lysosome);GO:0009267(cellular response to starvation);GO:0010506(regulation of autophagy);GO:0032008(positive regulation of TOR signaling);GO:0034448(EGO complex);GO:0071230(cellular response to amino acid stimulus);GO:1990131(Gtr1-Gtr2 GTPase complex)	ko04150(mTOR signaling pathway)	N(G),N(G)-dimethylarginine dimethylaminohydrolase 1 [Zootermopsis nevadensis]	Strongyloides venezuelensis genome assembly S_venezuelensis_HH1, scaffold SVE_scaffold0000078	N(G),N(G)-dimethylarginine dimethylaminohydrolase 2 OS=Mus musculus GN=Ddah2 PE=1 SV=1
LOCMI08420-m1	353	397	102	76	36.4313	37.1946	5.35978	3.06967	4.21472	36.8129	down	-3.1267	0.0121039	0.410317	yes	NA	NA	NA	Zinc finger CCCH domain-containing protein 10 [Zootermopsis nevadensis]	PREDICTED: Limulus polyphemus tyrosine-protein phosphatase 99A-like (LOC106462076), partial mRNA	NA
LOCMI07436-m1	553	737	188	113	73.7347	89.208	12.763	5.89663	9.3298	81.4713	down	-3.12638	0.0369057	0.472402	yes	NA	GO:0005634(nucleus);GO:0005737(cytoplasm);GO:0006511(ubiquitin-dependent protein catabolic process);GO:0008180(COP9 signalosome);GO:0010388(cullin deneddylation)	NA	NA	PREDICTED: Vollenhovia emeryi 3-phosphoinositide-dependent protein kinase 1 (LOC105561076), mRNA	NA
LOCMI14123-m1	952	971	264	194	111.55	103.286	15.75	8.89634	12.3232	107.418	down	-3.12378	0.0036774	0.377717	yes	histone deacetylase Rpd3	GO:0000122(negative regulation of transcription from RNA polymerase II promoter);GO:0000785(chromatin);GO:0003714(transcription corepressor activity);GO:0004407(histone deacetylase activity);GO:0005515(protein binding);GO:0005634(nucleus);GO:0005700(polytene chromosome);GO:0005705(polytene chromosome interband);GO:0006099(tricarboxylic acid cycle);GO:0006342(chromatin silencing);GO:0006355(regula…	ko04330(Notch signaling pathway);ko04213(Longevity regulating pathway - multiple species)	NA	PREDICTED: Apis florea guanine nucleotide exchange factor subunit Rich (LOC100867683), mRNA	NA
LOCMI05938-m1	98.5	115	25	27	37.8351	40.1002	4.88929	4.05884	4.47406	38.9677	down	-3.12262	0.00986937	0.394323	yes	NA	NA	NA	Molybdenum cofactor biosynthesis protein 1, partial [Lucilia cuprina]	PREDICTED: Acyrthosiphon pisum NFX1-type zinc finger-containing protein 1 (LOC100169328), transcript variant X1, mRNA	Molybdenum cofactor biosynthesis protein 1 OS=Drosophila melanogaster GN=Mocs1 PE=2 SV=1
LOCMI04558-m1	77	80	23	14	36.3096	34.246	5.52212	2.58367	4.05289	35.2778	down	-3.12174	0.00522791	0.377717	yes	NA	NA	NA	Regulator of nonsense transcripts 1 [Zootermopsis nevadensis]	Gallus gallus finished cDNA, clone ChEST374j19	Regulator of nonsense transcripts 1 OS=Mus musculus GN=Upf1 PE=1 SV=2
LOCMI09639-m1	209	205	60	38	20.0037	17.8118	2.92389	1.4234	2.17364	18.9077	down	-3.12079	0.00975321	0.394323	yes	NA	GO:0000413(protein peptidyl-prolyl isomerization);GO:0003755(peptidyl-prolyl cis-trans isomerase activity);GO:0006397(mRNA processing);GO:0006457(protein folding);GO:0008380(RNA splicing);GO:0071013(catalytic step 2 spliceosome)	NA	PREDICTED: sodium/potassium/calcium exchanger 3-like [Apis cerana]	PREDICTED: Ciona intestinalis protein kinase C-binding protein 1-like (LOC101243386), mRNA	Sodium/potassium/calcium exchanger 3 (Fragment) OS=Rattus norvegicus GN=Slc24a3 PE=1 SV=1
LOCMI15756-m1	143	192	54	23	43.4249	52.9289	8.34917	2.73344	5.5413	48.1769	down	-3.12004	0.0285936	0.449553	yes	ras-like protein 1	GO:0016020(membrane)	ko04013(MAPK signaling pathway - fly);ko04068(FoxO signaling pathway);ko04214(Apoptosis - fly);ko04320(Dorso-ventral axis formation);ko04213(Longevity regulating pathway - multiple species);ko04933(AGE-RAGE signaling pathway in diabetic complications)	hypothetical protein ALC56_13206, partial [Trachymyrmex septentrionalis]	PREDICTED: Orussus abietinus cilia- and flagella-associated protein 52 (LOC105695022), mRNA	Transmembrane protein 199 OS=Homo sapiens GN=TMEM199 PE=1 SV=1
LOCMI11314-m1	44	58	8	18	3.76408	4.50426	0.348452	0.602639	0.475546	4.13417	down	-3.11994	0.0428106	0.49003	yes	NA	NA	NA	NA	PREDICTED: Latimeria chalumnae armadillo repeat containing 4 (ARMC4), mRNA	NA
LOCMI07788-m1	242.5	274.5	73.5	49	39.8449	40.9443	6.14887	3.15091	4.64989	40.3946	down	-3.11889	0.0134392	0.424366	yes	NA	NA	NA	Integrin alpha-PS1, partial [Zootermopsis nevadensis]	Locusta migratoria manilensis arginine kinase (AK) mRNA, complete cds	Integrin alpha-PS1 OS=Drosophila melanogaster GN=mew PE=1 SV=2
LOCMI13734-m1	44	49	12	10.5	14.2572	14.4135	1.97975	1.33153	1.65564	14.3354	down	-3.11412	0.0112794	0.399083	yes	NA	NA	NA	Cystic fibrosis transmembrane conductance regulator [Zootermopsis nevadensis]	Drosophila pseudoobscura clone DPSF01_12_K22 (D1411) genomic sequence	Probable multidrug resistance-associated protein lethal(2)03659 OS=Drosophila melanogaster GN=l(2)03659 PE=2 SV=4
LOCMI14208-m1	2340	2442	733	393	528.103	500.309	84.2275	34.7116	59.4695	514.206	down	-3.11212	0.00991197	0.394323	yes	14-3-3 protein epsilon	GO:0000077(DNA damage checkpoint);GO:0005515(protein binding);GO:0005634(nucleus);GO:0005654(nucleoplasm);GO:0005694(chromosome);GO:0005737(cytoplasm);GO:0005813(centrosome);GO:0005875(microtubule associated complex);GO:0005886(plasma membrane);GO:0007088(regulation of mitotic nuclear division);GO:0007093(mitotic cell cycle checkpoint);GO:0007095(mitotic G2 DNA damage checkpoint);GO:0007265(Ras p…	ko04391(Hippo signaling pathway -fly)	MKL/myocardin-like protein 2 [Zootermopsis nevadensis]	Drosophila busckii chromosome 2R sequence	MKL/myocardin-like protein 1 OS=Mus musculus GN=Mkl1 PE=1 SV=2
LOCMI15795-m1	438	533	156	70	147.7	163.164	26.7842	9.23813	18.0112	155.432	down	-3.10932	0.00758229	0.389172	yes	NADH dehydrogenase (ubiquinone) 1 beta subcomplex, 8	GO:0003954(NADH dehydrogenase activity);GO:0005747(mitochondrial respiratory chain complex I);GO:0006120(mitochondrial electron transport, NADH to ubiquinone);GO:0008137(NADH dehydrogenase (ubiquinone) activity)	ko00190(Oxidative phosphorylation)	hexamerin-like protein 1 [Locusta migratoria]	Culex quinquefasciatus armadillo repeat-containing protein 4, mRNA	Allergen Cr-PI OS=Periplaneta americana PE=1 SV=1
LOCMI15858-m1	419	516	113	116	194.42	217.353	26.6963	21.0651	23.8807	205.886	down	-3.10793	0.0305175	0.449553	yes	GK15672 gene product from transcript GK15672-RA	GO:0003954(NADH dehydrogenase activity);GO:0005739(mitochondrion);GO:0005747(mitochondrial respiratory chain complex I);GO:0006120(mitochondrial electron transport, NADH to ubiquinone);GO:0008137(NADH dehydrogenase (ubiquinone) activity);GO:0019233(sensory perception of pain)	ko00190(Oxidative phosphorylation)	hypothetical protein [Locusta migratoria]	Locusta migratoria mRNA for chemosensory protein (OS-D5 gene)	Ejaculatory bulb-specific protein 3 OS=Drosophila melanogaster GN=EbpIII PE=2 SV=2
LOCMI04146-m1	1166	1522	347	305	153.007	181.308	23.1841	15.6636	19.4239	167.158	down	-3.10531	0.0469456	0.502981	yes	eukaryotic peptide chain release factor subunit 1	GO:0003747(translation release factor activity);GO:0005737(cytoplasm);GO:0005829(cytosol);GO:0006415(translational termination);GO:0006605(protein targeting);GO:0007224(smoothened signaling pathway);GO:0008079(translation termination factor activity);GO:0016149(translation release factor activity, codon specific);GO:0018444(translation release factor complex);GO:0035071(salivary gland cell autoph…	ko03015(mRNA surveillance pathway)	DNA repair protein complementing XP-G cells [Zootermopsis nevadensis]	PREDICTED: Cyphomyrmex costatus microtubule-actin cross-linking factor 1 (LOC108776956), mRNA	DNA repair protein complementing XP-G cells homolog OS=Xenopus laevis GN=ercc5 PE=2 SV=1
LOCMI03069-m1	446	454	116	104	85.3745	78.893	11.3057	7.79122	9.54847	82.1338	down	-3.10463	0.00776753	0.390594	yes	39S ribosomal protein L2	GO:0002181(cytoplasmic translation);GO:0003735(structural constituent of ribosome);GO:0005762(mitochondrial large ribosomal subunit);GO:0032543(mitochondrial translation)	ko03010(Ribosome)	Cytosolic Fe-S cluster assembly factor NUBP2-like protein [Zootermopsis nevadensis]	PREDICTED: Camponotus floridanus protein FAM86D (LOC105251354), mRNA	Cytosolic Fe-S cluster assembly factor NUBP2 homolog OS=Trichoplax adhaerens GN=TRIADDRAFT_53697 PE=3 SV=1
LOCMI03461-m1	3.03333	2.7	1	0.333333	2.2556	1.82261	0.378607	0.097006	0.237806	2.03911	down	-3.10008	0.0293375	0.449553	yes	NA	NA	NA	PREDICTED: dnaJ homolog subfamily B member 12 [Athalia rosae]	PREDICTED: Polistes canadensis transformation/transcription domain-associated protein (LOC106791377), transcript variant X1, mRNA	DnaJ homolog subfamily B member 12 OS=Homo sapiens GN=DNAJB12 PE=1 SV=4
LOCMI08262-m1	28	39	13	2	3.76805	4.76445	0.890736	0.105334	0.498035	4.26625	down	-3.09865	0.0307467	0.449553	yes	NA	NA	NA	Charged multivesicular body protein 2a [Zootermopsis nevadensis]	Drosophila melanogaster RH72336 full insert cDNA	Charged multivesicular body protein 2a OS=Xenopus tropicalis GN=chmp2a PE=2 SV=1
LOCMI06065-m1	2659	2919	781	568	264.537	263.628	39.5608	22.1154	30.8381	264.082	down	-3.0982	0.0234325	0.449553	yes	eukaryotic translation initiation factor 3 subunit B	GO:0003743(translation initiation factor activity);GO:0005852(eukaryotic translation initiation factor 3 complex)	ko03013(RNA transport)	sulfotransferase [Locusta migratoria migratoria]	Drosophila melanogaster dHS6ST mRNA for heparan sulfate 6-O-sulfotransferase, complete cds	Heparan-sulfate 6-O-sulfotransferase 1 OS=Gallus gallus GN=HS6ST1 PE=1 SV=4
LOCMI07993-m1	578	626	136	167	229.621	225.76	27.5086	25.9644	26.7365	227.69	down	-3.09019	0.00173135	0.377717	yes	NA	GO:0003674(molecular_function);GO:0005575(cellular_component);GO:0008150(biological_process)	NA	NA	Blattella germanica partial mRNA for Rhomboid	NA
LOCMI06569-m1	1618	1794	545.5	264.5	94.0338	94.6493	16.1416	6.01603	11.0788	94.3415	down	-3.09009	0.0379947	0.474888	yes	Calcium-transporting ATPase sarcoplasmic/endoplasmic reticulum type	GO:0005388(calcium-transporting ATPase activity);GO:0005887(integral component of plasma membrane);GO:0006874(cellular calcium ion homeostasis);GO:0033017(sarcoplasmic reticulum membrane)	ko04020(Calcium signaling pathway)	Protein msta, isoform A [Zootermopsis nevadensis]	Drosophila melanogaster clone BACR04O19, complete sequence	NA
LOCMI10848-m1	239	244	61	59	33.0054	30.589	4.28907	3.18873	3.7389	31.7972	down	-3.08821	0.0101217	0.394323	yes	E3 ubiquitin-protein ligase parkin	GO:0000209(protein polyubiquitination);GO:0000266(mitochondrial fission);GO:0000422(mitophagy);GO:0005737(cytoplasm);GO:0005739(mitochondrion);GO:0005829(cytosol);GO:0006979(response to oxidative stress);GO:0007005(mitochondrion organization);GO:0007283(spermatogenesis);GO:0008344(adult locomotory behavior);GO:0010637(negative regulation of mitochondrial fusion);GO:0010821(regulation of mitochond…	ko04141(Protein processing in endoplasmic reticulum);ko04120(Ubiquitin mediated proteolysis)	PREDICTED: uncharacterized protein LOC100159827 isoform X7 [Acyrthosiphon pisum]	PREDICTED: Dufourea novaeangliae protein virilizer (LOC107185687), mRNA	NA
LOCMI11195-m1	258.783	251.067	69.4	56	25.9235	22.8316	3.53968	2.19545	2.86757	24.3775	down	-3.08765	0.0219178	0.446567	yes	NA	NA	NA	alpha tubulin [Schistocerca gregaria]	Chionodraco rastrospinosus isolate Cra9 alpha tubulin mRNA, complete cds	Tubulin alpha-1 chain OS=Drosophila melanogaster GN=alphaTub84B PE=1 SV=1
LOCMI08002-m1	1261	1565	389	300	406.33	457.791	63.8205	37.8324	50.8264	432.06	down	-3.08758	0.0163249	0.430052	yes	ubiquitin conjugating enzyme E2D 2	GO:0000209(protein polyubiquitination);GO:0001745(compound eye morphogenesis);GO:0001751(compound eye photoreceptor cell differentiation);GO:0004842(ubiquitin-protein transferase activity);GO:0005515(protein binding);GO:0005875(microtubule associated complex);GO:0006511(ubiquitin-dependent protein catabolic process);GO:0007067(mitotic nuclear division);GO:0007140(male meiosis);GO:0007286(spermati…	ko04141(Protein processing in endoplasmic reticulum);ko04120(Ubiquitin mediated proteolysis)	PREDICTED: nibrin-like [Bemisia tabaci]	PREDICTED: Cebus capucinus imitator WD repeat domain 48 (WDR48), transcript variant X3, mRNA	Nibrin OS=Rattus norvegicus GN=Nbn PE=1 SV=2
LOCMI05219-m1	157	149	30	49	32.2914	27.8203	3.14163	3.94422	3.54293	30.0559	down	-3.08463	0.0470723	0.503126	yes	NA	NA	NA	NA	NA	NA
LOCMI01632-m1	131	132.5	40.5	23	20.3704	18.7039	3.20648	1.3997	2.30309	19.5371	down	-3.08458	0.00517889	0.377717	yes	NA	NA	NA	Bromodomain and WD repeat-containing protein 2 [Zootermopsis nevadensis]	PREDICTED: Microcebus murinus ankyrin repeat domain 27 (VPS9 domain) (ANKRD27), mRNA	WD repeat-containing protein 11 OS=Mus musculus GN=Wdr11 PE=1 SV=1
LOCMI05763-m1	104.143	92	35	11	37.518	30.0876	6.41985	1.55089	3.98537	33.8028	down	-3.08436	0.0309569	0.450243	yes	NA	GO:0005737(cytoplasm);GO:0019991(septate junction assembly);GO:0035151(regulation of tube size, open tracheal system);GO:0035633(maintenance of blood-brain barrier);GO:0042060(wound healing);GO:0060856(establishment of blood-brain barrier)	NA	AMP deaminase 2 [Zootermopsis nevadensis]	Drosophila melanogaster GH10492 full length cDNA	AMP deaminase 2 OS=Mus musculus GN=Ampd2 PE=1 SV=1
LOCMI04398-m1	3.5	4	0.5	1.5	3.17193	3.29083	0.230713	0.532018	0.381365	3.23138	down	-3.08291	0.0164736	0.430543	yes	NA	NA	NA	U3 small nucleolar RNA-associated protein 18-like protein [Zootermopsis nevadensis]	Gallus gallus finished cDNA, clone ChEST65b22	U3 small nucleolar RNA-associated protein 18 homolog OS=Mus musculus GN=Utp18 PE=1 SV=1
LOCMI01330-m1	1.5	2	0	1	0.557703	0.675042	0	0.145509	0.0727545	0.616372	down	-3.08269	0.0312954	0.451325	yes	NA	NA	NA	hypothetical protein L798_02176, partial [Zootermopsis nevadensis]	Human DNA sequence from clone RP5-916O11 on chromosome 11p12-13, complete sequence	Colorectal mutant cancer protein OS=Homo sapiens GN=MCC PE=1 SV=2
LOCMI05518-m1	72	95	29	10	7.92425	9.49158	1.62506	0.430729	1.0279	8.70791	down	-3.08263	0.019429	0.44378	yes	NA	NA	NA	NA	PREDICTED: Eufriesea mexicana BUD13 homolog (LOC108553532), mRNA	NA
LOCMI13594-m1	200.333	251.667	64.5833	45.3333	25.0962	28.62	4.11929	2.22255	3.17092	26.8581	down	-3.08239	0.0171762	0.433552	yes	probable multidrug resistance-associated protein lethal(2)03659	GO:0005215(transporter activity);GO:0005524(ATP binding);GO:0008559(xenobiotic-transporting ATPase activity);GO:0042626(ATPase activity, coupled to transmembrane movement of substances);GO:0043190(ATP-binding cassette (ABC) transporter complex);GO:0055085(transmembrane transport)	ko02010(ABC transporters)	PREDICTED: prefoldin subunit 2-like [Cyprinus carpio]	Strongyloides stercoralis genome assembly S_stercoralis_PV0001 ,scaffold SSTP_contig0000001	Prefoldin subunit 2 OS=Homo sapiens GN=PFDN2 PE=1 SV=1
LOCMI00223-m1	68	89	23	15	36.1842	42.9921	6.23138	3.12377	4.67758	39.5881	down	-3.08124	0.0314404	0.452094	yes	NA	NA	NA	PREDICTED: uncharacterized protein LOC106662888 [Cimex lectularius]	PREDICTED: Microplitis demolitor heterogeneous nuclear ribonucleoprotein H2 (LOC103573252), transcript variant X1, mRNA	NA
LOCMI17085-m1	1441	1730	466	304	38.9467	42.4465	6.41267	3.21557	4.81412	40.6966	down	-3.07956	0.00448224	0.377717	yes	putative U5 small nuclear ribonucleoprotein 200 kDa helicase	GO:0000381(regulation of alternative mRNA splicing, via spliceosome);GO:0000398(mRNA splicing, via spliceosome);GO:0003676(nucleic acid binding);GO:0003724(RNA helicase activity);GO:0004004(ATP-dependent RNA helicase activity);GO:0005524(ATP binding);GO:0005634(nucleus);GO:0005681(spliceosomal complex);GO:0005682(U5 snRNP);GO:0007067(mitotic nuclear division);GO:0007419(ventral cord development);…	ko03040(Spliceosome)	PREDICTED: prolactin-releasing peptide receptor-like isoform X1 [Cimex lectularius]	Anopheles gambiae str. PEST AGAP012378-PA (GPRNPY3) mRNA, partial cds	Prolactin-releasing peptide receptor OS=Rattus norvegicus GN=Prlhr PE=2 SV=1
LOCMI08723-m1	341	333	88	80	70.3857	62.3969	9.24824	6.46247	7.85535	66.3913	down	-3.07925	0.0260665	0.449553	yes	mitochondrial ribosomal protein L16	GO:0003735(structural constituent of ribosome);GO:0005762(mitochondrial large ribosomal subunit);GO:0019843(rRNA binding);GO:0032543(mitochondrial translation)	ko03010(Ribosome)	NA	PREDICTED: Camponotus floridanus mitochondrial thiamine pyrophosphate carrier-like (LOC105256250), mRNA	NA
LOCMI17198-m1	231	221	65	46	32.9195	28.5906	4.7163	2.56554	3.64092	30.7551	down	-3.07845	0.0213524	0.444394	yes	Splicing factor	NA	ko03040(Spliceosome)	PREDICTED: protein sidekick-like isoform X3 [Aedes albopictus]	Drosophila melanogaster BAC clone BACR19J1	Protein sidekick-2 OS=Homo sapiens GN=SDK2 PE=1 SV=3
LOCMI08275-m1	69	89	21	18	12.705	14.8766	1.96875	1.29711	1.63293	13.7908	down	-3.07817	0.0396766	0.480093	yes	NA	NA	NA	Protein bicaudal D [Zootermopsis nevadensis]	D.melanogaster Bic-D gene for Bicaudal-D protein	Protein bicaudal D OS=Drosophila melanogaster GN=BicD PE=1 SV=2
LOCMI09417-m1	245	277	72.5	56	65.4851	67.2118	9.86646	5.85791	7.86218	66.3484	down	-3.07706	0.00812924	0.390594	yes	NA	NA	NA	Harmonin [Zootermopsis nevadensis]	PREDICTED: Musca domestica gelsolin (LOC101894545), mRNA	PDZ domain-containing protein 7 OS=Homo sapiens GN=PDZD7 PE=1 SV=1
LOCMI11363-m1	147	166	41	37	32.9195	33.7469	4.67484	3.24277	3.95881	33.3332	down	-3.07382	0.00261003	0.377717	yes	Microsomal glutathione S-transferase	GO:0004364(glutathione transferase activity);GO:0005741(mitochondrial outer membrane);GO:0005811(lipid particle);GO:0043231(intracellular membrane-bounded organelle)	ko00480(Glutathione metabolism);ko00980(Metabolism of xenobiotics by cytochrome P450);ko00982(Drug metabolism - cytochrome P450)	hypothetical protein YQE_09015, partial [Dendroctonus ponderosae]	Mus musculus iduronate sulfatase (Ids) mRNA, complete cds	Iduronate 2-sulfatase OS=Mus musculus GN=Ids PE=2 SV=3
LOCMI13725-m1	364	350	106	69	109.391	95.4852	16.2193	8.11533	12.1673	102.438	down	-3.07367	0.0161465	0.430052	yes	mitochondrial ribosomal protein S18B	GO:0003735(structural constituent of ribosome);GO:0005763(mitochondrial small ribosomal subunit);GO:0006412(translation)	ko05203(Viral carcinogenesis)	PREDICTED: adrenodoxin [Agrilus planipennis]	PREDICTED: Halyomorpha halys microtubule-associated serine/threonine-protein kinase 3 (LOC106683115), mRNA	Adrenodoxin, mitochondrial OS=Bos taurus GN=FDX1 PE=1 SV=2
LOCMI06318-m1	135.167	124.5	41	22	15.711	13.1369	2.42642	1.00078	1.7136	14.424	down	-3.07337	0.0265139	0.449553	yes	NA	NA	NA	NA	PREDICTED: Diuraphis noxia DNA-directed primase/polymerase protein-like (LOC107173826), mRNA	NA
LOCMI07940-m1	7	8.25	3	0.5	2.76196	2.95503	0.60268	0.0772089	0.339944	2.85849	down	-3.07188	0.0422206	0.488345	yes	NA	NA	NA	PREDICTED: phosphatidylinositol 3-kinase regulatory subunit alpha isoform X1 [Dinoponera quadriceps]	PREDICTED: Nasonia vitripennis AP-3 complex subunit sigma-2 (LOC100118502), transcript variant X2, misc_RNA	Phosphatidylinositol 3-kinase regulatory subunit alpha OS=Homo sapiens GN=PIK3R1 PE=1 SV=2
LOCMI06171-m1	290	277	96	40	40.0484	34.7261	6.75002	2.16185	4.45593	37.3872	down	-3.06875	0.0119844	0.408932	yes	NA	NA	NA	PREDICTED: cytochrome c oxidase assembly protein COX16 homolog, mitochondrial-like [Aedes albopictus]	NA	Cytochrome c oxidase assembly protein COX16 homolog, mitochondrial OS=Bos taurus GN=COX16 PE=3 SV=1
LOCMI10418-m1	46	56	15	10	6.3525	7.02044	1.05469	0.540462	0.797576	6.68647	down	-3.06755	0.00650761	0.384967	yes	NA	NA	NA	NA	Culex quinquefasciatus conserved hypothetical protein, mRNA	NA
LOCMI13757-m1	263	288	66	74	36.4935	36.2779	4.66284	4.01856	4.3407	36.3857	down	-3.06737	0.00261508	0.377717	yes	NA	NA	NA	PREDICTED: RING-box protein 1A [Orussus abietinus]	Homo sapiens RING finger protein (ROC1) mRNA, complete cds	RING-box protein 1A OS=Drosophila melanogaster GN=Roc1a PE=1 SV=1
LOCMI02965-m1	1996	1819	591	343	127.5	105.481	19.2214	8.57478	13.8981	116.49	down	-3.06725	0.0337744	0.459337	yes	NA	NA	NA	Lysosomal-associated transmembrane protein 4A [Zootermopsis nevadensis]	Locusta migratoria methoprene-tolerant protein (Met) mRNA, partial cds	Lysosomal-associated transmembrane protein 4A OS=Gallus gallus GN=LAPTM4A PE=2 SV=1
LOCMI07092-m1	1651	2116	537	391	142.077	165.303	23.5287	13.1684	18.3485	153.69	down	-3.06629	0.0270613	0.449553	yes	AAEL006977-PA	GO:0000086(G2/M transition of mitotic cell cycle);GO:0000159(protein phosphatase type 2A complex);GO:0000184(nuclear-transcribed mRNA catabolic process, nonsense-mediated decay);GO:0000188(inactivation of MAPK activity);GO:0000775(chromosome, centromeric region);GO:0003823(antigen binding);GO:0004722(protein serine/threonine phosphatase activity);GO:0005515(protein binding);GO:0005634(nucleus);GO…	ko03015(mRNA surveillance pathway);ko04350(TGF-beta signaling pathway);ko04391(Hippo signaling pathway -fly)	PREDICTED: TELO2-interacting protein 1 homolog isoform X1 [Cephus cinctus]	PREDICTED: Vollenhovia emeryi neurotrimin (LOC105561641), mRNA	NA
LOCMI12845-m1	797	916	255	167	38.6512	40.3264	6.29639	3.16957	4.73298	39.4888	down	-3.06062	0.0080403	0.390594	yes	structural maintenance of chromosomes 3	GO:0001737(establishment of imaginal disc-derived wing hair orientation);GO:0003682(chromatin binding);GO:0005524(ATP binding);GO:0006281(DNA repair);GO:0007062(sister chromatid cohesion);GO:0007064(mitotic sister chromatid cohesion);GO:0007476(imaginal disc-derived wing morphogenesis);GO:0008278(cohesin complex);GO:0008280(cohesin core heterodimer);GO:0022008(neurogenesis);GO:0046331(lateral inh…	ko04110(Cell cycle);ko04114(Oocyte meiosis)	PREDICTED: cAMP-dependent protein kinase catalytic subunit [Tribolium castaneum]	Drosophila melanogaster, chromosome 2L, region 30B-, BAC clone BACR02I05, complete sequence	cAMP-dependent protein kinase catalytic subunit OS=Drosophila melanogaster GN=Pka-C1 PE=1 SV=3
LOCMI06201-m1	1082.5	1462.5	402	215.5	174.406	213.904	32.9766	13.5881	23.2824	194.155	down	-3.0599	0.0369461	0.472402	yes	NA	GO:0005243(gap junction channel activity);GO:0005886(plasma membrane);GO:0005921(gap junction)	NA	ATP-dependent helicase brm [Zootermopsis nevadensis]	PREDICTED: Apis dorsata uncharacterized LOC102670636 (LOC102670636), mRNA	Transcription activator BRG1 OS=Bos taurus GN=SMARCA4 PE=2 SV=1
LOCMI04975-m1	372.333	429.833	114.75	84.6667	27.7937	29.1276	4.36129	2.47347	3.41738	28.4607	down	-3.05801	0.00347838	0.377717	yes	NA	NA	NA	NA	PREDICTED: Halyomorpha halys utrophin-like (LOC106682966), mRNA	NA
LOCMI04891-m1	100	120	27	29	28.7134	31.2792	3.94726	3.25883	3.60304	29.9963	down	-3.0575	0.0215833	0.444907	yes	NA	NA	NA	putative family 31 glucosidase [Zootermopsis nevadensis]	PREDICTED: Plutella xylostella igLON family member 5-like (LOC105381682), mRNA	Uncharacterized family 31 glucosidase KIAA1161 OS=Homo sapiens GN=KIAA1161 PE=1 SV=2
LOCMI02669-m1	1075	1317	318	284	191.261	212.713	28.8066	19.7749	24.2908	201.987	down	-3.05578	0.0180481	0.437065	yes	eukaryotic translation initiation factor 3 subunit D	GO:0003743(translation initiation factor activity);GO:0005852(eukaryotic translation initiation factor 3 complex)	ko03013(RNA transport)	ATP synthase mitochondrial F1 complex assembly factor 1 [Zootermopsis nevadensis]	Drosophila melanogaster anon2A5 (anon2A5) mRNA, partial cds	ATP synthase mitochondrial F1 complex assembly factor 1 OS=Mus musculus GN=Atpaf1 PE=1 SV=1
LOCMI12342-m1	144	180	55	23	5.46965	6.20667	1.06367	0.341903	0.702786	5.83816	down	-3.05436	0.00995215	0.394323	yes	NA	NA	NA	Squamous cell carcinoma antigen recognized by T-cells 3 [Zootermopsis nevadensis]	PREDICTED: Microplitis demolitor chloride channel protein 2 (LOC103579991), transcript variant X2, mRNA	Squamous cell carcinoma antigen recognized by T-cells 3 OS=Mus musculus GN=Sart3 PE=1 SV=1
LOCMI00699-m1	112	123	36	22	49.213	49.0633	8.054	3.78324	5.91862	49.1382	down	-3.05351	0.0312308	0.451274	yes	NA	NA	NA	NA	NA	NA
LOCMI05790-m1	845	1087	247	242.5	46.1062	53.8421	6.86193	5.17837	6.02015	49.9741	down	-3.05331	0.0464914	0.502981	yes	NA	NA	NA	NA	Pediculus humanus corporis conserved hypothetical protein, mRNA	NA
LOCMI05934-m1	59	61	14	17	9.3499	8.77555	1.12961	1.05434	1.09198	9.06272	down	-3.053	0.02078	0.444391	yes	NA	NA	NA	Dolichyldiphosphatase 1 [Zootermopsis nevadensis]	Single read from an extremity of a full-length cDNA clone made from Anopheles gambiae total adult females. 3-PRIME end of clone FK0AAA28BA09 of strain 6-9 of Anopheles gambiae (African malaria mosquito)	Dolichyldiphosphatase 1 OS=Rhinolophus ferrumequinum GN=DOLPP1 PE=3 SV=1
LOCMI11373-m1	16	21	6	3	1.21309	1.44538	0.231618	0.0890173	0.160318	1.32924	down	-3.05159	0.0227497	0.449553	yes	class C metabotropic glutamate-like G-protein coupled receptor GPRgbb1	GO:0004965(G-protein coupled GABA receptor activity);GO:0005887(integral component of plasma membrane);GO:0007186(G-protein coupled receptor signaling pathway);GO:0007194(negative regulation of adenylate cyclase activity);GO:0007214(gamma-aminobutyric acid signaling pathway);GO:0016021(integral component of membrane);GO:0038039(G-protein coupled receptor heterodimeric complex);GO:0046982(protein …	ko04080(Neuroactive ligand-receptor interaction)	PREDICTED: neprilysin-11-like [Bemisia tabaci]	PREDICTED: Hyalella azteca low-density lipoprotein receptor-related protein 2-like (LOC108682640), mRNA	Neprilysin-11 OS=Caenorhabditis elegans GN=nep-11 PE=1 SV=2
LOCMI14103-m1	750	902	231	183	55.1341	60.1942	8.64605	5.26488	6.95547	57.6642	down	-3.05146	0.00629629	0.384594	yes	DNA excision repair protein haywire	GO:0000381(regulation of alternative mRNA splicing, via spliceosome);GO:0000990(transcription factor activity, core RNA polymerase binding);GO:0001111(promoter clearance from RNA polymerase II promoter);GO:0001113(transcriptional open complex formation at RNA polymerase II promoter);GO:0003677(DNA binding);GO:0004003(ATP-dependent DNA helicase activity);GO:0004386(helicase activity);GO:0005524(AT…	ko03022(Basal transcription factors);ko03420(Nucleotide excision repair)	tRNA selenocysteine 1-associated protein 1 [Zootermopsis nevadensis]	PREDICTED: Rhagoletis zephyria twitchin-like (LOC108382311), partial mRNA	tRNA selenocysteine 1-associated protein 1 OS=Homo sapiens GN=TRNAU1AP PE=1 SV=1
LOCMI15032-m1	2212.5	2434	668	498.5	124.59	124.425	19.1524	10.9861	15.0692	124.508	down	-3.04656	0.0236866	0.449553	yes	NA	GO:0003677(DNA binding);GO:0003917(DNA topoisomerase type I activity);GO:0003918(DNA topoisomerase type II (ATP-hydrolyzing) activity);GO:0005694(chromosome);GO:0006265(DNA topological change)	NA	PREDICTED: L-2-hydroxyglutarate dehydrogenase, mitochondrial isoform X1 [Stomoxys calcitrans]	PREDICTED: Agrilus planipennis rho guanine nucleotide exchange factor 10 (LOC108738082), transcript variant X3, mRNA	L-2-hydroxyglutarate dehydrogenase, mitochondrial OS=Nematostella vectensis GN=v1g172254 PE=3 SV=1
LOCMI08922-m1	41	57	19	4	8.46279	10.6806	1.99678	0.323123	1.15995	9.57167	down	-3.04471	0.0310502	0.450243	yes	NA	NA	NA	hypothetical protein g.31964 [Cuerna arida]	Homo sapiens endomembrane protein emp70 precursor isolog mRNA, complete cds	Transmembrane 9 superfamily member 3 OS=Homo sapiens GN=TM9SF3 PE=1 SV=2
LOCMI01183-m1	34	45	14	5	14.3944	17.2949	3.0178	0.828446	1.92312	15.8447	down	-3.04247	0.0202909	0.444029	yes	NA	NA	NA	Dipeptidyl peptidase 4, putative [Pediculus humanus corporis]	PREDICTED: Mus musculus intersectin 1 (SH3 domain protein 1A) (Itsn1), transcript variant X7, mRNA	Venom dipeptidyl peptidase 4 OS=Vespula vulgaris PE=1 SV=1
LOCMI03460-m1	375	436	103	106	176.833	186.641	24.7295	19.5621	22.1458	181.737	down	-3.03675	0.00466427	0.377717	yes	NA	GO:0003674(molecular_function);GO:0005575(cellular_component);GO:0008150(biological_process)	NA	Regulatory-associated protein of mTOR [Zootermopsis nevadensis]	Dendroctonus ponderosae Seq01058392, whole genome shotgun sequence	Regulatory-associated protein of mTOR OS=Mus musculus GN=Rptor PE=1 SV=1
LOCMI07693-m1	104.105	92.6476	30.5357	18.9762	35.7289	28.8651	5.33586	2.54881	3.94233	32.297	down	-3.03428	0.0470246	0.503126	yes	NA	NA	NA	hypothetical protein L798_13196 [Zootermopsis nevadensis]	PREDICTED: Agrilus planipennis synapse-associated protein of 47 kDa (LOC108739917), transcript variant X5, mRNA	NA
LOCMI01310-m1	34	36	6	13	12.0246	11.558	1.08041	1.79934	1.43988	11.7913	down	-3.03371	0.00356393	0.377717	yes	NA	NA	NA	hypothetical protein g.13180, partial [Cuerna arida]	PREDICTED: Eufriesea mexicana amidophosphoribosyltransferase-like (LOC108548714), transcript variant X2, mRNA	NA
LOCMI03352-m1	12	14.5	4.5	2	5.00729	5.49261	0.95605	0.32661	0.64133	5.24995	down	-3.03316	0.00918373	0.394323	yes	NA	NA	NA	Ankyrin repeat domain-containing protein 29, partial [Zootermopsis nevadensis]	PREDICTED: Tribolium castaneum neuroligin 4 (LOC659717), transcript variant X2, mRNA	Ankyrin repeat domain-containing protein 29 OS=Homo sapiens GN=ANKRD29 PE=2 SV=2
LOCMI02186-m1	786	941	247	191	233.789	254.086	37.4063	22.2338	29.8201	243.937	down	-3.03216	0.00483037	0.377717	yes	Rab-protein 10	GO:0005794(Golgi apparatus);GO:0032593(insulin-responsive compartment);GO:0032869(cellular response to insulin stimulus)	ko04144(Endocytosis)	WD-repeat protein YNL035C, putative [Pediculus humanus corporis]	PREDICTED: Trichogramma pretiosum probable multidrug resistance-associated protein lethal(2)03659 (LOC106659632), transcript variant X2, mRNA	WD repeat-containing protein 89 OS=Homo sapiens GN=WDR89 PE=2 SV=1
LOCMI06563-m1	19	21	3	8	7.20275	7.22692	0.579046	1.1869	0.882971	7.21483	down	-3.03053	0.0302845	0.449553	yes	NA	NA	NA	mitochondrial voltage-dependent anion channel [Locusta migratoria]	PREDICTED: Apis cerana phosphatidylinositol-binding clathrin assembly protein LAP (LOC107992596), transcript variant X8, mRNA	Voltage-dependent anion-selective channel OS=Drosophila melanogaster GN=porin PE=1 SV=3
LOCMI10060-m1	41	35	16	2	17.88	13.8561	3.55264	0.341345	1.94699	15.8681	down	-3.02681	0.0360729	0.468979	yes	NA	NA	NA	Catenin alpha [Zootermopsis nevadensis]	Gallus gallus catenin (cadherin-associated protein), alpha 2 (CTNNA2), mRNA	Catenin alpha OS=Drosophila melanogaster GN=alpha-Cat PE=1 SV=2
LOCMI05601-m1	2230.56	2671.78	872.226	325.556	146.85	159.68	29.2372	8.38813	18.8127	153.265	down	-3.02625	0.0150992	0.429761	yes	NA	NA	NA	39S ribosomal protein L3, mitochondrial [Zootermopsis nevadensis]	PREDICTED: Apis dorsata beta-parvin-like (LOC102672979), transcript variant X1, mRNA	39S ribosomal protein L3, mitochondrial OS=Mus musculus GN=Mrpl3 PE=1 SV=1
LOCMI04081-m1	4304	5285	1244	1240	607.388	677.062	89.3843	68.4848	78.9346	642.225	down	-3.02435	0.0263033	0.449553	yes	dnaJ homolog subfamily A member 2	GO:0005829(cytosol)	ko04141(Protein processing in endoplasmic reticulum)	Paramyosin, long form [Zootermopsis nevadensis]	Drosophila melanogaster mRNA for paramyosin	Paramyosin, long form OS=Drosophila melanogaster GN=Prm PE=1 SV=1
LOCMI15355-m1	268	331	92	59	92.5255	103.739	16.1719	7.97182	12.0719	98.1325	down	-3.02308	0.00888551	0.394323	yes	NA	GO:0005634(nucleus);GO:0005737(cytoplasm);GO:0006301(postreplication repair);GO:0031625(ubiquitin protein ligase binding);GO:0061630(ubiquitin protein ligase activity);GO:0070534(protein K63-linked ubiquitination)	NA	NA	Drosophila melanogaster 3L BAC RP98-6H19 (Roswell Park Cancer Institute Drosophila BAC Library) complete sequence	NA
LOCMI09825-m1	418	490	104	136	142.614	151.765	18.0662	18.1595	18.1129	147.19	down	-3.02259	0.0225434	0.449553	yes	NA	NA	NA	Peptidylprolyl isomerase domain and WD repeat-containing protein 1 [Zootermopsis nevadensis]	Homo sapiens KIAA0073 mRNA, partial cds	Peptidylprolyl isomerase domain and WD repeat-containing protein 1 OS=Bos taurus GN=PPWD1 PE=2 SV=1
LOCMI09982-m1	880	831	265	171	48.0159	41.1617	7.36199	3.65155	5.50677	44.5888	down	-3.0174	0.0218956	0.446567	yes	exportin-1	GO:0000055(ribosomal large subunit export from nucleus);GO:0000056(ribosomal small subunit export from nucleus);GO:0000776(kinetochore);GO:0005487(nucleocytoplasmic transporter activity);GO:0005642(annulate lamellae);GO:0005737(cytoplasm);GO:0006611(protein export from nucleus);GO:0008536(Ran GTPase binding);GO:0008565(protein transporter activity);GO:0010824(regulation of centrosome duplication)…	ko03013(RNA transport);ko03008(Ribosome biogenesis in eukaryotes)	Presequence protease, mitochondrial [Zootermopsis nevadensis]	Drosophila melanogaster chromosome 2R	Presequence protease, mitochondrial OS=Mus musculus GN=Pitrm1 PE=1 SV=1
LOCMI04874-m1	360	386	128	58	38.8834	37.8476	7.03912	2.45171	4.74541	38.3655	down	-3.0152	0.0346941	0.465998	yes	NA	NA	NA	Glycylpeptide N-tetradecanoyltransferase 1 [Zootermopsis nevadensis]	PREDICTED: Apis cerana sodium channel protein para (LOC108001020), transcript variant X1, mRNA	Glycylpeptide N-tetradecanoyltransferase 2 OS=Homo sapiens GN=NMT2 PE=1 SV=1
LOCMI16831-m1	1470	1618	462	328	58.5588	58.5117	9.37052	5.1136	7.24206	58.5352	down	-3.01483	0.0263842	0.449553	yes	NA	NA	NA	U1 small nuclear ribonucleoprotein 70 kDa [Zootermopsis nevadensis]	Platynereis dumerilii EST IB0AAA29DE10EM1	U1 small nuclear ribonucleoprotein 70 kDa OS=Drosophila melanogaster GN=snRNP-U1-70K PE=1 SV=2
LOCMI11114-m1	1015	1198	374.5	177.5	60.7545	65.0966	11.4133	4.15805	7.78567	62.9256	down	-3.01475	0.012035	0.408967	yes	Calcium-transporting ATPase sarcoplasmic/endoplasmic reticulum type	GO:0000166(nucleotide binding);GO:0005388(calcium-transporting ATPase activity);GO:0005515(protein binding);GO:0005635(nuclear envelope);GO:0005783(endoplasmic reticulum);GO:0005789(endoplasmic reticulum membrane);GO:0005811(lipid particle);GO:0006635(fatty acid beta-oxidation);GO:0006816(calcium ion transport);GO:0006874(cellular calcium ion homeostasis);GO:0007274(neuromuscular synaptic transmi…	ko04020(Calcium signaling pathway)	hypothetical protein g.36821, partial [Cuerna arida]	Drosophila grimshawi kst (Dgri\kst), mRNA	Glypican-5 OS=Homo sapiens GN=GPC5 PE=2 SV=1
LOCMI09977-m1	142	154.5	44	32	10.0564	9.93276	1.58654	0.886912	1.23673	9.99456	down	-3.01462	0.0214151	0.444394	yes	NA	NA	NA	NA	NA	NA
LOCMI12063-m1	401	481	127	100	26.5811	28.9443	4.28626	2.59422	3.44024	27.7627	down	-3.01257	0.0053719	0.377717	yes	NA	NA	NA	Single-stranded DNA-binding protein, mitochondrial [Zootermopsis nevadensis]	PREDICTED: Neodiprion lecontei actin-related protein 8 (LOC107218922), mRNA	Single-stranded DNA-binding protein, mitochondrial OS=Drosophila melanogaster GN=mtSSB PE=1 SV=2
LOCMI07455-m1	1432	1325	382	338	306.485	257.438	41.6272	28.3114	34.9693	281.962	down	-3.01134	0.0483824	0.508669	yes	NA	GO:0005622(intracellular);GO:0030170(pyridoxal phosphate binding)	NA	Zinc finger RNA-binding protein, partial [Zootermopsis nevadensis]	Acyrthosiphon pisum mRNA, clone: ACI0AAC3YF11, full-insert cDNA sequence based on ESTs (5'-EST:ACI0AAC3YF11AAM1, 3'-EST ACI2AAC1YE23BBM1)	Zinc finger RNA-binding protein OS=Homo sapiens GN=ZFR PE=1 SV=2
LOCMI15753-m1	294	379	104	67	57.4152	67.1905	10.3409	5.12074	7.73084	62.3029	down	-3.0106	0.0230154	0.449553	yes	NA	NA	NA	NA	NA	NA
LOCMI13899-m1	5	7	2	1	1.52634	1.93986	0.310856	0.119471	0.215163	1.7331	down	-3.00985	0.0492267	0.510725	yes	NA	NA	NA	PREDICTED: proteasome subunit alpha type-2 [Polistes canadensis]	Strongyloides stercoralis genome assembly S_stercoralis_PV0001 ,scaffold SSTP_scaffold0000001	Proteasome subunit alpha type-2 OS=Bos taurus GN=PSMA2 PE=1 SV=3
LOCMI07048-m1	207	265.5	77	42	46.8993	54.6072	8.88247	3.72412	6.3033	50.7533	down	-3.00932	0.0163489	0.430052	yes	beta carbonic anhydrase 1	GO:0004089(carbonate dehydratase activity);GO:0005739(mitochondrion);GO:0006730(one-carbon metabolic process);GO:0008270(zinc ion binding);GO:0019233(sensory perception of pain)	ko00910(Nitrogen metabolism)	NA	NA	NA
LOCMI07597-m1	1323.5	1434	407.5	303	80.5503	79.2285	12.6275	7.21713	9.92232	79.8894	down	-3.00926	0.0177387	0.437065	yes	NA	NA	NA	39S ribosomal protein L15, mitochondrial [Zootermopsis nevadensis]	Homo sapiens HSPC145 mRNA, complete cds	39S ribosomal protein L15, mitochondrial OS=Xenopus laevis GN=mrpl15 PE=2 SV=1
LOCMI00489-m1	3459	3372	866	946	421.483	372.998	53.7272	45.1127	49.4199	397.24	down	-3.00685	0.0385795	0.477012	yes	cytochrome b-c1 complex subunit 1	GO:0004222(metalloendopeptidase activity);GO:0005750(mitochondrial respiratory chain complex III);GO:0006122(mitochondrial electron transport, ubiquinol to cytochrome c);GO:0008270(zinc ion binding);GO:0009060(aerobic respiration);GO:0016485(protein processing)	ko00190(Oxidative phosphorylation);ko04260(Cardiac muscle contraction)	PREDICTED: mitochondrial-processing peptidase subunit beta [Bactrocera latifrons]	PREDICTED: Cerapachys biroi fat-like cadherin-related tumor suppressor homolog (LOC105279320), mRNA	Mitochondrial-processing peptidase subunit beta OS=Bos taurus GN=PMPCB PE=2 SV=1
LOCMI03943-m1	1748	2516	949	48	182.021	237.838	50.3146	1.95614	26.1354	209.93	down	-3.00583	0.0396492	0.480093	yes	NA	GO:0003774(motor activity);GO:0005863(striated muscle myosin thick filament);GO:0007498(mesoderm development);GO:0008307(structural constituent of muscle);GO:0016459(myosin complex);GO:0030239(myofibril assembly)	NA	Proteasomal ATPase-associated factor 1 [Zootermopsis nevadensis]	Anopheles gambiae str. PEST AGAP002867-PA (CYP6P4) mRNA, complete cds	Proteasomal ATPase-associated factor 1 OS=Homo sapiens GN=PAAF1 PE=1 SV=2
LOCMI04790-m1	94.5	123	19.5	40.5	74.069	87.5183	7.7819	12.4233	10.1026	80.7936	down	-2.99951	0.0395662	0.480093	yes	NA	NA	NA	tRNA-splicing endonuclease subunit Sen2 [Zootermopsis nevadensis]	PREDICTED: Limulus polyphemus nuclear receptor subfamily 2 group C member 2-like (LOC106462374), mRNA	NA
LOCMI13025-m1	505	672	181	121	15.1138	18.2575	2.75809	1.41725	2.08767	16.6856	down	-2.99864	0.0385752	0.477012	yes	NA	NA	NA	GTP:AMP phosphotransferase mitochondrial [Zootermopsis nevadensis]	Gallus gallus finished cDNA, clone ChEST309g21	GTP:AMP phosphotransferase AK3, mitochondrial OS=Mus musculus GN=Ak3 PE=1 SV=3
LOCMI12006-m1	54	46	22	2	10.0709	7.78794	2.08903	0.145977	1.1175	8.92944	down	-2.99829	0.036798	0.472177	yes	NA	NA	NA	NA	PREDICTED: Ochotona princeps spectrin, alpha, erythrocytic 1 (SPTA1), mRNA	NA
LOCMI10823-m1	226	274	62.5	70.5	33.7841	37.183	4.75698	4.12451	4.44074	35.4836	down	-2.99828	0.0294321	0.449553	yes	NA	GO:0003924(GTPase activity)	NA	AGAP003770-PA-like protein [Anopheles sinensis]	PREDICTED: Orussus abietinus zinc finger protein 93-like (LOC105695341), transcript variant X3, mRNA	39S ribosomal protein L51, mitochondrial OS=Drosophila pseudoobscura pseudoobscura GN=mRpL51 PE=3 SV=1
LOCMI09322-m1	188	241.5	64	47	7.60935	8.87353	1.31891	0.744503	1.03171	8.24144	down	-2.99786	0.0272812	0.449553	yes	NA	NA	NA	hypothetical protein g.6274, partial [Clastoptera arizonana]	Pediculus humanus corporis Inactive dipeptidyl peptidase, putative, mRNA	Synaptotagmin-7 OS=Homo sapiens GN=SYT7 PE=1 SV=3
LOCMI13494-m1	482	631	161	128	39.3754	46.7947	6.69654	4.09229	5.39441	43.085	down	-2.99765	0.0407193	0.482473	yes	NA	GO:0003674(molecular_function);GO:0005575(cellular_component);GO:0008150(biological_process)	NA	Protein aveugle [Zootermopsis nevadensis]	Drosophila melanogaster RE67675 full insert cDNA	Protein aveugle OS=Drosophila melanogaster GN=ave PE=1 SV=1
LOCMI09607-m1	548	520	172	103	13.299	11.4559	2.12527	0.978259	1.55176	12.3775	down	-2.99574	0.0173472	0.434119	yes	NA	NA	NA	hypothetical protein L798_12648 [Zootermopsis nevadensis]	Pediculus humanus corporis conserved hypothetical protein, mRNA	NA
LOCMI03296-m1	43	44	12	11	10.6583	9.90062	1.51443	1.06707	1.29075	10.2795	down	-2.99349	0.00599255	0.380395	yes	NA	GO:0005886(plasma membrane);GO:0006888(ER to Golgi vesicle-mediated transport);GO:0008093(cytoskeletal adaptor activity)	NA	NA	PREDICTED: Saccoglossus kowalevskii thioredoxin domain-containing protein 5-like (LOC100372681), mRNA	NA
LOCMI14606-m1	904	849	262	197	204.019	173.94	30.1059	17.3999	23.7529	188.98	down	-2.99206	0.031129	0.450243	yes	Charged multivesicular body protein 4C	GO:0000281(mitotic cytokinesis);GO:0000815(ESCRT III complex);GO:0005515(protein binding);GO:0005771(multivesicular body);GO:0006914(autophagy);GO:0007034(vacuolar transport);GO:0008593(regulation of Notch signaling pathway);GO:0016322(neuron remodeling);GO:0030496(midbody);GO:0032509(endosome transport via multivesicular body sorting pathway);GO:0042059(negative regulation of epidermal growth fa…	ko04144(Endocytosis)	hypothetical protein L798_04846 [Zootermopsis nevadensis]	PREDICTED: Apis dorsata endoribonuclease Dicer-like (LOC102672512), mRNA	NA
LOCMI02717-m1	74	86.5	23.5	18.5	14.3548	15.2325	2.32102	1.40448	1.86275	14.7936	down	-2.98947	0.00242044	0.377717	yes	GI22917 gene product from transcript GI22917-RA	NA	ko03010(Ribosome)	PREDICTED: laminin subunit gamma-1-like [Nicrophorus vespilloides]	Drosophila melanogaster LD15803 full insert cDNA	Laminin subunit gamma-1 OS=Drosophila melanogaster GN=LanB2 PE=2 SV=2
LOCMI03168-m1	24	28	8	5.5	4.50494	4.77117	0.764565	0.404035	0.5843	4.63805	down	-2.98874	0.00436986	0.377717	yes	NA	NA	NA	PREDICTED: cyclin-dependent kinase 10 [Dufourea novaeangliae]	Bombyx mori cdc2-related kinase (LOC692764), mRNA	Cyclin-dependent kinase 10 OS=Mus musculus GN=Cdk10 PE=1 SV=1
LOCMI02822-m1	298	316	94	66	50.2451	48.3675	8.06961	4.35512	6.21236	49.3063	down	-2.98856	0.00841633	0.390594	yes	NA	GO:0003735(structural constituent of ribosome);GO:0005763(mitochondrial small ribosomal subunit)	NA	28S ribosomal protein S10, mitochondrial [Zootermopsis nevadensis]	PREDICTED: Nicrophorus vespilloides sn1-specific diacylglycerol lipase beta-like (LOC108563040), mRNA	28S ribosomal protein S10, mitochondrial OS=Drosophila melanogaster GN=mRpS10 PE=2 SV=2
LOCMI07833-m1	40	35	17	1	2.23296	1.77369	0.483188	0.0218474	0.252518	2.00332	down	-2.98794	0.032868	0.457807	yes	NA	NA	NA	26S proteasome non-ATPase regulatory subunit 9 [Zootermopsis nevadensis]	Coptotermes formosanus clone CFSNA1027 peroxiredoxin-like protein mRNA, complete cds	26S proteasome non-ATPase regulatory subunit 9 OS=Bos taurus GN=PSMD9 PE=1 SV=1
LOCMI10093-m1	371	426.5	158	39	33.5178	34.9792	7.26783	1.37894	4.32338	34.2485	down	-2.98581	0.049931	0.513551	yes	NA	NA	NA	PREDICTED: sulfite oxidase-like [Limulus polyphemus]	PREDICTED: Eufriesea mexicana cell division cycle protein 16 homolog (LOC108549599), mRNA	Sulfite oxidase, mitochondrial OS=Homo sapiens GN=SUOX PE=1 SV=2
LOCMI06168-m1	619.25	805	211	161	46.4646	54.833	8.06094	4.72782	6.39438	50.6488	down	-2.98565	0.0347087	0.465998	yes	NA	NA	NA	PREDICTED: cytochrome c oxidase assembly protein COX16 homolog, mitochondrial-like [Aedes albopictus]	Locusta migratoria clone LmCesA9 carboxylesterase mRNA, complete cds	Cytochrome c oxidase assembly protein COX16 homolog, mitochondrial OS=Bos taurus GN=COX16 PE=3 SV=1
LOCMI08840-m1	438	530	139	116	84.9648	93.3319	13.7286	8.80646	11.2675	89.1483	down	-2.98404	0.00892607	0.394323	yes	NA	NA	NA	Phospholipid scramblase 2 [Zootermopsis nevadensis]	Melanoplus sanguinipes clone MS0076 hypothetical protein mRNA, partial cds	Phospholipid scramblase 1 OS=Mus musculus GN=Plscr1 PE=1 SV=1
LOCMI06462-m1	3050	3427.5	897.5	823.5	544.318	555.29	81.5519	57.5168	69.5343	549.804	down	-2.98312	0.00472109	0.377717	yes	voltage-dependent anion channel 2	GO:0005739(mitochondrion);GO:0005741(mitochondrial outer membrane);GO:0005811(lipid particle);GO:0005875(microtubule associated complex);GO:0006811(ion transport);GO:0006839(mitochondrial transport);GO:0007005(mitochondrion organization);GO:0007291(sperm individualization);GO:0007602(phototransduction);GO:0008308(voltage-gated anion channel activity);GO:0016006(Nebenkern);GO:0030382(sperm mitocho…	ko04020(Calcium signaling pathway)	Nucleolar complex protein 3-like protein [Zootermopsis nevadensis]	Drosophila melanogaster LD35257 full length cDNA	Nucleolar complex protein 3 homolog OS=Drosophila melanogaster GN=CG1234 PE=1 SV=1
LOCMI13248-m1	510	583	160	128	53.3945	55.4095	8.5289	5.24463	6.88677	54.402	down	-2.98176	0.00399347	0.377717	yes	NA	GO:0030234(enzyme regulator activity);GO:0050790(regulation of catalytic activity)	NA	hypothetical protein g.8425, partial [Clastoptera arizonana]	PREDICTED: Ceratosolen solmsi marchali nuclear factor of activated T-cells 5 (LOC105364980), mRNA	Protein virilizer homolog OS=Mus musculus GN=Kiaa1429 PE=1 SV=1
LOCMI10865-m1	5.3	4.98333	1.86667	0.75	0.969734	0.827725	0.173896	0.0537052	0.113801	0.89873	down	-2.98138	0.0149058	0.429761	yes	NA	NA	NA	hypothetical protein DAPPUDRAFT_303199 [Daphnia pulex]	H.americanus mRNA for cytoplasmic gelsolin	Gelsolin, cytoplasmic OS=Homarus americanus PE=1 SV=1
LOCMI12854-m1	2.33333	3.33333	1.33333	0	1.55558	2.01737	0.452587	0	0.226294	1.78648	down	-2.98085	0.0403892	0.481759	yes	NA	NA	NA	translation initiation factor 2 gamma subunit [Locusta migratoria]	PREDICTED: Polistes dominula importin subunit beta-1 (LOC107067104), transcript variant X5, mRNA	Eukaryotic translation initiation factor 2 subunit 3 OS=Drosophila melanogaster GN=eIF-2gamma PE=2 SV=1
LOCMI14302-m1	685	914	249	167	44.0963	53.413	8.16126	4.20733	6.1843	48.7546	down	-2.97886	0.0396019	0.480093	yes	NA	GO:0001745(compound eye morphogenesis);GO:0005737(cytoplasm);GO:0005813(centrosome);GO:0005912(adherens junction);GO:0005913(cell-cell adherens junction);GO:0007155(cell adhesion);GO:0010172(embryonic body morphogenesis);GO:0016337(single organismal cell-cell adhesion);GO:0032956(regulation of actin cytoskeleton organization);GO:0034334(adherens junction maintenance);GO:0045296(cadherin binding);…	NA	NA	Cnaphalocrocis medinalis strain HF carboxylesterase (COE14) mRNA, complete cds	NA
LOCMI08117-m1	509	511	134	141	72.0062	65.624	9.6517	7.80638	8.72904	68.8151	down	-2.97883	0.0226398	0.449553	yes	protein farnesyltransferase subunit beta	GO:0004660(protein farnesyltransferase activity);GO:0005965(protein farnesyltransferase complex);GO:0018343(protein farnesylation)	ko00900(Terpenoid backbone biosynthesis)	hypothetical protein L798_05956 [Zootermopsis nevadensis]	Mus musculus ni-2 mRNA for NF-E2 induceble protein-2, complete cds	Vacuole membrane protein 1 OS=Xenopus laevis GN=vmp1 PE=2 SV=1
LOCMI15473-m1	633	736	186	180	155.571	164.207	23.2747	17.3131	20.2939	159.889	down	-2.97795	0.00255773	0.377717	yes	renin binding protein	GO:0006475(internal protein amino acid acetylation);GO:0017198(N-terminal peptidyl-serine acetylation);GO:0018002(N-terminal peptidyl-glutamic acid acetylation);GO:0022626(cytosolic ribosome);GO:0031415(NatA complex);GO:1990189(peptide-serine-N-acetyltransferase activity);GO:1990190(peptide-glutamate-N-acetyltransferase activity)	ko00520(Amino sugar and nucleotide sugar metabolism)	Pinin [Zootermopsis nevadensis]	NA	Pinin OS=Mus musculus GN=Pnn PE=1 SV=4
LOCMI14582-m1	14.85	15	3.33333	4.9	11.3331	10.3921	1.29523	1.46351	1.37937	10.8626	down	-2.97728	0.02685	0.449553	yes	NA	NA	NA	cabeza CG3606-PA protein, partial [Blattella germanica]	PREDICTED: Polistes canadensis multidrug resistance protein homolog 49-like (LOC106792531), transcript variant X1, mRNA	RNA-binding protein EWS OS=Homo sapiens GN=EWSR1 PE=1 SV=1
LOCMI09191-m1	205	220	55	60	90.7651	88.4253	12.3986	10.3967	11.3977	89.5952	down	-2.97468	0.000451651	0.377717	yes	NA	NA	NA	hypothetical protein L798_00182 [Zootermopsis nevadensis]	Rattus norvegicus tryptophanyl-tRNA synthetase (Wars), mRNA	Tryptophan--tRNA ligase, cytoplasmic OS=Bos taurus GN=WARS PE=1 SV=3
LOCMI13564-m1	370	483	140	81	59.4471	70.4475	11.4526	5.09322	8.2729	64.9473	down	-2.9728	0.0235532	0.449553	yes	NA	GO:0005525(GTP binding);GO:0016787(hydrolase activity)	NA	PREDICTED: organic cation transporter protein-like [Athalia rosae]	PREDICTED: Musca domestica M-phase inducer phosphatase (LOC101898170), mRNA	Carcinine transporter OS=Drosophila melanogaster GN=CarT PE=2 SV=1
LOCMI13888-m1	352	414	113	90	64.2025	68.5486	10.4938	6.42436	8.4591	66.3755	down	-2.97208	0.00268465	0.377717	yes	NA	GO:0000166(nucleotide binding);GO:0000398(mRNA splicing, via spliceosome);GO:0003676(nucleic acid binding)	NA	F-box-like/WD repeat-containing protein TBL1XR1 [Zootermopsis nevadensis]	Homo sapiens mRNA; cDNA DKFZp686A0748 (from clone DKFZp686A0748)	F-box-like/WD repeat-containing protein TBL1X OS=Mus musculus GN=Tbl1x PE=1 SV=2
LOCMI14075-m1	1698	2016	603	366	713.666	769.196	129.039	60.2028	94.6209	741.431	down	-2.97008	0.00553335	0.377717	yes	H3 histone, family 3A	GO:0000786(nucleosome);GO:0003677(DNA binding);GO:0005700(polytene chromosome);GO:0006333(chromatin assembly or disassembly);GO:0007140(male meiosis);GO:0007155(cell adhesion);GO:0008360(regulation of cell shape);GO:0046982(protein heterodimerization activity)	ko05202(Transcriptional misregulation in cancers);ko05322(Systemic lupus erythematosus);ko05034(Alcoholism)	NA	PREDICTED: Polistes dominula pyruvate dehydrogenase [acetyl-transferring]-phosphatase 1, mitochondrial (LOC107067075), transcript variant X4, mRNA	NA
LOCMI09553-m1	329.133	315	102	68	30.3499	26.3685	4.78886	2.45399	3.62143	28.3592	down	-2.96919	0.0171637	0.433552	yes	NA	NA	NA	NA	Drosophila busckii chromosome X sequence	NA
LOCMI02030-m1	1.5	2	0	1.08333	0.462775	0.560141	0	0.130803	0.0654017	0.511458	down	-2.96722	0.037741	0.474888	yes	NA	NA	NA	PREDICTED: MMS19 nucleotide excision repair protein homolog isoform X1 [Bemisia tabaci]	NA	MMS19 nucleotide excision repair protein homolog OS=Xenopus laevis GN=mms19 PE=2 SV=1
LOCMI05766-m1	323	331	104	69	34.6291	32.2148	5.677	2.89512	4.28606	33.422	down	-2.96307	0.00431309	0.377717	yes	serine/threonine-protein phosphatase 2A 56 kDa regulatory subunit delta isoform	GO:0000159(protein phosphatase type 2A complex);GO:0007165(signal transduction);GO:0008601(protein phosphatase type 2A regulator activity);GO:0034047(regulation of protein phosphatase type 2A activity)	ko03015(mRNA surveillance pathway)	FRA10AC1-like protein [Zootermopsis nevadensis]	Sus scrofa clone Clu_9717.scr.msk.p1.Contig2, mRNA sequence	Protein FRA10AC1 OS=Homo sapiens GN=FRA10AC1 PE=1 SV=3
LOCMI04516-m1	53.2735	49.4005	16.9009	10.1648	2.31282	1.94693	0.373582	0.172706	0.273144	2.12987	down	-2.96304	0.0256962	0.449553	yes	NA	GO:0005524(ATP binding);GO:0005737(cytoplasm);GO:0007605(sensory perception of sound);GO:0008407(chaeta morphogenesis);GO:0030048(actin filament-based movement);GO:0030898(actin-dependent ATPase activity);GO:0032027(myosin light chain binding);GO:0035317(imaginal disc-derived wing hair organization);GO:0048800(antennal morphogenesis)	NA	NA	PREDICTED: Cephus cinctus uncharacterized protein F13E9.13, mitochondrial (LOC107265904), transcript variant X2, mRNA	NA
LOCMI07465-m1	326	413	132	58	50.2882	57.8346	10.3674	3.50151	6.93444	54.0614	down	-2.96275	0.0118418	0.405199	yes	F-actin-capping protein subunit beta	GO:0000902(cell morphogenesis);GO:0005884(actin filament);GO:0008290(F-actin capping protein complex);GO:0010591(regulation of lamellipodium assembly);GO:0051015(actin filament binding);GO:0051016(barbed-end actin filament capping);GO:0051490(negative regulation of filopodium assembly)	ko04144(Endocytosis)	NA	NA	NA
LOCMI15979-m1	1552	1558	467	366	514.387	468.765	78.8064	47.4742	63.1403	491.576	down	-2.96078	0.00674464	0.384967	yes	GF16047 gene product from transcript GF16047-RB	GO:0000276(mitochondrial proton-transporting ATP synthase complex, coupling factor F(o));GO:0005739(mitochondrion);GO:0005811(lipid particle);GO:0005875(microtubule associated complex);GO:0006979(response to oxidative stress);GO:0008340(determination of adult lifespan);GO:0015986(ATP synthesis coupled proton transport);GO:0015992(proton transport);GO:0032007(negative regulation of TOR signaling);…	ko00190(Oxidative phosphorylation)	PREDICTED: cytochrome c oxidase subunit 6C-2 [Cephus cinctus]	NA	Cytochrome c oxidase subunit 6C OS=Macaca silenus GN=COX6C PE=3 SV=1
LOCMI06883-m1	112.954	140.438	36.0623	32.1072	34.1221	38.5131	5.54671	3.79591	4.67131	36.3176	down	-2.95877	0.0231789	0.449553	yes	NA	NA	NA	Mediator of RNA polymerase II transcription subunit 23 [Zootermopsis nevadensis]	Mus musculus mediator complex subunit 23, mRNA (cDNA clone MGC:63221 IMAGE:6405418), complete cds	Mediator of RNA polymerase II transcription subunit 23 OS=Aedes aegypti GN=MED23 PE=3 SV=1
LOCMI10922-m1	1213.5	1435.5	440.5	254.5	41.4513	44.5134	7.6611	3.40224	5.53167	42.9824	down	-2.95796	0.00709272	0.387645	yes	NA	NA	NA	hypothetical protein g.12928, partial [Cuerna arida]	PREDICTED: Polistes canadensis acetyl-coenzyme A transporter 1 (LOC106784524), mRNA	GPN-loop GTPase 1 OS=Homo sapiens GN=GPN1 PE=1 SV=1
LOCMI12655-m1	1381.75	1774.08	442.417	408.417	140.849	164.167	22.9616	16.2932	19.6274	152.508	down	-2.95795	0.040821	0.482694	yes	eukaryotic translation initiation factor 2 subunit 3	GO:0001731(formation of translation preinitiation complex);GO:0003743(translation initiation factor activity);GO:0003924(GTPase activity);GO:0005622(intracellular)	ko03013(RNA transport)	PREDICTED: chromodomain-helicase-DNA-binding protein 5 isoform X4 [Lepisosteus oculatus]	Drosophila melanogaster dMi-2 protein (dMi-2) mRNA, complete cds	Chromodomain-helicase-DNA-binding protein 4 OS=Homo sapiens GN=CHD4 PE=1 SV=2
LOCMI06198-m1	17	23.5	7	3.5	6.75355	8.47501	1.41589	0.544164	0.980025	7.61428	down	-2.95782	0.0422985	0.488495	yes	NA	NA	NA	NA	PREDICTED: Halyomorpha halys histone deacetylase 6 (LOC106677478), transcript variant X1, mRNA	NA
LOCMI10112-m1	390	505	127	114	97.5018	114.612	16.1659	11.154	13.6599	106.057	down	-2.95681	0.0428304	0.49003	yes	NA	GO:0005739(mitochondrion);GO:0052856(NADHX epimerase activity);GO:0052857(NADPHX epimerase activity)	NA	Solute carrier family 12 member 8 [Zootermopsis nevadensis]	Drosophila melanogaster cosmid clone 8D8	Solute carrier family 12 member 8 OS=Xenopus laevis GN=slc12a8 PE=2 SV=1
LOCMI07551-m1	5.24546	6.4509	2.09918	0.93156	0.654285	0.730454	0.133315	0.045475	0.089395	0.692369	down	-2.95328	0.00980354	0.394323	yes	NA	NA	NA	Proline synthetase co-transcribed bacterial-like protein [Zootermopsis nevadensis]	PREDICTED: Halyomorpha halys tRNA (adenine(58)-N(1))-methyltransferase catalytic subunit TRMT61A (LOC106687897), transcript variant X2, mRNA	Proline synthase co-transcribed bacterial homolog protein OS=Homo sapiens GN=PROSC PE=1 SV=1
LOCMI12568-m1	146	166	53	29	55.3474	57.1271	10.2298	4.3025	7.26615	56.2373	down	-2.95226	0.0256231	0.449553	yes	NA	NA	NA	FERM and PDZ domain-containing protein 4 [Zootermopsis nevadensis]	Pediculus humanus corporis import inner membrane translocase subunit TIM50-C, putative, mRNA	FERM and PDZ domain-containing protein 4 OS=Mus musculus GN=Frmpd4 PE=1 SV=1
LOCMI13182-m1	1834	2228	614	477	71.1056	78.4168	12.1205	7.23771	9.67909	74.7612	down	-2.94935	0.00773991	0.390594	yes	NA	NA	NA	Hsc70-interacting protein, partial [Zootermopsis nevadensis]	PREDICTED: Neodiprion lecontei periodic tryptophan protein 1 homolog (LOC107224341), transcript variant X1, mRNA	Hsc70-interacting protein OS=Gallus gallus GN=ST13 PE=2 SV=1
LOCMI08398-m1	672	620	211	135	82.7531	69.31	13.2295	6.5062	9.86787	76.0316	down	-2.94579	0.030057	0.449553	yes	hypothetical protein	GO:0005575(cellular_component);GO:0008150(biological_process);GO:0008270(zinc ion binding)	ko04120(Ubiquitin mediated proteolysis)	PREDICTED: decorin [Athalia rosae]	PREDICTED: Papilio machaon sister chromatid cohesion protein PDS5 homolog B (LOC106714786), mRNA	NA
LOCMI04545-m1	530	714.833	213.5	113.333	19.6677	24.0808	4.03387	1.64594	2.8399	21.8742	down	-2.94532	0.0334599	0.458638	yes	NA	GO:0001105(RNA polymerase II transcription coactivator activity);GO:0016592(mediator complex)	NA	sulfotransferase, partial [Locusta migratoria migratoria]	Drosophila melanogaster GM02004 full insert cDNA	Protein-tyrosine sulfotransferase OS=Drosophila melanogaster GN=Tango13 PE=2 SV=2
LOCMI15125-m1	930	1048	310	221	125.444	128.327	21.29	11.6664	16.4782	126.886	down	-2.9449	0.0174511	0.43428	yes	Tat-binding protein-1	GO:0008540(proteasome regulatory particle, base subcomplex);GO:0017025(TBP-class protein binding);GO:0030433(ER-associated ubiquitin-dependent protein catabolic process);GO:0031595(nuclear proteasome complex);GO:0031597(cytosolic proteasome complex);GO:0036402(proteasome-activating ATPase activity);GO:0045899(positive regulation of RNA polymerase II transcriptional preinitiation complex assembly)	ko03050(Proteasome)	mitochondrial ribosomal protein, L23 [Culex quinquefasciatus]	PREDICTED: Parasteatoda tepidariorum nephrin-like (LOC107456230), mRNA	39S ribosomal protein L23, mitochondrial OS=Drosophila melanogaster GN=mRpL23 PE=2 SV=1
LOCMI14096-m1	5233	5933	1574	1476	403.617	415.415	61.8116	44.5536	53.1826	409.516	down	-2.94489	0.00169463	0.377717	yes	eukaryotic translation initiation factor 4 gamma 2	NA	ko03013(RNA transport)	Ras-related protein Rab-14 [Zootermopsis nevadensis]	Danio rerio RAB14, member RAS oncogene family, like (rab14l), mRNA	Ras-related protein Rab-14 OS=Gallus gallus GN=RAB14 PE=2 SV=3
LOCMI03668-m1	365	480	142	81	165.394	197.45	32.7613	14.3645	23.5629	181.422	down	-2.94476	0.0255145	0.449553	yes	NA	GO:0003674(molecular_function);GO:0005575(cellular_component);GO:0008150(biological_process)	NA	GTP-binding protein CG1354 [Papilio machaon]	Drosophila melanogaster X BAC RP98-19G9 (Roswell Park Cancer Institute Drosophila BAC Library) complete sequence	Obg-like ATPase 1 OS=Drosophila melanogaster GN=CG1354 PE=1 SV=1
LOCMI00151-m1	45	59	19	8	34.8007	41.4206	7.48127	2.42127	4.95127	38.1106	down	-2.94432	0.0186289	0.439262	yes	39S ribosomal protein L12	GO:0003735(structural constituent of ribosome);GO:0006412(translation)	ko03010(Ribosome)	PREDICTED: 39S ribosomal protein L12, mitochondrial [Diuraphis noxia]	PREDICTED: Strongylocentrotus purpuratus C-Myc-binding protein (LOC592596), transcript variant X1, mRNA	39S ribosomal protein L12, mitochondrial OS=Mus musculus GN=Mrpl12 PE=1 SV=2
LOCMI05945-m1	123	149	49	22	16.2139	17.8303	3.28872	1.13497	2.21184	17.0221	down	-2.94409	0.010566	0.394323	yes	Heparan-sulfate 6-O-sulfotransferase	GO:0007424(open tracheal system development);GO:0007428(primary branching, open tracheal system);GO:0008146(sulfotransferase activity);GO:0008543(fibroblast growth factor receptor signaling pathway);GO:0008587(imaginal disc-derived wing margin morphogenesis);GO:0015012(heparan sulfate proteoglycan biosynthetic process);GO:0016021(integral component of membrane);GO:0017095(heparan sulfate 6-O-sulf…	ko00534(Glycosaminoglycan biosynthesis - heparan sulfate / heparin)	NIF3-like protein 1 [Zootermopsis nevadensis]	PREDICTED: Polistes canadensis calcium-dependent secretion activator (LOC106789920), transcript variant X1, mRNA	NIF3-like protein 1 OS=Rattus norvegicus GN=Nif3l1 PE=1 SV=1
LOCMI05939-m1	1757	2307	612	483	109.578	130.614	19.4335	11.7891	15.6113	120.096	down	-2.94353	0.0407391	0.482473	yes	NA	GO:0003676(nucleic acid binding);GO:0003677(DNA binding);GO:0003730(mRNA 3'-UTR binding);GO:0005515(protein binding);GO:0005737(cytoplasm);GO:0006355(regulation of transcription, DNA-templated);GO:0007549(dosage compensation);GO:0009047(dosage compensation by hyperactivation of X chromosome);GO:0017148(negative regulation of translation);GO:0019233(sensory perception of pain);GO:0042714(dosage co…	NA	hypothetical protein L798_06361 [Zootermopsis nevadensis]	PREDICTED: Cyphomyrmex costatus ubiquitin-conjugating enzyme E2 Q2 (LOC108778399), mRNA	KAT8 regulatory NSL complex subunit 3 OS=Mus musculus GN=Kansl3 PE=1 SV=1
LOCMI07853-m1	379.152	418.648	103.126	118.506	53.3768	53.5028	7.39188	6.52919	6.96053	53.4398	down	-2.94065	0.00493559	0.377717	yes	NA	GO:0003674(molecular_function);GO:0005575(cellular_component);GO:0008150(biological_process)	NA	putative serine incorporator [Zootermopsis nevadensis]	PREDICTED: Diaphorina citri glutamate synthase 1 [NADH], chloroplastic-like (LOC103524615), mRNA	Serine incorporator 1 OS=Bos taurus GN=SERINC1 PE=2 SV=1
LOCMI00285-m1	33.5	29	13	3	15.18	11.9293	2.99927	0.532018	1.76565	13.5546	down	-2.94052	0.033571	0.458638	yes	NA	NA	NA	Alpha- and gamma-adaptin-binding protein p34 [Zootermopsis nevadensis]	Strongyloides venezuelensis genome assembly S_venezuelensis_HH1, scaffold SVE_scaffold0000006	NA
LOCMI11630-m1	951	1176	322	254.5	35.4037	39.7434	6.10339	3.70796	4.90568	37.5736	down	-2.93719	0.0138938	0.429662	yes	NA	NA	NA	putative arginyl-tRNA synthetase, mitochondrial [Zootermopsis nevadensis]	Drosophila melanogaster, chromosome 3R, region 84D-84E, BAC clone BACR11D12, complete sequence	Probable arginine--tRNA ligase, mitochondrial OS=Homo sapiens GN=RARS2 PE=1 SV=1
LOCMI09517-m1	30	36	13	4	8.65688	9.43044	1.90999	0.45173	1.18086	9.04366	down	-2.93707	0.0244614	0.449553	yes	NA	NA	NA	NA	PREDICTED: Papilio xuthus glucose dehydrogenase [FAD, quinone]-like (LOC106117665), mRNA	NA
LOCMI14755-m1	3065	4097	1184	725	168.826	204.863	33.2052	15.6288	24.417	186.844	down	-2.93588	0.0350789	0.467433	yes	ubiquitin-like modifier-activating enzyme 1	GO:0004839(ubiquitin activating enzyme activity);GO:0004842(ubiquitin-protein transferase activity);GO:0005634(nucleus);GO:0005829(cytosol);GO:0019941(modification-dependent protein catabolic process)	ko04120(Ubiquitin mediated proteolysis)	BAG family molecular chaperone regulator 2 [Zootermopsis nevadensis]	Locusta migratoria hexamerin mRNA, partial cds	BAG family molecular chaperone regulator 2 OS=Mus musculus GN=Bag2 PE=1 SV=1
LOCMI12516-m1	383	467	108	129	50.7178	56.1394	7.2817	6.68544	6.98357	53.4286	down	-2.93558	0.0350315	0.467433	yes	NA	GO:0000463(maturation of LSU-rRNA from tricistronic rRNA transcript (SSU-rRNA, 5.8S rRNA, LSU-rRNA));GO:0070545(PeBoW complex)	NA	Ribonuclease kappa [Zootermopsis nevadensis]	PREDICTED: Tribolium castaneum interferon regulatory factor 2-binding protein 2 (LOC664517), transcript variant X2, mRNA	Ribonuclease kappa-B OS=Ceratitis capitata PE=3 SV=1
LOCMI03347-m1	259.167	303.486	92.625	58.5	33.7039	35.8285	6.13305	2.97739	4.55522	34.7662	down	-2.93209	0.00673184	0.384967	yes	dnaJ homolog subfamily B member 12	NA	ko04141(Protein processing in endoplasmic reticulum)	Von Willebrand factor type A (vWA) domain containing protein [Coptotermes formosanus]	PREDICTED: Agrilus planipennis 2',5'-phosphodiesterase 12-like (LOC108744326), mRNA	Collagen alpha-4(VI) chain OS=Mus musculus GN=Col6a4 PE=1 SV=2
LOCMI07395-m1	101	103	37	17	22.1061	20.4652	4.12324	1.45619	2.78971	21.2857	down	-2.93169	0.0134004	0.424366	yes	NA	NA	NA	PREDICTED: uncharacterized protein LOC109039791 [Bemisia tabaci]	PREDICTED: Ceratina calcarata uncharacterized LOC108630185 (LOC108630185), transcript variant X16, mRNA	NA
LOCMI09362-m1	17	15.5333	5.83333	2.83333	4.93009	4.0894	0.86133	0.321575	0.591453	4.50975	down	-2.93071	0.024567	0.449553	yes	NA	NA	NA	PREDICTED: Golgi reassembly-stacking protein 2 [Nasonia vitripennis]	PREDICTED: Camponotus floridanus ras GTPase-activating protein 3 (LOC105258211), transcript variant X2, mRNA	Golgi reassembly-stacking protein 2 OS=Homo sapiens GN=GORASP2 PE=1 SV=3
LOCMI01479-m1	94	104.5	31	23	23.9127	24.1327	4.01522	2.28985	3.15254	24.0227	down	-2.92981	0.0240681	0.449553	yes	regulatory-associated protein of mTOR	GO:0031929(TOR signaling);GO:0031931(TORC1 complex)	ko04150(mTOR signaling pathway);ko04213(Longevity regulating pathway - multiple species)	ADP-ribosylation factor-like protein 2 [Zootermopsis nevadensis]	Ciona intestinalis cDNA, clone:ciad045a07, full insert sequence	ADP-ribosylation factor-like protein 2 OS=Homo sapiens GN=ARL2 PE=1 SV=4
LOCMI15829-m1	322	408	127	67	41.8752	48.1671	8.40914	3.41	5.90957	45.0212	down	-2.92948	0.012203	0.411837	yes	NA	NA	NA	Connector enhancer of kinase suppressor of ras 2 [Zootermopsis nevadensis]	Locusta migratoria ionotropic receptor 14 (IR14) mRNA, complete cds	Connector enhancer of kinase suppressor of ras 2 OS=Homo sapiens GN=CNKSR2 PE=1 SV=1
LOCMI10606-m1	243	314	101	46	32.7774	38.4491	6.93643	2.42831	4.68237	35.6132	down	-2.9271	0.0155867	0.429761	yes	NA	NA	NA	PREDICTED: polymerase delta-interacting protein 3-like [Nicrophorus vespilloides]	PREDICTED: Halyomorpha halys Niemann-Pick C1 protein (LOC106682943), transcript variant X5, mRNA	THO complex subunit 4-A OS=Xenopus laevis GN=alyref-a PE=2 SV=1
LOCMI10210-m1	455	618	185	101	22.0288	27.1617	4.56035	1.91372	3.23703	24.5952	down	-2.92563	0.0371444	0.473571	yes	NA	GO:0005634(nucleus);GO:0005700(polytene chromosome);GO:0007059(chromosome segregation);GO:0007062(sister chromatid cohesion);GO:0008278(cohesin complex);GO:0030431(sleep);GO:0030717(karyosome formation)	NA	Uncharacterized protein F13E9.13, mitochondrial [Melipona quadrifasciata]	Xenopus tropicalis uncharacterized LOC549154 (LOC549154), mRNA	Uncharacterized protein F13E9.13, mitochondrial OS=Caenorhabditis elegans GN=F13E9.13 PE=3 SV=1
LOCMI12256-m1	92.4714	93	25	27	25.2993	23.0979	3.48247	2.89096	3.18672	24.1986	down	-2.92478	0.0234843	0.449553	yes	NA	GO:0030133(transport vesicle);GO:0046872(metal ion binding)	NA	Bromodomain-containing protein 8 [Zootermopsis nevadensis]	Locusta migratoria odorant receptor 108 mRNA, complete cds	Bromodomain-containing protein 8 OS=Homo sapiens GN=BRD8 PE=1 SV=2
LOCMI04219-m1	331	416	125	76	24.8362	28.336	4.77544	2.23177	3.5036	26.5861	down	-2.92376	0.0117689	0.404352	yes	NA	NA	NA	Trafficking protein particle complex subunit 3, partial [Zootermopsis nevadensis]	Danio rerio trafficking protein particle complex 3 (trappc3), mRNA	Trafficking protein particle complex subunit 3 OS=Gallus gallus GN=TRAPPC3 PE=2 SV=1
LOCMI11828-m1	104	122	48	10	21.0913	22.4605	4.95631	0.793686	2.875	21.7759	down	-2.9211	0.048884	0.51006	yes	NA	NA	NA	Tetratricopeptide repeat protein 37 [Zootermopsis nevadensis]	PREDICTED: Stomoxys calcitrans prolactin regulatory element-binding protein (LOC106092653), mRNA	NA
LOCMI09020-m1	2078	2784	752	575.5	587.933	715.057	108.33	63.7245	86.027	651.495	down	-2.92089	0.0479568	0.506539	yes	peptidylprolyl isomerase F	GO:0003755(peptidyl-prolyl cis-trans isomerase activity)	ko04020(Calcium signaling pathway)	Carbonyl reductase [NADPH] 1 [Zootermopsis nevadensis]	Rattus norvegicus mRNA for inducible carbonyl reductase, complete cds	Carbonyl reductase [NADPH] 1 OS=Rattus norvegicus GN=Cbr1 PE=1 SV=2
LOCMI17279-m1	177.5	168	59.5	34	49.0247	42.1226	8.36721	3.67514	6.02118	45.5737	down	-2.92008	0.0162348	0.430052	yes	zinc finger matrin-type protein 2	GO:0000398(mRNA splicing, via spliceosome);GO:0003723(RNA binding);GO:0046540(U4/U6 x U5 tri-snRNP complex)	ko03040(Spliceosome)	Presenilins-associated rhomboid-like protein, mitochondrial [Zootermopsis nevadensis]	Single read from an extremity of a full-length cDNA clone made from Anopheles gambiae total adult females. 3-PRIME end of clone FK0AAA1AE08 of strain 6-9 of Anopheles gambiae (African malaria mosquito)	Presenilins-associated rhomboid-like protein, mitochondrial OS=Homo sapiens GN=PARL PE=1 SV=2
LOCMI10150-m1	100.5	119	33	27.5	14.4643	15.5477	2.4182	1.54897	1.98358	15.006	down	-2.91936	0.00348103	0.377717	yes	NA	NA	NA	NA	NA	NA
LOCMI17266-m1	361	371	126	72	28.4876	26.5774	5.06251	2.22362	3.64306	27.5325	down	-2.91791	0.00843514	0.390594	yes	NA	NA	NA	enoyl-CoA hydratase, partial [Schistocerca gregaria]	Ciona intestinalis cDNA, clone:cicl041i19, full insert sequence	Probable enoyl-CoA hydratase, mitochondrial OS=Caenorhabditis elegans GN=ech-6 PE=3 SV=1
LOCMI05779-m1	8	8.45	1	4	0.882146	0.845856	0.0561432	0.172619	0.114381	0.864001	down	-2.91718	0.0334703	0.458638	yes	NA	NA	NA	NA	PREDICTED: Monomorium pharaonis WW domain-containing adapter protein with coiled-coil (LOC105829395), transcript variant X5, mRNA	NA
LOCMI02623-m1	151	191	59	33	35.1733	40.3887	6.99738	3.00836	5.00287	37.781	down	-2.91683	0.0122668	0.413049	yes	NA	GO:0005739(mitochondrion);GO:0006461(protein complex assembly)	NA	PREDICTED: KRAB-A domain-containing protein 2-like [Acyrthosiphon pisum]	NA	NA
LOCMI00601-m1	25	35	14	1	8.78804	11.1689	2.50569	0.137572	1.32163	9.97846	down	-2.9165	0.0356219	0.467889	yes	DNA-directed RNA polymerase III subunit RPC1-like	GO:0001056(RNA polymerase III activity);GO:0005666(DNA-directed RNA polymerase III complex)	ko00230(Purine metabolism);ko00240(Pyrimidine metabolism);ko03020(RNA polymerase)	DNA-directed RNA polymerase III subunit RPC1 [Habropoda laboriosa]	PREDICTED: Nasonia vitripennis transmembrane protein 245 (LOC100119542), transcript variant X5, mRNA	DNA-directed RNA polymerase III subunit RPC1 OS=Gallus gallus GN=POLR3A PE=2 SV=1
LOCMI15861-m1	967	995	286	261	154.51	144.325	23.2671	16.3211	19.7941	149.417	down	-2.91621	0.0039963	0.377717	yes	NADH-ubiquinone oxidoreductase 39 kda subunit	GO:0003954(NADH dehydrogenase activity);GO:1901006(ubiquinone-6 biosynthetic process)	ko00190(Oxidative phosphorylation)	PREDICTED: ejaculatory bulb-specific protein 3-like [Athalia rosae]	Pediculus humanus corporis Clathrin light chain, putative, mRNA	Ejaculatory bulb-specific protein 3 OS=Drosophila melanogaster GN=EbpIII PE=2 SV=2
LOCMI10648-m1	176	238	69	43	59.0069	72.4363	11.7784	5.64205	8.71022	65.7216	down	-2.91559	0.0407664	0.482473	yes	NA	GO:0003674(molecular_function);GO:0005575(cellular_component);GO:0008150(biological_process)	NA	hypothetical protein L798_10730 [Zootermopsis nevadensis]	Homo sapiens PNAS-23 mRNA, complete cds	Uncharacterized protein C20orf24 homolog OS=Mus musculus PE=2 SV=1
LOCMI14761-m1	149	178	64	22	68.0485	73.7975	14.8819	3.93218	9.40705	70.923	down	-2.91444	0.0233048	0.449553	yes	NA	NA	NA	NA	NA	NA
LOCMI02937-m1	99	100	31	24	24.1265	22.1232	3.84652	2.28902	3.06777	23.1249	down	-2.91418	0.00507835	0.377717	yes	NA	NA	NA	CD2-associated protein [Zootermopsis nevadensis]	PREDICTED: Cephus cinctus monocarboxylate transporter 12 (LOC107273752), mRNA	SH3 domain-containing kinase-binding protein 1 OS=Rattus norvegicus GN=Sh3kbp1 PE=1 SV=2
LOCMI09035-m1	836	891	292	178	63.1366	61.086	11.2281	5.26106	8.24456	62.1113	down	-2.91334	0.0204465	0.444029	yes	NA	NA	NA	NA	Aedes aegypti AAEL001209-RA partial mRNA	NA
LOCMI13674-m1	647	601	198	147	70.8051	59.7068	11.0325	6.29588	8.66417	65.256	down	-2.91298	0.0340186	0.460919	yes	F-box-like/WD repeat-containing protein TBL1XR1	GO:0000118(histone deacetylase complex);GO:0003714(transcription corepressor activity);GO:0006357(regulation of transcription from RNA polymerase II promoter);GO:0016575(histone deacetylation)	ko04310(Wnt signaling pathway)	Kyphoscoliosis peptidase [Zootermopsis nevadensis]	Drosophila melanogaster SD03168 full length cDNA	Hillarin OS=Drosophila melanogaster GN=Hil PE=1 SV=1
LOCMI03198-m1	95.0311	108.9	25.751	32.3348	7.55056	7.85469	1.04173	1.00545	1.02359	7.70262	down	-2.91171	0.0131841	0.422749	yes	NA	NA	NA	PREDICTED: tRNA (adenine(58)-N(1))-methyltransferase catalytic subunit TRMT61A isoform X1 [Bemisia tabaci]	PREDICTED: Megachile rotundata proline synthase co-transcribed bacterial homolog protein (LOC100880109), mRNA	tRNA (adenine(58)-N(1))-methyltransferase catalytic subunit TRMT61A OS=Mus musculus GN=Trmt61a PE=1 SV=1
LOCMI04298-m1	893	1025	343	173	32.9485	34.3318	6.44354	2.49809	4.47081	33.6401	down	-2.91157	0.0256484	0.449553	yes	NA	NA	NA	DnaJ-like protein subfamily C member 16 [Zootermopsis nevadensis]	PREDICTED: Apis mellifera phosphatidylinositol 3-kinase catalytic subunit type 3 (LOC725770), mRNA	DnaJ homolog subfamily C member 16 OS=Homo sapiens GN=DNAJC16 PE=2 SV=3
LOCMI07502-m1	156	193	52	45	34.4037	38.6391	5.83889	3.88393	4.86141	36.5214	down	-2.90929	0.0183482	0.437065	yes	39S ribosomal protein L15	GO:0003735(structural constituent of ribosome);GO:0005762(mitochondrial large ribosomal subunit)	ko03010(Ribosome)	hypothetical protein [Coptotermes formosanus]	NA	NA
LOCMI06761-m1	252	228	77	56	10.9158	8.96561	1.69822	0.949341	1.32378	9.94071	down	-2.90869	0.0451516	0.500041	yes	NA	GO:0005667(transcription factor complex);GO:0006355(regulation of transcription, DNA-templated)	NA	Mitochondrial inner membrane protein OXA1L [Zootermopsis nevadensis]	Drosophila busckii chromosome 3L sequence	Mitochondrial inner membrane protein OXA1L OS=Mus musculus GN=Oxa1l PE=1 SV=1
LOCMI12563-m1	931	1042	285	269	18.8544	19.1567	2.9387	2.13203	2.53536	19.0055	down	-2.90615	0.0065874	0.384967	yes	NA	NA	NA	PREDICTED: elongation factor Tu GTP-binding domain-containing protein 1 [Halyomorpha halys]	PREDICTED: Athalia rosae protein unc-79 homolog (LOC105692819), transcript variant X2, mRNA	Elongation factor-like GTPase 1 OS=Homo sapiens GN=EFL1 PE=1 SV=2
LOCMI12297-m1	372	407	126	89	62.905	62.4778	10.8482	5.88994	8.36909	62.6914	down	-2.90512	0.027919	0.449553	yes	NA	NA	NA	PREDICTED: vitellogenin-like [Nicrophorus vespilloides]	Pediculus humanus corporis hypothetical protein, mRNA	Vitellogenin-1 OS=Solenopsis invicta PE=2 SV=1
LOCMI13873-m1	1256	1300	408	301	57.9089	54.4112	9.57773	5.43126	7.50449	56.16	down	-2.90372	0.00350204	0.377717	yes	NA	GO:0004252(serine-type endopeptidase activity)	NA	ZK899.2 [Locusta migratoria]	Drosophila sechellia GM12092 (Dsec\GM12092), mRNA	Neural proliferation differentiation and control protein 1 OS=Mus musculus GN=Npdc1 PE=2 SV=2
LOCMI00762-m1	37	44	8	16	23.0757	24.9112	2.54033	3.90528	3.2228	23.9935	down	-2.89625	0.00427574	0.377717	yes	adenylyltransferase and sulfurtransferase MOCS3-like	NA	ko04122(Sulfur relay system)	PREDICTED: adenylyltransferase and sulfurtransferase MOCS3 [Neodiprion lecontei]	PREDICTED: Lingula anatina trimethylguanosine synthase-like (LOC106175686), mRNA	Adenylyltransferase and sulfurtransferase MOCS3 OS=Drosophila ananassae GN=GF15533 PE=3 SV=1
LOCMI01881-m1	5	7	3	0	3.67095	4.66548	1.12144	0	0.560721	4.16822	down	-2.89407	0.0416972	0.486128	yes	NA	NA	NA	PREDICTED: neuroblastoma-amplified sequence-like [Lingula anatina]	Pediculus humanus corporis hypothetical protein, mRNA	NA
LOCMI14906-m1	43	52	10	18	7.1668	7.86773	0.848601	1.17411	1.01135	7.51727	down	-2.89392	0.0134192	0.424366	yes	NA	GO:0000152(nuclear ubiquitin ligase complex);GO:0004842(ubiquitin-protein transferase activity);GO:0006511(ubiquitin-dependent protein catabolic process);GO:0019005(SCF ubiquitin ligase complex);GO:0031146(SCF-dependent proteasomal ubiquitin-dependent protein catabolic process)	NA	45 kDa calcium-binding protein [Zootermopsis nevadensis]	PREDICTED: Acyrthosiphon pisum endoplasmin homolog (LOC100169283), mRNA	NA
LOCMI04645-m1	62	64	21	14	6.4911	6.08269	1.11942	0.573631	0.846525	6.28689	down	-2.89272	0.00535515	0.377717	yes	DNA-directed RNA polymerase III subunit RPC1-like	GO:0001056(RNA polymerase III activity);GO:0005666(DNA-directed RNA polymerase III complex)	ko00230(Purine metabolism);ko00240(Pyrimidine metabolism);ko03020(RNA polymerase)	Mediator of RNA polymerase II transcription subunit 12 [Zootermopsis nevadensis]	PREDICTED: Halyomorpha halys metastasis-associated protein MTA3 (LOC106682456), transcript variant X1, mRNA	Mediator of RNA polymerase II transcription subunit 12-like protein OS=Mus musculus GN=Med12l PE=1 SV=2
LOCMI16453-m1	1516	1579	505	358	283.644	268.192	48.1075	26.2142	37.1608	275.918	down	-2.89239	0.0049511	0.377717	yes	serine/threonine-protein phosphatase 2A catalytic subunit beta isoform	GO:0046982(protein heterodimerization activity)	ko03015(mRNA surveillance pathway);ko04350(TGF-beta signaling pathway);ko04391(Hippo signaling pathway -fly)	hypothetical protein L798_06909 [Zootermopsis nevadensis]	Ciona intestinalis cDNA, clone:cieg025f09, full insert sequence	Fatty acid hydroxylase domain-containing protein 2 OS=Macaca fascicularis GN=FAXDC2 PE=2 SV=1
LOCMI09398-m1	94.5	103.5	28	28.5	74.069	73.6434	11.174	8.74234	9.95818	73.8562	down	-2.89077	0.00978433	0.394323	yes	NA	NA	NA	hypothetical protein g.9050 [Cuerna arida]	Pediculus humanus corporis conserved hypothetical protein, mRNA	Synembryn-A OS=Gallus gallus GN=RIC8A PE=2 SV=1
LOCMI08042-m1	398	381	128	90	63.245	54.9614	10.3562	5.59712	7.97665	59.1032	down	-2.88938	0.0178543	0.437065	yes	NA	NA	NA	hypothetical protein g.11116 [Cuerna arida]	PREDICTED: Apis mellifera DNA-directed RNA polymerase II subunit RPB7 (LOC552599), transcript variant X1, mRNA	Protein Asterix OS=Drosophila melanogaster GN=CG10674 PE=3 SV=1
LOCMI05685-m1	57	63	18	16	44.0808	44.2287	7.08752	4.84254	5.96503	44.1548	down	-2.88797	0.0182126	0.437065	yes	NA	NA	NA	Insulin-like growth factor-binding protein complex acid labile chain [Zootermopsis nevadensis]	Locusta migratoria strain Js nicotinic acetylcholine receptor alpha8 variant A mRNA, complete cds, alternatively spliced	Chaoptin OS=Drosophila melanogaster GN=chp PE=1 SV=2
LOCMI15787-m1	1347	1340	427	330	111.451	100.65	17.9884	10.6859	14.3371	106.051	down	-2.88692	0.00824605	0.390594	yes	NADH-ubiquinone oxidoreductase 75 kDa subunit, mitochondrial	GO:0005747(mitochondrial respiratory chain complex I)	ko00190(Oxidative phosphorylation)	PREDICTED: endoplasmin [Tribolium castaneum]	PREDICTED: Athalia rosae Golgi apparatus protein 1 (LOC105686354), transcript variant X2, mRNA	Endoplasmin OS=Canis lupus familiaris GN=HSP90B1 PE=1 SV=1
LOCMI03443-m1	26	31	9	7	8.76761	9.48983	1.54524	0.923813	1.23453	9.12872	down	-2.88645	0.00398046	0.377717	yes	NA	NA	NA	NA	Homo sapiens BAC clone RP11-95E2 from 7, complete sequence	NA
LOCMI00430-m1	38	42	11	12	34.9848	35.1022	5.15626	4.3237	4.73998	35.0435	down	-2.88619	0.00751165	0.389172	yes	NA	NA	NA	NA	Drosophila busckii chromosome 2R sequence	NA
LOCMI00650-m1	370	445	116	117	185.003	201.989	29.5313	22.8951	26.2132	193.496	down	-2.88394	0.0158319	0.429761	yes	NA	GO:0005509(calcium ion binding);GO:0005544(calcium-dependent phospholipid binding)	NA	Annexin-B9 [Zootermopsis nevadensis]	Oryzias latipes annexin max4 (anxa11), mRNA	Annexin A4 OS=Canis lupus familiaris GN=ANXA4 PE=1 SV=2
LOCMI12550-m1	368	442	131	96	67.5456	73.6479	12.2424	6.89602	9.56922	70.5967	down	-2.88313	0.00470932	0.377717	yes	NA	NA	NA	Integrin-alpha FG-GAP repeat-containing protein 2 [Zootermopsis nevadensis]	Melanoplus sanguinipes clone MS3398 serpin b6 mRNA, partial cds	Integrin-alpha FG-GAP repeat-containing protein 2 OS=Mus musculus GN=Itfg2 PE=2 SV=1
LOCMI04866-m1	152.833	188.783	56.3333	39.0833	24.7612	27.7655	4.64692	2.47813	3.56252	26.2634	down	-2.88208	0.00927791	0.394323	yes	NA	NA	NA	hypothetical protein DAPPUDRAFT_303199 [Daphnia pulex]	D.melanogaster gel mRNA for cytoplasmatic gelsolin	Gelsolin OS=Drosophila melanogaster GN=Gel PE=1 SV=2
LOCMI14920-m1	362.5	504	198.5	26	36.8221	46.475	10.2661	1.0336	5.64987	41.6485	down	-2.88198	0.0328798	0.457807	yes	Inactivation-no-after-potential D protein	NA	ko04745(Phototransduction - fly)	PREDICTED: oocyte zinc finger protein XlCOF6-like isoform X1 [Pelodiscus sinensis]	PREDICTED: Acropora digitifera uncharacterized LOC107342059 (LOC107342059), mRNA	Zinc finger protein 324B OS=Homo sapiens GN=ZNF324B PE=1 SV=1
LOCMI03497-m1	382	435.5	131.5	98.5	61.5456	63.6958	10.7871	6.21081	8.49897	62.6207	down	-2.88128	0.00934723	0.394323	yes	NA	GO:0005737(cytoplasm)	NA	Sodium/potassium/calcium exchanger 5-like Protein [Tribolium castaneum]	Drosophila melanogaster, chromosome 2L, region 30B-, BAC clone BACR02I05, complete sequence	Probable sodium/potassium/calcium exchanger CG1090 OS=Drosophila melanogaster GN=CG1090 PE=2 SV=4
LOCMI15931-m1	1440	1539	473	369	176.952	171.681	29.5939	17.7459	23.6699	174.317	down	-2.88058	0.00928251	0.394323	yes	NADH-ubiquinone oxidoreductase 51 kDa subunit	GO:0003954(NADH dehydrogenase activity);GO:0009060(aerobic respiration);GO:0010181(FMN binding);GO:0051287(NAD binding);GO:0051539(4 iron, 4 sulfur cluster binding)	ko00190(Oxidative phosphorylation)	NADH dehydrogenase [ubiquinone] 1 beta subcomplex subunit 8, mitochondrial [Zootermopsis nevadensis]	Homo sapiens NADH:ubiquinone oxidoreductase ASHI subunit mRNA, nuclear gene encoding mitochondrial protein, complete cds	NADH dehydrogenase [ubiquinone] 1 beta subcomplex subunit 8, mitochondrial OS=Pan troglodytes GN=NDUFB8 PE=2 SV=1
LOCMI07477-m1	4	4	0.5	2	1.10478	1.00292	0.0703127	0.216185	0.143249	1.05385	down	-2.87908	0.0135588	0.424631	yes	NA	NA	NA	60S ribosomal protein L13 [Zootermopsis nevadensis]	PREDICTED: Dinoponera quadriceps neurobeachin-like (LOC106748965), mRNA	60S ribosomal protein L13 OS=Spodoptera frugiperda GN=RpL13 PE=2 SV=1
LOCMI11553-m1	167	212	60	47	47.4813	54.7181	8.68568	5.22977	6.95772	51.0997	down	-2.87663	0.0233618	0.449553	yes	guanylate kinase	GO:0004385(guanylate kinase activity);GO:0046037(GMP metabolic process);GO:0046710(GDP metabolic process)	ko00230(Purine metabolism)	hypothetical protein L798_05284, partial [Zootermopsis nevadensis]	Drosophila melanogaster metabotropic GABA-B receptor subtype 1 (GABA-B-R1) mRNA, complete cds	Gamma-aminobutyric acid type B receptor subunit 1 OS=Homo sapiens GN=GABBR1 PE=1 SV=1
LOCMI12605-m1	1091.74	1025.95	363.995	231.378	141.66	120.849	24.0475	11.7498	17.8987	131.255	down	-2.87445	0.0209738	0.444394	yes	26S proteasome non-ATPase regulatory subunit 13	NA	ko03050(Proteasome)	WD repeat-containing protein 92 [Zootermopsis nevadensis]	Homo sapiens HZGJ (HZGJ) mRNA, complete cds	WD repeat-containing protein 92 OS=Xenopus laevis GN=wdr92 PE=2 SV=1
LOCMI09003-m1	100	112	31	30	46.7751	47.5578	7.38283	5.49179	6.43731	47.1664	down	-2.87323	0.00517448	0.377717	yes	NA	NA	NA	hypothetical protein g.42728 [Graphocephala atropunctata]	PREDICTED: Halyomorpha halys trifunctional enzyme subunit beta, mitochondrial-like (LOC106692959), mRNA	Peroxisomal membrane protein PMP34 OS=Homo sapiens GN=SLC25A17 PE=1 SV=1
LOCMI02583-m1	227.019	243.281	83.4762	47.8476	45.2486	44.019	8.47135	3.73235	6.10185	44.6338	down	-2.87082	0.0288022	0.449553	yes	NA	NA	NA	PREDICTED: proteasome subunit alpha type-7-like isoform X2 [Latimeria chalumnae]	TPA_exp: Locusta migratoria trypsin 2A mRNA, complete cds	Proteasome subunit alpha type-7 OS=Carassius auratus GN=psma7 PE=2 SV=1
LOCMI07566-m1	359	473	128	109	55.3787	66.2367	10.0532	6.58042	8.31682	60.8077	down	-2.87015	0.0461891	0.502981	yes	NA	GO:0008654(phospholipid biosynthetic process);GO:0019915(lipid storage);GO:0030176(integral component of endoplasmic reticulum membrane);GO:0034389(lipid particle organization)	NA	PREDICTED: LOW QUALITY PROTEIN: titin-like [Megachile rotundata]	PREDICTED: Limulus polyphemus rho GTPase-activating protein 190-like (LOC106475805), partial mRNA	NA
LOCMI12955-m1	880.8	980.95	358.633	152.5	62.6839	63.3745	12.995	4.24744	8.62121	63.0292	down	-2.87006	0.0497618	0.512599	yes	NA	NA	NA	hypothetical protein g.43274, partial [Cuerna arida]	Pan troglodytes BAC clone CH251-561B19 from chromosome 17, complete sequence	Calcium uptake protein 2, mitochondrial OS=Mus musculus GN=Micu2 PE=1 SV=2
LOCMI09988-m1	319	433	126	85	69.0386	85.0704	13.8841	7.19944	10.5418	77.0545	down	-2.86976	0.0457217	0.501166	yes	NA	GO:0007517(muscle organ development);GO:0035332(positive regulation of hippo signaling);GO:0045927(positive regulation of growth)	NA	LITAF-like protein [Zootermopsis nevadensis]	Anopheles gambiae str. PEST AGAP006828-PA (CPR60) mRNA, complete cds	Cell death-inducing p53-target protein 1 OS=Bos taurus GN=CDIP1 PE=2 SV=1
LOCMI06699-m1	20.5	25	7	6	5.1031	5.64949	0.887207	0.584534	0.735871	5.3763	down	-2.86909	0.0114573	0.399837	yes	NA	NA	NA	NA	Anopheles gambiae DNA from chromosome 2R, BAC clone 4F11	NA
LOCMI05807-m1	873	891	271	236	65.8452	61.0066	10.407	6.96627	8.68664	63.4259	down	-2.8682	0.00457947	0.377717	yes	transmembrane GTPase Marf	GO:0003924(GTPase activity);GO:0005525(GTP binding);GO:0005740(mitochondrial envelope);GO:0005741(mitochondrial outer membrane);GO:0005886(plasma membrane);GO:0006697(ecdysone biosynthetic process);GO:0007005(mitochondrion organization);GO:0007029(endoplasmic reticulum organization);GO:0008053(mitochondrial fusion);GO:0008344(adult locomotory behavior);GO:0010636(positive regulation of mitochondr…	ko04214(Apoptosis - fly)	hypothetical protein L798_09174, partial [Zootermopsis nevadensis]	Drosophila melanogaster, chromosome 2L, region 21C5-21D1, P1 clone DS07610, complete sequence	NA
LOCMI05412-m1	152.784	150.587	56.2619	28.1111	27.9546	25.0123	5.24129	2.01295	3.62712	26.4835	down	-2.8682	0.00927271	0.394323	yes	NA	GO:0003674(molecular_function);GO:0008150(biological_process);GO:0016021(integral component of membrane)	NA	Deoxyhypusine hydroxylase [Zootermopsis nevadensis]	Rattus norvegicus deoxyhypusine hydroxylase/monooxygenase (Dohh), mRNA	Deoxyhypusine hydroxylase OS=Drosophila melanogaster GN=nero PE=2 SV=1
LOCMI08530-m1	210.833	222.5	65.3333	59.5833	40.6265	38.9214	6.4099	4.49338	5.45164	39.7739	down	-2.86706	0.00149544	0.377717	yes	NA	NA	NA	Sn1-specific diacylglycerol lipase beta [Zootermopsis nevadensis]	Blattella germanica mRNA for phosphoenolpyruvate carboxykinase (pepck gene)	Sn1-specific diacylglycerol lipase beta OS=Homo sapiens GN=DAGLB PE=1 SV=2
LOCMI05143-m1	1035	1225	347	301	63.6597	68.399	10.8668	7.24552	9.05615	66.0294	down	-2.86614	0.00368304	0.377717	yes	NA	NA	NA	gag-pol polyprotein [Lasius niger]	PREDICTED: Halyomorpha halys calcium-binding mitochondrial carrier protein SCaMC-3 (LOC106682563), transcript variant X6, mRNA	Transposon Tf2-12 polyprotein OS=Schizosaccharomyces pombe (strain 972 / ATCC 24843) GN=Tf2-12 PE=3 SV=1
LOCMI12944-m1	200	239	64	63	34.8355	37.7902	5.67569	4.29448	4.98509	36.3128	down	-2.86479	0.0110064	0.398767	yes	target of rapamycin complex subunit lst8-like	GO:0030838(positive regulation of actin filament polymerization);GO:0031931(TORC1 complex);GO:0031932(TORC2 complex);GO:0032008(positive regulation of TOR signaling);GO:0043087(regulation of GTPase activity);GO:0050731(positive regulation of peptidyl-tyrosine phosphorylation)	ko04150(mTOR signaling pathway)	NA	PREDICTED: Sinocyclocheilus grahami tetratricopeptide repeat protein 30A (LOC107568145), transcript variant X2, mRNA	NA
LOCMI16707-m1	1595.5	1960.5	460.5	586.5	262.9	293.258	38.634	37.8216	38.2278	278.079	down	-2.8628	0.0401015	0.480416	yes	uncharacterized LOC552027	GO:0000122(negative regulation of transcription from RNA polymerase II promoter);GO:0000166(nucleotide binding);GO:0005654(nucleoplasm);GO:0006397(mRNA processing);GO:0016020(membrane);GO:0043047(single-stranded telomeric DNA binding);GO:0044822(poly(A) RNA binding);GO:0048025(negative regulation of mRNA splicing, via spliceosome);GO:0050658(RNA transport);GO:0071013(catalytic step 2 spliceosome)…	ko03040(Spliceosome)	Transformer-2 protein-like protein beta [Zootermopsis nevadensis]	Pediculus humanus corporis cyclin t, putative, mRNA	Transformer-2 protein homolog alpha OS=Homo sapiens GN=TRA2A PE=1 SV=1
LOCMI15971-m1	850	956	256	271	280.119	286.003	42.9546	34.9519	38.9533	283.061	down	-2.8613	0.000705562	0.377717	yes	AGAP006918-PA	GO:0005747(mitochondrial respiratory chain complex I);GO:0008137(NADH dehydrogenase (ubiquinone) activity)	ko00190(Oxidative phosphorylation)	NADH dehydrogenase [ubiquinone] 1 alpha subcomplex subunit 7 [Zootermopsis nevadensis]	PREDICTED: Apis dorsata proline-rich protein 4-like (LOC102671097), mRNA	NADH dehydrogenase [ubiquinone] 1 alpha subcomplex subunit 7 OS=Mus musculus GN=Ndufa7 PE=1 SV=3
LOCMI10933-m1	157.467	140.69	53.5779	30.5862	15.1213	12.2645	2.61958	1.14949	1.88453	13.6929	down	-2.86115	0.037585	0.474888	yes	NA	NA	NA	Profilin [Zootermopsis nevadensis]	Single read from an extremity of a full-length cDNA clone made from Anopheles gambiae total adult females. 5-PRIME end of clone FK0AAA22DF11 of strain 6-9 of Anopheles gambiae (African malaria mosquito)	Profilin OS=Apis mellifera PE=2 SV=1
LOCMI15698-m1	401	370	137	81	113.456	95.0327	19.7356	8.96904	14.3523	104.244	down	-2.86061	0.0253362	0.449553	yes	glutathione S-transferase S3	NA	ko00480(Glutathione metabolism);ko00980(Metabolism of xenobiotics by cytochrome P450);ko00982(Drug metabolism - cytochrome P450)	PREDICTED: ras-like GTP-binding protein Rho1-like isoform X1 [Apis dorsata]	Caenorhabditis elegans guanine nucleotide regulatory protein (RhoA) mRNA, complete cds	Ras-like GTP-binding protein Rho1 OS=Drosophila melanogaster GN=Rho1 PE=1 SV=1
LOCMI17202-m1	251	228	77	61	131.156	108.153	20.4857	12.4745	16.4801	119.654	down	-2.86008	0.0477235	0.505342	yes	PHD finger-like domain-containing protein 5A	GO:0000398(mRNA splicing, via spliceosome);GO:0005686(U2 snRNP);GO:0005689(U12-type spliceosomal complex);GO:0071011(precatalytic spliceosome);GO:0071013(catalytic step 2 spliceosome)	ko03040(Spliceosome)	PREDICTED: serine/threonine-protein kinase 10 [Diachasma alloeum]	Drosophila melanogaster mRNA for polo kinase kinase 1 (DPlkk1 gene)	STE20-like serine/threonine-protein kinase OS=Mus musculus GN=Slk PE=1 SV=2
LOCMI11710-m1	258	242	77	68	31.9068	27.1686	4.84843	3.29117	4.0698	29.5377	down	-2.85953	0.0399313	0.480416	yes	NA	NA	NA	NA	PREDICTED: Nasonia vitripennis potassium channel subfamily T member 2 (LOC100119391), transcript variant X7, mRNA	NA
LOCMI13497-m1	460	579	153	148	40.3638	46.1214	6.83554	5.08247	5.95901	43.2426	down	-2.85931	0.0337775	0.459337	yes	NA	NA	NA	PREDICTED: semaphorin-2A-like [Amyelois transitella]	Drosophila melanogaster RE07394 full insert cDNA	Semaphorin-2A OS=Schistocerca gregaria GN=SEMA-2A PE=2 SV=1
LOCMI03900-m1	195	227	52	74	32.0403	33.8592	4.35022	4.75852	4.55437	32.9497	down	-2.85494	0.0151574	0.429761	yes	NA	GO:0005622(intracellular);GO:0017134(fibroblast growth factor binding)	NA	NA	PREDICTED: Limulus polyphemus 39S ribosomal protein L41, mitochondrial-like (LOC106470156), mRNA	NA
LOCMI08687-m1	157	206	55	50	21.5786	25.7028	3.84887	2.6895	3.26919	23.6407	down	-2.85427	0.0485818	0.509306	yes	NA	GO:0048858(cell projection morphogenesis)	NA	NA	Rhabditophanes sp. KR3021 genome assembly Rhabditophanes_sp_KR3021 ,scaffold RSKR_scaffold0000013	NA
LOCMI06060-m1	812	792	223	251	245.296	217.195	34.2994	29.6748	31.9871	231.245	down	-2.85386	0.0398179	0.480231	yes	cysteine dioxygenase type 1-like	GO:0000097(sulfur amino acid biosynthetic process);GO:0005829(cytosol);GO:0017172(cysteine dioxygenase activity);GO:0019451(L-cysteine catabolic process to pyruvate, using cysteine dioxygenase);GO:0042412(taurine biosynthetic process)	ko00270(Cysteine and methionine metabolism);ko00430(Taurine and hypotaurine metabolism)	Cold shock domain-containing protein E1 [Zootermopsis nevadensis]	PREDICTED: Athalia rosae protein kibra (LOC105684531), mRNA	Cold shock domain-containing protein E1 OS=Rattus norvegicus GN=Csde1 PE=2 SV=1
LOCMI15869-m1	378	411	122	107	89.1236	87.9695	14.6456	9.87332	12.2595	88.5466	down	-2.85254	0.0140933	0.429761	yes	NADH dehydrogenase [ubiquinone] iron-sulfur protein 3	GO:0003954(NADH dehydrogenase activity);GO:0005739(mitochondrion);GO:0005747(mitochondrial respiratory chain complex I);GO:0008137(NADH dehydrogenase (ubiquinone) activity);GO:0055114(oxidation-reduction process);GO:0072593(reactive oxygen species metabolic process)	ko00190(Oxidative phosphorylation)	glutathione S-transferase sigma 3 [Locusta migratoria]	Pediculus humanus corporis hypothetical protein, mRNA	Glutathione S-transferase OS=Blattella germanica PE=1 SV=3
LOCMI09568-m1	382	466	110	142	88.2726	97.7547	12.942	12.8419	12.892	93.0136	down	-2.85097	0.0376069	0.474888	yes	NA	GO:0034975(protein folding in endoplasmic reticulum);GO:0072546(ER membrane protein complex)	NA	Eukaryotic translation initiation factor 3 subunit H [Zootermopsis nevadensis]	Bombyx mori EN10 mRNA, complete cds	Eukaryotic translation initiation factor 3 subunit H OS=Bombyx mori PE=2 SV=1
LOCMI14087-m1	73	80	29	14	18.2503	18.1563	3.69142	1.36979	2.5306	18.2033	down	-2.84665	0.0467329	0.502981	yes	NA	NA	NA	PREDICTED: tripeptidyl-peptidase 2 isoform X3 [Cephus cinctus]	Homo sapiens tripeptidyl peptidase II, mRNA (cDNA clone MGC:47733 IMAGE:6067427), complete cds	Tripeptidyl-peptidase 2 OS=Bos taurus GN=TPP2 PE=2 SV=1
LOCMI07624-m1	247	323	94	70	48.0747	57.0705	9.31525	5.33208	7.32366	52.5726	down	-2.84367	0.0333568	0.458638	yes	NA	GO:0003677(DNA binding);GO:0005634(nucleus);GO:0006351(transcription, DNA-templated);GO:0006357(regulation of transcription from RNA polymerase II promoter);GO:0008270(zinc ion binding);GO:0032784(regulation of DNA-templated transcription, elongation)	NA	PREDICTED: G protein alpha q subunit-like [Ceratitis capitata]	PREDICTED: Camponotus floridanus uncharacterized LOC105248270 (LOC105248270), transcript variant X2, mRNA	Guanine nucleotide-binding protein G(o) subunit alpha OS=Mus musculus GN=Gnao1 PE=1 SV=3
LOCMI02165-m1	592	737	203	186	90.1224	101.852	15.7345	11.0816	13.4081	95.987	down	-2.83974	0.024033	0.449553	yes	AGAP000011-PA	GO:0004084(branched-chain-amino-acid transaminase activity);GO:0005737(cytoplasm);GO:0005739(mitochondrion);GO:0009082(branched-chain amino acid biosynthetic process)	ko01210(2-Oxocarboxylic acid metabolism);ko01230(Biosynthesis of amino acids);ko00270(Cysteine and methionine metabolism);ko00280(Valine, leucine and isoleucine degradation);ko00290(Valine, leucine and isoleucine biosynthesis);ko00770(Pantothenate and CoA biosynthesis)	NA	PREDICTED: Megachile rotundata ubiquitin carboxyl-terminal hydrolase 5 (LOC100875055), transcript variant X5, mRNA	NA
LOCMI15011-m1	228	220	72	59	18.1154	15.8681	2.91268	1.83461	2.37364	16.9918	down	-2.83966	0.0211917	0.444394	yes	NA	NA	NA	NA	Homo sapiens BAC clone RP11-1369K4 from 4, complete sequence	NA
LOCMI00194-m1	67	62	20	18	11.2967	9.48983	1.71694	1.18776	1.45235	10.3933	down	-2.83919	0.0474097	0.504543	yes	NA	NA	NA	hypothetical protein AMK59_6297, partial [Oryctes borbonicus]	PREDICTED: Trachymyrmex septentrionalis probable oligoribonuclease (LOC108751906), partial mRNA	NA
LOCMI03232-m1	7.5	9.33333	4	0.5	5.37047	6.06704	1.45834	0.14012	0.799228	5.71876	down	-2.83902	0.042561	0.488839	yes	NA	NA	NA	Elongator complex protein 4 [Zootermopsis nevadensis]	NA	Elongator complex protein 4 OS=Homo sapiens GN=ELP4 PE=1 SV=2
LOCMI15501-m1	400	497.5	144	117	52.1358	58.8652	9.5562	5.96816	7.76218	55.5005	down	-2.83797	0.016051	0.430052	yes	UBX domain-containing protein 6	NA	ko04141(Protein processing in endoplasmic reticulum)	conserved hypothetical protein [Pediculus humanus corporis]	PREDICTED: Amyelois transitella piggyBac transposable element-derived protein 4-like (LOC106143552), mRNA	Transmembrane channel-like protein 3 OS=Gallus gallus GN=Tmc3 PE=2 SV=1
LOCMI05345-m1	561	599	136	218	106.684	103.408	13.1681	16.2245	14.6963	105.046	down	-2.83749	0.000632475	0.377717	yes	NA	GO:0005789(endoplasmic reticulum membrane);GO:0007423(sensory organ development);GO:0007451(dorsal/ventral lineage restriction, imaginal disc);GO:0008283(cell proliferation);GO:0008612(peptidyl-lysine modification to peptidyl-hypusine);GO:0010508(positive regulation of autophagy);GO:0016049(cell growth);GO:0019135(deoxyhypusine monooxygenase activity)	NA	hypothetical protein g.24764 [Cuerna arida]	PREDICTED: Cephus cinctus nischarin (LOC107270253), mRNA	Uncharacterized protein C05D11.1 OS=Caenorhabditis elegans GN=C05D11.1 PE=4 SV=2
LOCMI13810-m1	2156	2365	734	585	86.6	86.2361	15.0111	9.19609	12.1036	86.418	down	-2.8359	0.0243556	0.449553	yes	DNA-directed RNA polymerase II subunit RPB1	GO:0001055(RNA polymerase II activity);GO:0005665(DNA-directed RNA polymerase II, core complex)	ko00230(Purine metabolism);ko00240(Pyrimidine metabolism);ko03020(RNA polymerase)	putative cation-transporting ATPase 13A3 [Zootermopsis nevadensis]	Locusta migratoria migratoria isolate SULT-14253 sulfotransferase mRNA, complete cds	Probable cation-transporting ATPase 13A3 OS=Homo sapiens GN=ATP13A3 PE=1 SV=4
LOCMI15804-m1	1252	1545	449	366	188.617	211.297	34.4404	21.5792	28.0098	199.957	down	-2.83568	0.0131658	0.422749	yes	cytochrome b-c1 complex subunit 2	NA	ko00190(Oxidative phosphorylation)	ADP ribosylation factor at 79F, isoform B [Drosophila melanogaster]	Locusta migratoria ADP-ribosylation factor 1 (lARF1) mRNA, complete cds	ADP-ribosylation factor 1 OS=Drosophila melanogaster GN=Arf79F PE=2 SV=2
LOCMI08924-m1	432.5	540.5	123.5	170	23.4444	26.5973	3.40852	3.60645	3.50749	25.0208	down	-2.83462	0.0457772	0.501166	yes	NA	NA	NA	Tetratricopeptide repeat protein 35 [Zootermopsis nevadensis]	PREDICTED: Octopus bimaculoides GTPase-activating Rap/Ran-GAP domain-like protein 3 (LOC106884224), mRNA	ER membrane protein complex subunit 2 OS=Danio rerio GN=emc2 PE=2 SV=1
LOCMI13598-m1	94	132	49	13	34.9494	44.5528	9.27586	1.89162	5.58374	39.7511	down	-2.83169	0.0345881	0.465647	yes	NA	GO:0003747(translation release factor activity);GO:0006415(translational termination)	NA	AAEL014742-PA, partial [Aedes aegypti]	PREDICTED: Cephus cinctus atrial natriuretic peptide-converting enzyme-like (LOC107272529), transcript variant X2, mRNA	Putative ankyrin repeat protein RF_0381 OS=Rickettsia felis (strain ATCC VR-1525 / URRWXCal2) GN=RF_0381 PE=3 SV=1
LOCMI14671-m1	1178	1536	490	286	157.07	185.921	33.2652	14.9242	24.0947	171.495	down	-2.83138	0.0213056	0.444394	yes	26S protease regulatory subunit 7	GO:0008540(proteasome regulatory particle, base subcomplex);GO:0017025(TBP-class protein binding);GO:0030433(ER-associated ubiquitin-dependent protein catabolic process);GO:0031595(nuclear proteasome complex);GO:0031597(cytosolic proteasome complex);GO:0036402(proteasome-activating ATPase activity);GO:0045899(positive regulation of RNA polymerase II transcriptional preinitiation complex assembly)	ko03050(Proteasome)	ionotropic receptor 8, partial [Locusta migratoria]	PREDICTED: Athalia rosae 60S ribosomal protein L30 (LOC105691201), mRNA	NA
LOCMI06433-m1	214	220	65	64	22.0466	20.575	3.40948	2.5804	2.99494	21.3108	down	-2.83099	0.00610792	0.380518	yes	NA	GO:0000166(nucleotide binding);GO:0005525(GTP binding);GO:0005622(intracellular);GO:0007264(small GTPase mediated signal transduction);GO:0008270(zinc ion binding);GO:0046872(metal ion binding)	NA	U11/U12 small nuclear ribonucleoprotein 48 kDa protein [Zootermopsis nevadensis]	Pediculus humanus corporis conserved hypothetical protein, mRNA	U11/U12 small nuclear ribonucleoprotein 48 kDa protein OS=Homo sapiens GN=SNRNP48 PE=1 SV=2
LOCMI13717-m1	398	503.5	156	105	20.9668	24.0789	4.18427	2.16479	3.17453	22.5229	down	-2.82677	0.0149361	0.429761	yes	NA	NA	NA	hypothetical protein L798_15186 [Zootermopsis nevadensis]	Pediculus humanus corporis conserved hypothetical protein, mRNA	BUB3-interacting and GLEBS motif-containing protein ZNF207 OS=Xenopus laevis GN=znf207 PE=1 SV=1
LOCMI01850-m1	211	213	72	52	17.5333	16.0675	3.04621	1.69107	2.36864	16.8004	down	-2.82636	0.0048678	0.377717	yes	NA	NA	NA	NA	PREDICTED: Ceratitis capitata cuticle protein 16.5, isoform B (LOC101452113), transcript variant X2, mRNA	NA
LOCMI06125-m1	45	50	12	17	13.594	13.7118	1.84571	2.00984	1.92778	13.6529	down	-2.8242	0.000159997	0.377717	yes	NA	NA	NA	Trafficking protein particle complex subunit 2 [Zootermopsis nevadensis]	Rattus norvegicus trafficking protein particle complex 2 (Trappc2), mRNA	Trafficking protein particle complex subunit 2 OS=Bos taurus GN=TRAPPC2 PE=2 SV=1
LOCMI15884-m1	340	404	144	68	195.251	210.613	42.1041	15.2828	28.6934	202.932	down	-2.82221	0.0165399	0.430569	yes	ATP synthase subunit g, mitochondrial	GO:0000276(mitochondrial proton-transporting ATP synthase complex, coupling factor F(o));GO:0005811(lipid particle);GO:0015986(ATP synthesis coupled proton transport);GO:0015992(proton transport);GO:0046933(proton-transporting ATP synthase activity, rotational mechanism)	ko00190(Oxidative phosphorylation)	PREDICTED: protein O-mannose kinase-like [Saccoglossus kowalevskii]	PREDICTED: Plutella xylostella mitochondrial pyruvate carrier 1-like (LOC105383791), mRNA	Protein O-mannose kinase OS=Danio rerio GN=pomk PE=2 SV=1
LOCMI04735-m1	16.5242	15.4487	6.62952	2.44802	2.21344	1.87858	0.452144	0.128334	0.290239	2.04601	down	-2.8175	0.0171997	0.433552	yes	NA	NA	NA	PREDICTED: DNA-directed RNA polymerase III subunit RPC1 [Eufriesea mexicana]	PREDICTED: Wasmannia auropunctata amphiphysin (LOC105450515), transcript variant X6, mRNA	DNA-directed RNA polymerase III subunit RPC1 OS=Homo sapiens GN=POLR3A PE=1 SV=2
LOCMI02517-m1	146	158	43	49	46.7854	45.9625	7.01573	6.14515	6.58044	46.374	down	-2.81706	0.000231607	0.377717	yes	NA	GO:0004721(phosphoprotein phosphatase activity);GO:0004722(protein serine/threonine phosphatase activity);GO:0005829(cytosol);GO:0006470(protein dephosphorylation);GO:0043169(cation binding)	NA	TraB domain-containing protein, partial [Zootermopsis nevadensis]	Drosophila melanogaster chromosome 3R	Histone-lysine N-methyltransferase SETMAR OS=Rattus norvegicus GN=Setmar PE=2 SV=1
LOCMI06461-m1	601	610	212	143	88.0269	81.1073	15.8097	8.19701	12.0034	84.5671	down	-2.81666	0.00517003	0.377717	yes	NA	GO:0005829(cytosol);GO:0008180(COP9 signalosome);GO:0010388(cullin deneddylation);GO:0019784(NEDD8-specific protease activity)	NA	PREDICTED: tetratricopeptide repeat protein 4 [Athalia rosae]	PREDICTED: Hyalella azteca beta-1,4-glucuronyltransferase 1-like (LOC108674593), mRNA	NA
LOCMI11546-m1	9	8	3	2	5.5533	4.48113	0.942489	0.482966	0.712728	5.01721	down	-2.81546	0.0466305	0.502981	yes	NA	NA	NA	Elongation factor Ts, mitochondrial [Zootermopsis nevadensis]	NA	Elongation factor Ts, mitochondrial OS=Aedes aegypti GN=AAEL000331 PE=3 SV=1
LOCMI15518-m1	624	860	265	166	27.9912	35.0207	6.05244	2.91423	4.48333	31.506	down	-2.81298	0.0477015	0.505342	yes	NA	NA	NA	cirhin-like protein [Lasius niger]	PREDICTED: Colius striatus c-Maf inducing protein (CMIP), mRNA	NA
LOCMI10607-m1	42	42.5	11	15	11.8255	10.8629	1.57692	1.65287	1.61489	11.3442	down	-2.81244	0.0304784	0.449553	yes	peroxisome assembly factor 2	GO:0005524(ATP binding)	ko04146(Peroxisome)	PREDICTED: glucose dehydrogenase [FAD, quinone]-like [Rhagoletis zephyria]	Drosophila melanogaster, chromosome X, region 12F-13A, BAC clone BACR30H22, complete sequence	Glucose dehydrogenase [FAD, quinone] OS=Drosophila pseudoobscura pseudoobscura GN=Gld PE=3 SV=4
LOCMI15892-m1	391	376	131	96	323.977	282.823	55.2658	31.1306	43.1982	303.4	down	-2.81218	0.0166912	0.43082	yes	AGAP000849-PA	GO:0003954(NADH dehydrogenase activity);GO:0005747(mitochondrial respiratory chain complex I);GO:0006120(mitochondrial electron transport, NADH to ubiquinone);GO:0019233(sensory perception of pain)	ko00190(Oxidative phosphorylation)	hypothetical protein DAPPUDRAFT_301818 [Daphnia pulex]	Meleagris gallopavo KRAS proto-oncogene, GTPase (KRAS), mRNA	Ras-like protein (Fragment) OS=Artemia salina PE=3 SV=1
LOCMI10169-m1	144	160	52	38	39.9625	40.3087	7.34751	4.12717	5.73734	40.1356	down	-2.80643	0.0280356	0.449553	yes	39S ribosomal protein L9	GO:0005739(mitochondrion);GO:0006412(translation)	ko03010(Ribosome)	PREDICTED: protein translation factor SUI1 homolog [Microplitis demolitor]	Anopheles gambiae G3 translation initiation factor homolog mRNA, complete cds	Protein translation factor SUI1 homolog OS=Anopheles gambiae GN=AGAP006459 PE=3 SV=1
LOCMI07792-m1	229	244	82	58	65.7537	63.601	11.988	6.51765	9.25281	64.6773	down	-2.8053	0.0151188	0.429761	yes	NA	NA	NA	NA	PREDICTED: Crassostrea gigas calcium-transporting ATPase sarcoplasmic/endoplasmic reticulum type-like (LOC105327139), mRNA	NA
LOCMI15863-m1	507	570	181	140	174.003	177.588	31.6282	18.8042	25.2162	175.796	down	-2.80147	0.0179919	0.437065	yes	AAEL001865-PA	GO:0003954(NADH dehydrogenase activity);GO:0005739(mitochondrion);GO:0005747(mitochondrial respiratory chain complex I);GO:0006120(mitochondrial electron transport, NADH to ubiquinone);GO:0008137(NADH dehydrogenase (ubiquinone) activity);GO:0022008(neurogenesis)	ko00190(Oxidative phosphorylation)	glutathione S-transferase sigma 1 [Locusta migratoria]	Blattella germanica allergen Bla g 5 mRNA, partial cds	Glutathione S-transferase OS=Blattella germanica PE=1 SV=3
LOCMI15338-m1	211	266	57	92	48.5644	55.5785	6.6797	8.28709	7.4834	52.0714	down	-2.79873	0.0403076	0.481671	yes	NA	NA	NA	ATPase ASNA1-like protein [Zootermopsis nevadensis]	Locusta migratoria mitochondrial voltage-dependent anion channel (VDAC) mRNA, complete cds; nuclear gene for mitochondrial product	ATPase ASNA1 homolog OS=Culex quinquefasciatus GN=CPIJ005690 PE=3 SV=1
LOCMI17093-m1	324	330	111	85	15.2412	14.0921	2.65854	1.56484	2.11169	14.6666	down	-2.79607	0.00400843	0.377717	yes	ATP-dependent RNA helicase DHX8-like	GO:0000398(mRNA splicing, via spliceosome);GO:0004004(ATP-dependent RNA helicase activity);GO:0005681(spliceosomal complex);GO:0005737(cytoplasm);GO:0044822(poly(A) RNA binding)	ko03040(Spliceosome)	PREDICTED: eukaryotic translation initiation factor 2-alpha kinase [Halyomorpha halys]	PREDICTED: Agrilus planipennis activin receptor type-1 (LOC108738588), transcript variant X3, mRNA	Eukaryotic translation initiation factor 2-alpha kinase 3 OS=Rattus norvegicus GN=Eif2ak3 PE=1 SV=1
LOCMI10218-m1	1125	1277	375	353	160.717	165.611	27.2765	19.7362	23.5063	163.164	down	-2.7952	0.00231487	0.377717	yes	selenide, water dikinase	GO:0004756(selenide, water dikinase activity);GO:0005524(ATP binding);GO:0006541(glutamine metabolic process);GO:0007005(mitochondrion organization);GO:0007444(imaginal disc development);GO:0008283(cell proliferation);GO:0008284(positive regulation of cell proliferation);GO:0010906(regulation of glucose metabolic process);GO:0016260(selenocysteine biosynthetic process);GO:0022008(neurogenesis);GO…	ko00450(Selenocompound metabolism)	26S proteasome non-ATPase regulatory subunit 11 [Zootermopsis nevadensis]	Drosophila melanogaster 26S proteasome regulatory complex subunit p42B mRNA, complete cds	26S proteasome non-ATPase regulatory subunit 11 OS=Drosophila melanogaster GN=Rpn6 PE=1 SV=1
LOCMI04311-m1	851	880	249	285	91.4054	85.8053	13.6172	11.9802	12.7987	88.6054	down	-2.79139	0.0146912	0.429761	yes	U3 small nucleolar RNA-associated protein 18 homolog	GO:0000462(maturation of SSU-rRNA from tricistronic rRNA transcript (SSU-rRNA, 5.8S rRNA, LSU-rRNA));GO:0032040(small-subunit processome);GO:0034388(Pwp2p-containing subcomplex of 90S preribosome)	ko03008(Ribosome biogenesis in eukaryotes)	hypothetical protein L798_00601 [Zootermopsis nevadensis]	NA	NA
LOCMI13566-m1	464	534	167	133	70.8224	73.9917	12.9782	7.94479	10.4615	72.407	down	-2.79104	0.00495192	0.377717	yes	NA	NA	NA	DGCR14-like protein [Zootermopsis nevadensis]	Locusta migratoria ionotropic receptor 6 (IR6) mRNA, complete cds	Protein DGCR14 homolog OS=Drosophila melanogaster GN=Es2 PE=1 SV=2
LOCMI08573-m1	155.048	188	58	45	38.7626	42.6673	7.38283	4.4029	5.89287	40.715	down	-2.78852	0.00642903	0.384967	yes	NA	NA	NA	NA	PREDICTED: Athalia rosae protein patched-like (LOC105688976), mRNA	NA
LOCMI08480-m1	1917	2521.5	830	477	56.498	67.462	12.4548	5.50184	8.97831	61.98	down	-2.78729	0.0234244	0.449553	yes	NA	NA	NA	hypothetical protein g.9111, partial [Homalodisca liturata]	NA	Enteropeptidase OS=Sus scrofa GN=TMPRSS15 PE=1 SV=1
LOCMI15120-m1	411	407	146	99	66.0345	59.3626	11.9434	6.22505	9.08423	62.6985	down	-2.78699	0.00724131	0.388776	yes	NA	NA	NA	Tuftelin-interacting protein 11 [Zootermopsis nevadensis]	PREDICTED: Apis mellifera anaphase-promoting complex subunit 7 (LOC412712), transcript variant X1, mRNA	Tuftelin-interacting protein 11 OS=Xenopus laevis GN=tfip11 PE=2 SV=1
LOCMI06753-m1	12	15	5	3	8.09317	9.18371	1.71694	0.79184	1.25439	8.63844	down	-2.78379	0.0101007	0.394323	yes	NA	NA	NA	NA	Latrodectus hesperus clone 46B18 major ampullate spidroin 2 (MaSp2) gene, complete cds	NA
LOCMI12161-m1	30	36	11	9	8.61402	9.38375	1.60814	1.01136	1.30975	8.99889	down	-2.78045	0.00511524	0.377717	yes	NA	NA	NA	pro-phenoloxidase 1 [Locusta migratoria]	Apis mellifera phenoloxidase subunit A3 (PPO), mRNA	Phenoloxidase 2 OS=Drosophila melanogaster GN=PPO2 PE=1 SV=1
LOCMI05821-m1	711	718	218	224	217.046	198.974	33.8833	26.7614	30.3224	208.01	down	-2.7782	0.0156923	0.429761	yes	NA	NA	NA	hypothetical protein g.39095 [Graphocephala atropunctata]	Blattella germanica mRNA for Suppressor of hairless (Su(H) gene)	Serine/threonine-protein phosphatase 2A 56 kDa regulatory subunit delta isoform OS=Homo sapiens GN=PPP2R5D PE=1 SV=1
LOCMI13726-m1	868	974	315	243	105.104	107.065	19.4204	11.5156	15.468	106.085	down	-2.77786	0.0201056	0.444029	yes	NA	GO:0005575(cellular_component);GO:0008785(alkyl hydroperoxide reductase activity);GO:0016491(oxidoreductase activity);GO:0055114(oxidation-reduction process)	NA	NA	PREDICTED: Papilio xuthus diphthine--ammonia ligase (LOC106113825), mRNA	NA
LOCMI02419-m1	438	463	181	85	102.437	98.3003	21.5531	7.78004	14.6666	100.369	down	-2.77471	0.0357283	0.468067	yes	proteasome subunit alpha type-3	GO:0000502(proteasome complex);GO:0004175(endopeptidase activity);GO:0004298(threonine-type endopeptidase activity);GO:0005634(nucleus);GO:0005737(cytoplasm);GO:0005839(proteasome core complex);GO:0006508(proteolysis);GO:0006511(ubiquitin-dependent protein catabolic process);GO:0008233(peptidase activity);GO:0016787(hydrolase activity);GO:0019773(proteasome core complex, alpha-subunit complex);GO…	ko03050(Proteasome)	Dolichyl-diphosphooligosaccharide--protein glycosyltransferase subunit STT3A [Zootermopsis nevadensis]	Anopheles gambiae str. PEST AGAP003783-PB (AgaP_AGAP003783) mRNA, complete cds	Dolichyl-diphosphooligosaccharide--protein glycosyltransferase subunit STT3A OS=Bos taurus GN=STT3A PE=2 SV=1
LOCMI13882-m1	638	768	238	189	171.318	187.212	32.5391	19.862	26.2006	179.265	down	-2.77442	0.00533037	0.377717	yes	RAB14, member RAS oncogene family	GO:0005769(early endosome);GO:0005794(Golgi apparatus);GO:0006895(Golgi to endosome transport);GO:0045335(phagocytic vesicle);GO:0090387(phagolysosome assembly involved in apoptotic cell clearance)	ko04152(AMPK signaling pathway)	26S proteasome non-ATPase regulatory subunit, putative [Pediculus humanus corporis]	Danio rerio proteasome (prosome, macropain) 26S subunit, non-ATPase, 1, mRNA (cDNA clone MGC:55818 IMAGE:3817832), complete cds	26S proteasome non-ATPase regulatory subunit 1 OS=Drosophila melanogaster GN=Rpn2 PE=1 SV=1
LOCMI08820-m1	425	430	155	103	71.6583	65.8166	13.3063	6.79663	10.0514	68.7375	down	-2.77369	0.00576058	0.377717	yes	NA	GO:0005875(microtubule associated complex)	NA	PREDICTED: IWS1-like protein [Dufourea novaeangliae]	Drosophila busckii chromosome X sequence	Protein IWS1 homolog OS=Homo sapiens GN=IWS1 PE=1 SV=2
LOCMI07728-m1	15.0833	15.5	3	7	1.63523	1.52547	0.165596	0.297002	0.231299	1.58035	down	-2.77241	0.00455981	0.377717	yes	NA	NA	NA	Teneurin-3 [Zootermopsis nevadensis]	D.melanogaster ten(m) mRNA for tenascin-like protein	Teneurin-m OS=Drosophila melanogaster GN=Ten-m PE=1 SV=2
LOCMI14425-m1	76.5841	90.7599	27.9107	23.1591	22.0993	23.7752	4.1007	2.61542	3.35806	22.9372	down	-2.77199	0.00346624	0.377717	yes	NA	NA	NA	Centrin-1, partial [Pelecanus crispus]	Gallus gallus finished cDNA, clone ChEST69d7	Centrin-1 OS=Homo sapiens GN=CETN1 PE=1 SV=1
LOCMI03044-m1	61	58	25	10	16.3045	14.0732	3.40223	1.04606	2.22414	15.1888	down	-2.77169	0.0154349	0.429761	yes	NA	NA	NA	hypothetical protein g.29309 [Homalodisca liturata]	PREDICTED: Diachasma alloeum uncharacterized LOC107043579 (LOC107043579), mRNA	Uncharacterized protein KIAA0232 OS=Mus musculus GN=Kiaa0232 PE=1 SV=2
LOCMI16547-m1	788.259	1023.8	329.1	214.6	57.3649	67.6367	12.1942	6.11205	9.15311	62.5008	down	-2.77154	0.0225775	0.449553	yes	Circadian locomoter output cycles protein kaput	GO:0000077(DNA damage checkpoint);GO:0000978(RNA polymerase II core promoter proximal region sequence-specific DNA binding);GO:0000982(transcription factor activity, RNA polymerase II core promoter proximal region sequence-specific binding);GO:0001046(core promoter sequence-specific DNA binding);GO:0001047(core promoter binding);GO:0001190(transcriptional activator activity, RNA polymerase II tra…	ko04711(Circadian rhythm - fly)	Group XIIA secretory phospholipase A2 [Zootermopsis nevadensis]	PREDICTED: Nasonia vitripennis proton-coupled amino acid transporter 4 (LOC100120084), transcript variant X1, mRNA	Group XIIA secretory phospholipase A2 OS=Mus musculus GN=Pla2g12a PE=1 SV=2
LOCMI08137-m1	3059	3267	1200	693.5	67.5649	65.5058	13.4949	5.99469	9.74479	66.5353	down	-2.77142	0.0301784	0.449553	yes	NA	GO:0004842(ubiquitin-protein transferase activity);GO:0005634(nucleus);GO:0005737(cytoplasm);GO:0016567(protein ubiquitination);GO:0016740(transferase activity);GO:0016874(ligase activity);GO:0042787(protein ubiquitination involved in ubiquitin-dependent protein catabolic process);GO:0046872(metal ion binding);GO:0061630(ubiquitin protein ligase activity)	NA	3-oxo-5-alpha-steroid 4-dehydrogenase 3 [Zootermopsis nevadensis]	PREDICTED: Apis dorsata ankyrin repeat and KH domain-containing protein mask-like (LOC102672143), mRNA	Polyprenol reductase 2 OS=Arabidopsis thaliana GN=At2g16530 PE=1 SV=2
LOCMI15356-m1	1518	1540	482	464.5	84.6593	77.9673	13.6866	10.1383	11.9125	81.3133	down	-2.77102	0.00910932	0.394323	yes	eukaryotic translation initiation factor 5B	GO:0003924(GTPase activity);GO:0005622(intracellular);GO:0006412(translation)	ko03013(RNA transport)	Naked cuticle-like protein [Zootermopsis nevadensis]	PREDICTED: Microplitis demolitor 7 transmembrane receptor (rhodopsin family) domain-containing protein (LOC103580789), mRNA	NA
LOCMI13475-m1	163.386	197.017	57.125	54.2817	27.7093	30.3321	4.93268	3.60282	4.26775	29.0207	down	-2.76554	0.0113538	0.399083	yes	NA	GO:0004177(aminopeptidase activity);GO:0006508(proteolysis);GO:0008235(metalloexopeptidase activity)	NA	hypothetical protein g.12268 [Clastoptera arizonana]	Anopheles gambiae str. PEST AGAP009058-PA (AgaP_AGAP009058) mRNA, complete cds	Exocyst complex component 3 OS=Drosophila melanogaster GN=Sec6 PE=2 SV=2
LOCMI01900-m1	460.5	530.5	148.5	161	134.896	141.074	22.1485	18.4576	20.303	137.985	down	-2.76474	0.00270237	0.377717	yes	NA	GO:0003674(molecular_function);GO:0005575(cellular_component);GO:0008150(biological_process)	NA	hypothetical protein L798_12590 [Zootermopsis nevadensis]	Drosophila busckii chromosome 2L sequence	Focadhesin OS=Mus musculus GN=Focad PE=1 SV=1
LOCMI06122-m1	110.5	114	31.5	39.5	64.7386	60.631	9.39633	9.05684	9.22658	62.6848	down	-2.76425	0.023525	0.449553	yes	NA	GO:0031966(mitochondrial membrane)	NA	hypothetical protein g.14446 [Homalodisca liturata]	Xenopus tropicalis cysteine dioxygenase type 1 (cdo1), mRNA	Cysteine dioxygenase type 1 OS=Danio rerio GN=cdo1 PE=2 SV=1
LOCMI06123-m1	110.5	114	31.5	39.5	64.7386	60.631	9.39633	9.05684	9.22658	62.6848	down	-2.76425	0.023525	0.449553	yes	NA	GO:0031966(mitochondrial membrane)	NA	PREDICTED: eukaryotic translation initiation factor 3 subunit B [Octodon degus]	Xenopus tropicalis eukaryotic translation initiation factor 3 subunit B (eif3b), mRNA	Eukaryotic translation initiation factor 3 subunit B OS=Bombyx mori GN=eIF3-S9 PE=2 SV=1
LOCMI05726-m1	207.5	212	58	75	35.6072	33.0251	5.0675	5.03685	5.05218	34.3162	down	-2.76391	0.028046	0.449553	yes	NA	NA	NA	putative CAAX prenyl protease [Chorthippus parallelus]	PREDICTED: Neodiprion lecontei E3 ubiquitin-protein ligase MARCH6 (LOC107218183), mRNA	CAAX prenyl protease 1 homolog OS=Mus musculus GN=Zmpste24 PE=1 SV=2
LOCMI03045-m1	185	241.5	73.5	56.5	23.5829	27.9467	4.77044	2.81872	3.79458	25.7648	down	-2.76339	0.0329647	0.457807	yes	transcription initiation factor TFIID subunit 7	NA	ko03022(Basal transcription factors)	NA	PREDICTED: Fopius arisanus tuberin (LOC105268942), mRNA	NA
LOCMI12652-m1	44	40.5	18	7	7.20917	6.02389	1.50159	0.448858	0.975226	6.61653	down	-2.76227	0.0198981	0.444029	yes	cAMP-dependent protein kinase 1	GO:0004674(protein serine/threonine kinase activity);GO:0004691(cAMP-dependent protein kinase activity);GO:0005515(protein binding);GO:0005524(ATP binding);GO:0005737(cytoplasm);GO:0005886(plasma membrane);GO:0005952(cAMP-dependent protein kinase complex);GO:0006468(protein phosphorylation);GO:0007228(positive regulation of hh target transcription factor activity);GO:0007314(oocyte anterior/poste…	ko04310(Wnt signaling pathway);ko04340(Hedgehog signaling pathway);ko04213(Longevity regulating pathway - multiple species)	PREDICTED: LOW QUALITY PROTEIN: uncharacterized protein LOC107438645 [Parasteatoda tepidariorum]	Locusta migratoria delta glutathione S-transferase (GSTd3) mRNA, complete cds	NA
LOCMI11790-m1	422.5	370.5	147.5	94	78.5431	62.5258	13.9611	6.83893	10.4	70.5344	down	-2.76174	0.0494259	0.510919	yes	NA	GO:0004177(aminopeptidase activity)	NA	hypothetical protein L798_01778 [Zootermopsis nevadensis]	Homo sapiens mRNA for RNA helicase-related protein, complete cds	ATP-dependent RNA helicase DDX42 OS=Homo sapiens GN=DDX42 PE=1 SV=1
LOCMI06454-m1	115.5	145	57	19	30.7299	35.0217	7.72149	1.97839	4.84994	32.8758	down	-2.76099	0.0198181	0.444029	yes	NA	NA	NA	Protein BAT5 [Zootermopsis nevadensis]	Xenopus tropicalis finished cDNA, clone TGas021n06	Protein ABHD16A OS=Pongo abelii GN=ABHD16A PE=2 SV=1
LOCMI01638-m1	9	12	5	1	3.41183	4.12967	0.965076	0.148362	0.556719	3.77075	down	-2.75983	0.0285045	0.449553	yes	NA	NA	NA	NA	NA	NA
LOCMI03882-m1	1020.5	944.5	375.5	220	151.77	127.515	28.4334	12.8048	20.6191	139.642	down	-2.75969	0.022449	0.449553	yes	NA	GO:0004177(aminopeptidase activity)	NA	hypothetical protein TcasGA2_TC030714 [Tribolium castaneum]	NA	NA
LOCMI09368-m1	83	106	42	13	2.69546	3.125	0.694466	0.165225	0.429845	2.91023	down	-2.75924	0.0205286	0.444391	yes	NA	NA	NA	TATA box binding protein (TBP)-associated factor [Coptotermes formosanus]	Oryctolagus sp. unknown protein mRNA, complete cds	Adenylate kinase isoenzyme 6 OS=Bos taurus GN=AK6 PE=2 SV=1
LOCMI13671-m1	2162	2072	783	508	132.137	114.961	24.3657	12.151	18.2583	123.549	down	-2.75846	0.0137289	0.427243	yes	26S proteasome non-ATPase regulatory subunit	GO:0004175(endopeptidase activity);GO:0005634(nucleus);GO:0008540(proteasome regulatory particle, base subcomplex);GO:0034515(proteasome storage granule);GO:0043161(proteasome-mediated ubiquitin-dependent protein catabolic process)	ko03050(Proteasome)	Neuronal membrane glycoprotein M6-b, partial [Zootermopsis nevadensis]	Anopheles gambiae str. PEST AGAP012018-PA (AgaP_AGAP012018) mRNA, complete cds	Proteolipid protein DM alpha OS=Squalus acanthias PE=2 SV=1
LOCMI09460-m1	980	1187	327.5	351	171.208	188.251	29.131	23.9985	26.5648	179.73	down	-2.75824	0.0231558	0.449553	yes	eukaryotic translation initiation factor 3 subunit H	GO:0003743(translation initiation factor activity);GO:0005829(cytosol);GO:0005852(eukaryotic translation initiation factor 3 complex);GO:0006413(translational initiation);GO:0022008(neurogenesis);GO:0045747(positive regulation of Notch signaling pathway)	ko03013(RNA transport)	FAS-associated factor 2 [Zootermopsis nevadensis]	Melanoplus sanguinipes clone MS0023 aldo-keto reductase mRNA, complete cds	FAS-associated factor 2 OS=Homo sapiens GN=FAF2 PE=1 SV=2
LOCMI09472-m1	1420	1825	530	473	158.693	185.149	30.1572	20.6875	25.4224	171.921	down	-2.75757	0.0360293	0.468825	yes	suppressors of cytokine signaling-5	NA	ko04630(Jak-STAT signaling pathway)	NA	Diphyllobothrium latum genome assembly D_latum_Geneva ,scaffold DILT_scaffold0001102	NA
LOCMI13562-m1	57.25	71	30	7	24.9666	28.1081	6.6612	1.19471	3.92795	26.5374	down	-2.75618	0.0334775	0.458638	yes	NA	NA	NA	Tumor protein D54 [Zootermopsis nevadensis]	NA	Tumor protein D52 OS=Mus musculus GN=Tpd52 PE=1 SV=2
LOCMI08399-m1	168.129	172.308	55.4516	50.62	24.8134	23.0854	4.16682	2.92378	3.5453	23.9494	down	-2.75601	0.00415996	0.377717	yes	NA	NA	NA	tRNA pseudouridine synthase 3 [Zootermopsis nevadensis]	PREDICTED: Trichogramma pretiosum interferon-related developmental regulator 1 (LOC106659345), mRNA	tRNA pseudouridine(38/39) synthase OS=Mus musculus GN=Pus3 PE=1 SV=2
LOCMI08878-m1	231	220	77	63	44.5125	38.4841	7.55452	4.75104	6.15278	41.4983	down	-2.75374	0.0255327	0.449553	yes	peroxisomal membrane protein PMP34	GO:0003735(structural constituent of ribosome);GO:0006412(translation)	ko04146(Peroxisome)	PREDICTED: 39S ribosomal protein L16, mitochondrial [Tribolium castaneum]	PREDICTED: Megachile rotundata DDB1- and CUL4-associated factor 5 (LOC100879947), transcript variant X3, mRNA	39S ribosomal protein L16, mitochondrial OS=Mus musculus GN=Mrpl16 PE=1 SV=1
LOCMI13219-m1	121	129	34	46	65.59	63.4792	9.38378	9.75863	9.57121	64.5346	down	-2.7533	0.00981812	0.394323	yes	NA	GO:0001751(compound eye photoreceptor cell differentiation);GO:0003674(molecular_function);GO:0005737(cytoplasm);GO:0005886(plasma membrane);GO:0007165(signal transduction);GO:0007173(epidermal growth factor receptor signaling pathway);GO:0042675(compound eye cone cell differentiation);GO:0046579(positive regulation of Ras protein signal transduction);GO:0070374(positive regulation of ERK1 and ER…	NA	hypothetical protein g.10456 [Graphocephala atropunctata]	PREDICTED: Polistes canadensis uncharacterized LOC106787531 (LOC106787531), mRNA	RNA polymerase II-associated protein 3 OS=Homo sapiens GN=RPAP3 PE=1 SV=2
LOCMI01749-m1	70	84	28	19	25.5351	27.8168	5.20048	2.71251	3.9565	26.6759	down	-2.75324	0.00563523	0.377717	yes	NA	NA	NA	NA	Anopheles gambiae str. PEST AGAP007138-PA (AgaP_AGAP007138) mRNA, complete cds	NA
LOCMI15623-m1	107.5	93.3333	14	54.6667	10.9388	8.62159	0.725331	2.17702	1.45118	9.78019	down	-2.75264	0.0385947	0.477012	yes	NA	NA	NA	hypothetical protein L798_11004 [Zootermopsis nevadensis]	PREDICTED: Halyomorpha halys frequenin-1-like (LOC106686751), mRNA	NA
LOCMI11219-m1	15	16	4	6	12.7944	12.389	1.73714	2.00289	1.87001	12.5917	down	-2.75135	0.00122299	0.377717	yes	NA	NA	NA	PREDICTED: prostaglandin E synthase 3 [Cephus cinctus]	PREDICTED: Halyomorpha halys probable methyltransferase TARBP1 (LOC106677160), transcript variant X2, mRNA	NA
LOCMI04541-m1	5236	5187	1823	1404	998.992	898.396	177.091	104.835	140.963	948.694	down	-2.75063	0.00836659	0.390594	yes	14-3-3 protein zeta	GO:0001751(compound eye photoreceptor cell differentiation);GO:0005515(protein binding);GO:0005634(nucleus);GO:0005737(cytoplasm);GO:0005875(microtubule associated complex);GO:0005886(plasma membrane);GO:0006457(protein folding);GO:0006588(activation of tryptophan 5-monooxygenase activity);GO:0007059(chromosome segregation);GO:0007265(Ras protein signal transduction);GO:0007294(germarium-derived …	ko04391(Hippo signaling pathway -fly)	Sorting nexin-17 [Zootermopsis nevadensis]	PREDICTED: Harpegnathos saltator probable phospholipid hydroperoxide glutathione peroxidase (LOC105191068), transcript variant X2, mRNA	NA
LOCMI10804-m1	410	458	126	150	37.0412	37.5626	5.79587	5.3036	5.54973	37.3019	down	-2.74876	0.000130744	0.377717	yes	tyrosine--tRNA ligase	GO:0000049(tRNA binding);GO:0004831(tyrosine-tRNA ligase activity);GO:0005524(ATP binding);GO:0005615(extracellular space);GO:0005737(cytoplasm);GO:0006437(tyrosyl-tRNA aminoacylation);GO:0010758(regulation of macrophage chemotaxis);GO:0042056(chemoattractant activity)	ko00970(Aminoacyl-tRNA biosynthesis)	PREDICTED: peroxisome assembly factor 2 [Anoplophora glabripennis]	Rattus norvegicus peroxisomal biogenesis factor 6 (Pex6), mRNA	Peroxisome assembly factor 2 OS=Mus musculus GN=Pex6 PE=1 SV=1
LOCMI16072-m1	401	507	144	141	120.51	138.317	22.0337	16.5835	19.3086	129.414	down	-2.74467	0.0355382	0.467889	yes	NADH dehydrogenase (ubiquinone) Fe-S protein 4	GO:0005747(mitochondrial respiratory chain complex I);GO:0008137(NADH dehydrogenase (ubiquinone) activity);GO:0022900(electron transport chain);GO:0032981(mitochondrial respiratory chain complex I assembly)	ko00190(Oxidative phosphorylation)	AGAP001138-PA [Anopheles gambiae str. PEST]	Riptortus pedestris mRNA for yippee interacting protein, complete cds, sequence id: Rped-0328	ATP synthase subunit b, mitochondrial OS=Drosophila melanogaster GN=ATPsynB PE=2 SV=2
LOCMI14589-m1	87.5	109	39.6667	19.5	6.77583	7.66249	1.56396	0.590973	1.07747	7.21916	down	-2.74419	0.0116028	0.402612	yes	NA	NA	NA	hypothetical protein L798_05441 [Zootermopsis nevadensis]	Melanoplus sanguinipes clone MS0014 annexin isoform a-like protein mRNA, partial cds	UPF0505 protein C16orf62 homolog OS=Danio rerio GN=zgc:163107 PE=2 SV=1
LOCMI05655-m1	813	1052	302	282	104.325	122.547	19.7311	14.162	16.9466	113.436	down	-2.74281	0.0426969	0.49002	yes	zinc metallopeptidase STE24	GO:0004222(metalloendopeptidase activity);GO:0006508(proteolysis);GO:0008233(peptidase activity);GO:0016020(membrane);GO:0016021(integral component of membrane);GO:0071586(CAAX-box protein processing)	ko00900(Terpenoid backbone biosynthesis)	NA	PREDICTED: Trichogramma pretiosum zinc finger protein 624-like (LOC106658237), mRNA	NA
LOCMI07525-m1	964	1145	356	302	77.228	83.2707	14.5209	9.46854	11.9947	80.2493	down	-2.74209	0.00379045	0.377717	yes	NA	NA	NA	PREDICTED: far upstream element-binding protein 1 isoform X2 [Tribolium castaneum]	PREDICTED: Neodiprion lecontei U6 snRNA-associated Sm-like protein LSm2 (LOC107216465), mRNA	Far upstream element-binding protein 2 OS=Mus musculus GN=Khsrp PE=1 SV=2
LOCMI16778-m1	1467	1577	420	561	159.34	155.495	23.2269	23.8471	23.537	157.417	down	-2.74159	0.00751296	0.389172	yes	ATP-dependent RNA helicase dbp2-like	GO:0004004(ATP-dependent RNA helicase activity);GO:0010501(RNA secondary structure unwinding);GO:0045893(positive regulation of transcription, DNA-templated)	ko03040(Spliceosome)	hypothetical protein g.31930 [Graphocephala atropunctata]	Homo sapiens mRNA; cDNA DKFZp686F0213 (from clone DKFZp686F0213)	Cullin-2 OS=Mus musculus GN=Cul2 PE=1 SV=2
LOCMI09995-m1	337	362	134	80	41.588	40.5542	8.41957	3.86373	6.14165	41.0711	down	-2.74143	0.0329449	0.457807	yes	NA	NA	NA	Nucleobindin-1 [Zootermopsis nevadensis]	Spodoptera frugiperda CALNUC mRNA, complete cds	Nucleobindin-2 OS=Mus musculus GN=Nucb2 PE=1 SV=2
LOCMI07667-m1	81	110	37	21	8.19911	10.108	1.90691	0.831916	1.36941	9.15353	down	-2.74077	0.0349438	0.467433	yes	NA	NA	NA	Ganglioside-induced differentiation-associated protein 1 [Zootermopsis nevadensis]	PREDICTED: Tribolium castaneum RING finger and transmembrane domain-containing protein 2 (LOC657091), mRNA	Ganglioside-induced differentiation-associated protein 1 OS=Bos taurus GN=GDAP1 PE=2 SV=1
LOCMI11544-m1	164	171	60	44	17.7136	16.7667	3.29959	1.85991	2.57975	17.2401	down	-2.74047	0.00629445	0.384594	yes	NEDD8 activating enzyme E1 subunit 1	GO:0005634(nucleus);GO:0005829(cytosol);GO:0019781(NEDD8 activating enzyme activity);GO:0045116(protein neddylation)	ko05010(Alzheimer's disease)	Chitinase domain-containing protein 1 [Zootermopsis nevadensis]	Gallus gallus finished cDNA, clone ChEST709a22	Chitinase domain-containing protein 1 OS=Xenopus laevis GN=chid1 PE=2 SV=1
LOCMI11971-m1	13	11	6	1	2.65498	2.03939	0.623901	0.0799275	0.351914	2.34718	down	-2.73763	0.0410653	0.484072	yes	NA	GO:0003674(molecular_function);GO:0005575(cellular_component);GO:0008150(biological_process)	NA	zinc finger protein, putative [Ixodes scapularis]	PREDICTED: Agrilus planipennis complement component 1 Q subcomponent-binding protein, mitochondrial (LOC108743537), mRNA	Zinc finger protein 235 OS=Homo sapiens GN=ZNF235 PE=2 SV=3
LOCMI08255-m1	358	421	124	123	103.305	110.284	18.2183	13.8907	16.0545	106.795	down	-2.73379	0.00465922	0.377717	yes	NA	NA	NA	hypothetical protein RP20_CCG015097 [Aedes albopictus]	Drosophila melanogaster strawberry notch (sno) mRNA, complete cds	Protein strawberry notch OS=Drosophila melanogaster GN=sno PE=1 SV=2
LOCMI05765-m1	25	24	10	5	11.5082	10.0292	2.34376	0.90077	1.62226	10.7687	down	-2.73076	0.0125434	0.420379	yes	NA	NA	NA	NA	PREDICTED: Neodiprion lecontei F-box/LRR-repeat protein 20 (LOC107222968), transcript variant X1, mRNA	NA
LOCMI09748-m1	173.523	189.731	61.4762	53.2579	21.9749	21.8121	3.96392	2.63957	3.30174	21.8935	down	-2.7292	0.0207784	0.444391	yes	NA	NA	NA	hypothetical protein L798_07656 [Zootermopsis nevadensis]	Gallus gallus finished cDNA, clone ChEST949c3	ER membrane protein complex subunit 3 OS=Danio rerio GN=emc3 PE=2 SV=1
LOCMI12993-m1	523	546	230	94	150.918	143.028	33.7921	10.6156	22.2039	146.973	down	-2.72667	0.0388296	0.479077	yes	NA	GO:0005643(nuclear pore);GO:0005783(endoplasmic reticulum);GO:0017056(structural constituent of nuclear pore);GO:0034613(cellular protein localization);GO:0051292(nuclear pore complex assembly);GO:0071786(endoplasmic reticulum tubular network organization)	NA	Vesicle transport protein USE1 [Zootermopsis nevadensis]	Eyprepocnemis plorans plorans isolate RTE-1_EP non-LTR retrotransposon RTE endonuclease-reverse transcriptase gene, complete cds	Vesicle transport protein USE1 OS=Mus musculus GN=Use1 PE=1 SV=1
LOCMI00875-m1	17.0932	16.287	7.13138	3.0474	11.8027	10.2091	2.50713	0.823503	1.66532	11.0059	down	-2.72441	0.015185	0.429761	yes	NA	NA	NA	PREDICTED: NAD kinase-like isoform X4 [Bemisia tabaci]	NA	NA
LOCMI12912-m1	462	503	171	133	27.0399	26.7251	5.09572	3.04644	4.07108	26.8825	down	-2.72318	0.0252351	0.449553	yes	NA	NA	NA	PREDICTED: ATP-dependent RNA helicase ddx24 [Anoplophora glabripennis]	Locusta migratoria odorant receptor 117 mRNA, partial cds	ATP-dependent RNA helicase DDX24 OS=Mus musculus GN=Ddx24 PE=1 SV=2
LOCMI01873-m1	675	638	213	209	152.933	131.222	24.571	18.5319	21.5515	142.077	down	-2.72082	0.0427366	0.49003	yes	proteasome subunit alpha type	GO:0001530(lipopolysaccharide binding);GO:0002376(immune system process);GO:0002862(negative regulation of inflammatory response to antigenic stimulus);GO:0004298(threonine-type endopeptidase activity);GO:0005634(nucleus);GO:0005737(cytoplasm);GO:0005839(proteasome core complex);GO:0006511(ubiquitin-dependent protein catabolic process);GO:0019773(proteasome core complex, alpha-subunit complex)	ko03050(Proteasome)	PREDICTED: titin-like [Aedes albopictus]	PREDICTED: Bombus terrestris DNA-directed RNA polymerase III subunit RPC1 (LOC100647891), mRNA	NA
LOCMI15925-m1	2789	2630	874	870	518.478	443.84	82.7256	63.2964	73.011	481.159	down	-2.72033	0.0449965	0.499729	yes	AGAP001138-PA	GO:0000276(mitochondrial proton-transporting ATP synthase complex, coupling factor F(o));GO:0015986(ATP synthesis coupled proton transport);GO:0046933(proton-transporting ATP synthase activity, rotational mechanism)	ko00190(Oxidative phosphorylation)	PREDICTED: NADH dehydrogenase [ubiquinone] 1 alpha subcomplex subunit 2 [Bemisia tabaci]	Ixodes scapularis calmodulin, putative, mRNA	NADH dehydrogenase [ubiquinone] 1 alpha subcomplex subunit 2 OS=Macaca fascicularis GN=NDUFA2 PE=3 SV=3
LOCMI00466-m1	337	450	158.5	83.5	104.526	126.706	25.0306	10.1358	17.5832	115.616	down	-2.71707	0.0257158	0.449553	yes	proteasome subunit beta type-1	GO:0000502(proteasome complex);GO:0004175(endopeptidase activity);GO:0004298(threonine-type endopeptidase activity);GO:0005839(proteasome core complex);GO:0043161(proteasome-mediated ubiquitin-dependent protein catabolic process)	ko03050(Proteasome)	PREDICTED: proteasome subunit beta type-1 [Neodiprion lecontei]	Drosophila ananassae uncharacterized protein (Dana\GF17537), partial mRNA	Proteasome subunit beta type-1 OS=Drosophila melanogaster GN=Prosbeta6 PE=2 SV=2
LOCMI05118-m1	3.98121	3.51152	1.67552	0.606137	2.33247	1.86761	0.4998	0.138979	0.31939	2.10004	down	-2.71703	0.0301762	0.449553	yes	NA	NA	NA	PREDICTED: histidine protein methyltransferase 1 homolog isoform X1 [Athalia rosae]	PREDICTED: Parasteatoda tepidariorum spectrin beta chain-like (LOC107439108), mRNA	Histidine protein methyltransferase 1 homolog OS=Bos taurus GN=METTL18 PE=2 SV=1
LOCMI07829-m1	75	75	29	18	45.3133	41.1354	8.92092	4.25614	6.58853	43.2244	down	-2.71382	0.00754573	0.389172	yes	NA	NA	NA	disco-interacting protein, putative [Pediculus humanus corporis]	PREDICTED: Halyomorpha halys ATP-binding cassette sub-family F member 1 (LOC106684217), mRNA	Disco-interacting protein 2 OS=Drosophila melanogaster GN=DIP2 PE=1 SV=2
LOCMI05470-m1	1011.5	965.5	367	258	108.846	94.3168	20.1076	10.8654	15.4865	101.581	down	-2.71355	0.0166177	0.430664	yes	ubiquilin-1	NA	ko04141(Protein processing in endoplasmic reticulum)	ionotropic receptor 8, partial [Locusta migratoria]	Drosophila melanogaster chromosome 3R	Protein transport protein Sec23A OS=Gallus gallus GN=SEC23A PE=2 SV=1
LOCMI07010-m1	207	218	70	67	32.8039	31.3618	5.64807	4.15536	4.90171	32.0828	down	-2.71044	0.00146357	0.377717	yes	NA	GO:0016020(membrane);GO:0016021(integral component of membrane)	NA	Transportin-1 [Zootermopsis nevadensis]	Human transportin (TRN) mRNA, complete cds	Transportin-1 OS=Bos taurus GN=TNPO1 PE=1 SV=2
LOCMI11542-m1	594	802	247	195	80.4968	98.6634	17.0426	10.342	13.6923	89.5801	down	-2.70981	0.0499932	0.513551	yes	vacuolar protein sorting 4 homolog A	GO:0005634(nucleus);GO:0007033(vacuole organization);GO:0008568(microtubule-severing ATPase activity);GO:0031122(cytoplasmic microtubule organization)	ko04144(Endocytosis)	28S ribosomal protein S29, mitochondrial [Zootermopsis nevadensis]	Gryllus bimaculatus GbDlg1 mRNA for discs large 1, complete cds	28S ribosomal protein S29, mitochondrial OS=Bos taurus GN=DAP3 PE=1 SV=3
LOCMI15852-m1	203.5	226	72	66	100.882	101.706	18.1731	12.8048	15.489	101.294	down	-2.70924	0.0172866	0.433837	yes	cytochrome c oxidase subunit 5B	GO:0004129(cytochrome-c oxidase activity);GO:0005739(mitochondrion);GO:0005751(mitochondrial respiratory chain complex IV);GO:0005811(lipid particle);GO:0006123(mitochondrial electron transport, cytochrome c to oxygen)	ko00190(Oxidative phosphorylation)	carboxylesterase [Oxya chinensis]	Mus musculus 10 BAC RP24-116A15 (Roswell Park Cancer Institute (C57BL/6J Male) Mouse BAC Library) complete sequence	Esterase E4 OS=Myzus persicae PE=1 SV=1
LOCMI13095-m1	2	1.83333	0.333333	1	1.8413	1.53224	0.15625	0.360308	0.258279	1.68677	down	-2.70726	0.0242181	0.449553	yes	NA	NA	NA	PREDICTED: exportin-4-like [Lingula anatina]	Locusta migratoria dopamine receptor 2 mRNA, partial cds	Exportin-4 OS=Xenopus laevis GN=xpo4 PE=2 SV=1
LOCMI14079-m1	188	255	87	51	17.7304	21.8318	4.1776	1.88239	3.03	19.7811	down	-2.70674	0.0350888	0.467433	yes	NA	NA	NA	NA	Schistocerca gregaria ionotropic receptor 25a (IR25a) mRNA, partial cds	NA
LOCMI16037-m1	418	527	190	104	146.051	167.158	33.8009	14.2213	24.0111	156.605	down	-2.70535	0.0117897	0.404352	yes	NA	NA	NA	Carnitine O-palmitoyltransferase 1, liver isoform [Zootermopsis nevadensis]	Drosophila melanogaster mRNA for mitochondrial carnitine palmitoyltransferase I	Carnitine O-palmitoyltransferase 1, liver isoform OS=Rattus norvegicus GN=Cpt1a PE=1 SV=2
LOCMI02294-m1	108.55	125.934	46.9015	26.3008	17.2968	18.2166	3.80512	1.64014	2.72263	17.7567	down	-2.70529	0.0225993	0.449553	yes	NA	NA	NA	hypothetical protein g.23952 [Cuerna arida]	Strongyloides ratti genome assembly S_ratti_ED321, chromosome : 1	Gamma-interferon-inducible lysosomal thiol reductase OS=Mus musculus GN=Ifi30 PE=1 SV=3
LOCMI10103-m1	46	48	17	13	3.76312	3.56468	0.708085	0.416209	0.562147	3.6639	down	-2.70436	0.00551734	0.377717	yes	NA	NA	NA	hypothetical protein g.14182 [Clastoptera arizonana]	PREDICTED: Nanorana parkeri dynein cytoplasmic 2 heavy chain 1 (DYNC2H1), mRNA	NA
LOCMI15990-m1	599	688	215	201	231.618	241.503	42.3282	30.4172	36.3727	236.56	down	-2.70128	0.0017705	0.377717	yes	NADH dehydrogenase [ubiquinone] 1 alpha subcomplex subunit 13	GO:0003954(NADH dehydrogenase activity);GO:0005747(mitochondrial respiratory chain complex I);GO:0006120(mitochondrial electron transport, NADH to ubiquinone)	ko00190(Oxidative phosphorylation)	PREDICTED: NADH dehydrogenase [ubiquinone] 1 alpha subcomplex subunit 6 [Ceratitis capitata]	Xenopus laevis hypothetical LOC496350, mRNA (cDNA clone MGC:84918 IMAGE:3751452), complete cds	NADH dehydrogenase [ubiquinone] 1 alpha subcomplex subunit 6 OS=Bos taurus GN=NDUFA6 PE=1 SV=2
LOCMI02818-m1	483	556	180	155	112.058	117.101	21.2626	14.0736	17.6681	114.579	down	-2.69713	0.00342439	0.377717	yes	NA	NA	NA	Ubiquitin-conjugating enzyme E2 L3 [Zootermopsis nevadensis]	Bombyx mori ubiquitin-conjugating enzyme E2I mRNA, complete cds	Ubiquitin-conjugating enzyme E2 L3 OS=Bos taurus GN=UBE2L3 PE=2 SV=1
LOCMI06887-m1	751	943	326	210	49.108	55.9775	10.8537	5.37416	8.11392	52.5428	down	-2.69502	0.0113021	0.399083	yes	NA	GO:0000059(protein import into nucleus, docking);GO:0000060(protein import into nucleus, translocation);GO:0005737(cytoplasm);GO:0006607(NLS-bearing protein import into nucleus);GO:0006610(ribosomal protein import into nucleus);GO:0008139(nuclear localization sequence binding);GO:0008565(protein transporter activity);GO:0031965(nuclear membrane);GO:0034399(nuclear periphery)	NA	AH receptor-interacting protein [Zootermopsis nevadensis]	Strongyloides ratti genome assembly S_ratti_ED321, chromosome : 1	Aryl-hydrocarbon-interacting protein-like 1 OS=Mus musculus GN=Aipl1 PE=2 SV=2
LOCMI08229-m1	365	384	112	136	47.1501	45.0309	7.36639	6.87555	7.12097	46.0905	down	-2.69432	0.0124119	0.416984	yes	NA	GO:0070475(rRNA base methylation);GO:0071424(rRNA (cytosine-N4-)-methyltransferase activity)	NA	alpha-glucosidase family 31, partial [Periplaneta americana]	PREDICTED: Copidosoma floridanum SCY1-like protein 2 (LOC106645157), mRNA	NA
LOCMI10931-m1	87	96	26	35	12.6152	12.6368	1.91954	1.9862	1.95287	12.626	down	-2.69273	0.000675689	0.377717	yes	NA	NA	NA	NA	Pediculus humanus corporis Attractin precursor, putative, mRNA	NA
LOCMI13846-m1	93	102	38	24	26.7035	26.5873	5.5554	2.69696	4.12618	26.6454	down	-2.69101	0.0400424	0.480416	yes	NA	NA	NA	Mitochondrial import inner membrane translocase subunit Tim22 [Zootermopsis nevadensis]	Schistocerca gregaria IMD-like protein (imd) mRNA, complete cds	Mitochondrial import inner membrane translocase subunit Tim22 OS=Drosophila melanogaster GN=Tim22 PE=2 SV=1
LOCMI14062-m1	10.4465	9.18864	4.32186	1.81245	1.74614	1.39427	0.36781	0.118564	0.243187	1.5702	down	-2.69081	0.0324498	0.455103	yes	NA	NA	NA	DnaJ-like protein subfamily B member 12 [Zootermopsis nevadensis]	Xenopus tropicalis DnaJ heat shock protein family (Hsp40) member B12 (dnajb12), mRNA	DnaJ homolog subfamily B member 12 OS=Mus musculus GN=Dnajb12 PE=1 SV=2
LOCMI07168-m1	42	52.5	20	9.5	32.9195	37.3554	7.98144	2.91411	5.44778	35.1374	down	-2.68927	0.0133113	0.424366	yes	general transcription factor IIH subunit 5	GO:0000439(core TFIIH complex);GO:0000990(transcription factor activity, core RNA polymerase binding);GO:0001111(promoter clearance from RNA polymerase II promoter);GO:0001113(transcriptional open complex formation at RNA polymerase II promoter);GO:0005634(nucleus);GO:0005675(holo TFIIH complex);GO:0006289(nucleotide-excision repair);GO:0006355(regulation of transcription, DNA-templated);GO:00063…	ko03022(Basal transcription factors);ko03420(Nucleotide excision repair)	NA	PREDICTED: Apis mellifera dynein regulatory complex subunit 7-like (LOC413319), transcript variant X1, mRNA	NA
LOCMI05366-m1	91.5	111.5	29.5	38	66.3387	73.3855	10.8897	10.7822	10.8359	69.8621	down	-2.68869	0.0379139	0.474888	yes	NA	GO:0003674(molecular_function);GO:0005575(cellular_component);GO:0008150(biological_process)	NA	hypothetical protein L798_14576 [Zootermopsis nevadensis]	Culex quinquefasciatus mfs transporter, mRNA	UPF0061 protein PA5023 OS=Pseudomonas aeruginosa (strain ATCC 15692 / DSM 22644 / CIP 104116 / JCM 14847 / LMG 12228 / 1C / PRS 101 / PAO1) GN=PA5023 PE=3 SV=1
LOCMI09603-m1	141	162	44	57	32.5823	33.9834	5.17681	5.15485	5.16583	33.2828	down	-2.68771	0.0158331	0.429761	yes	NA	NA	NA	Methyltransferase-like protein 9 [Zootermopsis nevadensis]	PREDICTED: Agrilus planipennis potassium channel subfamily T member 1 (LOC108744240), transcript variant X11, mRNA	NA
LOCMI03249-m1	196	219	85	46	5.01908	5.09098	1.10824	0.461004	0.784621	5.05503	down	-2.68765	0.0456875	0.501166	yes	NA	NA	NA	hypothetical protein L798_02176, partial [Zootermopsis nevadensis]	PREDICTED: Apis florea wee1-like protein kinase (LOC105736823), mRNA	Colorectal mutant cancer protein OS=Homo sapiens GN=MCC PE=1 SV=2
LOCMI10903-m1	121	144	46	40	14.744	15.9287	2.85387	1.90751	2.38069	15.3363	down	-2.6875	0.00418367	0.377717	yes	NA	NA	NA	NA	Gallus gallus finished cDNA, clone ChEST86g11	NA
LOCMI03871-m1	142	187	59	47	20.0393	23.9566	4.23929	2.5958	3.41754	21.998	down	-2.68634	0.0380958	0.474888	yes	NA	NA	NA	PREDICTED: glucose dehydrogenase [FAD, quinone]-like [Nasonia vitripennis]	Anopheles gambiae str. PEST AGAP003788-PA (AgaP_AGAP003788) mRNA, complete cds	Glucose dehydrogenase [FAD, quinone] OS=Drosophila pseudoobscura pseudoobscura GN=Gld PE=3 SV=4
LOCMI09066-m1	141.5	189	61	45	17.6119	21.3551	3.86569	2.192	3.02885	19.4835	down	-2.68541	0.0396884	0.480093	yes	NA	NA	NA	hypothetical protein L798_03759 [Zootermopsis nevadensis]	Locusta migratoria odorant receptor 83 mRNA, complete cds	NA
LOCMI09380-m1	918	1188	396	278	108.002	126.881	23.7209	12.8001	18.2605	117.441	down	-2.68514	0.0228197	0.449553	yes	NA	GO:0005739(mitochondrion);GO:0005829(cytosol);GO:0008410(CoA-transferase activity)	NA	Tumor necrosis factor, alpha-induced protein 8-like protein [Zootermopsis nevadensis]	Drosophila melanogaster, chromosome 2R, region 59F5-59F8, BAC clone BACR02E09, complete sequence	Tumor necrosis factor alpha-induced protein 8-like protein OS=Drosophila pseudoobscura pseudoobscura GN=GA17951 PE=3 SV=1
LOCMI07681-m1	160	224	79	42	44.8318	56.9775	11.2704	4.60568	7.93804	50.9046	down	-2.68094	0.0445103	0.498429	yes	NA	NA	NA	hypothetical protein g.11691 [Clastoptera arizonana]	Drosophila melanogaster, chromosome 3R, region 84D-84E, BAC clone BACR11D12, complete sequence	ER membrane protein complex subunit 1 OS=Xenopus laevis GN=emc1 PE=2 SV=1
LOCMI05407-m1	9.33333	10.8333	4.33333	2	0.65697	0.692246	0.155302	0.0550957	0.105199	0.674608	down	-2.68093	0.035383	0.467828	yes	NA	NA	NA	PREDICTED: laccase-4-like [Cephus cinctus]	PREDICTED: Trachymyrmex septentrionalis E3 ubiquitin-protein ligase MYCBP2 (LOC108750890), mRNA	T-complex protein 1 subunit beta OS=Rattus norvegicus GN=Cct2 PE=1 SV=3
LOCMI08265-m1	717	835	245	269	77.5873	82.0252	13.4985	11.3921	12.4453	79.8062	down	-2.6809	0.00643186	0.384967	yes	Puff-specific protein Bx42	GO:0000398(mRNA splicing, via spliceosome);GO:0000790(nuclear chromatin);GO:0000974(Prp19 complex);GO:0001700(embryonic development via the syncytial blastoderm);GO:0005515(protein binding);GO:0005634(nucleus);GO:0035214(eye-antennal disc development);GO:0071011(precatalytic spliceosome);GO:0071013(catalytic step 2 spliceosome)	ko03040(Spliceosome);ko04330(Notch signaling pathway)	Histidine triad nucleotide-binding protein 1 [Zootermopsis nevadensis]	Xenopus tropicalis histidine triad nucleotide binding protein 1 (hint1), mRNA	Histidine triad nucleotide-binding protein 1 OS=Bos taurus GN=HINT1 PE=1 SV=2
LOCMI02066-m1	93	100.062	31	33	21.7504	21.2444	3.69142	3.02049	3.35595	21.4974	down	-2.67937	0.000832796	0.377717	yes	NA	NA	NA	PREDICTED: protein lifeguard 1-like [Fopius arisanus]	Single read from an extremity of a full-length cDNA clone made from Anopheles gambiae total adult females. 3-PRIME end of clone FK0AAA50BF03 of strain 6-9 of Anopheles gambiae (African malaria mosquito)	Protein lifeguard 1 OS=Rattus norvegicus GN=Grina PE=2 SV=1
LOCMI15760-m1	169	201.5	64.5	56.5	89.9283	97.3361	17.475	11.7662	14.6206	93.6322	down	-2.679	0.0045559	0.377717	yes	NADH dehydrogenase [ubiquinone] 1 beta subcomplex subunit 3	GO:0003954(NADH dehydrogenase activity);GO:0005747(mitochondrial respiratory chain complex I);GO:0006120(mitochondrial electron transport, NADH to ubiquinone);GO:0006404(RNA import into nucleus)	ko00190(Oxidative phosphorylation)	PREDICTED: uncharacterized protein LOC106677391 [Halyomorpha halys]	PREDICTED: Papilio machaon transcription factor Sox-21-like (LOC106719237), mRNA	NA
LOCMI06627-m1	12	13	5	3	6.89122	6.77715	1.46195	0.67424	1.06809	6.83419	down	-2.67773	0.039554	0.480093	yes	NA	NA	NA	PREDICTED: LOW QUALITY PROTEIN: dynein heavy chain 10, axonemal [Trachymyrmex septentrionalis]	PREDICTED: Apis florea U2 snRNP-associated SURP motif-containing protein (LOC100864091), mRNA	NA
LOCMI03970-m1	233	325	113	64	12.0341	15.238	2.97154	1.29364	2.13259	13.636	down	-2.67675	0.0454424	0.500917	yes	NA	NA	NA	hypothetical protein L798_01534 [Zootermopsis nevadensis]	NA	Transmembrane protein 230 OS=Mus musculus GN=Tmem230 PE=1 SV=1
LOCMI13695-m1	505.5	705	247	136.5	75.7611	95.9188	18.8482	8.00638	13.4273	85.8399	down	-2.67648	0.0443029	0.498011	yes	NA	NA	NA	PREDICTED: proteasome assembly chaperone 3-like [Lingula anatina]	Drosophila yakuba uncharacterized protein, transcript variant A (Dyak\GE16560), mRNA	NA
LOCMI10428-m1	195	221	64	75	95.8492	98.6133	16.017	14.4276	15.2223	97.2313	down	-2.67524	0.00146603	0.377717	yes	NA	GO:0003674(molecular_function);GO:0005575(cellular_component);GO:0008150(biological_process)	NA	Pallidin [Zootermopsis nevadensis]	Parastrongyloides trichosuri genome assembly P_trichosuri_KNP ,scaffold PTRK_scaffold0000011	NA
LOCMI10164-m1	790	782	316	189	32.9409	29.6009	6.70877	3.08425	4.89651	31.2709	down	-2.675	0.00881782	0.393792	yes	NA	NA	NA	Organic cation transporter protein [Zootermopsis nevadensis]	Dendroctonus ponderosae Seq01048499, whole genome shotgun sequence	Solute carrier family 22 member 7 OS=Mus musculus GN=Slc22a7 PE=1 SV=1
LOCMI04938-m1	42	51.5	20	9.5	29.7079	33.0688	7.20276	2.62981	4.91629	31.3883	down	-2.67459	0.0147366	0.429761	yes	general transcription factor IIH subunit 5	GO:0000439(core TFIIH complex);GO:0000990(transcription factor activity, core RNA polymerase binding);GO:0001111(promoter clearance from RNA polymerase II promoter);GO:0001113(transcriptional open complex formation at RNA polymerase II promoter);GO:0005634(nucleus);GO:0005675(holo TFIIH complex);GO:0006289(nucleotide-excision repair);GO:0006355(regulation of transcription, DNA-templated);GO:00063…	ko03022(Basal transcription factors);ko03420(Nucleotide excision repair)	hypothetical protein L798_06975 [Zootermopsis nevadensis]	NA	NA
LOCMI06669-m1	32.5	32.6667	10.8333	10.8333	6.47778	5.91068	1.09939	0.845053	0.972222	6.19423	down	-2.67157	0.0143086	0.429761	yes	NA	NA	NA	PREDICTED: 39S ribosomal protein L41, mitochondrial [Anoplophora glabripennis]	PREDICTED: Diachasma alloeum GDP-Man:Man(3)GlcNAc(2)-PP-Dol alpha-1,2-mannosyltransferase (LOC107040113), mRNA	39S ribosomal protein L41, mitochondrial OS=Drosophila pseudoobscura pseudoobscura GN=mRpL41 PE=3 SV=1
LOCMI01878-m1	153	175.5	64	42	12.4988	13.015	2.66198	1.34278	2.00238	12.7569	down	-2.67149	0.0201848	0.444029	yes	NA	NA	NA	PREDICTED: WD repeat-containing protein CG11141 [Athalia rosae]	Pediculus humanus corporis Sentrin-specific protease, putative, mRNA	NA
LOCMI10534-m1	1658.5	1678.5	652	429	20.8079	19.1171	4.16492	2.10643	3.13568	19.9625	down	-2.67044	0.00712972	0.387645	yes	NA	NA	NA	NA	Drosophila melanogaster chromosome 3R	NA
LOCMI03091-m1	206.5	239.5	83.5	62	75.8052	79.813	15.6067	8.90736	12.2571	77.8091	down	-2.66633	0.00798583	0.390594	yes	AAEL004475-PA	GO:0003779(actin binding);GO:0005200(structural constituent of cytoskeleton);GO:0005885(Arp2/3 protein complex);GO:0019233(sensory perception of pain);GO:0034314(Arp2/3 complex-mediated actin nucleation)	ko04144(Endocytosis)	39S ribosomal protein L2, mitochondrial [Zootermopsis nevadensis]	Single read from an extremity of a full-length cDNA clone made from Anopheles gambiae total adult females. 5-PRIME end of clone FK0AAA27CE01 of strain 6-9 of Anopheles gambiae (African malaria mosquito)	39S ribosomal protein L2, mitochondrial OS=Rattus norvegicus GN=Mrpl2 PE=2 SV=1
LOCMI14335-m1	829	786	300	232	129.255	111.251	23.8156	14.1566	18.9861	120.253	down	-2.66306	0.0226184	0.449553	yes	protein kinase, cAMP-dependent, regulatory, type I, alpha	GO:0001932(regulation of protein phosphorylation);GO:0005952(cAMP-dependent protein kinase complex);GO:0007015(actin filament organization);GO:0007274(neuromuscular synaptic transmission);GO:0007419(ventral cord development);GO:0007591(molting cycle, chitin-based cuticle);GO:0008103(oocyte microtubule cytoskeleton polarization);GO:0008355(olfactory learning);GO:0008603(cAMP-dependent protein kina…	ko04910(Insulin signaling pathway)	Sorting nexin-14 [Zootermopsis nevadensis]	PREDICTED: Tribolium castaneum H(+)/Cl(-) exchange transporter 7 (LOC663952), mRNA	Sorting nexin-14 OS=Mus musculus GN=Snx14 PE=1 SV=2
LOCMI17108-m1	2160	2016	741	649	176.454	149.506	30.8207	20.7492	25.7849	162.98	down	-2.66009	0.0385919	0.477012	yes	NA	GO:0000226(microtubule cytoskeleton organization);GO:0001737(establishment of imaginal disc-derived wing hair orientation);GO:0001933(negative regulation of protein phosphorylation);GO:0004672(protein kinase activity);GO:0004674(protein serine/threonine kinase activity);GO:0005524(ATP binding);GO:0005938(cell cortex);GO:0006468(protein phosphorylation);GO:0007015(actin filament organization);GO:0…	NA	PREDICTED: ATP-dependent RNA helicase dbp2-like [Camponotus floridanus]	Xenopus laevis DEAD-box helicase 5 L homeolog (ddx5.L), mRNA	Probable ATP-dependent RNA helicase DDX17 OS=Homo sapiens GN=DDX17 PE=1 SV=2
LOCMI16113-m1	371	413	165	87	44.0951	44.5611	9.98498	4.04682	7.0159	44.3281	down	-2.65952	0.049269	0.510725	yes	hypothetical protein	GO:0004175(endopeptidase activity);GO:0005634(nucleus);GO:0005887(integral component of plasma membrane);GO:0005938(cell cortex);GO:0006509(membrane protein ectodomain proteolysis);GO:0006816(calcium ion transport);GO:0007220(Notch receptor processing);GO:0016324(apical plasma membrane);GO:0030018(Z disc);GO:0042987(amyloid precursor protein catabolic process);GO:0043025(neuronal cell body);GO:00…	ko04310(Wnt signaling pathway);ko04330(Notch signaling pathway)	vacuolar H-ATPase 16 [Schistocerca gregaria]	Single read from an extremity of a full-length cDNA clone made from Anopheles gambiae total adult females. 5-PRIME end of clone FK0AAA18CD03 of strain 6-9 of Anopheles gambiae (African malaria mosquito)	V-type proton ATPase 16 kDa proteolipid subunit OS=Aedes aegypti GN=AAEL000291 PE=2 SV=2
LOCMI06861-m1	12.823	15.5578	4.51755	5.0211	3.07333	3.38501	0.551278	0.470976	0.511127	3.22917	down	-2.65941	0.0267224	0.449553	yes	NA	NA	NA	NA	PREDICTED: Acyrthosiphon pisum afadin (LOC100169483), transcript variant X3, mRNA	NA
LOCMI04342-m1	75	79.5	28.5	22.5	11.8531	11.4058	2.2933	1.39165	1.84248	11.6295	down	-2.65806	0.00960506	0.394323	yes	AAEL006462-PA	NA	ko03022(Basal transcription factors)	hypothetical protein DAPPUDRAFT_189393 [Daphnia pulex]	NA	NA
LOCMI05182-m1	918	1097	345	326	45.3149	49.158	8.6709	6.29788	7.48439	47.2364	down	-2.65794	0.00687477	0.387645	yes	leucine--tRNA ligase	GO:0002161(aminoacyl-tRNA editing activity);GO:0004823(leucine-tRNA ligase activity);GO:0005524(ATP binding);GO:0005634(nucleus);GO:0005829(cytosol);GO:0006429(leucyl-tRNA aminoacylation);GO:0006450(regulation of translational fidelity)	ko00970(Aminoacyl-tRNA biosynthesis)	PREDICTED: solute carrier organic anion transporter family member 3A1-like [Cimex lectularius]	PREDICTED: Gekko japonicus dihydrolipoamide branched chain transacylase E2 (DBT), mRNA	Solute carrier organic anion transporter family member 4A1 OS=Homo sapiens GN=SLCO4A1 PE=1 SV=2
LOCMI05663-m1	333	367	142	85	80.4765	80.5156	17.4727	8.03938	12.756	80.4961	down	-2.65774	0.0442522	0.49782	yes	NA	NA	NA	PREDICTED: U6 snRNA-associated Sm-like protein LSm1 [Papilio polytes]	PREDICTED: Halyomorpha halys FH2 domain-containing protein 1 (LOC106686916), mRNA	U6 snRNA-associated Sm-like protein LSm1 OS=Bos taurus GN=LSM1 PE=2 SV=1
LOCMI06549-m1	15.0833	21.1333	7.66667	3.91667	3.70699	4.715	0.959351	0.37672	0.668036	4.21099	down	-2.65616	0.042895	0.490389	yes	NA	NA	NA	putative Xaa-Pro aminopeptidase 3 [Zootermopsis nevadensis]	Eyprepocnemis plorans clone EploMar20 transposon Mariner, partial sequence	Probable Xaa-Pro aminopeptidase 3 OS=Pongo abelii GN=XPNPEP3 PE=2 SV=1
LOCMI10639-m1	328	427	151	94	44.5535	52.6533	10.4432	4.99706	7.72011	48.6034	down	-2.65436	0.0204562	0.444029	yes	NA	NA	NA	30S ribosomal protein S12 [Coptotermes formosanus]	PREDICTED: Papilio polytes regulator of telomere elongation helicase 1 homolog (LOC106105430), mRNA	40S ribosomal protein S12, mitochondrial OS=Drosophila melanogaster GN=tko PE=1 SV=1
LOCMI09348-m1	1082.95	1516.14	696.85	91.5954	89.8603	114.206	29.4405	2.97448	16.2075	102.033	down	-2.6543	0.0417558	0.486394	yes	NA	NA	NA	PREDICTED: coiled-coil domain-containing protein 86 [Polistes canadensis]	NA	NA
LOCMI08815-m1	410	521	161	149	39.3065	45.3427	7.85875	5.59043	6.72459	42.3246	down	-2.65398	0.0318844	0.455103	yes	NA	GO:0000122(negative regulation of transcription from RNA polymerase II promoter);GO:0001701(in utero embryonic development);GO:0004857(enzyme inhibitor activity);GO:0005515(protein binding);GO:0005634(nucleus);GO:0005829(cytosol);GO:0006006(glucose metabolic process);GO:0008361(regulation of cell size);GO:0016567(protein ubiquitination);GO:0032869(cellular response to insulin stimulus);GO:0035264…	NA	glutamine synthetase [Schistocerca gregaria]	Panulirus argus glutamine synthetase mRNA, complete cds	Glutamine synthetase 2 cytoplasmic OS=Drosophila melanogaster GN=Gs2 PE=2 SV=3
LOCMI00828-m1	300	365	124	95	112.26	123.99	23.6251	13.9125	18.7688	118.125	down	-2.65391	0.0066313	0.384967	yes	NA	NA	NA	PREDICTED: RING finger protein 10 [Bemisia tabaci]	Dendroctonus ponderosae Seq01031580, whole genome shotgun sequence	RING finger protein 10 OS=Homo sapiens GN=RNF10 PE=1 SV=2
LOCMI15381-m1	209.5	248.5	91.6667	57.8333	34.0371	36.6508	7.58274	3.67726	5.63	35.3439	down	-2.65026	0.0101284	0.394323	yes	NA	NA	NA	NA	PREDICTED: Erinaceus europaeus RNA guanylyltransferase and 5'-phosphatase (RNGTT), transcript variant X1, mRNA	NA
LOCMI06342-m1	800	1036	368	230	33.1198	38.9356	7.75698	3.72653	5.74175	36.0277	down	-2.64954	0.0187968	0.441739	yes	cytoplasmic FMR1-interacting protein	GO:0000902(cell morphogenesis);GO:0001745(compound eye morphogenesis);GO:0005737(cytoplasm);GO:0006909(phagocytosis);GO:0007411(axon guidance);GO:0008360(regulation of cell shape);GO:0017048(Rho GTPase binding);GO:0030031(cell projection assembly);GO:0030866(cortical actin cytoskeleton organization);GO:0031209(SCAR complex);GO:0033627(cell adhesion mediated by integrin);GO:0045177(apical part of …	ko03013(RNA transport)	NA	Single read from an extremity of a full-length cDNA clone made from Anopheles gambiae total adult females. 3-PRIME end of clone FK0AAC19DB07 of strain 6-9 of Anopheles gambiae (African malaria mosquito)	NA
LOCMI07435-m1	165.633	184.667	67.7	47.8333	39.698	40.1789	8.26145	4.48673	6.37409	39.9385	down	-2.64749	0.0330575	0.457807	yes	muscle RAS oncogene homolog	GO:0005525(GTP binding);GO:0005622(intracellular);GO:0007264(small GTPase mediated signal transduction);GO:0016020(membrane);GO:0030742(GTP-dependent protein binding);GO:0070062(extracellular exosome)	ko04010(MAPK signaling pathway);ko04810(Regulation of actin cytoskeleton);ko04530(Tight junction)	Protein YIPF6 [Zootermopsis nevadensis]	PREDICTED: Polistes dominula midasin (LOC107069037), mRNA	Protein YIPF6 OS=Xenopus tropicalis GN=yipf6 PE=2 SV=1
LOCMI07514-m1	169	198	61	63	67.1382	71.4065	12.3384	9.79495	11.0667	69.2724	down	-2.64606	0.00468888	0.377717	yes	NA	GO:0006888(ER to Golgi vesicle-mediated transport);GO:0016192(vesicle-mediated transport);GO:0017112(Rab guanyl-nucleotide exchange factor activity);GO:0030008(TRAPP complex)	NA	Ras-related protein M-Ras [Zootermopsis nevadensis]	Schistocerca gregaria short neuropeptide F receptor (sNPFR) mRNA, complete cds	Ras-related protein M-Ras OS=Homo sapiens GN=MRAS PE=1 SV=2
LOCMI12599-m1	211	254	71	88	64.0745	70.0206	10.9776	10.4584	10.718	67.0475	down	-2.64515	0.032317	0.455103	yes	NA	GO:0003735(structural constituent of ribosome);GO:0005762(mitochondrial large ribosomal subunit)	NA	JNK1-associated membrane protein [Zootermopsis nevadensis]	Coptotermes formosanus clone CFSNI2898 I-type lysozyme mRNA, complete cds	JNK1/MAPK8-associated membrane protein OS=Homo sapiens GN=JKAMP PE=2 SV=2
LOCMI11027-m1	9.5	9.16667	4.83333	1	1.22175	1.07019	0.316485	0.0503313	0.183408	1.14597	down	-2.64344	0.0415985	0.486049	yes	NA	GO:0001755(neural crest cell migration);GO:0005615(extracellular space);GO:0030215(semaphorin receptor binding);GO:0030335(positive regulation of cell migration);GO:0045499(chemorepellent activity);GO:0048843(negative regulation of axon extension involved in axon guidance);GO:0050919(negative chemotaxis);GO:0071526(semaphorin-plexin signaling pathway)	NA	hypothetical protein L798_10943, partial [Zootermopsis nevadensis]	PREDICTED: Amyelois transitella transcription factor BCFI-like (LOC106140039), transcript variant X2, mRNA	Adenosine kinase OS=Physcomitrella patens subsp. patens GN=ADK PE=2 SV=1
LOCMI12860-m1	7	9	4	1	4.72102	5.51023	1.37355	0.263947	0.818748	5.11562	down	-2.64342	0.0309062	0.450243	yes	NA	NA	NA	PREDICTED: histone-lysine N-methyltransferase eggless [Apis mellifera]	PREDICTED: Tribolium castaneum regucalcin (LOC656355), mRNA	Histone-lysine N-methyltransferase eggless OS=Drosophila melanogaster GN=egg PE=1 SV=1
LOCMI05293-m1	198	214	40	108.5	11.0213	10.8136	1.13364	2.36361	1.74863	10.9175	down	-2.64234	0.0375418	0.474888	yes	NA	NA	NA	NA	PREDICTED: Acyrthosiphon pisum uncharacterized LOC100570268 (LOC100570268), mRNA	NA
LOCMI16758-m1	2298	2545	833	804	153.379	154.203	28.3079	21.0015	24.6547	153.791	down	-2.64104	0.0166357	0.430664	yes	NA	NA	NA	PREDICTED: insulin receptor substrate 1 isoform X1 [Polistes canadensis]	Culex quinquefasciatus microsomal dipeptidase, mRNA	Insulin receptor substrate 1 OS=Drosophila melanogaster GN=chico PE=1 SV=1
LOCMI11949-m1	138	149	53	43	78.4721	76.9151	15.3447	9.56936	12.457	77.6936	down	-2.64083	0.019331	0.44378	yes	probable protein BRICK1-like	GO:0003674(molecular_function);GO:0005575(cellular_component);GO:0007015(actin filament organization);GO:0008360(regulation of cell shape);GO:0008582(regulation of synaptic growth at neuromuscular junction);GO:0010592(positive regulation of lamellipodium assembly);GO:0021551(central nervous system morphogenesis);GO:0031209(SCAR complex);GO:0032403(protein complex binding);GO:0051259(protein oligo…	ko04810(Regulation of actin cytoskeleton)	NA	NA	NA
LOCMI01217-m1	401	516	194	104	70.4801	82.3306	17.3608	7.15375	12.2573	76.4053	down	-2.64003	0.0154938	0.429761	yes	inositol monophosphatase domain containing 1	NA	ko00562(Inositol phosphate metabolism);ko00920(Sulfur metabolism);ko04070(Phosphatidylinositol signaling system)	Peptide-N(4)-(N-acetyl-beta-glucosaminyl)asparagine amidase [Zootermopsis nevadensis]	PREDICTED: Cimex lectularius elongation of very long chain fatty acids protein AAEL008004-like (LOC106667329), transcript variant X1, mRNA	Peptide-N(4)-(N-acetyl-beta-glucosaminyl)asparagine amidase OS=Danio rerio GN=ngly1 PE=2 SV=1
LOCMI05688-m1	638	578	243	161	94.8838	78.0348	18.4003	9.37078	13.8855	86.4593	down	-2.63844	0.0338773	0.459848	yes	NADH-cytochrome b5 reductase 2-like	GO:0005198(structural molecule activity);GO:0005215(transporter activity);GO:0006890(retrograde vesicle-mediated transport, Golgi to ER);GO:0006909(phagocytosis);GO:0010883(regulation of lipid storage);GO:0016491(oxidoreductase activity);GO:0030126(COPI vesicle coat);GO:0055114(oxidation-reduction process)	ko00520(Amino sugar and nucleotide sugar metabolism)	NA	NA	NA
LOCMI01159-m1	37.5	43	13	14.5	10.2115	10.6295	1.80238	1.54527	1.67382	10.4205	down	-2.6382	0.0021538	0.377717	yes	AGAP004091-PA	GO:0003735(structural constituent of ribosome);GO:0005763(mitochondrial small ribosomal subunit);GO:0006412(translation);GO:0022627(cytosolic small ribosomal subunit)	ko03010(Ribosome)	PREDICTED: 28S ribosomal protein S5, mitochondrial [Agrilus planipennis]	NA	28S ribosomal protein S5, mitochondrial OS=Homo sapiens GN=MRPS5 PE=1 SV=2
LOCMI11112-m1	5256	5109	2009	1452	126.443	111.574	24.6074	13.6705	19.1389	119.009	down	-2.63648	0.0112468	0.399083	yes	spectrin, alpha, non-erythrocytic 1	GO:0002168(instar larval development);GO:0003779(actin binding);GO:0005509(calcium ion binding);GO:0005516(calmodulin binding);GO:0005794(Golgi apparatus);GO:0005811(lipid particle);GO:0005856(cytoskeleton);GO:0005886(plasma membrane);GO:0005938(cell cortex);GO:0007009(plasma membrane organization);GO:0007010(cytoskeleton organization);GO:0007026(negative regulation of microtubule depolymerizatio…	ko04210(Apoptosis)	NA	Dendroctonus ponderosae Seq01029219, whole genome shotgun sequence	NA
LOCMI01893-m1	48	59.5	28	5.5	11.9487	13.4458	3.54883	0.535823	2.04233	12.6973	down	-2.63623	0.0487187	0.509306	yes	NA	NA	NA	Proteasome subunit alpha type-1 [Zootermopsis nevadensis]	Single read from an extremity of a full-length cDNA clone made from Anopheles gambiae total adult females. 5-PRIME end of clone FK0AAA20DA06 of strain 6-9 of Anopheles gambiae (African malaria mosquito)	Proteasome subunit alpha type-1 OS=Bos taurus GN=PSMA1 PE=1 SV=1
LOCMI12254-m1	345	460	182	77	198.123	239.807	53.2149	17.3055	35.2602	218.965	down	-2.63459	0.0229289	0.449553	yes	NA	NA	NA	PREDICTED: 28S ribosomal protein S2, mitochondrial [Papilio xuthus]	PREDICTED: Bombus terrestris cytoskeleton-associated protein 5 (LOC100650270), mRNA	28S ribosomal protein S2, mitochondrial OS=Homo sapiens GN=MRPS2 PE=1 SV=1
LOCMI04314-m1	179	166	70	45	20.3972	17.1718	4.06128	2.00682	3.03405	18.7845	down	-2.63023	0.0229233	0.449553	yes	hypothetical protein	GO:0000209(protein polyubiquitination);GO:0003755(peptidyl-prolyl cis-trans isomerase activity);GO:0005634(nucleus);GO:0034450(ubiquitin-ubiquitin ligase activity)	ko04120(Ubiquitin mediated proteolysis)	Protein dachsous, partial [Zootermopsis nevadensis]	PREDICTED: Polistes dominula fatty-acid amide hydrolase 2 (LOC107065008), transcript variant X2, mRNA	Protein dachsous OS=Drosophila melanogaster GN=ds PE=1 SV=3
LOCMI00369-m1	390	361	148	104	183.906	154.535	35.5336	19.193	27.3633	169.221	down	-2.62859	0.0272833	0.449553	yes	NA	NA	NA	MAP/microtubule affinity-regulating kinase 3, partial [Zootermopsis nevadensis]	PREDICTED: Diaphorina citri zinc finger with UFM1-specific peptidase domain protein (LOC103514016), transcript variant X3, mRNA	NA
LOCMI07408-m1	165.9	215.167	70.25	58	33.7627	39.7517	7.27921	4.61953	5.94937	36.7572	down	-2.62722	0.0322508	0.455103	yes	NA	NA	NA	ADP-ribosylation factor-like protein 2 [Zootermopsis nevadensis]	Ciona intestinalis cDNA, clone:ciad045a07, full insert sequence	ADP-ribosylation factor-like protein 2 OS=Homo sapiens GN=ARL2 PE=1 SV=4
LOCMI01235-m1	325.5	405.5	151.667	89.8333	53.941	61.0026	12.7969	5.82618	9.31154	57.4718	down	-2.62576	0.010452	0.394323	yes	NA	NA	NA	Strumpellin [Zootermopsis nevadensis]	PREDICTED: Macaca mulatta dynein heavy chain 10, axonemal (LOC710343), transcript variant X3, mRNA	WASH complex subunit strumpellin OS=Danio rerio GN=zgc:55908 PE=2 SV=1
LOCMI12333-m1	272	314	113	84	15.4367	16.1772	3.2652	1.86571	2.56545	15.807	down	-2.62327	0.0105062	0.394323	yes	elongation factor Tu GTP-binding domain-containing protein 1	GO:0000166(nucleotide binding);GO:0003924(GTPase activity);GO:0005525(GTP binding);GO:0005622(intracellular);GO:0006412(translation);GO:0042256(mature ribosome assembly)	ko03008(Ribosome biogenesis in eukaryotes)	Transitional endoplasmic reticulum ATPase TER94 [Zootermopsis nevadensis]	Drosophila melanogaster transitional endoplasmic reticulum ATPase TER94 mRNA, complete cds	Transitional endoplasmic reticulum ATPase TER94 OS=Drosophila melanogaster GN=TER94 PE=1 SV=1
LOCMI13229-m1	132	176.167	77.8333	20	12.4288	15.058	3.73137	0.736994	2.23418	13.7434	down	-2.62092	0.0297938	0.449553	yes	NA	GO:0001755(neural crest cell migration);GO:0005615(extracellular space);GO:0030215(semaphorin receptor binding);GO:0030335(positive regulation of cell migration);GO:0045499(chemorepellent activity);GO:0048843(negative regulation of axon extension involved in axon guidance);GO:0050919(negative chemotaxis);GO:0071526(semaphorin-plexin signaling pathway)	NA	mariner transposase [Lasius niger]	NA	NA
LOCMI06868-m1	421	460	144	161	119.114	118.149	20.744	17.8273	19.2856	118.632	down	-2.62089	0.00422155	0.377717	yes	AAEL009368-PA	GO:0005739(mitochondrion);GO:0009107(lipoate biosynthetic process);GO:0009249(protein lipoylation);GO:0016992(lipoate synthase activity)	ko00785(Lipoic acid metabolism)	PREDICTED: 25S rRNA (cytosine-C(5))-methyltransferase nop2 [Bombyx mori]	Homo sapiens cDNA FLJ26342 fis, clone HRT03289, highly similar to Proliferating-cell nucleolar antigen P120	Probable 28S rRNA (cytosine-C(5))-methyltransferase OS=Mus musculus GN=Nop2 PE=1 SV=1
LOCMI17088-m1	454	404	176	112	28.1631	22.7507	5.55884	2.71907	4.13896	25.4569	down	-2.62072	0.0395683	0.480093	yes	pre-mRNA splicing factor	GO:0000381(regulation of alternative mRNA splicing, via spliceosome);GO:0000398(mRNA splicing, via spliceosome);GO:0003723(RNA binding);GO:0005634(nucleus);GO:0022008(neurogenesis);GO:0030532(small nuclear ribonucleoprotein complex);GO:0071011(precatalytic spliceosome);GO:0071013(catalytic step 2 spliceosome)	ko03040(Spliceosome)	RecName: Full=Heterogeneous nuclear ribonucleoprotein A1, A2/B1 homolog	S. americana hnRNP mRNA for protein homologous to A1, A2/B1 proteins of mammalian hnRNP	Heterogeneous nuclear ribonucleoprotein A1, A2/B1 homolog OS=Schistocerca americana GN=HNRNP PE=2 SV=1
LOCMI09437-m1	76	101	49	6	8.97776	10.8309	2.94712	0.277386	1.61225	9.90434	down	-2.61898	0.0458477	0.501273	yes	NA	NA	NA	troponin T [Libellula pulchella]	Libellula pulchella troponin T (TnT) mRNA, complete cds	Troponin T OS=Periplaneta americana GN=TNT PE=2 SV=1
LOCMI10623-m1	695	719	273	206	90.9949	85.4576	18.1988	10.5555	14.3771	88.2262	down	-2.61743	0.00592013	0.380395	yes	NA	NA	NA	hypothetical protein g.19263 [Clastoptera arizonana]	Drosophila busckii chromosome 3R sequence	Myotrophin OS=Danio rerio GN=mtpn PE=3 SV=1
LOCMI06795-m1	1206	1466	548	344	349.747	385.948	80.9158	39.043	59.9794	367.848	down	-2.61657	0.00858615	0.39095	yes	myosin, light chain 12A, regulatory, non-sarcomeric	GO:0000281(mitotic cytokinesis);GO:0001736(establishment of planar polarity);GO:0003384(apical constriction involved in gastrulation);GO:0005509(calcium ion binding);GO:0005737(cytoplasm);GO:0005886(plasma membrane);GO:0005911(cell-cell junction);GO:0005912(adherens junction);GO:0005938(cell cortex);GO:0007298(border follicle cell migration);GO:0007300(ovarian nurse cell to oocyte transport);GO:0…	ko04810(Regulation of actin cytoskeleton);ko04510(Focal adhesion);ko04530(Tight junction);ko04611(Platelet activation);ko04670(Leukocyte transendothelial migration)	hypothetical protein KGM_13834 [Danaus plexippus]	PREDICTED: Cimex lectularius UPF0668 protein C10orf76 homolog (LOC106670547), transcript variant X1, mRNA	NA
LOCMI12927-m1	183	180	81	39	25.6382	22.8927	5.77787	2.13835	3.95811	24.2654	down	-2.61602	0.0154269	0.429761	yes	NA	GO:0003674(molecular_function);GO:0005575(cellular_component);GO:0008150(biological_process)	NA	Zinc transporter 5 [Zootermopsis nevadensis]	PREDICTED: Apis cerana structural maintenance of chromosomes protein 1A (LOC107996146), mRNA	Zinc transporter 5 OS=Mus musculus GN=Slc30a5 PE=1 SV=1
LOCMI00504-m1	11.4286	10	1	7.25	3.64214	2.89304	0.16226	0.904235	0.533247	3.26759	down	-2.61535	0.0352267	0.467433	yes	NA	NA	NA	ACYPI009600 [Acyrthosiphon pisum]	NA	NA
LOCMI10543-m1	582	629	210	208	109.599	107.529	20.135	15.3295	17.7322	108.564	down	-2.6141	0.00571755	0.377717	yes	vesicular integral-membrane protein VIP36	GO:0012505(endomembrane system);GO:0016020(membrane)	ko04141(Protein processing in endoplasmic reticulum)	Polyadenylate-binding protein 2 [Zootermopsis nevadensis]	human full-length cDNA clone CS0DF018YN09 of Fetal brain of Homo sapiens (human)	Polyadenylate-binding protein 2 OS=Bos taurus GN=PABPN1 PE=1 SV=3
LOCMI07992-m1	375.976	335.864	147.893	91.8063	84.8522	68.8107	16.9941	8.10876	12.5514	76.8315	down	-2.61385	0.0365098	0.470968	yes	NA	NA	NA	ATP-dependent metalloprotease YME1L1 [Zootermopsis nevadensis]	Drosophila melanogaster GH14313 full length cDNA	ATP-dependent zinc metalloprotease YME1 homolog OS=Caenorhabditis elegans GN=ymel-1 PE=3 SV=2
LOCMI15007-m1	1109	1347	475	356	87.3957	96.3641	19.0589	10.9796	15.0193	91.8799	down	-2.61293	0.00636395	0.384967	yes	NA	GO:0000001(mitochondrion inheritance);GO:0003674(molecular_function);GO:0005737(cytoplasm);GO:0005739(mitochondrion);GO:0005829(cytosol);GO:0007053(spindle assembly involved in male meiosis);GO:0007076(mitotic chromosome condensation);GO:0007140(male meiosis);GO:0035071(salivary gland cell autophagic cell death);GO:0035186(syncytial blastoderm mitotic cell cycle);GO:0048102(autophagic cell death)…	NA	Ubiquitin-like modifier-activating enzyme 1 [Zootermopsis nevadensis]	Xenopus laevis E1 mRNA for ubiquitin activating enzyme, complete cds	Ubiquitin-like modifier-activating enzyme 1 OS=Oryctolagus cuniculus GN=UBA1 PE=1 SV=1
LOCMI01963-m1	622.5	777.5	282	188	21.9354	24.8712	5.05944	2.59264	3.82604	23.4033	down	-2.61279	0.0104258	0.394323	yes	NA	NA	NA	PREDICTED: cohesin subunit SA-2 isoform X3 [Copidosoma floridanum]	Drosophila melanogaster, chromosome 2L, region 27C-27C, BAC clone BACR13J07, complete sequence	Cohesin subunit SA-1 OS=Homo sapiens GN=STAG1 PE=1 SV=3
LOCMI03073-m1	14.3333	15.3333	6	4	2.36852	2.30014	0.504809	0.258683	0.381746	2.33433	down	-2.61232	0.0283889	0.449553	yes	NA	NA	NA	hypothetical protein L798_02012, partial [Zootermopsis nevadensis]	PREDICTED: Saccoglossus kowalevskii probable cation-transporting ATPase 13A3-like (LOC102810019), mRNA	tRNA pseudouridine synthase A OS=Oligotropha carboxidovorans (strain ATCC 49405 / DSM 1227 / KCTC 32145 / OM5) GN=truA PE=3 SV=1
LOCMI09413-m1	127	159	65	29	14.1385	16.0688	3.68433	1.2635	2.47391	15.1037	down	-2.61003	0.016906	0.433069	yes	NA	GO:0005634(nucleus)	NA	PREDICTED: multidrug resistance-associated protein 7 [Calidris pugnax]	PREDICTED: Dufourea novaeangliae host cell factor 1 (LOC107194493), transcript variant X2, mRNA	Multidrug resistance-associated protein 7 OS=Homo sapiens GN=ABCC10 PE=1 SV=1
LOCMI15066-m1	353	351	137	103	49.5748	44.7489	9.7961	5.66111	7.72861	47.1618	down	-2.60934	0.00701134	0.387645	yes	NA	GO:0005524(ATP binding);GO:0015446(arsenite-transmembrane transporting ATPase activity)	NA	hypothetical protein g.1600, partial [Graphocephala atropunctata]	Locusta migratoria manilensis cytochrome P450 (CYP409A1) mRNA, complete cds	NA
LOCMI17629-m1	16	15.8333	6.83333	3.83333	3.2562	2.92518	0.708061	0.305314	0.506687	3.09069	down	-2.60876	0.0113078	0.399083	yes	NA	NA	NA	RNA-binding protein lark [Zootermopsis nevadensis]	PREDICTED: Apis mellifera kinesin 2B (LOC412711), transcript variant X1, mRNA	RNA-binding protein lark OS=Drosophila melanogaster GN=lark PE=1 SV=1
LOCMI04568-m1	284.24	354.418	118.96	99.2544	60.6112	68.6077	12.9156	8.28315	10.5994	64.6094	down	-2.60776	0.0152925	0.429761	yes	NA	GO:0000407(pre-autophagosomal structure);GO:0005776(autophagosome);GO:0016236(macroautophagy);GO:0043130(ubiquitin binding)	NA	Autophagy protein 12-like [Zootermopsis nevadensis]	Gallus gallus finished cDNA, clone ChEST352g24	Ubiquitin-like protein ATG12 OS=Bos taurus GN=ATG12 PE=2 SV=1
LOCMI01152-m1	636	686	210	255	56.8393	55.6551	9.55559	8.91888	9.23723	56.2472	down	-2.60625	0.00113582	0.377717	yes	NA	NA	NA	Bifunctional aminoacyl-tRNA synthetase [Myotis brandtii]	PREDICTED: Vollenhovia emeryi dedicator of cytokinesis protein 9 (LOC105565993), transcript variant X5, mRNA	Bifunctional glutamate/proline--tRNA ligase OS=Drosophila melanogaster GN=Aats-glupro PE=1 SV=2
LOCMI09758-m1	377	440	173	101	70.9948	75.219	16.5874	7.44364	12.0155	73.1069	down	-2.60511	0.0214454	0.444394	yes	NA	NA	NA	F-box/WD repeat-containing protein 7 [Zootermopsis nevadensis]	PREDICTED: Cimex lectularius ADP-ribosylation factor GTPase-activating protein 1 (LOC106662309), transcript variant X2, mRNA	F-box/WD repeat-containing protein 7 OS=Drosophila melanogaster GN=ago PE=1 SV=1
LOCMI13458-m1	13.5	14.5	4	6	1.75171	1.70799	0.264262	0.30469	0.284476	1.72985	down	-2.60427	0.000440993	0.377717	yes	NA	NA	NA	hypothetical protein g.44966 [Graphocephala atropunctata]	Mus musculus formin binding protein 21 mRNA, complete cds	WW domain-binding protein 4 OS=Gallus gallus GN=WBP4 PE=2 SV=1
LOCMI01928-m1	18.5	20	8	5	13.7567	13.5008	3.02885	1.45509	2.24197	13.6288	down	-2.60381	0.0390933	0.479566	yes	adenylate kinase isoenzyme 6	GO:0000993(RNA polymerase II core binding);GO:0003723(RNA binding);GO:0005634(nucleus);GO:0005654(nucleoplasm);GO:0005737(cytoplasm);GO:0005856(cytoskeleton);GO:0006351(transcription, DNA-templated);GO:0006355(regulation of transcription, DNA-templated);GO:0006388(tRNA splicing, via endonucleolytic cleavage and ligation);GO:0042802(identical protein binding);GO:0044822(poly(A) RNA binding);GO:004…	ko00230(Purine metabolism);ko03008(Ribosome biogenesis in eukaryotes)	RWD domain-containing protein 4A [Zootermopsis nevadensis]	PREDICTED: Ceratosolen solmsi marchali uncharacterized LOC105365190 (LOC105365190), mRNA	RWD domain-containing protein 4 OS=Rattus norvegicus GN=Rwdd4 PE=2 SV=1
LOCMI09922-m1	218	249	99	58	78.0508	80.93	18.0469	8.12695	13.0869	79.4904	down	-2.60265	0.0335656	0.458638	yes	NA	NA	NA	YTH domain family protein 1 [Zootermopsis nevadensis]	Drosophila melanogaster RE55836 full insert cDNA	YTH domain-containing family protein 3 OS=Homo sapiens GN=YTHDF3 PE=1 SV=1
LOCMI04229-m1	128	149	53	42	29.0005	30.6458	6.11391	3.72412	4.91901	29.8232	down	-2.59999	0.00559074	0.377717	yes	NA	NA	NA	Eukaryotic peptide chain release factor subunit 1 [Zootermopsis nevadensis]	H.sapiens mRNA for Cl1 protein	Eukaryotic peptide chain release factor subunit 1 OS=Drosophila melanogaster GN=eRF1 PE=1 SV=2
LOCMI02339-m1	169	169	63	54	30.7278	27.8947	5.8322	3.84253	4.83737	29.3113	down	-2.59916	0.00756447	0.389172	yes	NA	GO:0005765(lysosomal membrane);GO:0015630(microtubule cytoskeleton)	NA	Exportin-6 [Zootermopsis nevadensis]	Dendroctonus ponderosae Seq01029516, whole genome shotgun sequence	Exportin-6-B OS=Xenopus laevis GN=xpo6-b PE=2 SV=1
LOCMI04432-m1	4	5	2	1	1.53645	1.74349	0.391143	0.150327	0.270735	1.63997	down	-2.59871	0.0141014	0.429761	yes	NA	NA	NA	NAD-dependent deacetylase sirtuin-7 [Zootermopsis nevadensis]	PREDICTED: Drosophila bipectinata ESF1 homolog (LOC108122851), mRNA	NAD-dependent protein deacetylase Sirt7 OS=Drosophila melanogaster GN=Sirt7 PE=1 SV=2
LOCMI16960-m1	289	391	139	91	52.0569	63.9361	12.748	6.41505	9.58152	57.9965	down	-2.59764	0.0370073	0.472402	yes	NA	GO:0004252(serine-type endopeptidase activity);GO:0005743(mitochondrial inner membrane);GO:0016485(protein processing)	NA	Nocturnin [Zootermopsis nevadensis]	Human DNA sequence from clone RP3-434P1 on chromosome 22, complete sequence	Nocturnin OS=Xenopus laevis GN=noct PE=1 SV=1
LOCMI11168-m1	107	109	40	35	42.5076	39.3096	8.09077	5.44164	6.76621	40.9086	down	-2.59599	0.00425127	0.377717	yes	NA	GO:0000138(Golgi trans cisterna);GO:0000139(Golgi membrane);GO:0000329(fungal-type vacuole membrane);GO:0003674(molecular_function);GO:0042147(retrograde transport, endosome to Golgi)	NA	hypothetical protein g.45278, partial [Graphocephala atropunctata]	PREDICTED: Cimex lectularius Down syndrome cell adhesion molecule-like protein Dscam2 (LOC106665320), mRNA	SCO-spondin OS=Gallus gallus GN=SSPO PE=2 SV=1
LOCMI17189-m1	968	1244	515	218	46.3243	54.0435	12.5484	4.0829	8.31564	50.1839	down	-2.59333	0.0186319	0.439262	yes	NA	GO:0000122(negative regulation of transcription from RNA polymerase II promoter);GO:0000166(nucleotide binding);GO:0003677(DNA binding);GO:0003714(transcription corepressor activity);GO:0004672(protein kinase activity);GO:0004674(protein serine/threonine kinase activity);GO:0005515(protein binding);GO:0005524(ATP binding);GO:0005634(nucleus);GO:0005737(cytoplasm);GO:0006351(transcription, DNA-tem…	NA	THO complex subunit 4-B [Zootermopsis nevadensis]	Xenopus laevis Aly/REF export factor L homeolog (alyref.L), mRNA	THO complex subunit 4 OS=Taeniopygia guttata GN=ALYREF PE=2 SV=1
LOCMI15959-m1	417.5	475	171	137	244.601	252.629	51.0086	31.4123	41.2105	248.615	down	-2.59283	0.0135173	0.424366	yes	cytochrome c oxidase subunit 5B	GO:0004129(cytochrome-c oxidase activity);GO:0005739(mitochondrion);GO:0005751(mitochondrial respiratory chain complex IV);GO:0005811(lipid particle);GO:0006123(mitochondrial electron transport, cytochrome c to oxygen)	ko00190(Oxidative phosphorylation)	NADH dehydrogenase [ubiquinone] 1 beta subcomplex subunit 5, mitochondrial [Zootermopsis nevadensis]	PREDICTED: Poecilia latipinna selenium-binding protein 1-like (LOC106958831), mRNA	NADH dehydrogenase [ubiquinone] 1 beta subcomplex subunit 5, mitochondrial OS=Macaca fascicularis GN=NDUFB5 PE=2 SV=1
LOCMI04991-m1	306	308	110	105	46.7061	42.6769	8.54854	6.27221	7.41037	44.6915	down	-2.59238	0.00968553	0.394323	yes	NA	NA	NA	Major facilitator superfamily domain-containing protein 6 [Zootermopsis nevadensis]	PREDICTED: Tribolium castaneum C3PO protein (LOC656345), mRNA	NA
LOCMI02664-m1	699	817	353	152	27.3938	29.066	7.04362	2.33129	4.68746	28.2299	down	-2.59035	0.0412153	0.484681	yes	laminin A chain	GO:0005604(basement membrane);GO:0005605(basal lamina);GO:0007435(salivary gland morphogenesis);GO:0007494(midgut development);GO:0009887(organ morphogenesis);GO:0009888(tissue development);GO:0012505(endomembrane system);GO:0031012(extracellular matrix);GO:0033627(cell adhesion mediated by integrin);GO:0034446(substrate adhesion-dependent cell spreading);GO:0048598(embryonic morphogenesis);GO:00…	ko04512(ECM-receptor interaction)	hypothetical protein g.26156, partial [Clastoptera arizonana]	Homo sapiens proliferation-inducing protein 32 (PIG32) mRNA, complete cds	Bifunctional glutamate/proline--tRNA ligase OS=Drosophila melanogaster GN=Aats-glupro PE=1 SV=2
LOCMI15830-m1	840	878	315	286	261.94	248.546	50.0127	34.9034	42.4581	255.243	down	-2.58776	0.0024017	0.377717	yes	AGAP007297-PA	GO:0000302(response to reactive oxygen species);GO:0003954(NADH dehydrogenase activity);GO:0005739(mitochondrion);GO:0005747(mitochondrial respiratory chain complex I);GO:0006120(mitochondrial electron transport, NADH to ubiquinone);GO:0008137(NADH dehydrogenase (ubiquinone) activity);GO:0008340(determination of adult lifespan)	ko00190(Oxidative phosphorylation)	hypothetical protein g.39894, partial [Homalodisca liturata]	PREDICTED: Ceratosolen solmsi marchali apoptotic protease-activating factor 1-like (LOC105362014), mRNA	InaD-like protein OS=Homo sapiens GN=PATJ PE=1 SV=3
LOCMI10127-m1	389	531	191.5	121.5	106.427	131.882	26.6757	13.0093	19.8425	119.154	down	-2.58616	0.0392252	0.480093	yes	proteasome subunit beta type-1	GO:0000502(proteasome complex);GO:0004175(endopeptidase activity);GO:0004298(threonine-type endopeptidase activity);GO:0005839(proteasome core complex);GO:0043161(proteasome-mediated ubiquitin-dependent protein catabolic process)	ko03050(Proteasome)	NA	PREDICTED: Bombyx mori tetratricopeptide repeat protein 14 homolog (LOC101741876), transcript variant X1, mRNA	NA
LOCMI05596-m1	191.5	259	91	63.5	33.0572	40.5869	7.99807	4.28992	6.14399	36.822	down	-2.58332	0.0401251	0.480416	yes	NA	NA	NA	PREDICTED: ras-related GTP-binding protein A [Athalia rosae]	PREDICTED: Diachasma alloeum prolyl 4-hydroxylase subunit alpha-1 (LOC107040268), mRNA	Ras-related GTP-binding protein A OS=Bos taurus GN=RRAGA PE=2 SV=1
LOCMI08100-m1	728	748	246	281	332.479	310.115	57.2024	50.2247	53.7135	321.297	down	-2.58055	0.0159932	0.430052	yes	NA	GO:0003824(catalytic activity);GO:0005575(cellular_component)	NA	Chitinase-3-like protein 3 [Zootermopsis nevadensis]	NA	NA
LOCMI01951-m1	116	133	57	27	13.376	13.9222	3.34649	1.21846	2.28247	13.6491	down	-2.58014	0.0465129	0.502981	yes	stromal antigen 2	GO:0000780(condensed nuclear chromosome, centromeric region);GO:0000922(spindle pole);GO:0003682(chromatin binding);GO:0005634(nucleus);GO:0005721(pericentric heterochromatin);GO:0007064(mitotic sister chromatid cohesion);GO:0008278(cohesin complex);GO:0016322(neuron remodeling);GO:0034990(nuclear mitotic cohesin complex);GO:0035327(transcriptionally active chromatin)	ko04110(Cell cycle)	hypothetical protein L798_15265 [Zootermopsis nevadensis]	PREDICTED: Oryzias latipes calcyclin binding protein (cacybp), mRNA	UPF0568 protein C14orf166 homolog OS=Mus musculus PE=1 SV=1
LOCMI07831-m1	811.5	1042.5	354.5	292	69.4217	80.9602	15.4408	9.77615	12.6085	75.1909	down	-2.57617	0.0267004	0.449553	yes	NA	GO:0004176(ATP-dependent peptidase activity);GO:0004222(metalloendopeptidase activity);GO:0005524(ATP binding);GO:0005743(mitochondrial inner membrane);GO:0006508(proteolysis)	NA	Immunoglobulin-binding protein 1 [Zootermopsis nevadensis]	PREDICTED: Eufriesea mexicana 72 kDa inositol polyphosphate 5-phosphatase (LOC108550704), transcript variant X1, mRNA	Immunoglobulin-binding protein 1 OS=Homo sapiens GN=IGBP1 PE=1 SV=1
LOCMI06550-m1	42	52	17.5	15.5	16.2403	18.2531	3.44532	2.34561	2.89546	17.2467	down	-2.57446	0.0153498	0.429761	yes	NA	GO:0003735(structural constituent of ribosome);GO:0005762(mitochondrial large ribosomal subunit);GO:0006412(translation)	NA	PREDICTED: COP9 signalosome complex subunit 4 [Cephus cinctus]	Xenopus tropicalis COP9 signalosome subunit 4 (cops4), mRNA	COP9 signalosome complex subunit 4 OS=Mus musculus GN=Cops4 PE=1 SV=1
LOCMI05020-m1	517	527	203	163	45.6416	42.2348	9.12459	5.63167	7.37813	43.9382	down	-2.57415	0.00443461	0.377717	yes	NA	GO:0004176(ATP-dependent peptidase activity);GO:0005739(mitochondrion);GO:0006508(proteolysis);GO:0007005(mitochondrion organization);GO:0007155(cell adhesion);GO:0007399(nervous system development);GO:0008237(metallopeptidase activity)	NA	LIM and senescent cell antigen-like-containing domain protein 2 [Zootermopsis nevadensis]	Drosophila melanogaster RE05066 full insert cDNA	LIM and senescent cell antigen-like-containing domain protein 2 OS=Homo sapiens GN=LIMS2 PE=1 SV=1
LOCMI06293-m1	646	600	262	171	81.9884	69.129	16.9304	8.49365	12.712	75.5587	down	-2.5714	0.022174	0.449008	yes	poly(A) polymerase type 3	GO:0004652(polynucleotide adenylyltransferase activity);GO:0005634(nucleus);GO:0006378(mRNA polyadenylation)	ko03015(mRNA surveillance pathway)	PREDICTED: WD repeat domain-containing protein 83 isoform X1 [Gekko japonicus]	Glyptapanteles flavicoxis clone BAC 8G10, complete sequence	WD repeat domain-containing protein 83 OS=Danio rerio GN=wdr83 PE=2 SV=1
LOCMI11726-m1	3.88333	3.77619	1.03333	1.8	1.03796	0.916262	0.140625	0.18829	0.164458	0.977111	down	-2.57081	0.0260993	0.449553	yes	NA	GO:0003700(transcription factor activity, sequence-specific DNA binding)	NA	PREDICTED: GTPase-activating protein and VPS9 domain-containing protein 1 isoform X5 [Ceratosolen solmsi marchali]	PREDICTED: Halyomorpha halys transcriptional repressor CTCFL-like (LOC106689778), transcript variant X2, mRNA	GTPase-activating protein and VPS9 domain-containing protein 1 OS=Mus musculus GN=Gapvd1 PE=1 SV=2
LOCMI00959-m1	26.5	26	8.5	10.5	13.8471	12.3332	2.26141	2.14724	2.20432	13.0902	down	-2.57007	0.0430942	0.491148	yes	ADP-dependent glucokinase	NA	ko01200(Carbon metabolism);ko00010(Glycolysis / Gluconeogenesis)	ADP-dependent glucokinase [Zootermopsis nevadensis]	NA	NA
LOCMI15883-m1	63	64	27	17	7.96093	7.34163	1.73714	0.840719	1.28893	7.65128	down	-2.56953	0.0109526	0.398498	yes	NA	GO:0005737(cytoplasm);GO:0050277(sedoheptulokinase activity)	NA	ionotropic receptor 25a [Locusta migratoria]	Drosophila melanogaster, chromosome 2L, region 25A-25B, BAC clone BACR04C19, complete sequence	Ionotropic receptor 25a OS=Drosophila melanogaster GN=Ir25a PE=1 SV=1
LOCMI09659-m1	1482	1381.5	723	238.5	191.87	162.367	47.6588	12.0844	29.8716	177.118	down	-2.56787	0.0257986	0.449553	yes	tubulin beta-1	GO:0003924(GTPase activity);GO:0005200(structural constituent of cytoskeleton);GO:0005525(GTP binding);GO:0005737(cytoplasm);GO:0005874(microtubule);GO:0016203(muscle attachment);GO:0051298(centrosome duplication)	ko04145(Phagosome)	ubiquitin/ribosomal protein S30e fusion protein-like protein [Maconellicoccus hirsutus]	Hippocampus comes 40S ribosomal protein S30 mRNA, complete cds	40S ribosomal protein S30 OS=Bos taurus GN=FAU PE=3 SV=1
LOCMI16468-m1	910	878	337	298	52.3621	45.8627	9.87307	6.71074	8.2919	49.1124	down	-2.56631	0.0218682	0.446567	yes	DEAD box ATP-dependent RNA helicase	GO:0000398(mRNA splicing, via spliceosome);GO:0004004(ATP-dependent RNA helicase activity);GO:0010468(regulation of gene expression);GO:0010501(RNA secondary structure unwinding)	ko03040(Spliceosome)	Leukotriene A-4 hydrolase [Zootermopsis nevadensis]	Human leukotriene A-4 hydrolase mRNA, complete cds	Leukotriene A-4 hydrolase OS=Homo sapiens GN=LTA4H PE=1 SV=2
LOCMI05851-m1	653	745	251	247	33.2818	34.4698	6.5135	4.92685	5.72017	33.8758	down	-2.56613	0.00184388	0.377717	yes	NA	NA	NA	SAM and SH3 domain-containing protein 3 [Zootermopsis nevadensis]	PREDICTED: Ceratosolen solmsi marchali aspartate--tRNA ligase, mitochondrial (LOC105365826), mRNA	SAM and SH3 domain-containing protein 1 OS=Mus musculus GN=Sash1 PE=1 SV=1
LOCMI12823-m1	92	101	38	30	24.8191	24.7348	5.21949	3.16736	4.19342	24.7769	down	-2.5628	0.0314363	0.452094	yes	adenylate kinase 3	GO:0000166(nucleotide binding);GO:0004017(adenylate kinase activity);GO:0005524(ATP binding);GO:0005525(GTP binding);GO:0005739(mitochondrion);GO:0005758(mitochondrial intermembrane space);GO:0005759(mitochondrial matrix);GO:0006139(nucleobase-containing compound metabolic process);GO:0006172(ADP biosynthetic process);GO:0006756(AMP phosphorylation);GO:0016301(kinase activity);GO:0016310(phosphor…	ko00230(Purine metabolism)	26S proteasome non-ATpase regulatory subunit 13-like protein, partial [Coptotermes formosanus]	PREDICTED: Limulus polyphemus lon protease homolog 2, peroxisomal-like (LOC106464949), mRNA	26S proteasome non-ATPase regulatory subunit 13 OS=Bos taurus GN=PSMD13 PE=2 SV=1
LOCMI13055-m1	2	2	0.5	1	1.75761	1.59555	0.223722	0.343931	0.283826	1.67658	down	-2.56244	0.00710814	0.387645	yes	NA	NA	NA	hypothetical protein L798_09869, partial [Zootermopsis nevadensis]	Drosophila melanogaster chromosome-associated protein (cap) mRNA, complete cds	Structural maintenance of chromosomes protein 3 OS=Xenopus laevis GN=smc3 PE=1 SV=2
LOCMI01390-m1	27	32	7.5	14.5	9.37742	10.0892	1.32626	1.97091	1.64858	9.73334	down	-2.56171	0.00365996	0.377717	yes	NA	GO:0003924(GTPase activity);GO:0005095(GTPase inhibitor activity);GO:0005515(protein binding);GO:0005525(GTP binding);GO:0005634(nucleus);GO:0005758(mitochondrial intermembrane space);GO:0005759(mitochondrial matrix);GO:0005813(centrosome);GO:0005829(cytosol);GO:0007021(tubulin complex assembly);GO:0007049(cell cycle);GO:0007264(small GTPase mediated signal transduction);GO:0010811(positive regul…	NA	NA	NA	NA
LOCMI06628-m1	57	69	26	18	10.5964	11.6445	2.46094	1.30958	1.88526	11.1204	down	-2.56037	0.00725898	0.388776	yes	NA	NA	NA	Tensin-3 [Zootermopsis nevadensis]	PREDICTED: Amyelois transitella unconventional myosin-Va-like (LOC106137475), partial mRNA	Tensin-4 OS=Homo sapiens GN=TNS4 PE=1 SV=3
LOCMI14537-m1	1155	1028	469	295	122.92	99.3166	25.4132	12.2868	18.85	111.118	down	-2.55946	0.0377628	0.474888	yes	NA	GO:0000166(nucleotide binding);GO:0003729(mRNA binding);GO:0005634(nucleus);GO:0007173(epidermal growth factor receptor signaling pathway);GO:0043484(regulation of RNA splicing)	NA	Gastrulation defective protein 1-like protein [Zootermopsis nevadensis]	Drosophila melanogaster, chromosome 2R, region 60A2-60A3, BAC clone BACR05F24, complete sequence	Gastrulation defective protein 1 homolog OS=Drosophila melanogaster GN=CG5543 PE=2 SV=1
LOCMI06270-m1	183	195	68	68	63.941	61.8517	12.0972	9.29856	10.6979	62.8963	down	-2.55565	0.00169085	0.377717	yes	transcription elongation factor B polypeptide 2	GO:0006368(transcription elongation from RNA polymerase II promoter);GO:0030891(VCB complex);GO:0070449(elongin complex)	ko04120(Ubiquitin mediated proteolysis)	Bromodomain-containing protein 7 [Zootermopsis nevadensis]	PREDICTED: Acyrthosiphon pisum GTP-binding protein 10 homolog (LOC100161613), mRNA	Bromodomain-containing protein 7 OS=Pongo abelii GN=BRD7 PE=2 SV=1
LOCMI02232-m1	30	43	20	4	8.2077	10.6797	2.78597	0.428291	1.60713	9.44369	down	-2.55486	0.0445542	0.498429	yes	tryptophan--tRNA ligase	GO:0004830(tryptophan-tRNA ligase activity);GO:0005524(ATP binding);GO:0005737(cytoplasm);GO:0006436(tryptophanyl-tRNA aminoacylation)	ko00970(Aminoacyl-tRNA biosynthesis)	PREDICTED: ras-related protein Rab-10 isoform X1 [Apis mellifera]	PREDICTED: Plutella xylostella protein takeout (LOC105381103), mRNA	Ras-related protein Rab-10 OS=Caenorhabditis elegans GN=rab-10 PE=1 SV=2
LOCMI10320-m1	13	14	4	6	1.89451	1.85213	0.296797	0.342202	0.3195	1.87332	down	-2.55171	0.000411686	0.377717	yes	NA	NA	NA	PREDICTED: 39S ribosomal protein L9, mitochondrial [Ceratitis capitata]	Drosophila melanogaster, chromosome 3R, region 88E-88F, BAC clone BACR13A02, complete sequence	39S ribosomal protein L9, mitochondrial OS=Drosophila melanogaster GN=mRpL9 PE=2 SV=1
LOCMI05948-m1	969	910	390	276	202.169	172.354	41.4288	22.5361	31.9825	187.262	down	-2.5497	0.0207122	0.444391	yes	eukaryotic translation initiation factor 3 subunit G-1	GO:0000022(mitotic spindle elongation);GO:0000166(nucleotide binding);GO:0003729(mRNA binding);GO:0003743(translation initiation factor activity);GO:0005852(eukaryotic translation initiation factor 3 complex);GO:0006413(translational initiation);GO:0007052(mitotic spindle organization);GO:0007067(mitotic nuclear division);GO:0051726(regulation of cell cycle)	ko03013(RNA transport)	NA	NA	NA
LOCMI16026-m1	633	591	231	211	71.2907	60.4235	13.2461	9.30015	11.2731	65.8571	down	-2.54645	0.0402021	0.480799	yes	serine palmitoyltransferase 1	GO:0004758(serine C-palmitoyltransferase activity);GO:0006686(sphingomyelin biosynthetic process);GO:0016021(integral component of membrane);GO:0030170(pyridoxal phosphate binding);GO:0035339(SPOTS complex);GO:0046511(sphinganine biosynthetic process);GO:0046512(sphingosine biosynthetic process);GO:0046513(ceramide biosynthetic process)	ko00600(Sphingolipid metabolism)	PREDICTED: ATP synthase subunit g, mitochondrial [Agrilus planipennis]	Drosophila melanogaster chromosome 2L	ATP synthase subunit g, mitochondrial OS=Pongo abelii GN=ATP5L PE=3 SV=1
LOCMI06586-m1	235	250	90	85	136.303	131.633	26.5782	19.2945	22.9363	133.968	down	-2.54618	0.00332053	0.377717	yes	protein max	GO:0000978(RNA polymerase II core promoter proximal region sequence-specific DNA binding);GO:0000983(transcription factor activity, RNA polymerase II core promoter sequence-specific);GO:0005737(cytoplasm);GO:0006351(transcription, DNA-templated);GO:0006357(regulation of transcription from RNA polymerase II promoter);GO:0046983(protein dimerization activity);GO:0071339(MLL1 complex)	ko04010(MAPK signaling pathway)	PREDICTED: transmembrane protein 245 isoform X2 [Bombus terrestris]	PREDICTED: Monomorium pharaonis ATP-dependent helicase brm (LOC105836731), transcript variant X2, mRNA	Transmembrane protein 245 OS=Homo sapiens GN=TMEM245 PE=1 SV=2
[truncated: 488 more rows]
