# Supplementary material for: Transcriptome analysis of the molecular mechanism underlying immunity- and reproduction trade-off in Locusta migratoria infected by Micrococcus luteus
Source: PLoS One. 2019 Aug 14;14(8):e0211605. doi: 10.1371/journal.pone.0211605 (PMC6693777; doi:10.1371/journal.pone.0211605)
Supplement: S5 Table — (XLS) [file pone.0211605.s007.xls]

## Sheet: Sheet1
Sup Table 5. Genes that were differentially expressed in infected locusts at 4 h and 6 d after treatment.
Accession	Ml4A_Ml4_count	Ml4B_Ml4_count	Ml6A_Ml6_count	Ml6B_Ml6_count	Ml4A_Ml4_rpkm	Ml4B_Ml4_rpkm	Ml6A_Ml6_rpkm	Ml6B_Ml6_rpkm	mean_rpkm_J6	mean_rpkm_J4	regulation	log2fold_change	pvalue	FDR	significant	annotation	go	kegg	NR_description	NT_description	swissprot_description
LOCMI00855-m1	118.667	110.583	2.83333	0	52.9465	58.1458	1.11415	0	0.557075	55.5461	down	-6.63967	0.023778	0.768152	yes	NA	NA	NA	NA	PREDICTED: Pteropus alecto T-cell lymphoma invasion and metastasis 2 (TIAM2), mRNA	NA
LOCMI00856-m1	71.6667	59.5833	1.83333	0	49.6296	48.626	1.11893	0	0.559464	49.1278	down	-6.45635	0.000259723	0.710617	yes	NA	NA	NA	Lm-diptericin [Locusta migratoria manilensis]	PREDICTED: Papilio machaon orexin receptor type 1-like (LOC106708787), mRNA	NA
LOCMI02261-m1	194.5	174.167	3.83333	4.83333	97.2215	102.595	1.68872	3.0198	2.35426	99.9085	down	-5.40726	0.0120206	0.768152	yes	NA	NA	NA	NA	TPA_exp: Locusta migratoria chymotrypsin 12 mRNA, complete cds	NA
LOCMI04741-m1	30	25	3.25	0	1.50182	1.47488	0.143389	0	0.0716947	1.48835	down	-4.3757	0.0269768	0.768152	yes	multidrug resistance protein homolog 49-like	GO:0016021(integral component of membrane);GO:0042626(ATPase activity, coupled to transmembrane movement of substances);GO:0055085(transmembrane transport)	ko02010(ABC transporters)	PREDICTED: multidrug resistance protein homolog 49 [Dufourea novaeangliae]	Nomadacris japonica RPB2 mRNA for RNA polymerase II second largest subunit, complete cds, isolate: 11	Multidrug resistance protein 1 OS=Cricetulus griseus GN=ABCB1 PE=1 SV=2
LOCMI11209-m1	109	84	15	0	5.92993	5.38546	0.719204	0	0.359602	5.6577	down	-3.97574	0.00923268	0.768152	yes	NA	NA	NA	NA	Locusta migratoria pro-phenoloxidase 1 (PPO1) mRNA, complete cds	NA
LOCMI10636-m1	81	59	0	8	9.205	7.90152	0	1.13636	0.568181	8.55326	down	-3.91205	0.0122128	0.768152	yes	N-acetylglucosamine-6-sulfatase precursor	GO:0003824(catalytic activity);GO:0005764(lysosome);GO:0008152(metabolic process);GO:0008449(N-acetylglucosamine-6-sulfatase activity);GO:0008484(sulfuric ester hydrolase activity);GO:0016787(hydrolase activity);GO:0030203(glycosaminoglycan metabolic process);GO:0046872(metal ion binding)	ko00531(Glycosaminoglycan degradation);ko04142(Lysosome)	N-acetylglucosamine-6-sulfatase [Zootermopsis nevadensis]	PREDICTED: Plutella xylostella acyl-CoA Delta(11) desaturase (LOC105390388), mRNA	N-acetylglucosamine-6-sulfatase OS=Mus musculus GN=Gns PE=1 SV=1
LOCMI00936-m1	1.13333	0.8	0.2	0	1.10801	0.921713	0.172327	0	0.0861634	1.01486	down	-3.55806	0.0184623	0.768152	yes	NA	NA	NA	NA	PREDICTED: Athalia rosae tyrosine-protein phosphatase 10D (LOC105691277), transcript variant X5, mRNA	NA
LOCMI02029-m1	14	13	2	1	8.53878	9.34397	1.07507	0.762353	0.91871	8.94138	down	-3.28282	0.0157152	0.768152	yes	nitric oxide synthase 2, inducible	GO:0004517(nitric-oxide synthase activity);GO:0006954(inflammatory response);GO:0007263(nitric oxide mediated signal transduction);GO:0031284(positive regulation of guanylate cyclase activity);GO:0042742(defense response to bacterium);GO:0045776(negative regulation of blood pressure);GO:0045909(positive regulation of vasodilation)	ko00220(Arginine biosynthesis);ko00330(Arginine and proline metabolism);ko04066(HIF-1 signaling pathway);ko04020(Calcium signaling pathway);ko04146(Peroxisome);ko05200(Pathways in cancer);ko05222(Small cell lung cancer);ko05132(Salmonella infection);ko05133(Pertussis);ko05152(Tuberculosis);ko05146(Amoebiasis);ko05145(Toxoplasmosis);ko05140(Leishmaniasis);ko05142(Chagas disease (American trypanoso…	PREDICTED: nitric oxide synthase, salivary gland [Athalia rosae]	PREDICTED: Bombus impatiens pescadillo homolog (LOC100746575), mRNA	Nitric oxide synthase OS=Bombyx mori GN=NOS PE=2 SV=1
LOCMI06155-m1	11	10.5	1.5	1	2.15719	2.42663	0.259253	0.245122	0.252188	2.29191	down	-3.18398	0.0414658	0.768152	yes	NA	NA	NA	NA	Drosophila melanogaster chromosome 2L	NA
LOCMI09306-m1	4	3	1	0	1.06796	0.943923	0.235306	0	0.117653	1.00594	down	-3.09594	0.0419413	0.768152	yes	NA	NA	NA	NA	NA	NA
LOCMI02260-m1	13	10.6667	2.33333	0.833333	13.0946	12.6619	2.0714	1.0492	1.5603	12.8783	down	-3.04504	0.012136	0.768152	yes	NA	NA	NA	NA	Drosophila persimilis GL22122 (Dper\GL22122), mRNA	NA
LOCMI15607-m1	3	3	1	0	0.393376	0.463584	0.115564	0	0.0577822	0.42848	down	-2.89053	0.0475047	0.768152	yes	NA	NA	NA	carboxylesterase [Oxya chinensis]	Drosophila melanogaster, chromosome 3R, region 94F-95A, BAC clone BACR15B19, complete sequence	Venom carboxylesterase-6 OS=Apis mellifera PE=2 SV=1
LOCMI06038-m1	3	3	1	0	1.08984	1.28435	0.32017	0	0.160085	1.1871	down	-2.89053	0.0475047	0.768152	yes	NA	NA	NA	hypothetical protein g.29355 [Homalodisca liturata]	PREDICTED: Chrysemys picta bellii glucose-6-phosphate isomerase (GPI), mRNA	NA
LOCMI17320-m1	3.5	2.5	0.5	0.5	0.536133	0.4513	0.0675013	0.0957332	0.0816173	0.493716	down	-2.59674	0.0447159	0.768152	yes	beta-catenin-like protein 1-like	GO:0003674(molecular_function);GO:0005575(cellular_component);GO:0008150(biological_process)	ko03040(Spliceosome)	Beta-catenin-like protein 1 [Zootermopsis nevadensis]	PREDICTED: Parasteatoda tepidariorum unconventional myosin-Ia-like (LOC107454372), partial mRNA	Beta-catenin-like protein 1 OS=Mus musculus GN=Ctnnbl1 PE=1 SV=1
LOCMI12685-m1	6	4.5	1.5	0.5	2.97674	2.63101	0.655871	0.310061	0.482966	2.80387	down	-2.53743	0.0109162	0.768152	yes	NA	NA	NA	hypothetical protein L798_10888 [Zootermopsis nevadensis]	Dendroctonus ponderosae Seq01021358, whole genome shotgun sequence	NA
LOCMI08956-m1	4	3.5	1	0.5	3.91062	4.03249	0.861634	0.611003	0.736319	3.97156	down	-2.4313	0.00774578	0.768152	yes	NA	NA	NA	Retinol dehydrogenase 12 [Zootermopsis nevadensis]	Homo sapiens chromosome 8, clone CTA-394H5, complete sequence	NA
LOCMI07109-m1	2.25	1.5	0.166667	0.533333	1.78073	1.39903	0.116252	0.527596	0.321924	1.58988	down	-2.30412	0.0461143	0.768152	yes	NA	NA	NA	NA	NA	NA
LOCMI12733-m1	34	24.5	11	2.5	10.2743	8.72485	2.92956	0.944278	1.93692	9.49956	down	-2.2941	0.0304283	0.768152	yes	NA	NA	NA	NA	PREDICTED: Apis mellifera cytoplasmic aconitate hydratase-like (LOC409485), mRNA	NA
LOCMI13705-m1	32	23	4	7	23.3778	19.8016	2.57543	6.39203	4.48373	21.5897	down	-2.26757	0.0228238	0.768152	yes	NA	NA	NA	NA	Ixodes scapularis conserved hypothetical protein, mRNA	NA
LOCMI02160-m1	46	45.5	16.5	5.5	7.31604	8.52805	2.31281	1.09337	1.70309	7.92204	down	-2.21772	0.0185788	0.768152	yes	NA	NA	NA	hypothetical protein L798_10888 [Zootermopsis nevadensis]	NA	Ankyrin-2 OS=Homo sapiens GN=ANK2 PE=1 SV=4
LOCMI11310-m1	283	250	96	47	26.8771	27.9806	8.03536	5.57933	6.80734	27.4289	down	-2.01053	0.0162133	0.768152	yes	NA	NA	NA	Rho GTPase-activating protein 18 [Zootermopsis nevadensis]	PREDICTED: Apis florea WD repeat and FYVE domain-containing protein 3 (LOC100871638), mRNA	Rho GTPase-activating protein 40 OS=Mus musculus GN=Arhgap40 PE=3 SV=1
LOCMI01161-m1	3	2.5	1	0.5	1.63477	1.60544	0.480255	0.340559	0.410407	1.6201	down	-1.98096	0.0298187	0.768152	yes	GA15416 gene product from transcript GA15416-RD	GO:0001838(embryonic epithelial tube formation);GO:0004100(chitin synthase activity);GO:0005737(cytoplasm);GO:0006031(chitin biosynthetic process);GO:0006035(cuticle chitin biosynthetic process);GO:0007424(open tracheal system development);GO:0007430(terminal branching, open tracheal system);GO:0007443(Malpighian tubule morphogenesis);GO:0008362(chitin-based embryonic cuticle biosynthetic process…	ko00520(Amino sugar and nucleotide sugar metabolism)	chitin synthase 2 [Locusta migratoria]	PREDICTED: Solenopsis invicta 1-phosphatidylinositol 4,5-bisphosphate phosphodiesterase gamma-1-like (LOC105206257), partial mRNA	NA
LOCMI16476-m1	22	16	6	5	3.54993	3.04255	0.853269	1.00845	0.93086	3.29624	down	-1.82418	0.0495659	0.768152	yes	nuclear receptor subfamily 4, group A, member 2	GO:0000977(RNA polymerase II regulatory region sequence-specific DNA binding);GO:0003707(steroid hormone receptor activity);GO:0004879(RNA polymerase II transcription factor activity, ligand-activated sequence-specific DNA binding);GO:0005634(nucleus);GO:0006909(phagocytosis);GO:0008270(zinc ion binding);GO:0008544(epidermis development);GO:0010906(regulation of glucose metabolic process);GO:0042…	ko04925(Aldosterone synthesis and secretion)	putative nuclear hormone receptor HR38 [Zootermopsis nevadensis]	Anopheles gambiae str. PEST AGAP001384-PA (AgaP_AGAP001384) mRNA, complete cds	Probable nuclear hormone receptor HR38 OS=Drosophila melanogaster GN=Hr38 PE=1 SV=3
LOCMI05782-m1	6	6	2	2	1.48837	1.75401	0.437247	0.620123	0.528685	1.62119	down	-1.61657	0.0284949	0.768152	yes	NA	NA	NA	AGAP005717-PA [Anopheles gambiae str. PEST]	PREDICTED: Orussus abietinus serine/threonine-protein kinase polo (LOC105696708), mRNA	Lysozyme C, milk isozyme OS=Canis lupus familiaris PE=1 SV=1
LOCMI05118-m1	2.71276	2.6299	0.977803	0.830549	1.82167	2.08122	0.578693	0.697128	0.63791	1.95145	down	-1.61312	0.0320302	0.768152	yes	NA	NA	NA	NA	NA	NA
LOCMI15732-m1	3.5	2.5	1	1	0.250196	0.210606	0.0630012	0.089351	0.0761761	0.230401	down	-1.59674	0.0321171	0.768152	yes	GI12629 gene product from transcript GI12629-RB	GO:0004970(ionotropic glutamate receptor activity);GO:0005230(extracellular ligand-gated ion channel activity);GO:0005234(extracellular-glutamate-gated ion channel activity);GO:0006812(cation transport);GO:0008328(ionotropic glutamate receptor complex)	ko04080(Neuroactive ligand-receptor interaction)	ionotropic glutamate receptor 3, partial [Locusta migratoria]	PREDICTED: Neodiprion lecontei NCK-interacting protein with SH3 domain (LOC107225565), mRNA	Glutamate receptor 1 OS=Drosophila melanogaster GN=GluRIA PE=1 SV=2
LOCMI13897-m1	95	77	33	30	23.5659	22.5097	7.21458	9.30184	8.25821	23.0378	down	-1.4801	0.017397	0.768152	yes	NA	NA	NA	PREDICTED: uncharacterized protein LOC105398232 [Plutella xylostella]	PREDICTED: Drosophila ficusphila chaoptin (LOC108102144), mRNA	NA
LOCMI05365-m1	454	422	215	124	93.1548	102.043	38.8799	31.8023	35.3411	97.5988	down	-1.46551	0.00973705	0.768152	yes	DNA-3-methyladenine glycosylase	GO:0003905(alkylbase DNA N-glycosylase activity);GO:0006284(base-excision repair)	ko03410(Base excision repair)	DNA-3-methyladenine glycosylase [Zootermopsis nevadensis]	PREDICTED: Phalacrocorax carbo DEAH (Asp-Glu-Ala-His) box polypeptide 38 (DHX38), mRNA	DNA-3-methyladenine glycosylase OS=Mus musculus GN=Mpg PE=2 SV=3
LOCMI04134-m1	834	656	344	253	50.3128	46.6377	18.2898	19.0775	18.6836	48.4753	down	-1.37547	0.0317654	0.768152	yes	NA	NA	NA	MICAL-like protein 2 [Zootermopsis nevadensis]	Drosophila melanogaster LD45758 full length cDNA	MICAL-like protein 1 OS=Bos taurus GN=MICALL1 PE=1 SV=2
LOCMI16566-m1	160	148	70	55	23.2755	25.3723	8.97457	10.0007	9.48762	24.3239	down	-1.35826	0.0182756	0.768152	yes	NA	NA	NA	PREDICTED: zinc finger protein 62-like [Octopus bimaculoides]	Mouse DNA sequence from clone RP23-142A12 on chromosome 13, complete sequence	Zinc finger protein 729 OS=Homo sapiens GN=ZNF729 PE=2 SV=4
LOCMI12390-m1	15	11	7	4	13.1212	11.3395	5.39655	4.3735	4.88502	12.2303	down	-1.32403	0.0336743	0.768152	yes	NA	NA	NA	NA	NA	NA
LOCMI15108-m1	22	22	9	9	0.844441	0.995152	0.304457	0.431794	0.368126	0.919796	down	-1.32112	0.032443	0.768152	yes	GH10145 gene product from transcript GH10145-RA	GO:0004872(receptor activity);GO:0005509(calcium ion binding);GO:0005515(protein binding);GO:0005886(plasma membrane);GO:0005887(integral component of plasma membrane);GO:0005911(cell-cell junction);GO:0007155(cell adhesion);GO:0007156(homophilic cell adhesion via plasma membrane adhesion molecules);GO:0007411(axon guidance);GO:0007412(axon target recognition);GO:0007413(axonal fasciculation);GO:…	ko04145(Phagosome)	Neural-cadherin-like Protein [Tribolium castaneum]	Drosophila melanogaster mRNA for DN-cadherin, complete cds	Neural-cadherin OS=Drosophila melanogaster GN=CadN PE=1 SV=2
LOCMI14920-m1	511	386.5	195.5	173.5	59.4948	53.0308	20.0605	25.2491	22.6548	56.2628	down	-1.31236	0.016969	0.768152	yes	Inactivation-no-after-potential D protein	NA	ko04745(Phototransduction - fly)	PREDICTED: multiple PDZ domain protein-like [Limulus polyphemus]	Gallus gallus finished cDNA, clone ChEST291d6	InaD-like protein OS=Homo sapiens GN=PATJ PE=1 SV=3
LOCMI13818-m1	22	16	11	6	8.97283	7.69037	3.954	3.05876	3.50638	8.3316	down	-1.24861	0.0328964	0.768152	yes	NA	NA	NA	NA	PREDICTED: Pygoscelis adeliae nucleoporin 133kDa (NUP133), mRNA	NA
LOCMI01869-m1	9	9	4	4	5.64457	6.65199	2.21099	3.13571	2.67335	6.14828	down	-1.20153	0.0371562	0.768152	yes	NA	NA	NA	NA	Drosophila busckii chromosome X sequence	NA
LOCMI05681-m1	3	3	2	1	3.16574	3.73074	1.86004	1.31899	1.58951	3.44824	down	-1.11728	0.0416942	0.768152	yes	NA	NA	NA	NA	NA	NA
LOCMI16679-m1	39	30	22	13	5.85269	5.30557	2.90972	2.4385	2.67411	5.57913	down	-1.06098	0.0160767	0.768152	yes	proto-oncogene tyrosine-protein kinase receptor Ret	GO:0000165(MAPK cascade);GO:0001657(ureteric bud development);GO:0001755(neural crest cell migration);GO:0001838(embryonic epithelial tube formation);GO:0004713(protein tyrosine kinase activity);GO:0005509(calcium ion binding);GO:0005524(ATP binding);GO:0005887(integral component of plasma membrane);GO:0006919(activation of cysteine-type endopeptidase activity involved in apoptotic process);GO:00…	ko04144(Endocytosis)	PREDICTED: proto-oncogene tyrosine-protein kinase receptor Ret isoform X1 [Cephus cinctus]	PREDICTED: Apis mellifera sin3 histone deacetylase corepressor complex component SDS3 (LOC409995), mRNA	Proto-oncogene tyrosine-protein kinase receptor Ret OS=Rattus norvegicus GN=Ret PE=1 SV=1
LOCMI16241-m1	1088.5	1026.5	691	400.5	295.363	328.252	165.251	135.837	150.544	311.808	down	-1.05047	0.018825	0.768152	yes	NA	NA	NA	NA	PREDICTED: Apis florea tuberin (LOC100867073), mRNA	NA
LOCMI16500-m1	2	2	1	1	1.42969	1.68485	0.630012	0.89351	0.761761	1.55727	down	-1.03161	0.0493467	0.768152	yes	allatostatin-A receptor-like	GO:0005887(integral component of plasma membrane);GO:0007200(phospholipase C-activating G-protein coupled receptor signaling pathway);GO:0007218(neuropeptide signaling pathway);GO:0008261(allatostatin receptor activity)	ko04080(Neuroactive ligand-receptor interaction)	allatostatin receptor [Periplaneta americana]	PREDICTED: Apis dorsata nucleosome-remodeling factor subunit NURF301-like (LOC102678193), transcript variant X1, mRNA	Allatostatin-A receptor OS=Bombyx mori GN=AR PE=2 SV=1
LOCMI06179-m1	4	4	2	2	0.946342	1.11524	0.417019	0.591434	0.504226	1.03079	down	-1.03161	0.0493467	0.768152	yes	NA	NA	NA	hypothetical protein L798_13955 [Zootermopsis nevadensis]	Schistocerca gregaria proteasome non-ATPase regulatory subunit mRNA, partial cds	NA
LOCMI07461-m1	4	4	2	2	0.929797	1.09574	0.409728	0.581094	0.495411	1.01277	down	-1.03161	0.0493467	0.768152	yes	NA	NA	NA	hypothetical protein L798_13906 [Zootermopsis nevadensis]	PREDICTED: Halyomorpha halys BTB/POZ domain-containing protein 10 (LOC106691428), transcript variant X1, mRNA	Transport and Golgi organization protein 2 OS=Drosophila melanogaster GN=Tango2 PE=2 SV=2
LOCMI13835-m1	2	2	1	1	0.309932	0.365248	0.136576	0.193698	0.165137	0.33759	down	-1.03161	0.0493467	0.768152	yes	NA	NA	NA	PREDICTED: suppressor of lurcher protein 1-like isoform X1 [Microplitis demolitor]	PREDICTED: Athalia rosae TPR-containing protein DDB_G0280363 (LOC105692727), transcript variant X3, mRNA	CUB domain-containing protein 2 OS=Mus musculus GN=Cdcp2 PE=2 SV=1
LOCMI07826-m1	195	160	116	70	33.0707	31.9778	17.3382	14.8387	16.0884	32.5242	down	-1.01549	0.0234972	0.768152	yes	NA	NA	NA	PREDICTED: transcriptional activator cubitus interruptus isoform X1 [Drosophila biarmipes]	PREDICTED: Nasonia vitripennis 60S ribosomal protein L18a-like (LOC100117893), mRNA	Transcriptional activator cubitus interruptus OS=Drosophila melanogaster GN=ci PE=1 SV=2
LOCMI11762-m1	1448	1170	782	579	36.0674	34.3441	17.1668	18.0265	17.5967	35.2057	down	-1.00051	0.0103869	0.768152	yes	NA	NA	NA	Protein ELYS [Zootermopsis nevadensis]	Strongyloides stercoralis genome assembly S_stercoralis_PV0001 ,scaffold SSTP_contig0000017	Protein ELYS OS=Xenopus laevis GN=ahctf1 PE=1 SV=1
LOCMI00599-m1	5.66667	4.66667	0	0	4.4848	4.35253	0	0	0	4.41867	down	-Inf	0.0095271	0.768152	yes	NA	NA	NA	NA	Drosophila melanogaster chromosome X	NA
LOCMI01432-m1	4	3	0	0	2.43965	2.1563	0	0	0	2.29798	down	-Inf	0.0391994	0.768152	yes	NA	NA	NA	NA	PREDICTED: Trichogramma pretiosum WD repeat and FYVE domain-containing protein 2 (LOC106649996), mRNA	NA
LOCMI05213-m1	1.33333	1	0	0	0.445431	0.393697	0	0	0	0.419564	down	-Inf	0.0391994	0.768152	yes	NA	NA	NA	NA	Strongyloides stercoralis genome assembly S_stercoralis_PV0001 ,scaffold SSTP_scaffold0000015	NA
LOCMI09686-m1	0.166667	0.125	0	0	0.0598924	0.0529362	0	0	0	0.0564143	down	-Inf	0.0391994	0.768152	yes	NA	NA	NA	NA	Dendroctonus ponderosae Seq01041569, whole genome shotgun sequence	NA
LOCMI06696-m1	258.5	195	573	379.5	93.3979	83.0293	182.46	171.386	176.923	88.2136	up	1.00405	0.00734604	0.768152	yes	lactoylglutathione lyase	GO:0004462(lactoylglutathione lyase activity);GO:0006357(regulation of transcription from RNA polymerase II promoter);GO:0008270(zinc ion binding);GO:0030316(osteoclast differentiation);GO:0043066(negative regulation of apoptotic process);GO:0070062(extracellular exosome)	ko00620(Pyruvate metabolism)	hypothetical protein g.16116 [Clastoptera arizonana]	Gallus gallus finished cDNA, clone ChEST150h18	Lactoylglutathione lyase OS=Rattus norvegicus GN=Glo1 PE=1 SV=3
LOCMI06903-m1	3	3	8	5	1.13967	1.34307	2.67845	2.37418	2.52632	1.24137	up	1.02511	0.0279064	0.768152	yes	NA	NA	NA	NA	PREDICTED: Nasonia vitripennis protein abrupt-like (LOC103317653), transcript variant X2, mRNA	NA
LOCMI13686-m1	22	22	57	38	6.96463	8.20764	15.9033	15.0365	15.4699	7.58613	up	1.02803	0.0132041	0.768152	yes	NA	NA	NA	Techylectin-5B [Zootermopsis nevadensis]	PREDICTED: Tribolium castaneum eIF-2-alpha kinase GCN2 (LOC100142127), mRNA	Fibrinogen alpha chain OS=Homo sapiens GN=FGA PE=1 SV=2
LOCMI12288-m1	440.5	477.5	1218.5	781.5	278.902	356.286	679.936	618.475	649.206	317.594	up	1.03149	0.0243939	0.768152	yes	ribosomal protein L36A	GO:0000022(mitotic spindle elongation);GO:0003735(structural constituent of ribosome);GO:0006412(translation);GO:0007052(mitotic spindle organization);GO:0022625(cytosolic large ribosomal subunit)	ko03010(Ribosome)	PREDICTED: 60S ribosomal protein L44 [Trichogramma pretiosum]	Spodoptera frugiperda ribosomal protein L44 mRNA, complete cds	Ribosomal protein rpl-41 OS=Caenorhabditis elegans GN=rpl-41 PE=3 SV=2
LOCMI11486-m1	195.467	187.458	523.817	324.978	3.66565	4.14287	8.65755	7.61764	8.1376	3.90426	up	1.05955	0.0430148	0.768152	yes	NA	NA	NA	hypothetical protein g.46177, partial [Graphocephala atropunctata]	Pediculus humanus corporis conserved hypothetical protein, mRNA	Zonadhesin OS=Homo sapiens GN=ZAN PE=2 SV=4
LOCMI08553-m1	23	15.5	46.5	36.5	6.14077	4.87694	10.9417	12.1808	11.5613	5.50885	up	1.06947	0.0207382	0.768152	yes	NA	GO:0002027(regulation of heart rate);GO:0005375(copper ion transmembrane transporter activity);GO:0005886(plasma membrane);GO:0006825(copper ion transport);GO:0006878(cellular copper ion homeostasis);GO:0015088(copper uptake transmembrane transporter activity);GO:0015679(plasma membrane copper ion transport);GO:0016021(integral component of membrane);GO:0035434(copper ion transmembrane transport)	NA	PREDICTED: high affinity copper uptake protein 1 isoform X1 [Cerapachys biroi]	PREDICTED: Bombyx mori E3 ubiquitin-protein ligase RNF8-A-like (LOC101745760), transcript variant X5, misc_RNA	High affinity copper uptake protein 1 OS=Sus scrofa GN=SLC31A1 PE=2 SV=1
LOCMI01927-m1	4.5	5	13.5	8	1.69018	2.21315	4.46882	3.75577	4.11229	1.95167	up	1.07524	0.0466845	0.768152	yes	NA	NA	NA	PREDICTED: uncharacterized protein LOC107171135 [Diuraphis noxia]	Lycosa singoriensis clone LSsin1925 calcyclin binding protein mRNA, partial cds	NA
LOCMI15985-m1	1055	842	2494	1698	135.924	127.843	283.19	273.445	278.318	131.884	up	1.07747	0.00219918	0.768152	yes	GL26145 gene product from transcript GL26145-RA	GO:0004029(aldehyde dehydrogenase (NAD) activity);GO:0005737(cytoplasm);GO:0005739(mitochondrion);GO:0005759(mitochondrial matrix);GO:0005811(lipid particle);GO:0006090(pyruvate metabolic process);GO:0006117(acetaldehyde metabolic process);GO:0008774(acetaldehyde dehydrogenase (acetylating) activity);GO:0045471(response to ethanol);GO:0055114(oxidation-reduction process);GO:1901215(negative regul…	ko00010(Glycolysis / Gluconeogenesis);ko00040(Pentose and glucuronate interconversions);ko00053(Ascorbate and aldarate metabolism);ko00620(Pyruvate metabolism);ko00071(Fatty acid degradation);ko00561(Glycerolipid metabolism);ko00280(Valine, leucine and isoleucine degradation);ko00310(Lysine degradation);ko00330(Arginine and proline metabolism);ko00340(Histidine metabolism);ko00380(Tryptophan meta…	Aldehyde dehydrogenase, mitochondrial [Zootermopsis nevadensis]	Xenopus tropicalis finished cDNA, clone TGas130e07	Aldehyde dehydrogenase, mitochondrial OS=Bos taurus GN=ALDH2 PE=1 SV=2
LOCMI15111-m1	89	65	200	143	65.0194	55.9612	128.772	130.58	129.676	60.4903	up	1.10014	0.0348042	0.768152	yes	NA	NA	NA	NA	Drosophila melanogaster, chromosome 3R, region 82F-83A, BAC clone BACR42H10, complete sequence	NA
LOCMI07065-m1	17	15	42	30	2.56857	2.67087	5.59279	5.66567	5.62923	2.61972	up	1.10352	0.000814635	0.768152	yes	NA	NA	NA	putative saccharopine dehydrogenase [Zootermopsis nevadensis]	PREDICTED: Musca domestica sodium channel protein 60E (LOC101889291), mRNA	Probable mitochondrial saccharopine dehydrogenase-like oxidoreductase At5g39410 OS=Arabidopsis thaliana GN=At5g39410 PE=1 SV=2
LOCMI02426-m1	5	3	11	7	5.27623	3.73074	10.2302	9.23294	9.73157	4.50349	up	1.11163	0.0416392	0.768152	yes	histone-lysine N-methyltransferase 2C-like	GO:0000790(nuclear chromatin);GO:0003682(chromatin binding);GO:0005700(polytene chromosome);GO:0006909(phagocytosis);GO:0007474(imaginal disc-derived wing vein specification);GO:0008230(ecdysone receptor holocomplex);GO:0008270(zinc ion binding);GO:0008586(imaginal disc-derived wing vein morphogenesis);GO:0018024(histone-lysine N-methyltransferase activity);GO:0018990(ecdysis, chitin-based cuticl…	ko00310(Lysine degradation)	PREDICTED: histone-lysine N-methyltransferase 2C-like isoform X1 [Anoplophora glabripennis]	Apteryx australis mantelli genome assembly AptMant0, scaffold scaffold2595	NA
LOCMI01455-m1	6	5	15	10	5.95348	5.84669	13.1174	12.4025	12.7599	5.90008	up	1.11281	0.029661	0.768152	yes	NA	NA	NA	NA	Mus musculus adult male liver tumor cDNA, RIKEN full-length enriched library, clone:C730019E20 product:SIMILAR TO ADENOSIN KINASE homolog [Mus musculus], full insert sequence	NA
LOCMI01735-m1	45.5	47.5	133.5	83.5	18.4443	22.6916	47.6946	42.3083	45.0014	20.5679	up	1.12957	0.0220168	0.768152	yes	NA	NA	NA	Dehydrogenase/reductase SDR family member 11 [Zootermopsis nevadensis]	PREDICTED: Apis florea E3 UFM1-protein ligase 1 homolog (LOC100872446), mRNA	Farnesol dehydrogenase OS=Aedes aegypti GN=SDR-1 PE=1 SV=2
LOCMI09043-m1	11	9	26	20	1.72067	1.65908	3.5844	3.91042	3.74741	1.68988	up	1.14897	0.0434547	0.768152	yes	NA	NA	NA	Homocysteine S-methyltransferase 2 [Zootermopsis nevadensis]	PREDICTED: Megachile rotundata lamin Dm0-like (LOC100874881), transcript variant X1, mRNA	Homocysteine S-methyltransferase YbgG OS=Bacillus subtilis (strain 168) GN=ybgG PE=3 SV=1
LOCMI17199-m1	19	20	58	35	2.50125	3.1028	6.72928	5.75916	6.24422	2.80202	up	1.15605	0.0397544	0.768152	yes	probable chitinase 2	GO:0004568(chitinase activity);GO:0005575(cellular_component);GO:0005975(carbohydrate metabolic process);GO:0006036(cuticle chitin catabolic process);GO:0008362(chitin-based embryonic cuticle biosynthetic process);GO:0018990(ecdysis, chitin-based cuticle);GO:0040003(chitin-based cuticle development);GO:0042060(wound healing)	ko00520(Amino sugar and nucleotide sugar metabolism)	PREDICTED: probable chitinase 2 [Tribolium castaneum]	Strongyloides stercoralis genome assembly S_stercoralis_PV0001 ,scaffold SSTP_contig0000056	Probable chitinase 2 OS=Drosophila melanogaster GN=Cht2 PE=1 SV=1
LOCMI11363-m1	46	35	113	76	11.8074	10.5872	25.5629	24.3835	24.9732	11.1973	up	1.15723	0.00379067	0.768152	yes	Microsomal glutathione S-transferase	GO:0004364(glutathione transferase activity);GO:0005741(mitochondrial outer membrane);GO:0005811(lipid particle);GO:0043231(intracellular membrane-bounded organelle)	ko00480(Glutathione metabolism);ko00980(Metabolism of xenobiotics by cytochrome P450);ko00982(Drug metabolism - cytochrome P450)	micorsomal glutathione S-transferase [Locusta migratoria]	PREDICTED: Myotis brandtii pre-B-cell leukemia homeobox 1 (PBX1), mRNA	Microsomal glutathione S-transferase 1 OS=Homo sapiens GN=MGST1 PE=1 SV=1
LOCMI13396-m1	606	570	1585	1191	125.505	139.118	289.305	308.311	298.808	132.312	up	1.17528	0.0071784	0.768152	yes	lambda-crystallin homolog	GO:0003857(3-hydroxyacyl-CoA dehydrogenase activity);GO:0006631(fatty acid metabolic process);GO:0055114(oxidation-reduction process);GO:0070403(NAD+ binding)	ko00040(Pentose and glucuronate interconversions)	Lambda-crystallin-like protein [Zootermopsis nevadensis]	PREDICTED: Papilio polytes 60S ribosomal protein L35 (LOC106099704), mRNA	Lambda-crystallin OS=Oryctolagus cuniculus GN=CRYL1 PE=1 SV=3
LOCMI15703-m1	9	10	25	20	2.68307	3.51326	6.56851	7.4526	7.01055	3.09816	up	1.17812	0.0234188	0.768152	yes	NA	NA	NA	delta glutathione S-transferase [Locusta migratoria]	Eyprepocnemis plorans clone EploGypII retrotransposon Gypsy, partial sequence	Glutathione S-transferase D5 OS=Drosophila melanogaster GN=GstD5 PE=1 SV=2
LOCMI00152-m1	5	5	14	10	3.5362	4.16732	8.72634	8.84005	8.78319	3.85176	up	1.18923	0.035099	0.768152	yes	NA	NA	NA	NA	Drosophila melanogaster muscle LIM protein at 84B (Mlp84B) gene, complete cds	NA
LOCMI14883-m1	16.0286	17.5647	51.2052	31.1679	6.19528	8.00067	17.4428	15.0578	16.2503	7.09798	up	1.19499	0.0303674	0.768152	yes	NA	NA	NA	hypothetical protein L798_14173 [Zootermopsis nevadensis]	PREDICTED: Strongylocentrotus purpuratus sodium-coupled monocarboxylate transporter 1 (LOC590800), mRNA	NA
LOCMI04575-m1	176.333	135.667	461	291.033	144.725	131.221	333.463	298.566	316.014	137.973	up	1.19561	0.0373346	0.768152	yes	NA	NA	NA	cytochrome c oxidase subunit I, partial (mitochondrion) [Tegecoelotes corasides]	Locusta migratoria mitochondrion complete genome	NA
LOCMI02017-m1	732.833	551.75	1935.83	1190.95	190.309	168.856	443.057	386.577	414.817	179.583	up	1.20783	0.0490857	0.768152	yes	NA	NA	NA	Ubiquitin carboxyl-terminal hydrolase 34 [Zootermopsis nevadensis]	Locusta migratoria mitochondrion complete genome	Ubiquitin carboxyl-terminal hydrolase 34 OS=Homo sapiens GN=USP34 PE=1 SV=2
LOCMI07058-m1	732.833	551.75	1935.83	1190.95	316.358	280.696	736.511	642.622	689.566	298.527	up	1.20783	0.0490857	0.768152	yes	NA	GO:0002784(regulation of antimicrobial peptide production);GO:0004843(thiol-dependent ubiquitin-specific protease activity);GO:0005634(nucleus);GO:0006511(ubiquitin-dependent protein catabolic process);GO:0016579(protein deubiquitination);GO:0030307(positive regulation of cell growth);GO:0031647(regulation of protein stability);GO:0035220(wing disc development);GO:0043687(post-translational prote…	NA	Ubiquitin carboxyl-terminal hydrolase 34 [Zootermopsis nevadensis]	Locusta migratoria mitochondrion complete genome	Ubiquitin carboxyl-terminal hydrolase 34 OS=Homo sapiens GN=USP34 PE=1 SV=2
LOCMI12586-m1	2800.5	2841	7954	5763.5	1843.35	2203.76	4614.2	4741.85	4678.02	2023.56	up	1.209	0.025523	0.768152	yes	NA	NA	NA	NA	PREDICTED: Halyomorpha halys transportin-3 (LOC106679132), mRNA	NA
LOCMI09064-m1	44	41	122	85	6.09405	6.69202	14.8919	14.715	14.8035	6.39303	up	1.21136	0.0138936	0.768152	yes	probable GPI-anchored adhesin-like protein PGA55	GO:0001754(eye photoreceptor cell differentiation);GO:0005509(calcium ion binding);GO:0007525(somatic muscle development);GO:0036342(post-anal tail morphogenesis);GO:0061053(somite development);GO:0090249(regulation of cell motility involved in somitogenic axis elongation);GO:0090263(positive regulation of canonical Wnt signaling pathway)	ko03015(mRNA surveillance pathway)	Serine/threonine-protein phosphatase 2A regulatory subunit B'' subunit alpha [Zootermopsis nevadensis]	Rattus norvegicus protein phosphatase 2 (formerly 2A), regulatory subunit B'', alpha, mRNA (cDNA clone IMAGE:7191961), complete cds	Serine/threonine-protein phosphatase 2A regulatory subunit B'' subunit alpha OS=Homo sapiens GN=PPP2R3A PE=1 SV=1
LOCMI00661-m1	4	3	10	7	1.64149	1.45084	3.61674	3.59059	3.60366	1.54617	up	1.22077	0.0267169	0.768152	yes	NA	NA	NA	PREDICTED: uncharacterized protein LOC107882227 [Acyrthosiphon pisum]	Locusta migratoria manilensis mitochondrion, complete genome	NA
LOCMI10776-m1	1378.83	1054.58	3666.83	2335.28	1078.42	972.023	2527.58	2282.99	2405.28	1025.22	up	1.23027	0.0290923	0.768152	yes	NA	NA	NA	cytochrome c oxidase subunit 1, partial (mitochondrion) [Armadillidium vulgare]	Locusta migratoria mitochondrion complete genome	NA
LOCMI10261-m1	46	28	101	78	2.28387	1.6383	4.4195	4.84057	4.63003	1.96108	up	1.23937	0.0295695	0.768152	yes	NA	NA	NA	NA	Schistocerca gregaria protein disulfide-isomerase mRNA, complete cds	NA
LOCMI02987-m1	1	1	3	2	0.379889	0.447689	1.00442	0.949674	0.977047	0.413789	up	1.23953	0.00698761	0.768152	yes	NA	NA	NA	Apolipoprotein D precursor, putative [Pediculus humanus corporis]	PREDICTED: Hyalella azteca gamma-butyrobetaine dioxygenase-like (LOC108673585), transcript variant X1, mRNA	NA
LOCMI05694-m1	1	1	3	2	0.488827	0.576071	1.29245	1.22201	1.25723	0.532449	up	1.23953	0.00698761	0.768152	yes	NA	NA	NA	NA	PREDICTED: Halyomorpha halys serine/threonine-protein phosphatase 4 regulatory subunit 3-like (LOC106680654), mRNA	NA
LOCMI12585-m1	2901.83	2310.58	7809.33	5163.78	2269.59	2129.7	5383.03	5048.14	5215.59	2199.64	up	1.24556	0.0163093	0.768152	yes	NA	NA	NA	cytochrome c oxidase subunit 1, partial (mitochondrion) [Armadillidium vulgare]	PREDICTED: Trachymyrmex septentrionalis transportin-3 (LOC108748803), transcript variant X2, mRNA	NA
LOCMI00424-m1	366.5	341	1001	757.5	392.986	430.901	945.963	1015.25	980.607	411.943	up	1.25123	0.0123294	0.768152	yes	NA	NA	NA	hypothetical protein T03_10441 [Trichinella britovi]	Culex quinquefasciatus conserved hypothetical protein, mRNA	NA
LOCMI16384-m1	55	35.6667	139.667	87.1667	10.2135	7.80538	22.8582	20.2325	21.5453	9.00944	up	1.25787	0.0199906	0.768152	yes	NA	NA	NA	proteinase inhibitor serpin, partial [Locusta migratoria]	PREDICTED: Bactrocera oleae ceramide glucosyltransferase (LOC106622050), transcript variant X3, mRNA	Serpin B4 OS=Homo sapiens GN=SERPINB4 PE=1 SV=2
LOCMI01403-m1	2	2	5.5	4.5	0.886407	1.04461	2.14834	2.49289	2.32062	0.965508	up	1.26515	0.0450843	0.768152	yes	NA	GO:0005737(cytoplasm);GO:0007165(signal transduction)	NA	PREDICTED: uncharacterized protein ZK1073.1 isoform X1 [Athalia rosae]	Drosophila melanogaster, chromosome 3R, region 83B-83C, BAC clone BACR02L23, complete sequence	Uncharacterized protein ZK1073.1 OS=Caenorhabditis elegans GN=ZK1073.1 PE=3 SV=1
LOCMI13187-m1	14	11	37	27	7.21494	6.68063	16.8052	17.3923	17.0987	6.94779	up	1.29926	0.00159609	0.768152	yes	NA	NA	NA	NA	PREDICTED: Sinocyclocheilus grahami ADP-ribosylation factor-like protein 2-binding protein (LOC107549653), mRNA	NA
LOCMI02423-m1	19.25	18.5	61	38	2.56463	2.9046	7.16244	6.32799	6.74521	2.73461	up	1.30253	0.0384846	0.768152	yes	NA	NA	NA	PREDICTED: glutamyl aminopeptidase-like isoform X1 [Athalia rosae]	Pan troglodytes BAC clone CH251-630C5 from chromosome 7, complete sequence	Glutamyl aminopeptidase OS=Mus musculus GN=Enpep PE=1 SV=1
LOCMI03897-m1	26	19.6667	68.8333	49	16.4618	14.6743	38.4097	38.7783	38.594	15.5681	up	1.30979	0.0195353	0.768152	yes	NA	NA	NA	cytochrome c oxidase subunit 1, partial (mitochondrion) [Armadillidium vulgare]	Locusta migratoria mitochondrion complete genome	NA
LOCMI05284-m1	34	36	105	78	4.50266	5.61841	12.2551	12.9114	12.5833	5.06054	up	1.31414	0.0149937	0.768152	yes	NA	NA	NA	PREDICTED: speckle-type POZ protein-like A [Branchiostoma belcheri]	Drosophila melanogaster eukaryotic translation initiation factor 4G (eIF4G), transcript variant B, mRNA	Protein roadkill OS=Drosophila melanogaster GN=rdx PE=1 SV=2
LOCMI03291-m1	9.5	8.5	27.5	19.5	4.38587	4.62457	11.1893	11.2526	11.221	4.50522	up	1.31653	0.00690984	0.768152	yes	NA	NA	NA	NA	PREDICTED: Octopus bimaculoides zinc finger protein 391-like (LOC106883090), partial mRNA	NA
LOCMI09070-m1	9	6	23	16	2.70735	2.12703	6.09772	6.01603	6.05688	2.41719	up	1.32524	0.0466557	0.768152	yes	NA	NA	NA	NA	PREDICTED: Apis dorsata vacuolar protein sorting-associated protein 41 homolog (LOC102675136), mRNA	NA
LOCMI12216-m1	170	134	479	334	25.8029	23.9688	64.0757	63.3658	63.7207	24.8858	up	1.35644	0.00596341	0.768152	yes	NA	NA	NA	Lysosomal aspartic protease [Zootermopsis nevadensis]	PREDICTED: Amyelois transitella endocuticle structural glycoprotein SgAbd-2-like (LOC106132207), transcript variant X1, mRNA	Cathepsin D OS=Gallus gallus GN=CTSD PE=1 SV=1
LOCMI02099-m1	33	38	111	85	7.03159	9.54209	20.8449	22.6385	21.7417	8.28684	up	1.39157	0.0173585	0.768152	yes	GI13568 gene product from transcript GI13568-RA	GO:0004350(glutamate-5-semialdehyde dehydrogenase activity);GO:0005739(mitochondrion);GO:0006561(proline biosynthetic process)	ko01230(Biosynthesis of amino acids);ko00330(Arginine and proline metabolism)	Delta-1-pyrroline-5-carboxylate synthetase [Zootermopsis nevadensis]	Strongyloides papillosus genome assembly S_papillosus_LIN ,scaffold SPAL_contig0000198	Delta-1-pyrroline-5-carboxylate synthase OS=Mus musculus GN=Aldh18a1 PE=1 SV=2
LOCMI12281-m1	40	23	106	67	2.45996	1.66693	5.74529	5.15029	5.44779	2.06345	up	1.40062	0.0251895	0.768152	yes	NA	NA	NA	PREDICTED: serine/threonine-protein phosphatase 6 regulatory ankyrin repeat subunit B-like isoform X1 [Halyomorpha halys]	PREDICTED: Apis dorsata pre-mRNA-splicing factor SYF1-like (LOC102676944), mRNA	Serine/threonine-protein phosphatase 6 regulatory ankyrin repeat subunit C OS=Gallus gallus GN=ANKRD52 PE=2 SV=1
LOCMI16150-m1	9.5	10.6667	34.6667	22.8333	1.12981	1.49497	3.63356	3.39422	3.51389	1.31239	up	1.42087	0.0155364	0.768152	yes	NA	NA	NA	putative cytochrome P450 301a1, mitochondrial, partial [Zootermopsis nevadensis]	PREDICTED: Diachasma alloeum probable ribosome production factor 1 (LOC107048508), mRNA	Probable cytochrome P450 301a1, mitochondrial OS=Drosophila melanogaster GN=Cyp301a1 PE=2 SV=1
LOCMI05207-m1	5	4	14	11	1.39665	1.31673	3.44654	3.84059	3.64356	1.35669	up	1.42526	0.0465298	0.768152	yes	NA	NA	NA	NA	NA	NA
LOCMI11343-m1	6	8	26	15	0.555548	0.872932	2.12168	1.736	1.92884	0.71424	up	1.43325	0.0427303	0.768152	yes	NA	NA	NA	PREDICTED: potassium voltage-gated channel subfamily H member 2 isoform X6 [Pogonomyrmex barbatus]	Homo sapiens potassium channel subunit (HERG-3) mRNA, complete cds	Potassium voltage-gated channel subfamily H member 2 OS=Canis lupus familiaris GN=KCNH2 PE=2 SV=1
LOCMI01314-m1	16	9	37	32	1.40328	0.930225	2.85999	3.50803	3.18401	1.16675	up	1.44834	0.0446288	0.768152	yes	NA	NA	NA	ETS-related transcription factor Elf-1 [Zootermopsis nevadensis]	Heliothis virescens caspase-1 (Casp-1) mRNA, partial cds	NA
LOCMI01911-m1	10	10.5	34	25.5	2.5087	3.10426	7.51735	7.99607	7.75671	2.80648	up	1.46668	0.00700294	0.768152	yes	NA	NA	NA	NA	PREDICTED: Microplitis demolitor double-stranded RNA-binding protein Staufen homolog 2 (LOC103569612), mRNA	NA
LOCMI15657-m1	4.08333	4.16667	13.5333	11.0833	2.1208	2.55031	6.19479	7.1952	6.695	2.33556	up	1.51932	0.0417339	0.768152	yes	NA	GO:0005576(extracellular region);GO:0007552(metamorphosis);GO:0009615(response to virus);GO:0045297(post-mating behavior)	NA	CSP precursor, partial [Locusta migratoria]	Locusta migratoria isolate I-2 CSP precursor, gene, partial cds	Ejaculatory bulb-specific protein 3 OS=Drosophila melanogaster GN=EbpIII PE=2 SV=2
LOCMI16004-m1	9	5	22	19	1.66201	1.08813	3.58057	4.38565	3.98311	1.37507	up	1.53439	0.042089	0.768152	yes	aldose reductase-like	NA	ko00040(Pentose and glucuronate interconversions);ko00051(Fructose and mannose metabolism);ko00052(Galactose metabolism);ko00561(Glycerolipid metabolism)	Alcohol dehydrogenase [NADP+] [Zootermopsis nevadensis]	PREDICTED: Athalia rosae uncharacterized LOC105690556 (LOC105690556), mRNA	Alcohol dehydrogenase [NADP(+)] OS=Mus musculus GN=Akr1a1 PE=1 SV=3
LOCMI04566-m1	8	12	39	24	3.32403	5.87592	14.2816	12.4645	13.373	4.59997	up	1.53963	0.0379975	0.768152	yes	NA	NA	NA	NA	PREDICTED: Ceratosolen solmsi marchali digestive organ expansion factor homolog (LOC105360946), mRNA	NA
LOCMI17168-m1	53.2333	84.4167	234.533	191.2	6.16547	11.5221	23.94	27.6795	25.8098	8.84378	up	1.54518	0.0442149	0.768152	yes	NA	NA	NA	PREDICTED: carotenoid isomerooxygenase isoform X1 [Trichogramma pretiosum]	Pediculus humanus corporis cAMP-dependent protein kinase catalytic subunit, putative, mRNA	Carotenoid isomerooxygenase OS=Galleria mellonella GN=ninaB PE=1 SV=1
LOCMI10853-m1	95	90	345	238	33.7735	37.7064	108.096	105.759	106.928	35.74	up	1.58102	0.0029782	0.768152	yes	NA	GO:0003674(molecular_function);GO:0005575(cellular_component);GO:0008150(biological_process)	NA	mesenchymal stem cell protein DSCD75 [Danaus plexippus]	Homo sapiens mesenchymal stem cell protein DSCD75 mRNA, complete cds	Protein THEM6 OS=Drosophila melanogaster GN=CG4666 PE=2 SV=1
LOCMI07096-m1	6	7	26	16	5.1803	7.12233	19.784	17.2668	18.5254	6.15131	up	1.59054	0.0191804	0.768152	yes	NA	NA	NA	NA	PREDICTED: Solenopsis invicta flavin-containing monooxygenase FMO GS-OX-like 2 (LOC105193866), mRNA	NA
LOCMI10293-m1	74	58	262	164	4.62799	4.27474	14.4411	12.8201	13.6306	4.45137	up	1.61453	0.0466378	0.768152	yes	NA	NA	NA	hypothetical protein L798_10158, partial [Zootermopsis nevadensis]	Human alpha-5 collagen type IV (COL4A5) mRNA, 3' end	Collagen alpha-2(IX) chain OS=Gallus gallus GN=COL9A2 PE=1 SV=3
LOCMI11326-m1	19	12	63	37	13.1576	9.7932	38.4504	32.0268	35.2386	11.4754	up	1.61861	0.0434814	0.768152	yes	diazepam binding inhibitor (GABA receptor modulator, acyl-CoA binding protein)	GO:0000062(fatty-acyl-CoA binding);GO:0004857(enzyme inhibitor activity);GO:0042049(cellular acyl-CoA homeostasis);GO:0050809(diazepam binding)	ko03320(PPAR signaling pathway)	diazepam binding inhibitor, putative [Riptortus pedestris]	Drosophila melanogaster Oregon R diazepam binding inhibitor (DBI) mRNA, complete cds	Acyl-CoA-binding protein homolog OS=Drosophila melanogaster GN=Dbi PE=2 SV=1
LOCMI00224-m1	5	3	16	10	1.47734	1.04461	4.16648	3.69318	3.92983	1.26098	up	1.63992	0.014468	0.768152	yes	NA	NA	NA	Adenosine deaminase [Zootermopsis nevadensis]	NA	Adenosine deaminase OS=Rattus norvegicus GN=Ada PE=1 SV=3
LOCMI09999-m1	5.83333	3.75	19.5	12.2	2.29469	1.73844	6.76052	5.99868	6.3796	2.01657	up	1.66157	0.015113	0.768152	yes	NA	NA	NA	PREDICTED: uncharacterized protein LOC108727226 [Trachymyrmex zeteki]	Branchiostoma floridae hypothetical protein, mRNA	NA
LOCMI05064-m1	6	3	19	11	3.65948	2.1563	10.2131	8.38588	9.29951	2.90789	up	1.67718	0.0352608	0.768152	yes	NA	NA	NA	NA	NA	NA
LOCMI10963-m1	10.6667	5.66667	30	23.3333	2.56002	1.60274	6.34561	6.9997	6.67266	2.08138	up	1.68072	0.0219889	0.768152	yes	NA	NA	NA	Prostatic acid phosphatase [Zootermopsis nevadensis]	PREDICTED: Cephus cinctus motile sperm domain-containing protein 1-like (LOC107265019), transcript variant X4, mRNA	Prostatic acid phosphatase OS=Homo sapiens GN=ACPP PE=1 SV=3
LOCMI04656-m1	5	3.5	17.5	11.5	1.2591	1.03867	3.88388	3.61973	3.75181	1.14889	up	1.70735	0.00493747	0.768152	yes	NA	NA	NA	2-aminoethylphosphonate--pyruvate transaminase [Zootermopsis nevadensis]	PREDICTED: Cimex lectularius protein lines (LOC106665820), mRNA	2-aminoethylphosphonate--pyruvate transaminase OS=Pseudomonas putida (strain GB-1) GN=phnW PE=3 SV=1
LOCMI11896-m1	7	4	23	15	1.36872	0.921713	3.96352	3.66602	3.81477	1.14521	up	1.73598	0.0154958	0.768152	yes	NA	NA	NA	7-dehydrocholesterol reductase [Zootermopsis nevadensis]	PREDICTED: Apis florea TFIIH basal transcription factor complex helicase XPD subunit (LOC100869096), transcript variant X2, mRNA	Delta(14)-sterol reductase OS=Bos taurus GN=TM7SF2 PE=1 SV=1
LOCMI00860-m1	0.5	0.5	2	1.5	0.235747	0.277821	0.83108	0.884005	0.857542	0.256784	up	1.73965	0.00391623	0.768152	yes	NA	NA	NA	NA	PREDICTED: Ceratosolen solmsi marchali putative N-acetylglucosamine-6-phosphate deacetylase (LOC105363814), mRNA	NA
LOCMI03126-m1	0.5	0.5	2	1.5	0.325885	0.384047	1.14885	1.22201	1.18543	0.354966	up	1.73965	0.00391623	0.768152	yes	probable multidrug resistance-associated protein lethal(2)03659	GO:0000166(nucleotide binding);GO:0005254(chloride channel activity);GO:0005524(ATP binding);GO:0005886(plasma membrane);GO:0006810(transport);GO:0006811(ion transport);GO:0015562(efflux transmembrane transporter activity);GO:0016020(membrane);GO:0016021(integral component of membrane);GO:0016887(ATPase activity);GO:0042626(ATPase activity, coupled to transmembrane movement of substances);GO:0055…	ko02010(ABC transporters)	PREDICTED: probable multidrug resistance-associated protein lethal(2)03659 [Diuraphis noxia]	Drosophila pseudoobscura clone DPSF01_12_K22 (D1411) genomic sequence	Multidrug resistance-associated protein 4 OS=Homo sapiens GN=ABCC4 PE=1 SV=3
LOCMI02633-m1	4	5	18	14	2.79918	4.12345	11.1015	12.2458	11.6736	3.46132	up	1.75386	0.0119308	0.768152	yes	NA	NA	NA	NA	NA	NA
LOCMI07434-m1	73	107.5	432.5	246.5	33.0141	57.2936	172.385	139.342	155.864	45.1538	up	1.78736	0.0391432	0.768152	yes	NA	GO:0005509(calcium ion binding)	NA	PREDICTED: troponin C, isoform 2-like [Papilio polytes]	PREDICTED: Ceratina calcarata engulfment and cell motility protein 1 (LOC108624201), transcript variant X2, mRNA	Troponin C, isoform 2 OS=Drosophila melanogaster GN=TpnC47D PE=2 SV=2
LOCMI12015-m1	12	16	63	41	1.08984	1.71247	5.04268	4.65431	4.84849	1.40116	up	1.79092	0.019072	0.768152	yes	NA	GO:0004222(metalloendopeptidase activity);GO:0006508(proteolysis);GO:0008237(metallopeptidase activity);GO:0016021(integral component of membrane);GO:0016486(peptide hormone processing)	NA	endothelin-converting enzyme [Locusta migratoria]	Anopheles gambiae str. PEST AGAP007796-PA (AgaP_AGAP007796) mRNA, complete cds	Endothelin-converting enzyme 1 OS=Homo sapiens GN=ECE1 PE=1 SV=2
LOCMI02098-m1	1.25	0.666667	3.75	3.16667	0.483143	0.303665	1.27742	1.52988	1.40365	0.393404	up	1.8351	0.0291897	0.768152	yes	NA	NA	NA	hypothetical protein g.33263, partial [Cuerna arida]	Locusta migratoria ionotropic receptor 13 (IR13) mRNA, complete cds	NA
LOCMI06440-m1	29	46	183	112.5	1.47283	2.75317	8.19112	7.1416	7.66636	2.113	up	1.85925	0.0236733	0.768152	yes	NA	NA	NA	Serine proteinase stubble [Zootermopsis nevadensis]	B.mori mRNA for collagen	NA
LOCMI05915-m1	725	667	3243	2137	136.154	147.617	536.754	501.63	519.192	141.885	up	1.87154	0.017418	0.768152	yes	AAEL011112-PA	GO:0003939(L-iditol 2-dehydrogenase activity);GO:0008270(zinc ion binding);GO:0055114(oxidation-reduction process)	ko00040(Pentose and glucuronate interconversions);ko00051(Fructose and mannose metabolism)	PREDICTED: sorbitol dehydrogenase-like [Bemisia tabaci]	Bos taurus sorbitol dehydrogenase (SORD), mRNA	Sorbitol dehydrogenase OS=Gallus gallus GN=SORD PE=1 SV=1
LOCMI15845-m1	3	5	20	12	0.74978	1.47266	4.40535	3.74871	4.07703	1.11122	up	1.87537	0.0266253	0.768152	yes	NA	NA	NA	Alcohol dehydrogenase [NADP+] [Zootermopsis nevadensis]	Strongyloides ratti genome assembly S_ratti_ED321, chromosome : 2	Alcohol dehydrogenase [NADP(+)] OS=Xenopus tropicalis GN=akr1a1 PE=2 SV=1
LOCMI03317-m1	13.5	16	65	49.5	2.05846	2.87507	8.73492	9.43411	9.08452	2.46676	up	1.88079	0.00712581	0.768152	yes	NA	NA	NA	NA	PREDICTED: Parasteatoda tepidariorum mitochondrial cardiolipin hydrolase-like (LOC107450007), mRNA	NA
LOCMI15705-m1	17	18	88	58	5.06802	6.32386	23.1212	21.6125	22.3668	5.69594	up	1.97336	0.00396552	0.768152	yes	NA	NA	NA	epsilon glutathione S-transferase [Locusta migratoria]	Gallus gallus BAC clone CH261-82L12 from chromosome z, complete sequence	Glutathione S-transferase D7 OS=Anopheles gambiae GN=GstD7 PE=2 SV=1
LOCMI05747-m1	7.5	12.5	47	38	3.0778	6.04519	16.9987	19.4918	18.2452	4.56149	up	1.99994	0.02104	0.768152	yes	NA	NA	NA	micorsomal glutathione S-transferase [Locusta migratoria]	PREDICTED: Ceratina calcarata THUMP domain-containing protein 1 homolog (LOC108629417), mRNA	Microsomal glutathione S-transferase 1 OS=Homo sapiens GN=MGST1 PE=1 SV=1
LOCMI08423-m1	2	2	10	7	1.47734	1.74101	6.51013	6.46306	6.48659	1.60918	up	2.01114	0.0140905	0.768152	yes	NA	NA	NA	NA	Drosophila busckii chromosome 2R sequence	NA
LOCMI10556-m1	6	3	21	16	1.25831	0.741441	3.88143	4.19414	4.03779	0.999874	up	2.01375	0.0179876	0.768152	yes	hyaluronidase	NA	ko00531(Glycosaminoglycan degradation)	Hyaluronidase, partial [Zootermopsis nevadensis]	PREDICTED: Polistes dominula zinc finger protein 267 (LOC107072738), transcript variant X1, mRNA	Hyaluronidase OS=Apis mellifera PE=1 SV=1
LOCMI09570-m1	1386	3034	10464	8927	885.981	2285.58	5895.17	7132.71	6513.94	1585.78	up	2.03834	0.0351966	0.768152	yes	NA	NA	NA	NA	Drosophila busckii chromosome 2L sequence	NA
LOCMI05720-m1	3	1	11	6	0.785203	0.308447	2.53741	1.96291	2.25016	0.546825	up	2.04088	0.0477013	0.768152	yes	NA	NA	NA	PREDICTED: secreted frizzled-related protein 5-like [Cimex lectularius]	PREDICTED: Polistes dominula short/branched chain specific acyl-CoA dehydrogenase, mitochondrial (LOC107067933), mRNA	NA
LOCMI10457-m1	2	1	8	5	0.742799	0.437685	2.6186	2.32113	2.46986	0.590242	up	2.06505	0.0126317	0.768152	yes	NA	GO:0003674(molecular_function);GO:0005575(cellular_component);GO:0007606(sensory perception of chemical stimulus)	NA	hypothetical protein g.13558 [Clastoptera arizonana]	PREDICTED: Tribolium castaneum putative fatty acyl-CoA reductase CG5065 (LOC656115), mRNA	NA
LOCMI07015-m1	7.39924	2.58258	22.8806	18.8992	1.37404	0.565177	3.74469	4.38676	4.06572	0.969608	up	2.06804	0.0300241	0.768152	yes	gamma-glutamyl hydrolase A-like	NA	ko00790(Folate biosynthesis)	gamma-glutamyl hydrolase [Anopheles darlingi]	Xenopus laevis hypothetical LOC496099, mRNA (cDNA clone IMAGE:7206093), partial cds	NA
LOCMI07729-m1	4	6	26	19	0.590938	1.04461	3.38527	3.50852	3.44689	0.817773	up	2.07552	0.0412167	0.768152	yes	NA	NA	NA	NA	Locusta migratoria ionotropic glutamate receptor 12 mRNA, partial cds	NA
LOCMI14004-m1	71	150	562	446	8.58203	21.367	59.8695	67.3837	63.6266	14.9745	up	2.08712	0.0373064	0.768152	yes	serine--pyruvate aminotransferase	NA	ko01200(Carbon metabolism);ko00630(Glyoxylate and dicarboxylate metabolism);ko00250(Alanine, aspartate and glutamate metabolism);ko00260(Glycine, serine and threonine metabolism);ko04146(Peroxisome)	Serine--pyruvate aminotransferase, mitochondrial [Orchesella cincta]	Schistocerca gregaria aldehyde dehydrogenase mRNA, partial cds	Serine--pyruvate aminotransferase, mitochondrial OS=Felis catus GN=AGXT PE=2 SV=1
LOCMI11012-m1	11.5833	20.0333	81.0833	64.6667	0.187273	0.381694	1.15534	1.3068	1.23107	0.284483	up	2.1135	0.0194249	0.768152	yes	NA	NA	NA	hypothetical protein g.45278, partial [Graphocephala atropunctata]	PREDICTED: Cimex lectularius Down syndrome cell adhesion molecule-like protein Dscam2 (LOC106665320), mRNA	SCO-spondin OS=Gallus gallus GN=SSPO PE=2 SV=1
LOCMI01449-m1	30	12.5	127	71.5	12.1611	5.97146	45.3724	36.228	40.8002	9.06627	up	2.17	0.0385666	0.768152	yes	NA	NA	NA	Hemolymph lipopolysaccharide-binding protein [Zootermopsis nevadensis]	PREDICTED: Agrilus planipennis FAD-dependent oxidoreductase domain-containing protein 1-like (LOC108732896), mRNA	Hemolymph lipopolysaccharide-binding protein OS=Periplaneta americana PE=1 SV=1
LOCMI04442-m1	7.5	14.5	56	50	3.4151	7.7809	22.4733	28.4577	25.4655	5.598	up	2.18556	0.0399001	0.768152	yes	Microsomal glutathione S-transferase	NA	ko00480(Glutathione metabolism);ko00980(Metabolism of xenobiotics by cytochrome P450);ko00982(Drug metabolism - cytochrome P450)	micorsomal glutathione S-transferase [Locusta migratoria]	Dendroctonus ponderosae Seq01058985, whole genome shotgun sequence	Microsomal glutathione S-transferase 1 OS=Homo sapiens GN=MGST1 PE=1 SV=1
LOCMI12474-m1	29	75	360	196	1.80013	5.48639	19.6945	15.2072	17.4508	3.64326	up	2.26	0.0445652	0.768152	yes	NA	NA	NA	Fibrillin-2 [Zootermopsis nevadensis]	Coptotermes gestroi aldo-keto reductase 1 mRNA, complete cds	Fibrillin-2 OS=Mus musculus GN=Fbn2 PE=1 SV=2
LOCMI16434-m1	11	13.5	76.5	51	3.13857	4.53934	19.237	18.1885	18.7127	3.83895	up	2.28524	0.00476428	0.768152	yes	NA	NA	NA	PREDICTED: peptidoglycan recognition protein 1 [Ictidomys tridecemlineatus]	Chiloscyllium plagiosum Ras protein (ras) mRNA, complete cds	Peptidoglycan recognition protein 1 OS=Mus musculus GN=Pglyrp1 PE=1 SV=1
LOCMI11963-m1	8.6	10.2	58	45.8	0.879588	1.22942	5.22813	5.8551	5.54162	1.05451	up	2.39374	0.0147768	0.768152	yes	NA	NA	NA	TPA_exp: hexamerin-like protein 6 [Locusta migratoria]	Romalea microptera arylphorin hexamerin-like protein 2 mRNA, complete cds	Allergen Cr-PI OS=Periplaneta americana PE=1 SV=1
LOCMI01295-m1	0.111111	0.267857	1.2	1	0.0520192	0.147785	0.495136	0.585186	0.540161	0.099902	up	2.43481	0.021779	0.768152	yes	NA	NA	NA	NA	PREDICTED: Limulus polyphemus G protein-coupled receptor kinase 1-like (LOC106475759), partial mRNA	NA
LOCMI16160-m1	2.91667	11.75	46	40.8333	0.416993	1.9797	5.79611	7.297	6.54656	1.19835	up	2.44969	0.0387953	0.768152	yes	NA	NA	NA	Cytochrome P450 6k1, partial [Zootermopsis nevadensis]	Anopheles gambiae cytochrome P450 CYP6P2 (cyp6p2) mRNA, complete cds	Cytochrome P450 6k1 OS=Blattella germanica GN=CYP6K1 PE=2 SV=1
LOCMI15740-m1	3	1	14	9	0.219408	0.0861888	0.902394	0.822737	0.862565	0.152798	up	2.49701	0.0214098	0.768152	yes	glutamate receptor	NA	ko04080(Neuroactive ligand-receptor interaction)	ionotropic glutamate receptor 8 [Locusta migratoria]	PREDICTED: Polistes canadensis putative RNA-binding protein 15 (LOC106793286), mRNA	Glutamate receptor ionotropic, kainate 2 OS=Mus musculus GN=Grik2 PE=1 SV=4
LOCMI02781-m1	1	1	7	5	0.604368	0.712233	3.72853	3.77711	3.75282	0.658301	up	2.51116	0.0029367	0.768152	yes	AAEL005019-PA	NA	ko00603(Glycosphingolipid biosynthesis - globo series)	Lactosylceramide 4-alpha-galactosyltransferase [Zootermopsis nevadensis]	Anopheles gambiae str. PEST AGAP008137-PA (AgaP_AGAP008137) mRNA, complete cds	Lactosylceramide 4-alpha-galactosyltransferase OS=Mus musculus GN=A4galt PE=2 SV=1
LOCMI13444-m1	70.25	220.167	1201.5	656.917	8.22228	30.3681	123.939	96.1046	110.022	19.2952	up	2.51147	0.0402029	0.768152	yes	myo-inositol oxygenase	GO:0005506(iron ion binding);GO:0005737(cytoplasm);GO:0019310(inositol catabolic process);GO:0050113(inositol oxygenase activity);GO:0055114(oxidation-reduction process)	ko00053(Ascorbate and aldarate metabolism);ko00562(Inositol phosphate metabolism)	PREDICTED: inositol oxygenase isoform X1 [Cephus cinctus]	PREDICTED: Hydra vulgaris cystathionine beta-synthase (LOC100209141), mRNA	Inositol oxygenase 5 OS=Arabidopsis thaliana GN=MIOX5 PE=2 SV=1
LOCMI11888-m1	35	19	197	128	6.40997	4.10073	31.7974	29.3012	30.5493	5.25535	up	2.53928	0.00460016	0.768152	yes	NA	NA	NA	PREDICTED: facilitated trehalose transporter Tret1-2 homolog isoform X1 [Athalia rosae]	PREDICTED: Copidosoma floridanum neural-cadherin-like (LOC106636875), partial mRNA	Facilitated trehalose transporter Tret1-2 homolog OS=Drosophila melanogaster GN=Tret1-2 PE=2 SV=1
LOCMI03596-m1	5.5	12	72.5	40.5	0.784641	2.01748	9.11557	7.2219	8.16874	1.40106	up	2.54359	0.0377669	0.768152	yes	NA	NA	NA	NA	Nematostella vectensis predicted protein (NEMVEDRAFT_v1g242846) partial mRNA	NA
LOCMI15714-m1	43	30	270	181	12.8769	10.5872	71.2595	67.7498	69.5046	11.7321	up	2.56665	0.00280091	0.768152	yes	NA	NA	NA	omega glutathione S-transferase [Locusta migratoria]	PREDICTED: Pogonomyrmex barbatus ER degradation-enhancing alpha-mannosidase-like protein 3 (LOC105424134), partial mRNA	Pyrimidodiazepine synthase OS=Drosophila melanogaster GN=se PE=1 SV=1
LOCMI05158-m1	3.53333	4.2	28.0333	21.2917	1.99066	2.78857	13.9195	14.9937	14.4566	2.38962	up	2.59688	0.00434064	0.768152	yes	NA	NA	NA	Collagen alpha-1(XI) chain, partial [Zootermopsis nevadensis]	Pediculus humanus corporis conserved hypothetical protein, mRNA	Collagen alpha-1(XI) chain OS=Homo sapiens GN=COL11A1 PE=1 SV=4
LOCMI01007-m1	2	3	21	12	0.984897	1.74101	9.11418	7.38635	8.25026	1.36296	up	2.5977	0.0462274	0.768152	yes	NA	NA	NA	gamma-interferon-inducible lysosomal thiol reductase precursor, putative [Pediculus humanus corporis]	PREDICTED: Pan troglodytes methylcrotonoyl-CoA carboxylase 1 (MCCC1), transcript variant X4, mRNA	Gamma-interferon-inducible lysosomal thiol reductase OS=Bos taurus GN=IFI30 PE=2 SV=1
LOCMI00074-m1	21	59	324	217	18.1311	60.0311	246.539	234.181	240.36	39.0811	up	2.62066	0.0488724	0.768152	yes	NA	NA	NA	hypothetical protein [Melanoplus sanguinipes]	PREDICTED: Dufourea novaeangliae protein transport protein Sec24A (LOC107189354), transcript variant X2, mRNA	NA
LOCMI12196-m1	5	1	23	15	0.28362	0.0668478	1.14983	1.06352	1.10667	0.175234	up	2.65888	0.0454254	0.768152	yes	NA	NA	NA	PREDICTED: LOW QUALITY PROTEIN: muscle M-line assembly protein unc-89 [Nasonia vitripennis]	PREDICTED: Agrilus planipennis probable glutamine-dependent NAD(+) synthetase (LOC108744848), mRNA	NA
LOCMI16161-m1	15	17	118	95	2.45618	3.28048	17.0289	19.4437	18.2363	2.86833	up	2.66853	0.0315857	0.768152	yes	NA	NA	NA	CYP4U3v1 [Reticulitermes flavipes]	Coptotermes acinaciformis family 4 cytochrome P450 (CYP4U1) mRNA, complete cds	Cytochrome P450 4C1 OS=Blaberus discoidalis GN=CYP4C1 PE=2 SV=1
LOCMI12556-m1	0.25	0.111111	1.33333	1	0.286554	0.150087	1.34692	1.4327	1.38981	0.218321	up	2.67037	0.00909052	0.768152	yes	NA	NA	NA	Mariner Mos1 transposase, partial [Stegodyphus mimosarum]	PREDICTED: Diaphorina citri chromosome transmission fidelity protein 18 homolog (LOC103507917), mRNA	NA
LOCMI02198-m1	8.66667	15.9167	109.333	66	1.56993	3.39782	17.4549	14.9438	16.1994	2.48388	up	2.70527	0.0165035	0.768152	yes	NA	NA	NA	NA	Parastrongyloides trichosuri genome assembly P_trichosuri_KNP ,scaffold PTRK_scaffold0000001	NA
LOCMI08854-m1	25	37	273	172	5.91464	10.316	56.9231	50.8633	53.8932	8.1153	up	2.73139	0.00921469	0.768152	yes	NA	NA	NA	PREDICTED: uncharacterized protein LOC105271455 isoform X1 [Fopius arisanus]	PREDICTED: Alligator mississippiensis putative gamma-glutamyltransferase YwrD (LOC102567351), transcript variant X3, mRNA	NA
LOCMI03401-m1	9.83333	7.25	69.6667	50.1667	1.59835	1.38877	9.98007	10.1924	10.0862	1.49356	up	2.75556	0.000301506	0.710617	yes	NA	NA	NA	NA	Mus musculus BAC clone RP24-121M11 from 13, complete sequence	NA
LOCMI16194-m1	24.0333	72.7762	455.35	273.293	3.30113	11.7804	55.1229	46.9208	51.0218	7.54075	up	2.75834	0.0179645	0.768152	yes	NA	GO:0004497(monooxygenase activity);GO:0005506(iron ion binding);GO:0010430(fatty acid omega-oxidation);GO:0016705(oxidoreductase activity, acting on paired donors, with incorporation or reduction of molecular oxygen);GO:0020037(heme binding)	NA	cytochrome P450 CYP4C62 [Laodelphax striatella]	PREDICTED: Hydra vulgaris S-adenosyl-L-methionine-dependent tRNA 4-demethylwyosine synthase-like (LOC100207086), mRNA	Cytochrome P450 4C1 OS=Blaberus discoidalis GN=CYP4C1 PE=2 SV=1
LOCMI15206-m1	19.5	22	190.5	123.5	4.25039	5.65116	36.5954	33.6472	35.1213	4.95078	up	2.82662	0.0112648	0.768152	yes	NA	GO:0005887(integral component of plasma membrane);GO:0009992(cellular water homeostasis);GO:0015250(water channel activity);GO:0015254(glycerol channel activity);GO:0034220(ion transmembrane transport)	NA	aquaporin [Coptotermes formosanus]	Strongyloides papillosus genome assembly S_papillosus_LIN ,scaffold SPAL_contig0000061	Aquaporin AQPAn.G OS=Anopheles gambiae GN=AGAP008842 PE=3 SV=4
LOCMI15658-m1	12.2406	2.63056	67.0223	42.0417	6.51008	1.64874	31.4153	27.9481	29.6817	4.07941	up	2.86314	0.0179339	0.768152	yes	NA	GO:0005576(extracellular region);GO:0007552(metamorphosis);GO:0009615(response to virus);GO:0045297(post-mating behavior)	NA	CSP precursor, partial [Locusta migratoria]	Locusta migratoria isolate II-11 CSP precursor, gene, partial cds	Ejaculatory bulb-specific protein 3 OS=Drosophila melanogaster GN=EbpIII PE=2 SV=2
LOCMI16124-m1	4	9	68	42	0.543808	1.44194	8.14764	7.13712	7.64238	0.992876	up	2.94434	0.0106448	0.768152	yes	cytochrome P-450	GO:0005506(iron ion binding);GO:0006694(steroid biosynthetic process);GO:0007304(chorion-containing eggshell formation);GO:0007480(imaginal disc-derived leg morphogenesis);GO:0007552(metamorphosis);GO:0008395(steroid hydroxylase activity);GO:0009055(electron carrier activity);GO:0016020(membrane);GO:0016705(oxidoreductase activity, acting on paired donors, with incorporation or reduction of molec…	ko00981(Insect hormone biosynthesis)	Cytochrome P450 18a1 [Zootermopsis nevadensis]	Drosophila melanogaster cytochrome P450 (CYP18) mRNA, complete cds	Cytochrome P450 18a1 OS=Drosophila melanogaster GN=Cyp18a1 PE=2 SV=2
LOCMI05908-m1	0	13	74	44	0	1.59638	6.79584	5.73079	6.26331	0.798192	up	2.97212	0.0398531	0.768152	yes	NA	NA	NA	Putative inorganic phosphate cotransporter [Zootermopsis nevadensis]	Oedaleus abruptus voucher gl0339 cytochrome oxidase subunit I (COI) gene, partial cds; mitochondrial	Putative inorganic phosphate cotransporter OS=Drosophila ananassae GN=Picot PE=3 SV=1
LOCMI14287-m1	0	1	5	4	0	0.589065	2.20267	2.49914	2.35091	0.294532	up	2.99672	0.0490672	0.768152	yes	NA	NA	NA	NA	NA	NA
LOCMI15659-m1	10.2073	2.63056	67.3556	38.375	5.51694	1.67555	32.0849	25.9254	29.0051	3.59624	up	3.01175	0.0309546	0.768152	yes	NA	GO:0005576(extracellular region);GO:0007552(metamorphosis);GO:0009615(response to virus);GO:0045297(post-mating behavior)	NA	hypothetical protein [Locusta migratoria]	Locusta migratoria isolate II-11 CSP precursor, gene, partial cds	Ejaculatory bulb-specific protein 3 OS=Drosophila melanogaster GN=EbpIII PE=2 SV=2
LOCMI02211-m1	17	31	257	167	2.86119	6.14864	38.1213	35.1319	36.6266	4.50492	up	3.02332	0.00492434	0.768152	yes	aspartate aminotransferase	GO:0004069(L-aspartate:2-oxoglutarate aminotransferase activity);GO:0005739(mitochondrion);GO:0005829(cytosol);GO:0006532(aspartate biosynthetic process);GO:0030170(pyridoxal phosphate binding);GO:0042802(identical protein binding)	ko01200(Carbon metabolism);ko01210(2-Oxocarboxylic acid metabolism);ko01230(Biosynthesis of amino acids);ko00250(Alanine, aspartate and glutamate metabolism);ko00270(Cysteine and methionine metabolism);ko00220(Arginine biosynthesis);ko00330(Arginine and proline metabolism);ko00350(Tyrosine metabolism);ko00360(Phenylalanine metabolism);ko00400(Phenylalanine, tyrosine and tryptophan biosynthesis)	Aspartate aminotransferase, cytoplasmic-like Protein [Tribolium castaneum]	Sus scrofa glutamic-oxaloacetic transaminase 1 (GOT1), mRNA	Aspartate aminotransferase, cytoplasmic OS=Sus scrofa GN=GOT1 PE=1 SV=3
LOCMI15733-m1	1	0	5	3	0.16788	0	0.739787	0.629519	0.684653	0.0839401	up	3.02794	0.0374335	0.768152	yes	NA	NA	NA	ionotropic receptor 24 [Locusta migratoria]	Anopheles gambiae str. PEST AGAP003191-PA (AgaP_AGAP003191) mRNA, complete cds	NA
LOCMI00470-m1	12	36	291	167	2.1977	7.76981	46.9698	38.2289	42.5993	4.98376	up	3.09553	0.0282598	0.768152	yes	hydroxyacid oxidase 1	GO:0005777(peroxisome);GO:0008891(glycolate oxidase activity);GO:0010181(FMN binding);GO:0055114(oxidation-reduction process)	ko01200(Carbon metabolism);ko00630(Glyoxylate and dicarboxylate metabolism);ko04146(Peroxisome)	Hydroxyacid oxidase 1 [Zootermopsis nevadensis]	Coptotermes formosanus clone Glu1A beta-glucosidase mRNA, complete cds	Peroxisomal (S)-2-hydroxy-acid oxidase GLO1 OS=Oryza sativa subsp. indica GN=GLO1 PE=3 SV=1
LOCMI01427-m1	14	17	196	123	9.69508	13.8737	119.624	106.467	113.045	11.7844	up	3.26195	0.0266498	0.768152	yes	NA	NA	NA	NA	Blattella germanica partial mRNA for CG10407-PA-like protein, clone BG30018	NA
LOCMI15576-m1	52.9167	108.583	997.85	756.05	6.28201	15.1911	104.402	112.188	108.295	10.7366	up	3.33436	0.00394656	0.768152	yes	NA	NA	NA	carboxylesterase [Locusta migratoria]	PREDICTED: Apis florea voltage-dependent calcium channel type A subunit alpha-1-like (LOC100864653), mRNA	Venom carboxylesterase-6 OS=Apis mellifera PE=2 SV=1
LOCMI07108-m1	4	10.5	85.5	72	0.237007	0.733181	4.46483	5.33239	4.89861	0.485094	up	3.33604	0.0243466	0.768152	yes	NA	NA	NA	PREDICTED: glucose dehydrogenase [FAD, quinone]-like isoform X1 [Cephus cinctus]	PREDICTED: Halyomorpha halys MFS-type transporter SLC18B1-like (LOC106688921), mRNA	Glucose dehydrogenase [FAD, quinone] OS=Drosophila melanogaster GN=Gld PE=3 SV=3
LOCMI12937-m1	3	10	99	55	0.304491	1.19612	8.85576	6.97756	7.91666	0.750304	up	3.39935	0.0456015	0.768152	yes	NA	NA	NA	hypothetical protein L798_04051, partial [Zootermopsis nevadensis]	Coptotermes formosanus clone Glu1C beta-glucosidase mRNA, complete cds	Cell adhesion molecule 2 OS=Homo sapiens GN=CADM2 PE=2 SV=1
LOCMI04144-m1	13	21	257	158	7.92887	15.0941	138.146	120.452	129.299	11.5115	up	3.48956	0.0252729	0.768152	yes	NA	NA	NA	hypothetical protein [Melanoplus sanguinipes]	PREDICTED: Lingula anatina cysteine desulfurase, mitochondrial-like (LOC106174078), mRNA	NA
LOCMI08657-m1	1	0	6	5	0.714844	0	3.78007	4.46755	4.12381	0.357422	up	3.52828	0.0169689	0.768152	yes	NA	NA	NA	NA	PREDICTED: Apis dorsata nuclease-sensitive element-binding protein 1-like (LOC102681001), transcript variant X1, mRNA	NA
LOCMI05698-m1	1	2	23	15	0.238281	0.561617	4.83009	4.46755	4.64882	0.399949	up	3.53898	0.00344228	0.768152	yes	NA	NA	NA	hypothetical protein L798_04130 [Zootermopsis nevadensis]	Oxya chinensis carboxylesterase (CesE1) mRNA, complete cds	NA
LOCMI00232-m1	1.75	1.5	24.45	16.75	0.969508	0.97932	11.9379	11.5989	11.7684	0.974414	up	3.59424	0.00993605	0.768152	yes	NA	GO:0005576(extracellular region);GO:0007552(metamorphosis);GO:0009615(response to virus);GO:0045297(post-mating behavior)	NA	CSP precursor, partial [Locusta migratoria]	Locusta migratoria isolate I-3 CSP precursor, gene, partial cds	Ejaculatory bulb-specific protein 3 OS=Drosophila melanogaster GN=EbpIII PE=2 SV=2
LOCMI17560-m1	1	4	36	32	0.492448	2.32135	15.6243	19.6969	17.6606	1.4069	up	3.64994	0.045094	0.768152	yes	NA	GO:0005215(transporter activity);GO:0005504(fatty acid binding);GO:0005654(nucleoplasm);GO:0005829(cytosol);GO:0005875(microtubule associated complex);GO:0006810(transport);GO:0007616(long-term memory)	NA	RecName: Full=Fatty acid-binding protein, muscle; AltName: Full=M-FABP	Schistocerca gregaria fatty acid binding protein mRNA, 3' end	Fatty acid-binding protein, muscle OS=Locusta migratoria PE=1 SV=2
LOCMI05884-m1	0	3	32	19	0	2.1367	17.0447	14.353	15.6989	1.06835	up	3.8772	0.0156927	0.768152	yes	NA	NA	NA	NA	Coptotermes formosanus clone CFSNI716 mitochondrial complement component 1Q subcomponent-binding protein precursor, mRNA, complete cds; nuclear gene for mitochondrial product	NA
LOCMI16189-m1	0.833333	0.5	13	9	0.0989293	0.0699514	1.36015	1.33548	1.34781	0.0844404	up	3.99655	0.000270445	0.710617	yes	NA	NA	NA	cytochrome P450 [Hodotermopsis sjostedti]	Locusta migratoria ecdysone 20 hydroxylase mRNA, complete cds	Cytochrome P450 6k1 OS=Blattella germanica GN=CYP6K1 PE=2 SV=1
LOCMI05085-m1	4	3	67	54.5	2.27284	2.00886	33.5522	38.7073	36.1298	2.14085	up	4.07693	0.0476488	0.768152	yes	NA	NA	NA	Gamma-interferon-inducible lysosomal thiol reductase [Exaiptasia pallida]	Strongyloides venezuelensis genome assembly S_venezuelensis_HH1, scaffold SVE_scaffold0000001	Gamma-interferon-inducible lysosomal thiol reductase OS=Bos taurus GN=IFI30 PE=2 SV=1
LOCMI14664-m1	2	0	20	13	0.910692	0	8.02618	7.399	7.71259	0.455346	up	4.08218	0.00896994	0.768152	yes	NA	NA	NA	Aquaporin-12 [Zootermopsis nevadensis]	PREDICTED: Diaphorina citri dynein heavy chain, cytoplasmic-like (LOC103515500), mRNA	NA
LOCMI02255-m1	5	10.5	200	148.5	0.705738	1.74656	24.8795	26.1992	25.5393	1.22615	up	4.38052	0.00158007	0.768152	yes	NA	NA	NA	NA	Homo sapiens chromosome 15, clone RP11-369K8, complete sequence	NA
LOCMI17165-m1	1	0	16	10.1111	0.33576	0	4.73464	4.24342	4.48903	0.16788	up	4.7409	0.00762184	0.768152	yes	NA	GO:0005214(structural constituent of chitin-based cuticle);GO:0008010(structural constituent of chitin-based larval cuticle);GO:0031012(extracellular matrix);GO:0040003(chitin-based cuticle development)	NA	uncharacterized protein Dpse_GA15602 [Drosophila pseudoobscura pseudoobscura]	PREDICTED: Microplitis demolitor pecanex-like protein 1 (LOC103568209), transcript variant X2, mRNA	NA
LOCMI16819-m1	0	1	21.5	13	0	0.699514	11.2474	9.64512	10.4463	0.349757	up	4.90049	0.024942	0.768152	yes	NA	GO:0005615(extracellular space);GO:0042302(structural constituent of cuticle)	NA	RecName: Full=Endocuticle structural glycoprotein SgAbd-8	Drosophila melanogaster LD46766 full insert cDNA	Endocuticle structural glycoprotein SgAbd-8 OS=Schistocerca gregaria PE=1 SV=1
LOCMI14139-m1	0.5	0	17.5	11.5	0.289046	0	8.91604	8.30964	8.61284	0.144523	up	5.89712	0.00718537	0.768152	yes	NA	GO:0005887(integral component of plasma membrane);GO:0009992(cellular water homeostasis);GO:0015250(water channel activity);GO:0015254(glycerol channel activity);GO:0034220(ion transmembrane transport)	NA	PREDICTED: aquaporin AQPAe.a isoform X3 [Aedes albopictus]	Drosophila melanogaster 3L BAC RP98-48C4 (Roswell Park Cancer Institute Drosophila BAC Library) complete sequence	Aquaporin AQPAn.G OS=Anopheles gambiae GN=AGAP008842 PE=3 SV=4
LOCMI11146-m1	53.7667	31.45	4078.58	2624.38	22.623	15.5947	1512.46	1380.23	1446.35	19.1089	up	6.24203	0.0290345	0.768152	yes	NA	NA	NA	NA	Romalea microptera arylphorin hexamerin-like protein 2 mRNA, complete cds	NA
LOCMI00898-m1	0	0	9	6	0	0	6.5915	6.23223	6.41187	0	up	Inf	0.0178309	0.768152	yes	NA	NA	NA	NA	PREDICTED: Saccoglossus kowalevskii NFX1-type zinc finger-containing protein 1-like (LOC100373100), mRNA	NA
LOCMI01497-m1	0	0	22	14	0	0	4.55479	4.11078	4.33278	0	up	Inf	0.0325909	0.768152	yes	NA	NA	NA	NA	NA	NA
LOCMI01504-m1	0	0	3	2	0	0	1.50234	1.42045	1.46139	0	up	Inf	0.0178309	0.768152	yes	NA	NA	NA	CLUMA_CG019606, isoform A [Clunio marinus]	Parastrongyloides trichosuri genome assembly P_trichosuri_KNP ,scaffold PTRK_scaffold0000002	NA
LOCMI01782-m1	0	0	0.5	0.333333	0	0	0.0976519	0.0923294	0.0949906	0	up	Inf	0.0178309	0.768152	yes	NA	NA	NA	Chymotrypsin BI [Zootermopsis nevadensis]	PREDICTED: Tribolium castaneum uncharacterized LOC655640 (LOC655640), transcript variant X2, mRNA	Brachyurin OS=Uca pugilator PE=1 SV=2
LOCMI03558-m1	0	0	1	0.75	0	0	0.342638	0.364458	0.353548	0	up	Inf	0.0196388	0.768152	yes	NA	GO:0003777(microtubule motor activity);GO:0005871(kinesin complex);GO:0007018(microtubule-based movement);GO:0016887(ATPase activity)	NA	PREDICTED: kinesin-like protein KIF12 [Orussus abietinus]	Drosophila melanogaster, chromosome 2R, region 54B-54C, BAC clone BACR21A09, complete sequence	Kinesin-II 85 kDa subunit OS=Strongylocentrotus purpuratus GN=KRP85 PE=1 SV=1
LOCMI04667-m1	0	0	3	2	0	0	1.85025	1.7494	1.79982	0	up	Inf	0.0178309	0.768152	yes	NA	NA	NA	NA	NA	NA
LOCMI04715-m1	0	0	3	2	0	0	0.180837	0.17098	0.175909	0	up	Inf	0.0178309	0.768152	yes	NA	NA	NA	NA	NA	NA
LOCMI05150-m1	0	0	43	30	0	0	5.7521	5.69154	5.72182	0	up	Inf	0.00336905	0.768152	yes	NA	GO:0005351(sugar:proton symporter activity);GO:0005355(glucose transmembrane transporter activity);GO:0005887(integral component of plasma membrane);GO:0035428(hexose transmembrane transport);GO:0046323(glucose import)	NA	hypothetical protein RP20_CCG016411 [Aedes albopictus]	Mus musculus BAC clone RP24-87I20 from chromosome 13, complete sequence	Facilitated trehalose transporter Tret1 OS=Culex quinquefasciatus GN=Tret1 PE=3 SV=1
LOCMI06441-m1	0	0	2	1.5	0	0	1.19574	1.27188	1.23381	0	up	Inf	0.0196388	0.768152	yes	NA	NA	NA	NA	Strongyloides venezuelensis genome assembly S_venezuelensis_HH1, scaffold SVE_scaffold0000031	NA
LOCMI07358-m1	0	0	3	2	0	0	0.323113	0.305502	0.314307	0	up	Inf	0.0178309	0.768152	yes	NA	NA	NA	PREDICTED: adenylate kinase 9-like [Apis mellifera]	PREDICTED: Crassostrea gigas transitional endoplasmic reticulum ATPase-like (LOC105343522), mRNA	Adenylate kinase 9 OS=Homo sapiens GN=AK9 PE=1 SV=2
LOCMI07651-m1	0	0	4	3	0	0	3.44654	3.66602	3.55628	0	up	Inf	0.0196388	0.768152	yes	NA	NA	NA	NA	PREDICTED: Apis cerana UDP-N-acetylhexosamine pyrophosphorylase (LOC107995949), transcript variant X2, mRNA	NA
LOCMI10599-m1	0	0	3	2	0	0	0.612451	0.579069	0.59576	0	up	Inf	0.0178309	0.768152	yes	NA	NA	NA	PREDICTED: probable tubulin polyglutamylase TTLL2 [Tribolium castaneum]	Zebrafish DNA sequence from clone BUSM1-162F22 in linkage group 20, complete sequence	Probable tubulin polyglutamylase TTLL2 OS=Homo sapiens GN=TTLL2 PE=2 SV=3
LOCMI11186-m1	0	0	3	2	0	0	5.32647	5.03615	5.18131	0	up	Inf	0.0178309	0.768152	yes	NA	NA	NA	NA	PREDICTED: Papilio polytes nephrin-like (LOC106101416), transcript variant X2, mRNA	NA
