# Supplementary material for: Transcriptome analysis of the molecular mechanism underlying immunity- and reproduction trade-off in Locusta migratoria infected by Micrococcus luteus
Source: PLoS One. 2019 Aug 14;14(8):e0211605. doi: 10.1371/journal.pone.0211605 (PMC6693777; doi:10.1371/journal.pone.0211605)
Supplement: S6 Table — (XLS) [file pone.0211605.s008.xls]

## Sheet: GO Terms of J6VSCK6
Sup Table 6. GO terms for genes that were differentially expressed in infected and control locusts at 6 d after treatment.
GO_ID	GO Annotation	Genes	Number
Up-regulated
GO:0003824	catalytic activity	LOCMI15982，LOCMI14134 LOCMI12351 LOCMI11210 LOCMI11143 LOCMI10635 LOCMI10366 LOCMI08993 LOCMI08772 LOCMI08588 LOCMI08100 LOCMI07861 LOCMI07783 LOCMI06408 LOCMI06379 LOCMI05087 LOCMI04776 LOCMI03355 LOCMI02020 LOCMI02019 LOCMI00416 LOCMI00293	22
GO:0006979	response to oxidative stress	LOCMI16625,LOCMI16279 LOCMI16266 LOCMI16265 LOCMI16260 LOCMI15979 LOCMI15966 LOCMI15897 LOCMI14950 LOCMI12869 LOCMI12803 LOCMI10848 LOCMI07811 LOCMI07509 LOCMI05812 LOCMI05775 LOCMI02347 LOCMI00955	18
GO:0005768	endosome	LOCMI15069，LOCMI14330 LOCMI12577 LOCMI12530 LOCMI12238 LOCMI12208 LOCMI11257 LOCMI11116 LOCMI10430 LOCMI10155 LOCMI09889 LOCMI07475 LOCMI03952 LOCMI01331	14
GO:0005769	early endosome	LOCMI17277，LOCMI15986 LOCMI14330 LOCMI14228 LOCMI12340 LOCMI12208 LOCMI10579 LOCMI08091 LOCMI07225 LOCMI05705 LOCMI05538 LOCMI01300 LOCMI00447	13
GO:0005765	lysosomal membrane	LOCMI17232，LOCMI14051 LOCMI13890 LOCMI12055 LOCMI10690 LOCMI10638 LOCMI08982 LOCMI08619 LOCMI06996 LOCMI05705 LOCMI02892 LOCMI02468	12
GO:0000045	autophagosome assembly	LOCMI14560，LOCMI12822 LOCMI12734 LOCMI09976 LOCMI09676 LOCMI07691 LOCMI06370 LOCMI05388 LOCMI04526 LOCMI01443	10
GO:0010008	endosome membrane	LOCMI16473,LOCMI14560 LOCMI12118 LOCMI11070 LOCMI10274 LOCMI09676 LOCMI09416 LOCMI05705 LOCMI04802 LOCMI00938	10
GO:0005764	lysosome	LOCMI15945，LOCMI13455 LOCMI13281 LOCMI11330 LOCMI10820 LOCMI10635 LOCMI05481 LOCMI05177	8
GO:0005770	late endosome	LOCMI17329，LOCMI16295 LOCMI13111 LOCMI12921 LOCMI11330 LOCMI10820 LOCMI10369 LOCMI07449	8
GO:0055037	recycling endosome	LOCMI13997，LOCMI12899 LOCMI11895 LOCMI11257 LOCMI11256 LOCMI06913 LOCMI05504 LOCMI01465	8
GO:0007254	JNK cascade	LOCMI16319,LOCMI15365 LOCMI13018 LOCMI12803 LOCMI09234 LOCMI07213 LOCMI05055	7
GO:0045087	innate immune response	LOCMI17324,LOCMI16824 LOCMI16620 LOCMI16428 LOCMI16301 LOCMI14730 LOCMI09527	7
GO:0005776	autophagosome	LOCMI14560，LOCMI11895 LOCMI11257 LOCMI09676 LOCMI04568 LOCMI00409	6
GO:0006914	autophagy	LOCMI14730,LOCMI14606 LOCMI12365 LOCMI08635 LOCMI04165 LOCMI02631	6
GO:0006952	defense response	LOCMI17204,LOCMI13455 LOCMI13281 LOCMI12803 LOCMI09532 LOCMI09527	6
GO:0006955	immune response	LOCMI17204,LOCMI13693 LOCMI12247 LOCMI09742 LOCMI09532	5
GO:0007040	lysosome organization	LOCMI17190,LOCMI16401 LOCMI16285 LOCMI14616 LOCMI07475	5
GO:0008333	endosome to lysosome transport	LOCMI16473，LOCMI13501 LOCMI12208 LOCMI10820 LOCMI07449	5
GO:0010507	negative regulation of autophagy	LOCMI16460，LOCMI12956 LOCMI07118 LOCMI02631	5
GO:0010506	regulation of autophagy	LOCMI15510，LOCMI07118 LOCMI05481 LOCMI05177	4
GO:0045089	positive regulation of innate immune response	LOCMI13997,LOCMI07481 LOCMI06962 LOCMI05504	4
GO:0046329	negative regulation of JNK cascade	LOCMI16459,LOCMI15212 LOCMI10848 LOCMI10560	4
GO:0006954	inflammatory response	LOCMI16301,LOCMI14730,LOCMI11330	3
GO:0035690	cellular response to drug	LOCMI17238，LOCMI07296，LOCMI03153	3
GO:0046330	positive regulation of JNK cascade	LOCMI13018,LOCMI08994,LOCMI06932	3
GO:0030707	ovarian follicle cell development	LOCMI17277,LOCMI17180 LOCMI17108 LOCMI16854 LOCMI16297 LOCMI15755 LOCMI12803 LOCMI11257 LOCMI11114 LOCMI11112 LOCMI08570 LOCMI08556 LOCMI07980 LOCMI07825 LOCMI06795 LOCMI06711 LOCMI06535 LOCMI06090 LOCMI05068 LOCMI04312 LOCMI01886 LOCMI01692 LOCMI01522	23
GO:0030713	ovarian follicle cell stalk formation	LOCMI10936，LOCMI06598 LOCMI06399 LOCMI02619 LOCMI02174 LOCMI01886	6
GO:0042555	MCM complex	LOCMI16422，LOCMI16407 LOCMI16389 LOCMI16330 LOCMI10171	5
GO:0007300	ovarian nurse cell to oocyte transport	LOCMI17180,LOCMI16449,LOCMI06795	3
GO:0007301	female germline ring canal formation	LOCMI15437,LOCMI14270,LOCMI08455	3
GO:0032007	negative regulation of TOR signaling	LOCMI17345，LOCMI15979，LOCMI01886	3
GO:0005737	cytoplasm	LOCMI17347，LOCMI17345 LOCMI17344 LOCMI17341 LOCMI17331 LOCMI17286 LOCMI17241 LOCMI17238 LOCMI17235 LOCMI17225 LOCMI17222 LOCMI17189 LOCMI17163 LOCMI17152 LOCMI17095 LOCMI17093 LOCMI17087 LOCMI17061 LOCMI16825 LOCMI16625 LOCMI16586 LOCMI16550 LOCMI16547 LOCMI16537 LOCMI16531 LOCMI16450 LOCMI16423 LOCMI16421 LOCMI16396 LOCMI16393 LOCMI16391 LOCMI16386 LOCMI16337 LOCMI16305 LOCMI16280 LOCMI16266 LOC…	384
GO:0005634	nucleus	LOCMI17345，LOCMI17342 LOCMI17341 LOCMI17326 LOCMI17301 LOCMI17278 LOCMI17264 LOCMI17224 LOCMI17213 LOCMI17210 LOCMI17204 LOCMI17191 LOCMI17189 LOCMI17174 LOCMI17171 LOCMI17163 LOCMI17154 LOCMI17152 LOCMI17151 LOCMI17144 LOCMI17121 LOCMI17095 LOCMI17090 LOCMI17089 LOCMI17087 LOCMI17085 LOCMI17071 LOCMI17070 LOCMI17068 LOCMI16854 LOCMI16853 LOCMI16818 LOCMI16796 LOCMI16780 LOCMI16631 LOCMI16586 LOC…	346
GO:0005524	ATP binding	LOCMI17343,LOCMI17319 LOCMI17306 LOCMI17287 LOCMI17278 LOCMI17277 LOCMI17257 LOCMI17247 LOCMI17225 LOCMI17213 LOCMI17209 LOCMI17204 LOCMI17189 LOCMI17180 LOCMI17163 LOCMI17152 LOCMI17115 LOCMI17108 LOCMI17106 LOCMI17085 LOCMI16853 LOCMI16850 LOCMI16829 LOCMI16825 LOCMI16818 LOCMI16782 LOCMI16633 LOCMI16620 LOCMI16591 LOCMI16572 LOCMI16538 LOCMI16536 LOCMI16486 LOCMI16473 LOCMI16472 LOCMI16449 LOC…	166
GO:0005829	cytosol	LOCMI17286,LOCMI17277 LOCMI17262 LOCMI17213 LOCMI17210 LOCMI17193 LOCMI16301 LOCMI16279 LOCMI16278 LOCMI16116 LOCMI16077 LOCMI16069 LOCMI16031 LOCMI15994 LOCMI15986 LOCMI15967 LOCMI15877 LOCMI15803 LOCMI15789 LOCMI15514 LOCMI15371 LOCMI15068 LOCMI14872 LOCMI14755 LOCMI14674 LOCMI14649 LOCMI14411 LOCMI14191 LOCMI14185 LOCMI13742 LOCMI13347 LOCMI13201 LOCMI13010 LOCMI12867 LOCMI12822 LOCMI12698 LOC…	155
GO:0005515	protein binding	LOCMI17354,LOCMI17277 LOCMI17273 LOCMI17189 LOCMI17180 LOCMI17154 LOCMI17151 LOCMI17089 LOCMI16796 LOCMI16780 LOCMI16550 LOCMI16473 LOCMI16460 LOCMI16459 LOCMI16449 LOCMI16420 LOCMI16297 LOCMI16280 LOCMI16117 LOCMI16115 LOCMI15877 LOCMI15755 LOCMI15751 LOCMI15746 LOCMI15371 LOCMI15365 LOCMI15220 LOCMI15061 LOCMI15033 LOCMI14879 LOCMI14730 LOCMI14680 LOCMI14654 LOCMI14606 LOCMI14436 LOCMI14208 LOC…	152
GO:0005739	mitochondrion	LOCMI17262，LOCMI16957 LOCMI16955 LOCMI16402 LOCMI16341 LOCMI16298 LOCMI16278 LOCMI16095 LOCMI16094 LOCMI16084 LOCMI16078 LOCMI16077 LOCMI16075 LOCMI16065 LOCMI16056 LOCMI16047 LOCMI16012 LOCMI16002 LOCMI15979 LOCMI15977 LOCMI15972 LOCMI15965 LOCMI15962 LOCMI15959 LOCMI15939 LOCMI15927 LOCMI15923 LOCMI15918 LOCMI15910 LOCMI15901 LOCMI15897 LOCMI15885 LOCMI15863 LOCMI15858 LOCMI15852 LOCMI15835 LOC…	144
GO:0005886	plasma membrane	LOCMI17277,LOCMI17180 LOCMI17106 LOCMI16057 LOCMI16003 LOCMI15986 LOCMI15805 LOCMI15779 LOCMI15755 LOCMI15514 LOCMI15477 LOCMI15437 LOCMI15369 LOCMI15365 LOCMI15243 LOCMI15069 LOCMI15061 LOCMI15013 LOCMI14718 LOCMI14680 LOCMI14641 LOCMI14508 LOCMI14305 LOCMI14208 LOCMI14186 LOCMI14095 LOCMI13997 LOCMI13990 LOCMI13904 LOCMI13806 LOCMI13781 LOCMI13780 LOCMI13588 LOCMI13499 LOCMI13455 LOCMI13343 LOC…	140
GO:0016021	integral component of membrane	LOCMI17232，LOCMI16797 LOCMI16676 LOCMI16536 LOCMI16326 LOCMI16106 LOCMI16042 LOCMI16041 LOCMI16026 LOCMI16011 LOCMI15983 LOCMI15922 LOCMI15786 LOCMI15477 LOCMI15362 LOCMI15243 LOCMI15190 LOCMI14704 LOCMI14685 LOCMI14621 LOCMI14616 LOCMI14420 LOCMI14338 LOCMI14186 LOCMI14111 LOCMI14047 LOCMI14007 LOCMI13665 LOCMI13644 LOCMI13553 LOCMI13499 LOCMI13450 LOCMI13412 LOCMI13298 LOCMI13233 LOCMI13212 LOC…	129
GO:0003674	molecular_function	LOCMI17222，LOCMI17144 LOCMI16805 LOCMI16625 LOCMI16123 LOCMI15775 LOCMI15422 LOCMI15339 LOCMI15172 LOCMI15149 LOCMI15148 LOCMI15069 LOCMI14954 LOCMI14852 LOCMI14832 LOCMI14737 LOCMI14728 LOCMI14581 LOCMI14508 LOCMI14271 LOCMI14108 LOCMI13998 LOCMI13753 LOCMI13709 LOCMI13641 LOCMI13552 LOCMI13494 LOCMI13341 LOCMI13027 LOCMI12947 LOCMI12927 LOCMI12914 LOCMI12687 LOCMI12603 LOCMI12352 LOCMI12263 LOC…	124
GO:0005575	cellular_component	LOCMI17222,LOCMI17115 LOCMI16850 LOCMI16805 LOCMI16603 LOCMI16591 LOCMI16089 LOCMI16010 LOCMI15502 LOCMI15422 LOCMI15339 LOCMI15148 LOCMI15069 LOCMI14852 LOCMI14832 LOCMI14781 LOCMI14737 LOCMI14728 LOCMI14581 LOCMI14271 LOCMI14134 LOCMI13998 LOCMI13812 LOCMI13641 LOCMI13605 LOCMI13565 LOCMI13552 LOCMI13511 LOCMI13494 LOCMI13239 LOCMI13027 LOCMI12947 LOCMI12927 LOCMI12914 LOCMI12687 LOCMI12385 LOC…	120
GO:0003735	structural constituent of ribosome	LOCMI15434,LOCMI15205 LOCMI14819 LOCMI14590 LOCMI14244 LOCMI14145 LOCMI13987 LOCMI13842 LOCMI13725 LOCMI13706 LOCMI13597 LOCMI13569 LOCMI13563 LOCMI13545 LOCMI13492 LOCMI13397 LOCMI13395 LOCMI13355 LOCMI13143 LOCMI12916 LOCMI12362 LOCMI12349 LOCMI12288 LOCMI12147 LOCMI12032 LOCMI11744 LOCMI11617 LOCMI11496 LOCMI11278 LOCMI11190 LOCMI11068 LOCMI10630 LOCMI10609 LOCMI10485 LOCMI10478 LOCMI10394 LOC…	119
GO:0008150	biological_process	LOCMI17222，LOCMI16805 LOCMI15838 LOCMI15422 LOCMI15149 LOCMI15069 LOCMI14852 LOCMI14781 LOCMI14773 LOCMI14737 LOCMI14728 LOCMI14581 LOCMI13998 LOCMI13641 LOCMI13552 LOCMI13494 LOCMI13027 LOCMI12947 LOCMI12927 LOCMI12914 LOCMI12603 LOCMI12263 LOCMI12206 LOCMI11893 LOCMI11769 LOCMI11585 LOCMI11175 LOCMI11117 LOCMI11070 LOCMI11034 LOCMI10900 LOCMI10853 LOCMI10753 LOCMI10519 LOCMI10428 LOCMI10407 LOC…	106
GO:0016020	membrane	LOCMI17226，LOCMI16829 LOCMI16707 LOCMI16633 LOCMI16536 LOCMI16326 LOCMI16266 LOCMI16229 LOCMI16142 LOCMI16087 LOCMI15927 LOCMI15877 LOCMI15835 LOCMI15775 LOCMI15756 LOCMI15748 LOCMI15136 LOCMI15104 LOCMI15069 LOCMI15033 LOCMI15014 LOCMI14925 LOCMI14718 LOCMI14420 LOCMI14338 LOCMI14190 LOCMI14047 LOCMI13900 LOCMI13450 LOCMI13341 LOCMI13281 LOCMI13260 LOCMI13185 LOCMI12225 LOCMI12208 LOCMI12147 LOC…	106
GO:0006412	translation	LOCMI17080，LOCMI15356 LOCMI15205 LOCMI14244 LOCMI14145 LOCMI13725 LOCMI13643 LOCMI13597 LOCMI13569 LOCMI13563 LOCMI13545 LOCMI13521 LOCMI13492 LOCMI13397 LOCMI13395 LOCMI13355 LOCMI13347 LOCMI12916 LOCMI12362 LOCMI12349 LOCMI12288 LOCMI12147 LOCMI12032 LOCMI11744 LOCMI11617 LOCMI11304 LOCMI10930 LOCMI10630 LOCMI10609 LOCMI10485 LOCMI10478 LOCMI10394 LOCMI10286 LOCMI10169 LOCMI10147 LOCMI10146 LOC…	102
GO:0022008	neurogenesis	LOCMI17287,LOCMI17257 LOCMI17163 LOCMI17154 LOCMI17151 LOCMI17090 LOCMI17089 LOCMI17058 LOCMI17057 LOCMI16818 LOCMI16459 LOCMI16442 LOCMI16401 LOCMI16389 LOCMI16297 LOCMI16056 LOCMI15952 LOCMI15863 LOCMI15857 LOCMI15220 LOCMI14734 LOCMI14436 LOCMI14411 LOCMI14271 LOCMI14123 LOCMI13667 LOCMI13588 LOCMI13034 LOCMI12971 LOCMI12895 LOCMI12845 LOCMI12798 LOCMI12552 LOCMI12438 LOCMI12363 LOCMI12227 LOC…	96
GO:0046872	metal ion binding	LOCMI17342,LOCMI17254 LOCMI17238 LOCMI17184 LOCMI17180 LOCMI16853 LOCMI16550 LOCMI16536 LOCMI16347 LOCMI16345 LOCMI16298 LOCMI16280 LOCMI16007 LOCMI15962 LOCMI15835 LOCMI15033 LOCMI14950 LOCMI14781 LOCMI14193 LOCMI14055 LOCMI14047 LOCMI13565 LOCMI13233 LOCMI12976 LOCMI12928 LOCMI12570 LOCMI12256 LOCMI12208 LOCMI11565 LOCMI11424 LOCMI11413 LOCMI11370 LOCMI11297 LOCMI11114 LOCMI10958 LOCMI10947 LOC…	81
GO:0008270	zinc ion binding	LOCMI17478，LOCMI17130 LOCMI17095 LOCMI16763 LOCMI16550 LOCMI16345 LOCMI16106 LOCMI16010 LOCMI16007 LOCMI16003 LOCMI15972 LOCMI15403 LOCMI14781 LOCMI14734 LOCMI14641 LOCMI14436 LOCMI14342 LOCMI14112 LOCMI14055 LOCMI13970 LOCMI13885 LOCMI13665 LOCMI13010 LOCMI13001 LOCMI12928 LOCMI12902 LOCMI12690 LOCMI12213 LOCMI11775 LOCMI11667 LOCMI10945 LOCMI10939 LOCMI10686 LOCMI10560 LOCMI10537 LOCMI10375 LOC…	75
GO:0005875	microtubule associated complex	LOCMI17191,LOCMI16955 LOCMI16459 LOCMI16423 LOCMI16341 LOCMI16297 LOCMI16279 LOCMI16047 LOCMI16031 LOCMI16012 LOCMI15979 LOCMI15972 LOCMI15962 LOCMI15885 LOCMI15768 LOCMI15492 LOCMI15220 LOCMI15212 LOCMI14508 LOCMI14411 LOCMI14270 LOCMI14208 LOCMI13553 LOCMI13547 LOCMI12913 LOCMI12699 LOCMI12698 LOCMI12221 LOCMI11693 LOCMI11510 LOCMI11422 LOCMI10979 LOCMI10671 LOCMI10667 LOCMI10429 LOCMI10122 LOC…	71
GO:0005654	nucleoplasm	LOCMI17238，LOCMI17059 LOCMI16853 LOCMI16809 LOCMI16707 LOCMI16572 LOCMI16550 LOCMI16547 LOCMI16396 LOCMI15805 LOCMI15755 LOCMI15333 LOCMI15030 LOCMI15009 LOCMI14938 LOCMI14779 LOCMI14672 LOCMI14641 LOCMI14640 LOCMI14208 LOCMI13394 LOCMI13347 LOCMI12867 LOCMI11759 LOCMI11693 LOCMI11653 LOCMI10962 LOCMI10934 LOCMI10830 LOCMI10519 LOCMI10058 LOCMI10042 LOCMI09764 LOCMI09658 LOCMI08947 LOCMI08790 LOC…	69
GO:0005811	lipid particle	LOCMI16957,LOCMI16955 LOCMI16763 LOCMI16341 LOCMI16321 LOCMI16065 LOCMI16062 LOCMI16056 LOCMI16047 LOCMI16031 LOCMI15994 LOCMI15979 LOCMI15977 LOCMI15965 LOCMI15964 LOCMI15959 LOCMI15915 LOCMI15885 LOCMI15884 LOCMI15857 LOCMI15852 LOCMI15836 LOCMI15820 LOCMI15819 LOCMI15807 LOCMI15779 LOCMI15768 LOCMI15492 LOCMI15491 LOCMI15324 LOCMI14764 LOCMI13553 LOCMI13547 LOCMI13526 LOCMI12913 LOCMI12869 LOC…	69
GO:0019233	sensory perception of pain	LOCMI17257,LOCMI17225 LOCMI17151 LOCMI17089 LOCMI17070 LOCMI17069 LOCMI16818 LOCMI16763 LOCMI16631 LOCMI16393 LOCMI16391 LOCMI16229 LOCMI16093 LOCMI16062 LOCMI15918 LOCMI15910 LOCMI15892 LOCMI15885 LOCMI15858 LOCMI15857 LOCMI15848 LOCMI15820 LOCMI15212 LOCMI15139 LOCMI14872 LOCMI14734 LOCMI14438 LOCMI14186 LOCMI13412 LOCMI13144 LOCMI13110 LOCMI12953 LOCMI12468 LOCMI12365 LOCMI12262 LOCMI11996 LOC…	67
GO:0055114	oxidation-reduction process	LOCMI16279,LOCMI16278 LOCMI16277 LOCMI16266 LOCMI16265 LOCMI16260 LOCMI16229 LOCMI16142 LOCMI16075 LOCMI16010 LOCMI16007 LOCMI15982 LOCMI15975 LOCMI15972 LOCMI15966 LOCMI15836 LOCMI15835 LOCMI15775 LOCMI15759 LOCMI15395 LOCMI15060 LOCMI14764 LOCMI14551 LOCMI13565 LOCMI13396 LOCMI12186 LOCMI12133 LOCMI11423 LOCMI11370 LOCMI11218 LOCMI10945 LOCMI10839 LOCMI10694 LOCMI10181 LOCMI10099 LOCMI10072 LOC…	67
GO:0000166	nucleotide binding	LOCMI17342，LOCMI17238 LOCMI17191 LOCMI17189 LOCMI17154 LOCMI17151 LOCMI17095 LOCMI17089 LOCMI17059 LOCMI16853 LOCMI16809 LOCMI16796 LOCMI16782 LOCMI16780 LOCMI16707 LOCMI16631 LOCMI16550 LOCMI16536 LOCMI16505 LOCMI16486 LOCMI15919 LOCMI14641 LOCMI14274 LOCMI14145 LOCMI13816 LOCMI13577 LOCMI12603 LOCMI12498 LOCMI11565 LOCMI11370 LOCMI11255 LOCMI11218 LOCMI11114 LOCMI10947 LOCMI10770 LOCMI10366 LOC…	66
GO:0003677	DNA binding	LOCMI17189,LOCMI17171 LOCMI17151 LOCMI17089 LOCMI16854 LOCMI16547 LOCMI16422 LOCMI16389 LOCMI16345 LOCMI16330 LOCMI16115 LOCMI15751 LOCMI15477 LOCMI15033 LOCMI15032 LOCMI14641 LOCMI14350 LOCMI14075 LOCMI14047 LOCMI13693 LOCMI13526 LOCMI13169 LOCMI13158 LOCMI13040 LOCMI12798 LOCMI12570 LOCMI12438 LOCMI11066 LOCMI10748 LOCMI10491 LOCMI10444 LOCMI10420 LOCMI09528 LOCMI09455 LOCMI09384 LOCMI09349 LOC…	66
GO:0000398	mRNA splicing, via spliceosome	LOCMI17478,LOCMI17344 LOCMI17342 LOCMI17326 LOCMI17308 LOCMI17301 LOCMI17289 LOCMI17287 LOCMI17286 LOCMI17279 LOCMI17261 LOCMI17257 LOCMI17235 LOCMI17234 LOCMI17226 LOCMI17191 LOCMI17174 LOCMI17154 LOCMI17153 LOCMI17151 LOCMI17144 LOCMI17130 LOCMI17129 LOCMI17126 LOCMI17095 LOCMI17093 LOCMI17090 LOCMI17089 LOCMI17085 LOCMI17080 LOCMI17071 LOCMI17069 LOCMI17068 LOCMI17066 LOCMI17059 LOCMI17058 LOC…	65
GO:0070062	extracellular exosome	LOCMI16550，LOCMI16298 LOCMI16278 LOCMI16266 LOCMI15975 LOCMI15927 LOCMI15877 LOCMI15789 LOCMI15371 LOCMI14779 LOCMI14730 LOCMI14640 LOCMI14350 LOCMI14190 LOCMI13890 LOCMI12914 LOCMI12343 LOCMI12261 LOCMI12208 LOCMI12147 LOCMI11822 LOCMI11441 LOCMI11424 LOCMI11330 LOCMI10374 LOCMI10187 LOCMI10147 LOCMI10099 LOCMI10058 LOCMI10042 LOCMI09516 LOCMI09438 LOCMI09110 LOCMI09009 LOCMI08636 LOCMI07996 LOC…	63
GO:0005730	nucleolus	LOCMI17234，LOCMI15362 LOCMI15030 LOCMI14938 LOCMI14329 LOCMI13900 LOCMI13693 LOCMI13567 LOCMI13545 LOCMI13355 LOCMI13150 LOCMI13098 LOCMI12147 LOCMI11744 LOCMI11005 LOCMI10910 LOCMI10880 LOCMI10786 LOCMI10705 LOCMI10519 LOCMI10420 LOCMI10268 LOCMI10173 LOCMI10147 LOCMI09779 LOCMI09764 LOCMI09605 LOCMI09302 LOCMI09135 LOCMI08961 LOCMI08947 LOCMI08710 LOCMI08627 LOCMI08125 LOCMI07996 LOCMI07944 LOC…	62
GO:0003924	GTPase activity	LOCMI17286，LOCMI15509 LOCMI15365 LOCMI15356 LOCMI15220 LOCMI15161 LOCMI14938 LOCMI14331 LOCMI13643 LOCMI13521 LOCMI12655 LOCMI12530 LOCMI12183 LOCMI12121 LOCMI11986 LOCMI11660 LOCMI11257 LOCMI11255 LOCMI11064 LOCMI11062 LOCMI10930 LOCMI10823 LOCMI10413 LOCMI09745 LOCMI09660 LOCMI09484 LOCMI09438 LOCMI09234 LOCMI08705 LOCMI08190 LOCMI07118 LOCMI06693 LOCMI06666 LOCMI06603 LOCMI05807 LOCMI05481 LOC…	57
GO:0003723	RNA binding	LOCMI17478,LOCMI17308 LOCMI17301 LOCMI17279 LOCMI17236 LOCMI17234 LOCMI17174 LOCMI17153 LOCMI17126 LOCMI17095 LOCMI17080 LOCMI17068 LOCMI16793 LOCMI16550 LOCMI15031 LOCMI15030 LOCMI14819 LOCMI14762 LOCMI13693 LOCMI13492 LOCMI13355 LOCMI12928 LOCMI12329 LOCMI11441 LOCMI11304 LOCMI10910 LOCMI10830 LOCMI10705 LOCMI10495 LOCMI09788 LOCMI09764 LOCMI09674 LOCMI09302 LOCMI09214 LOCMI08793 LOCMI08768 LOC…	54
GO:0005525	GTP binding	LOCMI17286,LOCMI15509 LOCMI15365 LOCMI15220 LOCMI15161 LOCMI14938 LOCMI13990 LOCMI13567 LOCMI13564 LOCMI12530 LOCMI12261 LOCMI12121 LOCMI11660 LOCMI11257 LOCMI11255 LOCMI11064 LOCMI11062 LOCMI10930 LOCMI10413 LOCMI09745 LOCMI09660 LOCMI09438 LOCMI09234 LOCMI09216 LOCMI08705 LOCMI08190 LOCMI07435 LOCMI07118 LOCMI06693 LOCMI06666 LOCMI06603 LOCMI06433 LOCMI05807 LOCMI05580 LOCMI05282 LOCMI05055 LOC…	54
GO:0006355	regulation of transcription, DNA-templated	LOCMI17189,LOCMI16547 LOCMI16460 LOCMI16396 LOCMI16345 LOCMI15104 LOCMI14912 LOCMI14649 LOCMI14123 LOCMI13693 LOCMI13561 LOCMI13452 LOCMI13001 LOCMI12900 LOCMI12746 LOCMI12504 LOCMI12213 LOCMI11633 LOCMI10830 LOCMI10173 LOCMI09764 LOCMI09361 LOCMI09349 LOCMI08791 LOCMI08498 LOCMI08125 LOCMI08090 LOCMI07899 LOCMI07825 LOCMI07316 LOCMI07184 LOCMI07168 LOCMI07092 LOCMI06855 LOCMI06792 LOCMI06761 LOC…	53
GO:0006468	protein phosphorylation	LOCMI17343,LOCMI17329 LOCMI17319 LOCMI17278 LOCMI17277 LOCMI17247 LOCMI17225 LOCMI17213 LOCMI17209 LOCMI17204 LOCMI17193 LOCMI17189 LOCMI17180 LOCMI17163 LOCMI17152 LOCMI17115 LOCMI17108 LOCMI17106 LOCMI16853 LOCMI16850 LOCMI16829 LOCMI16818 LOCMI16782 LOCMI16633 LOCMI16620 LOCMI16591 LOCMI16572 LOCMI16538 LOCMI16536 LOCMI16531 LOCMI16486 LOCMI16473 LOCMI16472 LOCMI16449 LOCMI16423 LOCMI16390 LOC…	53
GO:0007052	mitotic spindle organization	LOCMI17342，LOCMI17068 LOCMI17058 LOCMI17057 LOCMI16420 LOCMI16330 LOCMI15962 LOCMI14411 LOCMI14270 LOCMI13545 LOCMI13395 LOCMI13355 LOCMI13347 LOCMI12288 LOCMI11649 LOCMI11064 LOCMI11062 LOCMI10979 LOCMI10429 LOCMI10394 LOCMI10146 LOCMI09779 LOCMI09745 LOCMI09605 LOCMI09216 LOCMI09144 LOCMI09135 LOCMI08528 LOCMI07867 LOCMI07638 LOCMI07501 LOCMI06693 LOCMI06603 LOCMI06222 LOCMI05948 LOCMI05902 LOC…	53
GO:0012505	endomembrane system	LOCMI17343，LOCMI17193 LOCMI16057 LOCMI16041 LOCMI15897 LOCMI15492 LOCMI15491 LOCMI15013 LOCMI14962 LOCMI14621 LOCMI13828 LOCMI13644 LOCMI13553 LOCMI13418 LOCMI13181 LOCMI13170 LOCMI13052 LOCMI13017 LOCMI12956 LOCMI12597 LOCMI12243 LOCMI11848 LOCMI11763 LOCMI11644 LOCMI11418 LOCMI11206 LOCMI11114 LOCMI10839 LOCMI10543 LOCMI10378 LOCMI10249 LOCMI09467 LOCMI08625 LOCMI08478 LOCMI07854 LOCMI07716 LOC…	53
GO:0022625	cytosolic large ribosomal subunit	LOCMI17080,LOCMI15205 LOCMI14590 LOCMI13545 LOCMI13492 LOCMI13397 LOCMI13395 LOCMI13143 LOCMI12288 LOCMI12147 LOCMI11617 LOCMI11304 LOCMI11068 LOCMI10394 LOCMI10146 LOCMI09779 LOCMI09674 LOCMI09637 LOCMI09605 LOCMI09452 LOCMI09144 LOCMI09135 LOCMI08528 LOCMI08448 LOCMI08036 LOCMI07867 LOCMI07471 LOCMI07397 LOCMI07318 LOCMI06878 LOCMI06498 LOCMI06296 LOCMI06222 LOCMI05902 LOCMI05618 LOCMI05214 LOC…	53
GO:0005783	endoplasmic reticulum	LOCMI16423,LOCMI16278 LOCMI15991 LOCMI15983 LOCMI15857 LOCMI15492 LOCMI15477 LOCMI15013 LOCMI14420 LOCMI13894 LOCMI13553 LOCMI13538 LOCMI13450 LOCMI13412 LOCMI13037 LOCMI13017 LOCMI12993 LOCMI12956 LOCMI12695 LOCMI11763 LOCMI11667 LOCMI11328 LOCMI11206 LOCMI11114 LOCMI10839 LOCMI10072 LOCMI09727 LOCMI09203 LOCMI09069 LOCMI08663 LOCMI08143 LOCMI07854 LOCMI07006 LOCMI06768 LOCMI06636 LOCMI06552 LOC…	52
GO:0005794	Golgi apparatus	LOCMI16853，LOCMI16473 LOCMI16326 LOCMI15509 LOCMI15136 LOCMI14270 LOCMI13942 LOCMI13894 LOCMI13412 LOCMI13017 LOCMI12899 LOCMI12530 LOCMI12476 LOCMI12261 LOCMI11580 LOCMI11328 LOCMI11257 LOCMI11112 LOCMI11070 LOCMI10951 LOCMI10686 LOCMI10661 LOCMI10520 LOCMI10274 LOCMI10143 LOCMI09981 LOCMI09438 LOCMI09246 LOCMI09203 LOCMI08893 LOCMI07475 LOCMI07449 LOCMI07233 LOCMI07184 LOCMI07053 LOCMI06913 LOC…	52
GO:0006886	intracellular protein transport	LOCMI17343，LOCMI17190 LOCMI16401 LOCMI16285 LOCMI15848 LOCMI14621 LOCMI14270 LOCMI13644 LOCMI13170 LOCMI13111 LOCMI13017 LOCMI12552 LOCMI12340 LOCMI12262 LOCMI12243 LOCMI12208 LOCMI11985 LOCMI11895 LOCMI11848 LOCMI11206 LOCMI10660 LOCMI10640 LOCMI10579 LOCMI10430 LOCMI10378 LOCMI10155 LOCMI09203 LOCMI08916 LOCMI08478 LOCMI08190 LOCMI07350 LOCMI07053 LOCMI06913 LOCMI06399 LOCMI05981 LOCMI05413 LOC…	49
GO:0005509	calcium ion binding	LOCMI17160,LOCMI16829 LOCMI16633 LOCMI16114 LOCMI16056 LOCMI15279 LOCMI15013 LOCMI14654 LOCMI14438 LOCMI14316 LOCMI14186 LOCMI13538 LOCMI13420 LOCMI13418 LOCMI13181 LOCMI13144 LOCMI13052 LOCMI12948 LOCMI12776 LOCMI11787 LOCMI11112 LOCMI10465 LOCMI07811 LOCMI07434 LOCMI07075 LOCMI06795 LOCMI06438 LOCMI06352 LOCMI06188 LOCMI05375 LOCMI04796 LOCMI04684 LOCMI04361 LOCMI04328 LOCMI04061 LOCMI03353 LOC…	48
GO:0071013	catalytic step 2 spliceosome	LOCMI17348，LOCMI17344 LOCMI17326 LOCMI17308 LOCMI17289 LOCMI17288 LOCMI17287 LOCMI17286 LOCMI17257 LOCMI17238 LOCMI17236 LOCMI17226 LOCMI17191 LOCMI17154 LOCMI17151 LOCMI17144 LOCMI17129 LOCMI17119 LOCMI17095 LOCMI17090 LOCMI17089 LOCMI17085 LOCMI17074 LOCMI17071 LOCMI17068 LOCMI17059 LOCMI17058 LOCMI17057 LOCMI16806 LOCMI16804 LOCMI16803 LOCMI16796 LOCMI16793 LOCMI16780 LOCMI16707 LOCMI14743 LOC…	48
GO:0004674	protein serine/threonine kinase activity	LOCMI17329,LOCMI17278 LOCMI17260 LOCMI17247 LOCMI17225 LOCMI17213 LOCMI17210 LOCMI17209 LOCMI17204 LOCMI17193 LOCMI17189 LOCMI17180 LOCMI17163 LOCMI17152 LOCMI17115 LOCMI17110 LOCMI17108 LOCMI16853 LOCMI16850 LOCMI16832 LOCMI16818 LOCMI16792 LOCMI16782 LOCMI16584 LOCMI16572 LOCMI16536 LOCMI16531 LOCMI16486 LOCMI16472 LOCMI16449 LOCMI16427 LOCMI16423 LOCMI16297 LOCMI15020 LOCMI14680 LOCMI12953 LOC…	48
GO:0005887	integral component of plasma membrane	LOCMI17318,LOCMI17180 LOCMI16855 LOCMI16829 LOCMI16633 LOCMI16114 LOCMI16113 LOCMI15932 LOCMI15436 LOCMI14833 LOCMI14443 LOCMI14225 LOCMI14186 LOCMI14139 LOCMI13950 LOCMI13588 LOCMI13455 LOCMI13343 LOCMI13281 LOCMI13144 LOCMI12776 LOCMI12546 LOCMI12443 LOCMI12354 LOCMI12236 LOCMI11530 LOCMI11373 LOCMI11125 LOCMI10791 LOCMI10469 LOCMI09737 LOCMI08570 LOCMI07479 LOCMI06970 LOCMI06966 LOCMI06624 LOC…	47
GO:0044822	poly(A) RNA binding	LOCMI17238，LOCMI17235 LOCMI17226 LOCMI17153 LOCMI17093 LOCMI17059 LOCMI17058 LOCMI17057 LOCMI16707 LOCMI16550 LOCMI15014 LOCMI14851 LOCMI14779 LOCMI14342 LOCMI14190 LOCMI13900 LOCMI13199 LOCMI12928 LOCMI12147 LOCMI11066 LOCMI10947 LOCMI10880 LOCMI10375 LOCMI10058 LOCMI09981 LOCMI09658 LOCMI09516 LOCMI09094 LOCMI08947 LOCMI08873 LOCMI08627 LOCMI07006 LOCMI06672 LOCMI06388 LOCMI06379 LOCMI06369 LOC…	47
GO:0006508	proteolysis	LOCMI16106,LOCMI16003 LOCMI15403 LOCMI14904 LOCMI14616 LOCMI14559 LOCMI13574 LOCMI13475 LOCMI13461 LOCMI13373 LOCMI12628 LOCMI12397 LOCMI11506 LOCMI11447 LOCMI11441 LOCMI10952 LOCMI10742 LOCMI10272 LOCMI10153 LOCMI09621 LOCMI08131 LOCMI07831 LOCMI07537 LOCMI07162 LOCMI05655 LOCMI05643 LOCMI05579 LOCMI05020 LOCMI03332 LOCMI02940 LOCMI02708 LOCMI02496 LOCMI02419 LOCMI02404 LOCMI02047 LOCMI01886 LOC…	43
GO:0071011	precatalytic spliceosome	LOCMI17342，LOCMI17326 LOCMI17289 LOCMI17287 LOCMI17286 LOCMI17257 LOCMI17236 LOCMI17191 LOCMI17154 LOCMI17151 LOCMI17144 LOCMI17130 LOCMI17095 LOCMI17090 LOCMI17089 LOCMI17085 LOCMI17080 LOCMI17071 LOCMI17069 LOCMI17068 LOCMI17059 LOCMI17058 LOCMI17057 LOCMI16804 LOCMI16796 LOCMI16793 LOCMI16780 LOCMI16570 LOCMI16505 LOCMI16479 LOCMI13577 LOCMI13150 LOCMI12498 LOCMI11649 LOCMI10770 LOCMI10375 LOC…	43
GO:0005622	intracellular	LOCMI17343，LOCMI17260 LOCMI17110 LOCMI16832 LOCMI16792 LOCMI16584 LOCMI16427 LOCMI16319 LOCMI15403 LOCMI15356 LOCMI14289 LOCMI14242 LOCMI13990 LOCMI13643 LOCMI13521 LOCMI13412 LOCMI13170 LOCMI12655 LOCMI12519 LOCMI12243 LOCMI12183 LOCMI10378 LOCMI09484 LOCMI09316 LOCMI08478 LOCMI07475 LOCMI07455 LOCMI07435 LOCMI07075 LOCMI06913 LOCMI06433 LOCMI04482 LOCMI03123 LOCMI02594 LOCMI02312 LOCMI01923 LOC…	42
GO:0048477	oogenesis	LOCMI17180,LOCMI17095 LOCMI16631 LOCMI16423 LOCMI16422 LOCMI16395 LOCMI15848 LOCMI15782 LOCMI14680 LOCMI14436 LOCMI14270 LOCMI14123 LOCMI13715 LOCMI13588 LOCMI13499 LOCMI12221 LOCMI11579 LOCMI11257 LOCMI10848 LOCMI08614 LOCMI08570 LOCMI08002 LOCMI07989 LOCMI07980 LOCMI07825 LOCMI07541 LOCMI07501 LOCMI07033 LOCMI06711 LOCMI06337 LOCMI06093 LOCMI05812 LOCMI05584 LOCMI05473 LOCMI05265 LOCMI04165 LOC…	41
GO:0003779	actin binding	LOCMI17306,LOCMI15279 LOCMI15149 LOCMI15087 LOCMI14654 LOCMI14236 LOCMI13418 LOCMI13181 LOCMI13052 LOCMI12948 LOCMI12261 LOCMI11787 LOCMI11457 LOCMI11112 LOCMI10980 LOCMI10613 LOCMI10465 LOCMI10250 LOCMI10222 LOCMI10121 LOCMI09877 LOCMI09735 LOCMI08316 LOCMI07758 LOCMI07139 LOCMI06399 LOCMI06140 LOCMI06093 LOCMI05473 LOCMI05031 LOCMI04796 LOCMI04423 LOCMI04312 LOCMI03932 LOCMI03179 LOCMI02666 LOC…	39
GO:0006357	regulation of transcription from RNA polymerase II promoter	LOCMI17277，LOCMI16756 LOCMI16586 LOCMI15139 LOCMI14672 LOCMI14203 LOCMI13674 LOCMI13158 LOCMI13040 LOCMI12596 LOCMI12562 LOCMI11579 LOCMI10786 LOCMI10531 LOCMI09599 LOCMI09092 LOCMI08985 LOCMI08755 LOCMI08556 LOCMI08264 LOCMI07919 LOCMI07830 LOCMI07773 LOCMI07647 LOCMI07194 LOCMI06696 LOCMI06586 LOCMI06420 LOCMI06251 LOCMI05584 LOCMI04633 LOCMI04078 LOCMI03415 LOCMI00511 LOCMI00078 LOCMI13040 LOC…	38
GO:0004003	ATP-dependent DNA helicase activity	LOCMI06962，LOCMI06298 LOCMI17288 LOCMI17287 LOCMI17257 LOCMI17235 LOCMI17093 LOCMI17085 LOCMI16778 LOCMI16764 LOCMI16762 LOCMI16468 LOCMI14851 LOCMI14743 LOCMI14691 LOCMI12660 LOCMI12523 LOCMI12437 LOCMI11679 LOCMI10880 LOCMI10828 LOCMI10328 LOCMI09168 LOCMI09101 LOCMI08594 LOCMI07807 LOCMI07756 LOCMI06106 LOCMI05362 LOCMI05100 LOCMI04670 LOCMI04655 LOCMI03335 LOCMI02213 LOCMI01779 LOCMI00969 LOC…	37
GO:0006909	phagocytosis	LOCMI17144，LOCMI16065 LOCMI15885 LOCMI15212 LOCMI15061 LOCMI14938 LOCMI14436 LOCMI14108 LOCMI13753 LOCMI13347 LOCMI13110 LOCMI13034 LOCMI13018 LOCMI13017 LOCMI12552 LOCMI12546 LOCMI12340 LOCMI11579 LOCMI10980 LOCMI10939 LOCMI10250 LOCMI09764 LOCMI09710 LOCMI06792 LOCMI06399 LOCMI06342 LOCMI05963 LOCMI05688 LOCMI04796 LOCMI04189 LOCMI03932 LOCMI03892 LOCMI03598 LOCMI03543 LOCMI02426 LOCMI01808 LOC…	37
GO:0005813	centrosome	LOCMI16459,LOCMI16421 LOCMI16393 LOCMI16391 LOCMI15962 LOCMI15848 LOCMI14302 LOCMI14208 LOCMI13547 LOCMI12902 LOCMI12343 LOCMI12221 LOCMI11759 LOCMI11257 LOCMI11064 LOCMI11062 LOCMI10308 LOCMI10208 LOCMI09745 LOCMI09438 LOCMI07996 LOCMI07891 LOCMI07541 LOCMI07501 LOCMI06693 LOCMI06692 LOCMI06603 LOCMI06337 LOCMI04328 LOCMI02680 LOCMI02631 LOCMI00293 LOCMI00282 LOCMI00264 LOCMI00210 LOCMI00173	36
GO:0007411	axon guidance	LOCMI16460,LOCMI15857 LOCMI15365 LOCMI14436 LOCMI14305 LOCMI14208 LOCMI14186 LOCMI13343 LOCMI13144 LOCMI12803 LOCMI12698 LOCMI12546 LOCMI12221 LOCMI12091 LOCMI12077 LOCMI11693 LOCMI10613 LOCMI10337 LOCMI09234 LOCMI08570 LOCMI07541 LOCMI07118 LOCMI06438 LOCMI06342 LOCMI06337 LOCMI06258 LOCMI06174 LOCMI06093 LOCMI05540 LOCMI05024 LOCMI04189 LOCMI03103 LOCMI02680 LOCMI02332 LOCMI00101	35
GO:0004672	protein kinase activity	LOCMI17346,LOCMI17343 LOCMI17319 LOCMI17306 LOCMI17278 LOCMI17277 LOCMI17247 LOCMI17213 LOCMI17189 LOCMI17180 LOCMI17163 LOCMI17109 LOCMI17108 LOCMI16853 LOCMI16829 LOCMI16782 LOCMI16633 LOCMI16620 LOCMI16591 LOCMI16538 LOCMI16536 LOCMI16486 LOCMI16473 LOCMI16472 LOCMI16423 LOCMI16297 LOCMI12803 LOCMI09477 LOCMI08043 LOCMI06789 LOCMI06535 LOCMI03102 LOCMI02666 LOCMI01819	34
GO:0000022	mitotic spindle elongation	LOCMI16449,LOCMI13545 LOCMI13395 LOCMI13355 LOCMI13347 LOCMI12288 LOCMI12221 LOCMI10394 LOCMI10146 LOCMI09779 LOCMI09605 LOCMI09216 LOCMI09144 LOCMI09135 LOCMI08528 LOCMI07867 LOCMI07541 LOCMI06337 LOCMI06222 LOCMI05948 LOCMI05902 LOCMI05618 LOCMI05214 LOCMI05138 LOCMI05114 LOCMI04669 LOCMI03357 LOCMI03146 LOCMI02690 LOCMI02680 LOCMI02563 LOCMI02121 LOCMI01789 LOCMI01417	34
GO:0004842	ubiquitin-protein transferase activity	LOCMI17087,LOCMI16459 LOCMI16386 LOCMI16305 LOCMI15504 LOCMI15502 LOCMI15207 LOCMI15149 LOCMI15114 LOCMI14884 LOCMI14755 LOCMI13374 LOCMI12902 LOCMI12753 LOCMI11867 LOCMI11775 LOCMI11711 LOCMI11667 LOCMI10939 LOCMI10522 LOCMI09312 LOCMI08898 LOCMI08842 LOCMI08137 LOCMI08002 LOCMI07563 LOCMI06652 LOCMI06459 LOCMI06407 LOCMI03956 LOCMI01886 LOCMI00419 LOCMI00415 LOCMI00295	34
GO:0042803	protein homodimerization activity	LOCMI16853,LOCMI16298 LOCMI16278 LOCMI16118 LOCMI15836 LOCMI15220 LOCMI14879 LOCMI14186 LOCMI13565 LOCMI13144 LOCMI13017 LOCMI12546 LOCMI11407 LOCMI10748 LOCMI09956 LOCMI09110 LOCMI08665 LOCMI07825 LOCMI07647 LOCMI07339 LOCMI07296 LOCMI06932 LOCMI06278 LOCMI04978 LOCMI04541 LOCMI04521 LOCMI04437 LOCMI04165 LOCMI02936 LOCMI02496 LOCMI02242 LOCMI01808 LOCMI00427 LOCMI00421	34
GO:0045943	positive regulation of transcription from RNA polymerase I promoter	LOCMI00706，LOCMI16547 LOCMI16537 LOCMI16301 LOCMI16280 LOCMI16115 LOCMI15139 LOCMI13158 LOCMI13040 LOCMI13001 LOCMI12149 LOCMI10284 LOCMI09455 LOCMI08755 LOCMI08710 LOCMI08556 LOCMI08498 LOCMI08073 LOCMI07825 LOCMI07638 LOCMI07209 LOCMI06914 LOCMI06711 LOCMI06251 LOCMI05864 LOCMI05437 LOCMI04461 LOCMI03778 LOCMI03057 LOCMI03050 LOCMI02631 LOCMI02426 LOCMI01928 LOCMI01530	34
GO:0007297	ovarian follicle cell migration	LOCMI00107，LOCMI17108 LOCMI15848 LOCMI15365 LOCMI14270 LOCMI13588 LOCMI13343 LOCMI13110 LOCMI12803 LOCMI11821 LOCMI11693 LOCMI11257 LOCMI10450 LOCMI10250 LOCMI09735 LOCMI09547 LOCMI09234 LOCMI08994 LOCMI08570 LOCMI08455 LOCMI08316 LOCMI06795 LOCMI06691 LOCMI04312 LOCMI03932 LOCMI03892 LOCMI02927 LOCMI01886 LOCMI01819 LOCMI01522 LOCMI00295 LOCMI00107 LOCMI00093	33
GO:0045893	positive regulation of transcription, DNA-templated	LOCMI16853，LOCMI16778 LOCMI16764 LOCMI16762 LOCMI16547 LOCMI16280 LOCMI16115 LOCMI13693 LOCMI13001 LOCMI12213 LOCMI11579 LOCMI11407 LOCMI11297 LOCMI10404 LOCMI09806 LOCMI08125 LOCMI07830 LOCMI06911 LOCMI06711 LOCMI06352 LOCMI06251 LOCMI05584 LOCMI04683 LOCMI04587 LOCMI04456 LOCMI04437 LOCMI04376 LOCMI04189 LOCMI03685 LOCMI03415 LOCMI03244 LOCMI01466 LOCMI00797	33
GO:0005938	cell cortex	LOCMI17108，LOCMI16386 LOCMI16117 LOCMI16113 LOCMI15848 LOCMI15365 LOCMI14270 LOCMI14236 LOCMI13997 LOCMI13418 LOCMI13181 LOCMI13110 LOCMI13052 LOCMI11112 LOCMI10827 LOCMI10121 LOCMI09234 LOCMI08640 LOCMI07758 LOCMI07172 LOCMI06795 LOCMI06472 LOCMI06140 LOCMI05533 LOCMI05504 LOCMI05438 LOCMI02756 LOCMI02647 LOCMI02127 LOCMI01465 LOCMI00295 LOCMI00107	32
GO:0006351	transcription, DNA-templated	LOCMI17189,LOCMI16853 LOCMI16818 LOCMI16547 LOCMI16345 LOCMI16028 LOCMI13693 LOCMI13169 LOCMI12900 LOCMI12504 LOCMI12213 LOCMI10830 LOCMI10284 LOCMI10173 LOCMI09764 LOCMI09384 LOCMI08125 LOCMI07638 LOCMI07209 LOCMI07184 LOCMI06586 LOCMI06388 LOCMI06251 LOCMI06220 LOCMI04978 LOCMI04456 LOCMI04189 LOCMI03685 LOCMI03680 LOCMI02631 LOCMI01928 LOCMI00207	32
GO:0008360	regulation of cell shape	LOCMI17108，LOCMI16850 LOCMI16818 LOCMI16763 LOCMI16449 LOCMI15755 LOCMI15751 LOCMI15509 LOCMI15279 LOCMI15061 LOCMI14075 LOCMI13904 LOCMI13343 LOCMI13110 LOCMI11112 LOCMI10341 LOCMI10250 LOCMI10159 LOCMI09477 LOCMI08455 LOCMI07671 LOCMI06711 LOCMI06342 LOCMI05713 LOCMI05473 LOCMI04423 LOCMI03381 LOCMI02619 LOCMI01819 LOCMI01574 LOCMI01522 LOCMI01274	32
GO:0046982	protein heterodimerization activity	LOCMI16453,LOCMI15877 LOCMI15751 LOCMI15212 LOCMI14842 LOCMI14208 LOCMI14075 LOCMI13526 LOCMI13343 LOCMI12845 LOCMI11407 LOCMI11373 LOCMI10748 LOCMI10491 LOCMI08665 LOCMI08498 LOCMI07640 LOCMI07638 LOCMI07092 LOCMI06911 LOCMI06259 LOCMI06258 LOCMI05509 LOCMI04541 LOCMI04013 LOCMI03685 LOCMI03602 LOCMI02904 LOCMI01686 LOCMI00917 LOCMI00267 LOCMI00210	32
GO:0048749	compound eye development	LOCMI17278,LOCMI16423 LOCMI15509 LOCMI14718 LOCMI14680 LOCMI14012 LOCMI13588 LOCMI13545 LOCMI12262 LOCMI11257 LOCMI10805 LOCMI10660 LOCMI10298 LOCMI10034 LOCMI09779 LOCMI09135 LOCMI08316 LOCMI07648 LOCMI07481 LOCMI05618 LOCMI05533 LOCMI05473 LOCMI05076 LOCMI04669 LOCMI04189 LOCMI03847 LOCMI03754 LOCMI03103 LOCMI02756 LOCMI02697 LOCMI02616 LOCMI02444	32
GO:0000122	negative regulation of transcription from RNA polymerase II promoter	LOCMI17189,LOCMI16707 LOCMI16301 LOCMI16280 LOCMI16118 LOCMI16115 LOCMI15333 LOCMI14123 LOCMI13665 LOCMI11693 LOCMI10748 LOCMI10590 LOCMI10284 LOCMI09349 LOCMI08815 LOCMI08737 LOCMI08710 LOCMI08087 LOCMI07985 LOCMI07825 LOCMI07638 LOCMI07296 LOCMI06203 LOCMI05437 LOCMI04978 LOCMI04437 LOCMI03050 LOCMI02631 LOCMI02042 LOCMI00872 LOCMI00691	31
GO:0003676	nucleic acid binding	LOCMI17287,LOCMI17257 LOCMI17095 LOCMI17085 LOCMI16809 LOCMI16550 LOCMI16347 LOCMI16117 LOCMI14734 LOCMI12928 LOCMI12437 LOCMI11951 LOCMI11730 LOCMI11679 LOCMI11297 LOCMI10389 LOCMI10328 LOCMI09912 LOCMI09546 LOCMI08822 LOCMI07934 LOCMI07364 LOCMI07000 LOCMI06579 LOCMI05939 LOCMI03680 LOCMI02453 LOCMI01779 LOCMI01205 LOCMI01122 LOCMI00614	31
GO:0003682	chromatin binding	LOCMI16756,LOCMI16586 LOCMI16422 LOCMI16407 LOCMI16389 LOCMI16301 LOCMI14773 LOCMI14641 LOCMI13040 LOCMI12845 LOCMI12596 LOCMI12504 LOCMI11407 LOCMI10519 LOCMI10491 LOCMI10173 LOCMI10171 LOCMI08985 LOCMI08947 LOCMI08381 LOCMI08264 LOCMI04978 LOCMI04587 LOCMI03057 LOCMI03050 LOCMI02631 LOCMI02426 LOCMI01959 LOCMI01692 LOCMI01530 LOCMI01465	31
GO:0005762	mitochondrial large ribosomal subunit	LOCMI14819,LOCMI14145 LOCMI13842 LOCMI13706 LOCMI12817 LOCMI12362 LOCMI12032 LOCMI10630 LOCMI10485 LOCMI08723 LOCMI08686 LOCMI07979 LOCMI07502 LOCMI07458 LOCMI06366 LOCMI05549 LOCMI05511 LOCMI03696 LOCMI03469 LOCMI03069 LOCMI01715 LOCMI14244 LOCMI13725 LOCMI13563 LOCMI12032 LOCMI11278 LOCMI11190 LOCMI10478 LOCMI05511 LOCMI01715 LOCMI00296	31
GO:0005840	ribosome	LOCMI15205,LOCMI14699 LOCMI13545 LOCMI13395 LOCMI13355 LOCMI11617 LOCMI10394 LOCMI09779 LOCMI09605 LOCMI09452 LOCMI09316 LOCMI09144 LOCMI09135 LOCMI08779 LOCMI08528 LOCMI08036 LOCMI07867 LOCMI06222 LOCMI05642 LOCMI05618 LOCMI05567 LOCMI05214 LOCMI05138 LOCMI05114 LOCMI04669 LOCMI03146 LOCMI02690 LOCMI02563 LOCMI02121 LOCMI01789 LOCMI00916 LOCMI00132	31
GO:0016491	oxidoreductase activity	LOCMI16357,LOCMI16277 LOCMI16265 LOCMI16010 LOCMI16007 LOCMI15982 LOCMI15835 LOCMI14950 LOCMI14764 LOCMI14551 LOCMI13812 LOCMI13565 LOCMI11218 LOCMI10945 LOCMI10694 LOCMI10072 LOCMI09764 LOCMI09545 LOCMI09009 LOCMI08125 LOCMI07064 LOCMI06379 LOCMI06346 LOCMI05688 LOCMI05499 LOCMI03359 LOCMI03242 LOCMI03050 LOCMI01708 LOCMI01036 LOCMI00421	31
GO:0005096	GTPase activator activity	LOCMI17343，LOCMI17160 LOCMI15747 LOCMI13170 LOCMI12570 LOCMI12261 LOCMI12243 LOCMI12184 LOCMI11895 LOCMI11821 LOCMI11449 LOCMI10951 LOCMI10378 LOCMI09476 LOCMI09422 LOCMI09176 LOCMI08728 LOCMI08478 LOCMI05580 LOCMI05262 LOCMI04954 LOCMI03892 LOCMI03687 LOCMI02312 LOCMI02271 LOCMI01422 LOCMI01415 LOCMI01347 LOCMI01300 LOCMI00447	30
GO:0005615	extracellular space	LOCMI17352，LOCMI16819 LOCMI16266 LOCMI15627 LOCMI15492 LOCMI15491 LOCMI13360 LOCMI13229 LOCMI12468 LOCMI11990 LOCMI11713 LOCMI11505 LOCMI11330 LOCMI10071 LOCMI09818 LOCMI09246 LOCMI07892 LOCMI07530 LOCMI07420 LOCMI07053 LOCMI04928 LOCMI03068 LOCMI02058 LOCMI01261 LOCMI01096 LOCMI01088 LOCMI00831 LOCMI00404 LOCMI00297 LOCMI00216	30
GO:0006457	protein folding	LOCMI17069,LOCMI16357 LOCMI16341 LOCMI15513 LOCMI15491 LOCMI15013 LOCMI14411 LOCMI12869 LOCMI12285 LOCMI10998 LOCMI10979 LOCMI10429 LOCMI07996 LOCMI07523 LOCMI07339 LOCMI06829 LOCMI05622 LOCMI05600 LOCMI04998 LOCMI04886 LOCMI04546 LOCMI04541 LOCMI04174 LOCMI03245 LOCMI02860 LOCMI00957 LOCMI00692 LOCMI00404 LOCMI00337 LOCMI00044	30
GO:0048471	perinuclear region of cytoplasm	LOCMI16855,LOCMI16473 LOCMI16113 LOCMI15986 LOCMI15510 LOCMI15033 LOCMI14730 LOCMI12746 LOCMI12695 LOCMI11775 LOCMI11423 LOCMI11257 LOCMI11064 LOCMI11062 LOCMI10274 LOCMI09745 LOCMI09735 LOCMI07296 LOCMI06913 LOCMI06911 LOCMI06795 LOCMI06693 LOCMI06603 LOCMI06336 LOCMI05533 LOCMI04521 LOCMI03662 LOCMI02756 LOCMI02631 LOCMI02275	30
GO:0061630	ubiquitin protein ligase activity	LOCMI16393，LOCMI16391 LOCMI16372 LOCMI15355 LOCMI15144 LOCMI14499 LOCMI14498 LOCMI14234 LOCMI14147 LOCMI13939 LOCMI13620 LOCMI13549 LOCMI12259 LOCMI11622 LOCMI11311 LOCMI11003 LOCMI10848 LOCMI10037 LOCMI09069 LOCMI08253 LOCMI08137 LOCMI08002 LOCMI06637 LOCMI06081 LOCMI05475 LOCMI03740 LOCMI01936 LOCMI01809 LOCMI00415 LOCMI00282	30
GO:0008565	protein transporter activity	LOCMI17190,LOCMI16401 LOCMI16285 LOCMI14330 LOCMI13191 LOCMI13111 LOCMI12956 LOCMI12286 LOCMI12262 LOCMI10808 LOCMI10670 LOCMI10660 LOCMI10612 LOCMI10430 LOCMI10155 LOCMI09982 LOCMI07771 LOCMI06913 LOCMI06887 LOCMI06634 LOCMI06349 LOCMI05743 LOCMI05413 LOCMI03883 LOCMI03203 LOCMI03103 LOCMI03092 LOCMI01730 LOCMI00716	29
GO:0016787	hydrolase activity	LOCMI16436,LOCMI15746 LOCMI15128 LOCMI14559 LOCMI13574 LOCMI13564 LOCMI12351 LOCMI11447 LOCMI11441 LOCMI11422 LOCMI10952 LOCMI10635 LOCMI10366 LOCMI09281 LOCMI08772 LOCMI08662 LOCMI06220 LOCMI06194 LOCMI05206 LOCMI04688 LOCMI04106 LOCMI03332 LOCMI02940 LOCMI02631 LOCMI02419 LOCMI02303 LOCMI01779 LOCMI01166 LOCMI00357	29
GO:0022627	cytosolic small ribosomal subunit	LOCMI15434,LOCMI13987 LOCMI13597 LOCMI13569 LOCMI13355 LOCMI11744 LOCMI11496 LOCMI11190 LOCMI09740 LOCMI09539 LOCMI09316 LOCMI09269 LOCMI08779 LOCMI08050 LOCMI08031 LOCMI07717 LOCMI07382 LOCMI06804 LOCMI06257 LOCMI05642 LOCMI05567 LOCMI04634 LOCMI03326 LOCMI02690 LOCMI02250 LOCMI02121 LOCMI02068 LOCMI01110 LOCMI00132	29
GO:0031625	ubiquitin protein ligase binding	LOCMI16853,LOCMI16442 LOCMI16372 LOCMI16266 LOCMI15355 LOCMI14730 LOCMI14499 LOCMI14498 LOCMI14234 LOCMI13939 LOCMI13549 LOCMI12631 LOCMI12259 LOCMI11622 LOCMI11311 LOCMI11003 LOCMI09760 LOCMI09094 LOCMI08002 LOCMI06637 LOCMI05940 LOCMI05475 LOCMI04521 LOCMI03740 LOCMI01936 LOCMI01809 LOCMI01347 LOCMI00415 LOCMI00044	29
GO:0043161	proteasome-mediated ubiquitin-dependent protein catabolic process	LOCMI16547，LOCMI15334 LOCMI15114 LOCMI14499 LOCMI14498 LOCMI13939 LOCMI12699 LOCMI11422 LOCMI11311 LOCMI10560 LOCMI10483 LOCMI10127 LOCMI10122 LOCMI09728 LOCMI09640 LOCMI09069 LOCMI08710 LOCMI05940 LOCMI05140 LOCMI05007 LOCMI04681 LOCMI04525 LOCMI03806 LOCMI03357 LOCMI02631 LOCMI02056 LOCMI01426 LOCMI01417 LOCMI00466	29
GO:0005759	mitochondrial matrix	LOCMI17262，LOCMI17109 LOCMI16955 LOCMI16298 LOCMI16081 LOCMI16012 LOCMI15989 LOCMI15967 LOCMI15768 LOCMI15532 LOCMI14950 LOCMI14449 LOCMI14124 LOCMI13350 LOCMI11541 LOCMI09544 LOCMI09251 LOCMI09101 LOCMI09045 LOCMI08636 LOCMI07339 LOCMI05940 LOCMI05296 LOCMI04917 LOCMI04482 LOCMI04174 LOCMI02767 LOCMI00445	28
GO:0007476	imaginal disc-derived wing morphogenesis	LOCMI17278，LOCMI17277 LOCMI17204 LOCMI17180 LOCMI16460 LOCMI15938 LOCMI15782 LOCMI15755 LOCMI14680 LOCMI13588 LOCMI12845 LOCMI12776 LOCMI11693 LOCMI11644 LOCMI10375 LOCMI09455 LOCMI08865 LOCMI08556 LOCMI07033 LOCMI06691 LOCMI06140 LOCMI05812 LOCMI05533 LOCMI04437 LOCMI04189 LOCMI04165 LOCMI02767 LOCMI00295	28
GO:0016192	vesicle-mediated transport	LOCMI17190,LOCMI16285 LOCMI15172 LOCMI14438 LOCMI14403 LOCMI13357 LOCMI13017 LOCMI12552 LOCMI12530 LOCMI12262 LOCMI11257 LOCMI11194 LOCMI10660 LOCMI09737 LOCMI07514 LOCMI07315 LOCMI07053 LOCMI06913 LOCMI06090 LOCMI04312 LOCMI04131 LOCMI03381 LOCMI03359 LOCMI03103 LOCMI02021 LOCMI01786 LOCMI00454 LOCMI00310	28
GO:0042787	protein ubiquitination involved in ubiquitin-dependent protein catabolic process	LOCMI17087，LOCMI16459 LOCMI16372 LOCMI16305 LOCMI15207 LOCMI15144 LOCMI14884 LOCMI14147 LOCMI13620 LOCMI13549 LOCMI13374 LOCMI11867 LOCMI11711 LOCMI10848 LOCMI10037 LOCMI09069 LOCMI08842 LOCMI08253 LOCMI08137 LOCMI08115 LOCMI08002 LOCMI06652 LOCMI06637 LOCMI06459 LOCMI06407 LOCMI06081 LOCMI00295 LOCMI00178	28
GO:0046331	lateral inhibition	LOCMI16422,LOCMI16395 LOCMI16389 LOCMI16115 LOCMI16089 LOCMI16084 LOCMI16011 LOCMI15807 LOCMI14305 LOCMI13894 LOCMI13547 LOCMI12845 LOCMI09800 LOCMI09349 LOCMI09089 LOCMI06932 LOCMI06258 LOCMI06188 LOCMI05939 LOCMI05533 LOCMI04423 LOCMI04328 LOCMI03118 LOCMI02058 LOCMI01819 LOCMI01096 LOCMI00831 LOCMI00370	28
GO:0051298	centrosome duplication	LOCMI16459，LOCMI15492 LOCMI13545 LOCMI13395 LOCMI12121 LOCMI10979 LOCMI10394 LOCMI10146 LOCMI09779 LOCMI09660 LOCMI09144 LOCMI09135 LOCMI08528 LOCMI08016 LOCMI07867 LOCMI05902 LOCMI05642 LOCMI05618 LOCMI05214 LOCMI05138 LOCMI05114 LOCMI04669 LOCMI04517 LOCMI04013 LOCMI03146 LOCMI02563 LOCMI01789 LOCMI01486	28
GO:0003743	translation initiation factor activity	LOCMI14699,LOCMI13347 LOCMI12655 LOCMI12329 LOCMI11286 LOCMI10087 LOCMI09710 LOCMI09460 LOCMI09216 LOCMI09094 LOCMI08609 LOCMI08080 LOCMI07650 LOCMI07464 LOCMI06570 LOCMI06274 LOCMI06065 LOCMI05948 LOCMI05218 LOCMI05106 LOCMI04237 LOCMI03485 LOCMI02741 LOCMI02669 LOCMI01079 LOCMI00916 LOCMI00734	27
GO:0006974	cellular response to DNA damage stimulus	LOCMI16853，LOCMI16547 LOCMI16372 LOCMI16357 LOCMI16297 LOCMI16279 LOCMI15365 LOCMI15334 LOCMI14218 LOCMI14047 LOCMI12259 LOCMI11422 LOCMI10519 LOCMI09956 LOCMI09640 LOCMI09234 LOCMI07887 LOCMI07858 LOCMI07438 LOCMI07268 LOCMI06535 LOCMI05964 LOCMI05055 LOCMI05007 LOCMI03965 LOCMI03135 LOCMI01522	27
GO:0007067	mitotic nuclear division	LOCMI17095，LOCMI17085 LOCMI17068 LOCMI17058 LOCMI17057 LOCMI16853 LOCMI16796 LOCMI16780 LOCMI16459 LOCMI16449 LOCMI16420 LOCMI14270 LOCMI12221 LOCMI10429 LOCMI08002 LOCMI07830 LOCMI07648 LOCMI07541 LOCMI07501 LOCMI06337 LOCMI05948 LOCMI05812 LOCMI04812 LOCMI02680 LOCMI02631 LOCMI02616 LOCMI00210	27
GO:0007165	signal transduction	LOCMI17152，LOCMI17106 LOCMI15932 LOCMI14730 LOCMI12525 LOCMI12468 LOCMI12365 LOCMI11255 LOCMI09787 LOCMI09532 LOCMI09527 LOCMI09089 LOCMI08994 LOCMI07213 LOCMI07090 LOCMI06691 LOCMI06688 LOCMI06438 LOCMI06258 LOCMI05766 LOCMI05689 LOCMI05065 LOCMI04294 LOCMI02961 LOCMI02444 LOCMI01347 LOCMI00681	27
GO:0008340	determination of adult lifespan	LOCMI17204，LOCMI16460 LOCMI16401 LOCMI16396 LOCMI16285 LOCMI16279 LOCMI16093 LOCMI15979 LOCMI15915 LOCMI15830 LOCMI15782 LOCMI15058 LOCMI14208 LOCMI14123 LOCMI13781 LOCMI13780 LOCMI13588 LOCMI13343 LOCMI12365 LOCMI11821 LOCMI11693 LOCMI10962 LOCMI10341 LOCMI09956 LOCMI07811 LOCMI02347 LOCMI01274	27
GO:0003700	transcription factor activity, sequence-specific DNA binding	LOCMI16854，LOCMI16770 LOCMI16760 LOCMI16756 LOCMI16547 LOCMI16460 LOCMI16347 LOCMI16345 LOCMI14193 LOCMI13158 LOCMI13001 LOCMI12746 LOCMI12562 LOCMI11407 LOCMI08264 LOCMI07985 LOCMI07825 LOCMI07647 LOCMI06792 LOCMI06188 LOCMI05689 LOCMI04437 LOCMI04376 LOCMI03685 LOCMI03050 LOCMI01959	26
GO:0007155	cell adhesion	LOCMI16818,LOCMI16428 LOCMI16279 LOCMI15509 LOCMI15279 LOCMI14302 LOCMI14186 LOCMI14075 LOCMI13904 LOCMI13343 LOCMI13144 LOCMI13110 LOCMI11644 LOCMI11457 LOCMI10980 LOCMI10250 LOCMI10159 LOCMI09877 LOCMI09141 LOCMI06711 LOCMI05713 LOCMI05020 LOCMI02619 LOCMI01819 LOCMI01574 LOCMI01522	26
GO:0007391	dorsal closure	LOCMI17277,LOCMI16449 LOCMI15365 LOCMI13588 LOCMI13343 LOCMI13018 LOCMI12956 LOCMI12803 LOCMI12530 LOCMI11257 LOCMI10159 LOCMI09234 LOCMI08556 LOCMI06711 LOCMI05713 LOCMI05055 LOCMI03847 LOCMI03754 LOCMI03298 LOCMI02948 LOCMI02697 LOCMI02619 LOCMI02058 LOCMI01096 LOCMI00831 LOCMI00107	26
GO:0003713	transcription coactivator activity	LOCMI16756,LOCMI15139 LOCMI14203 LOCMI13001 LOCMI12746 LOCMI11579 LOCMI09092 LOCMI08985 LOCMI08710 LOCMI07830 LOCMI06711 LOCMI05584 LOCMI04683 LOCMI02920 LOCMI01394 LOCMI17189 LOCMI16118 LOCMI14123 LOCMI13674 LOCMI11587 LOCMI09349 LOCMI08642 LOCMI07985 LOCMI01808 LOCMI00691	25
GO:0005743	mitochondrial inner membrane	LOCMI16960，LOCMI16298 LOCMI16075 LOCMI16056 LOCMI15999 LOCMI15835 LOCMI15786 LOCMI15775 LOCMI14111 LOCMI13715 LOCMI11413 LOCMI10147 LOCMI07919 LOCMI07848 LOCMI07831 LOCMI07771 LOCMI07254 LOCMI06828 LOCMI06672 LOCMI06634 LOCMI05645 LOCMI04174 LOCMI03547 LOCMI03541 LOCMI03469	25
GO:0016740	transferase activity	LOCMI17254,LOCMI17189 LOCMI17115 LOCMI16853 LOCMI16782 LOCMI16620 LOCMI16536 LOCMI16486 LOCMI16095 LOCMI16081 LOCMI15765 LOCMI14604 LOCMI14420 LOCMI14047 LOCMI13816 LOCMI13693 LOCMI13450 LOCMI09491 LOCMI09247 LOCMI08137 LOCMI08043 LOCMI06789 LOCMI04366 LOCMI01577 LOCMI00207	25
GO:0030424	axon	LOCMI17247，LOCMI16393 LOCMI16391 LOCMI15857 LOCMI15848 LOCMI15369 LOCMI14879 LOCMI14305 LOCMI14186 LOCMI13144 LOCMI12953 LOCMI12803 LOCMI12546 LOCMI10770 LOCMI10613 LOCMI10121 LOCMI10034 LOCMI07980 LOCMI06711 LOCMI06174 LOCMI03436 LOCMI00508 LOCMI00282 LOCMI00210 LOCMI00101	25
GO:0048813	dendrite morphogenesis	LOCMI16460，LOCMI16347 LOCMI15848 LOCMI15365 LOCMI14654 LOCMI14606 LOCMI14305 LOCMI14270 LOCMI14123 LOCMI13001 LOCMI11579 LOCMI10491 LOCMI09349 LOCMI09234 LOCMI09021 LOCMI08737 LOCMI08498 LOCMI07830 LOCMI07825 LOCMI07501 LOCMI07209 LOCMI06438 LOCMI06251 LOCMI04978 LOCMI04684	25
GO:0001745	compound eye morphogenesis	LOCMI17277，LOCMI17180 LOCMI16631 LOCMI16393 LOCMI16391 LOCMI15365 LOCMI14938 LOCMI14302 LOCMI13588 LOCMI13547 LOCMI13499 LOCMI11257 LOCMI09806 LOCMI09234 LOCMI08556 LOCMI08316 LOCMI08002 LOCMI07648 LOCMI06711 LOCMI06342 LOCMI06140 LOCMI04437 LOCMI02616 LOCMI00282	24
GO:0005747	mitochondrial respiratory chain complex I	LOCMI16094，LOCMI16093 LOCMI16086 LOCMI16085 LOCMI16078 LOCMI16074 LOCMI16009 LOCMI15990 LOCMI15971 LOCMI15966 LOCMI15958 LOCMI15921 LOCMI15892 LOCMI15863 LOCMI15858 LOCMI15838 LOCMI15830 LOCMI15826 LOCMI15812 LOCMI15795 LOCMI15787 LOCMI15760 LOCMI11065 LOCMI06328	24
GO:0005789	endoplasmic reticulum membrane	LOCMI16326，LOCMI16019 LOCMI15856 LOCMI15362 LOCMI14833 LOCMI14420 LOCMI13450 LOCMI13191 LOCMI12695 LOCMI12352 LOCMI11667 LOCMI11114 LOCMI10344 LOCMI08215 LOCMI06738 LOCMI05940 LOCMI05628 LOCMI05345 LOCMI04895 LOCMI04802 LOCMI03662 LOCMI02945 LOCMI01786 LOCMI00315	24
GO:0006470	protein dephosphorylation	LOCMI15746,LOCMI15369 LOCMI14305 LOCMI14191 LOCMI13511 LOCMI13239 LOCMI12976 LOCMI12363 LOCMI11759 LOCMI11541 LOCMI10958 LOCMI09281 LOCMI08772 LOCMI08449 LOCMI07527 LOCMI07092 LOCMI06174 LOCMI04106 LOCMI03702 LOCMI02517 LOCMI01574 LOCMI00370 LOCMI00127 LOCMI00101	24
GO:0006897	endocytosis	LOCMI16401，LOCMI16285 LOCMI15782 LOCMI15365 LOCMI13894 LOCMI13501 LOCMI13341 LOCMI12902 LOCMI12577 LOCMI11257 LOCMI11116 LOCMI10840 LOCMI09477 LOCMI09234 LOCMI08635 LOCMI07671 LOCMI06140 LOCMI05538 LOCMI04312 LOCMI03883 LOCMI02756 LOCMI01331 LOCMI00938 LOCMI00295	24
GO:0005681	spliceosomal complex	LOCMI17342，LOCMI17326 LOCMI17287 LOCMI17257 LOCMI17235 LOCMI17191 LOCMI17151 LOCMI17113 LOCMI17093 LOCMI17089 LOCMI17085 LOCMI17071 LOCMI17069 LOCMI17068 LOCMI17066 LOCMI17058 LOCMI17057 LOCMI13577 LOCMI12498 LOCMI10375 LOCMI09416 LOCMI07500 LOCMI06015	23
GO:0006413	translational initiation	LOCMI14699,LOCMI13355 LOCMI13347 LOCMI12329 LOCMI10828 LOCMI10087 LOCMI09710 LOCMI09460 LOCMI09216 LOCMI09094 LOCMI08609 LOCMI08080 LOCMI07650 LOCMI07464 LOCMI06274 LOCMI05948 LOCMI05218 LOCMI05106 LOCMI04670 LOCMI03485 LOCMI01079 LOCMI00916 LOCMI00734	23
GO:0051082	unfolded protein binding	LOCMI16341,LOCMI15513 LOCMI15491 LOCMI15371 LOCMI15013 LOCMI14411 LOCMI12869 LOCMI12285 LOCMI10979 LOCMI10429 LOCMI08115 LOCMI07996 LOCMI07339 LOCMI06397 LOCMI05600 LOCMI04174 LOCMI03245 LOCMI02860 LOCMI00957 LOCMI00692 LOCMI00404 LOCMI00337 LOCMI00044	23
GO:0005576	extracellular region	LOCMI17352，LOCMI17331 LOCMI16260 LOCMI15674 LOCMI15673 LOCMI15668 LOCMI15667 LOCMI15658 LOCMI15657 LOCMI15656 LOCMI15514 LOCMI14121 LOCMI12397 LOCMI12232 LOCMI11330 LOCMI09621 LOCMI09467 LOCMI07053 LOCMI05098 LOCMI04796 LOCMI01321 LOCMI00232	22
GO:0006281	DNA repair	LOCMI17224，LOCMI16853 LOCMI16380 LOCMI14499 LOCMI14498 LOCMI14047 LOCMI13661 LOCMI12845 LOCMI12438 LOCMI11586 LOCMI11311 LOCMI10736 LOCMI10491 LOCMI08636 LOCMI07830 LOCMI07194 LOCMI07184 LOCMI05520 LOCMI05265 LOCMI05032 LOCMI04978 LOCMI01708	22
GO:0006810	transport	LOCMI16550，LOCMI15835 LOCMI15775 LOCMI15257 LOCMI14330 LOCMI12570 LOCMI12208 LOCMI11328 LOCMI10661 LOCMI10147 LOCMI08190 LOCMI07475 LOCMI07053 LOCMI06966 LOCMI06913 LOCMI06738 LOCMI06688 LOCMI03672 LOCMI02594 LOCMI01786 LOCMI01723 LOCMI00180	22
GO:0007399	nervous system development	LOCMI16674,LOCMI16472 LOCMI16423 LOCMI16280 LOCMI16075 LOCMI15877 LOCMI15857 LOCMI15751 LOCMI15403 LOCMI13894 LOCMI12504 LOCMI11743 LOCMI11152 LOCMI10770 LOCMI10613 LOCMI09349 LOCMI08125 LOCMI06711 LOCMI05020 LOCMI04778 LOCMI04189 LOCMI02631	22
GO:0016310	phosphorylation	LOCMI17254，LOCMI17189 LOCMI17115 LOCMI16853 LOCMI16782 LOCMI16620 LOCMI16536 LOCMI16486 LOCMI16090 LOCMI16048 LOCMI15994 LOCMI15793 LOCMI15514 LOCMI14730 LOCMI13904 LOCMI13816 LOCMI12853 LOCMI09726 LOCMI09247 LOCMI08043 LOCMI06789 LOCMI00228	22
GO:0017137	Rab GTPase binding	LOCMI17343,LOCMI13997 LOCMI13170 LOCMI12899 LOCMI12476 LOCMI12243 LOCMI11895 LOCMI10951 LOCMI10378 LOCMI10274 LOCMI10143 LOCMI09476 LOCMI08478 LOCMI07449 LOCMI06913 LOCMI05705 LOCMI05504 LOCMI02312 LOCMI01465 LOCMI01422 LOCMI01300 LOCMI00447	22
GO:0035556	intracellular signal transduction	LOCMI17345,LOCMI17260 LOCMI17247 LOCMI17193 LOCMI17160 LOCMI17152 LOCMI17110 LOCMI16832 LOCMI16792 LOCMI16584 LOCMI16537 LOCMI16531 LOCMI16450 LOCMI16427 LOCMI15437 LOCMI12613 LOCMI11789 LOCMI09042 LOCMI07172 LOCMI07075 LOCMI06789 LOCMI06397	22
GO:0055085	transmembrane transport	LOCMI16676,LOCMI15190 LOCMI13412 LOCMI13212 LOCMI12443 LOCMI11826 LOCMI11789 LOCMI10684 LOCMI10683 LOCMI09550 LOCMI09366 LOCMI07988 LOCMI06462 LOCMI06278 LOCMI05076 LOCMI04335 LOCMI04275 LOCMI03620 LOCMI03530 LOCMI03158 LOCMI01926 LOCMI00412	22
GO:0007283	spermatogenesis	LOCMI16547,LOCMI16297 LOCMI16278 LOCMI16114 LOCMI15877 LOCMI15848 LOCMI13547 LOCMI13017 LOCMI10848 LOCMI10770 LOCMI10396 LOCMI07648 LOCMI06691 LOCMI06535 LOCMI06452 LOCMI06140 LOCMI05812 LOCMI04165 LOCMI03244 LOCMI02616 LOCMI01389	21
GO:0010501	RNA secondary structure unwinding	LOCMI17288,LOCMI16778 LOCMI16764 LOCMI16762 LOCMI16468 LOCMI14743 LOCMI14691 LOCMI12660 LOCMI12523 LOCMI10828 LOCMI09168 LOCMI08594 LOCMI07807 LOCMI07756 LOCMI06106 LOCMI05362 LOCMI05100 LOCMI04670 LOCMI04655 LOCMI02213 LOCMI00827	21
GO:0051726	regulation of cell cycle	LOCMI17154，LOCMI16297 LOCMI15333 LOCMI15220 LOCMI14436 LOCMI14162 LOCMI13018 LOCMI12365 LOCMI09710 LOCMI09316 LOCMI06914 LOCMI06691 LOCMI06535 LOCMI05948 LOCMI03847 LOCMI03754 LOCMI02697 LOCMI02631 LOCMI01827 LOCMI01808 LOCMI00107	21
GO:0000902	cell morphogenesis	LOCMI16763,LOCMI15212 LOCMI15061 LOCMI14095 LOCMI13017 LOCMI12552 LOCMI12261 LOCMI11660 LOCMI08316 LOCMI07465 LOCMI06711 LOCMI06399 LOCMI06342 LOCMI05473 LOCMI05438 LOCMI05031 LOCMI04423 LOCMI03847 LOCMI03754 LOCMI02697	20
GO:0007015	actin filament organization	LOCMI17180，LOCMI17108 LOCMI16850 LOCMI15755 LOCMI15751 LOCMI15365 LOCMI15212 LOCMI14508 LOCMI14335 LOCMI13904 LOCMI13343 LOCMI10159 LOCMI09547 LOCMI09349 LOCMI09234 LOCMI08316 LOCMI05713 LOCMI05473 LOCMI05031 LOCMI00432	20
GO:0007269	neurotransmitter secretion	LOCMI17190,LOCMI16401 LOCMI15509 LOCMI14438 LOCMI13017 LOCMI12262 LOCMI11650 LOCMI10660 LOCMI08635 LOCMI07315 LOCMI07087 LOCMI06746 LOCMI06090 LOCMI04410 LOCMI03883 LOCMI03776 LOCMI03359 LOCMI03103 LOCMI02756 LOCMI01819	20
GO:0008134	transcription factor binding	LOCMI16396,LOCMI15333 LOCMI13040 LOCMI13001 LOCMI09806 LOCMI09760 LOCMI09349 LOCMI08498 LOCMI07985 LOCMI06711 LOCMI06251 LOCMI06220 LOCMI06203 LOCMI04522 LOCMI04189 LOCMI02948 LOCMI02920 LOCMI02631 LOCMI01394 LOCMI00691	20
GO:0000381	regulation of alternative mRNA splicing, via spliceosome	LOCMI17342,LOCMI17327 LOCMI17154 LOCMI17151 LOCMI17144 LOCMI17089 LOCMI17085 LOCMI17068 LOCMI16796 LOCMI16780 LOCMI16631 LOCMI16423 LOCMI14274 LOCMI13577 LOCMI12498 LOCMI11152 LOCMI09912 LOCMI07500 LOCMI07033	19
GO:0005200	structural constituent of cytoskeleton	LOCMI16321,LOCMI12121 LOCMI11064 LOCMI11062 LOCMI10613 LOCMI10250 LOCMI10221 LOCMI09745 LOCMI09660 LOCMI07007 LOCMI06693 LOCMI06603 LOCMI06399 LOCMI05031 LOCMI04423 LOCMI03624 LOCMI03543 LOCMI01486 LOCMI00949	19
GO:0005700	polytene chromosome	LOCMI16818，LOCMI16796 LOCMI16780 LOCMI16115 LOCMI14123 LOCMI14075 LOCMI10491 LOCMI10210 LOCMI08737 LOCMI08264 LOCMI07638 LOCMI07481 LOCMI06251 LOCMI06203 LOCMI04978 LOCMI03965 LOCMI02426 LOCMI01466 LOCMI01465	19
GO:0010906	regulation of glucose metabolic process	LOCMI17342，LOCMI17204 LOCMI16631 LOCMI16459 LOCMI16279 LOCMI16089 LOCMI15994 LOCMI15910 LOCMI15779 LOCMI15492 LOCMI15369 LOCMI15220 LOCMI13588 LOCMI13001 LOCMI11114 LOCMI10218 LOCMI04541 LOCMI02275 LOCMI00716	19
GO:0016887	ATPase activity	LOCMI16407，LOCMI16341 LOCMI16084 LOCMI15807 LOCMI15492 LOCMI15033 LOCMI13231 LOCMI12869 LOCMI12504 LOCMI11579 LOCMI11422 LOCMI09338 LOCMI09247 LOCMI07258 LOCMI06666 LOCMI06251 LOCMI05335 LOCMI03558 LOCMI01530	19
GO:0043231	intracellular membrane-bounded organelle	LOCMI16691,LOCMI16229 LOCMI16142 LOCMI15789 LOCMI15509 LOCMI13949 LOCMI12208 LOCMI11363 LOCMI09710 LOCMI09009 LOCMI07479 LOCMI06970 LOCMI06913 LOCMI05350 LOCMI04730 LOCMI03755 LOCMI01827 LOCMI01347 LOCMI01133	19
GO:0051537	2 iron, 2 sulfur cluster binding	LOCMI15835,LOCMI14449 LOCMI11413 LOCMI09544 LOCMI11413 LOCMI16093 LOCMI15966 LOCMI15965 LOCMI15931 LOCMI14950 LOCMI14449 LOCMI11565 LOCMI11413 LOCMI09544 LOCMI07849 LOCMI07682 LOCMI03355 LOCMI02020 LOCMI00815	19
GO:0000027	ribosomal large subunit assembly	LOCMI13397,LOCMI12362 LOCMI12147 LOCMI08819 LOCMI07471 LOCMI06878 LOCMI06498 LOCMI05469 LOCMI00680 LOCMI15434 LOCMI13987 LOCMI13563 LOCMI11496 LOCMI08050 LOCMI07382 LOCMI06867 LOCMI06257 LOCMI00296	18
GO:0000281	mitotic cytokinesis	LOCMI16449，LOCMI16420 LOCMI15365 LOCMI15220 LOCMI14606 LOCMI13017 LOCMI12476 LOCMI11650 LOCMI09234 LOCMI08316 LOCMI07830 LOCMI06795 LOCMI06090 LOCMI04978 LOCMI04435 LOCMI04312 LOCMI03543 LOCMI00107	18
GO:0003729	mRNA binding	LOCMI17342,LOCMI17327 LOCMI17191 LOCMI17154 LOCMI17151 LOCMI17095 LOCMI17089 LOCMI17074 LOCMI16796 LOCMI16780 LOCMI16631 LOCMI16505 LOCMI16479 LOCMI16000 LOCMI14762 LOCMI13667 LOCMI13577 LOCMI12831 LOCMI12498 LOCMI12091 LOCMI11152 LOCMI10770 LOCMI10275 LOCMI09912 LOCMI09637 LOCMI09143 LOCMI07802 LOCMI07500 LOCMI07033 LOCMI06570 LOCMI06257 LOCMI05948 LOCMI02275 LOCMI02068 LOCMI01620 LOCMI01122 LOC…	18
GO:0003954	NADH dehydrogenase activity	LOCMI16094，LOCMI16093 LOCMI16086 LOCMI16085 LOCMI16074 LOCMI16009 LOCMI15990 LOCMI15958 LOCMI15931 LOCMI15921 LOCMI15892 LOCMI15863 LOCMI15861 LOCMI15858 LOCMI15830 LOCMI15826 LOCMI15795 LOCMI15760	18
GO:0005856	cytoskeleton	LOCMI15149,LOCMI14718 LOCMI14654 LOCMI12384 LOCMI11524 LOCMI11112 LOCMI10420 LOCMI10250 LOCMI10121 LOCMI08455 LOCMI08449 LOCMI06888 LOCMI06140 LOCMI04165 LOCMI02631 LOCMI01928 LOCMI00293 LOCMI00107	18
GO:0006120	mitochondrial electron transport, NADH to ubiquinone	LOCMI16094，LOCMI16093 LOCMI16086 LOCMI16085 LOCMI16074 LOCMI16009 LOCMI15990 LOCMI15958 LOCMI15921 LOCMI15910 LOCMI15892 LOCMI15863 LOCMI15858 LOCMI15830 LOCMI15826 LOCMI15812 LOCMI15795 LOCMI15760	18
GO:0045892	negative regulation of transcription, DNA-templated	LOCMI16547，LOCMI16280 LOCMI16123 LOCMI16115 LOCMI14193 LOCMI14123 LOCMI13001 LOCMI11693 LOCMI11297 LOCMI10748 LOCMI10250 LOCMI09349 LOCMI07884 LOCMI06251 LOCMI03153 LOCMI02631 LOCMI01808 LOCMI00691	18
GO:0050660	flavin adenine dinucleotide binding	LOCMI16402,LOCMI16075 LOCMI15939 LOCMI15923 LOCMI15898 LOCMI15821 LOCMI15820 LOCMI15395 LOCMI15060 LOCMI14950 LOCMI11423 LOCMI09956 LOCMI09430 LOCMI09251 LOCMI07116 LOCMI06379 LOCMI05252 LOCMI03050	18
GO:0000209	protein polyubiquitination	LOCMI15144,LOCMI14499 LOCMI14498 LOCMI12259 LOCMI11667 LOCMI11622 LOCMI11311 LOCMI10848 LOCMI10037 LOCMI09312 LOCMI09069 LOCMI08253 LOCMI08115 LOCMI08002 LOCMI04314 LOCMI00415 LOCMI00178	17
GO:0000462	maturation of SSU-rRNA from tricistronic rRNA transcript (SSU-rRNA, 5.8S rRNA, LSU-rRNA)	LOCMI13563,LOCMI13098 LOCMI09316 LOCMI09269 LOCMI08627 LOCMI07717 LOCMI06867 LOCMI04311 LOCMI02250 LOCMI00948 LOCMI00706 LOCMI14329 LOCMI12516 LOCMI07649 LOCMI05469 LOCMI01797 LOCMI14329	17
GO:0000502	proteasome complex	LOCMI15334，LOCMI13461 LOCMI12699 LOCMI11447 LOCMI11441 LOCMI10952 LOCMI10127 LOCMI10122 LOCMI09640 LOCMI05007 LOCMI04681 LOCMI03806 LOCMI03357 LOCMI02940 LOCMI02419 LOCMI01417 LOCMI00466	17
GO:0006099	tricarboxylic acid cycle	LOCMI16077，LOCMI16075 LOCMI16039 LOCMI16012 LOCMI15982 LOCMI15967 LOCMI15965 LOCMI15964 LOCMI15962 LOCMI15927 LOCMI15820 LOCMI15819 LOCMI15803 LOCMI15768 LOCMI14123 LOCMI11413 LOCMI06746	17
GO:0007095	mitotic G2 DNA damage checkpoint	LOCMI17213,LOCMI17151 LOCMI17089 LOCMI16459 LOCMI16297 LOCMI15139 LOCMI14208 LOCMI10663 LOCMI08263 LOCMI07638 LOCMI07481 LOCMI07268 LOCMI06535 LOCMI05265 LOCMI02948 LOCMI01808 LOCMI00716	17
GO:0007424	open tracheal system development	LOCMI17277,LOCMI15365 LOCMI14654 LOCMI13588 LOCMI10550 LOCMI09455 LOCMI09251 LOCMI09234 LOCMI08556 LOCMI06475 LOCMI06188 LOCMI06174 LOCMI05538 LOCMI04312 LOCMI04062 LOCMI00370 LOCMI00101	17
GO:0016055	Wnt signaling pathway	LOCMI17254,LOCMI17184 LOCMI15365 LOCMI15020 LOCMI12803 LOCMI09806 LOCMI09477 LOCMI09234 LOCMI08865 LOCMI07671 LOCMI07527 LOCMI07209 LOCMI06711 LOCMI06438 LOCMI05225 LOCMI02514 LOCMI02332	17
GO:0016567	protein ubiquitination	LOCMI16442,LOCMI16386 LOCMI15504 LOCMI15502 LOCMI15149 LOCMI12902 LOCMI11970 LOCMI11775 LOCMI10848 LOCMI08815 LOCMI08779 LOCMI08137 LOCMI08002 LOCMI06932 LOCMI03956 LOCMI02180 LOCMI01886	17
GO:0043066	negative regulation of apoptotic process	LOCMI17189,LOCMI16459 LOCMI16428 LOCMI16113 LOCMI16019 LOCMI13588 LOCMI12690 LOCMI12687 LOCMI10560 LOCMI10404 LOCMI08791 LOCMI06696 LOCMI06142 LOCMI02631 LOCMI01886 LOCMI01606 LOCMI01605	17
GO:0000287	magnesium ion binding	LOCMI16319，LOCMI16028 LOCMI16012 LOCMI15994 LOCMI15819 LOCMI15779 LOCMI15768 LOCMI12576 LOCMI10347 LOCMI09787 LOCMI08772 LOCMI07213 LOCMI05012 LOCMI04812 LOCMI04361 LOCMI01762	16
GO:0004725	protein tyrosine phosphatase activity	LOCMI16421，LOCMI15746 LOCMI15369 LOCMI14305 LOCMI13511 LOCMI12363 LOCMI12165 LOCMI10958 LOCMI10077 LOCMI08790 LOCMI08449 LOCMI06174 LOCMI04106 LOCMI01465 LOCMI00370 LOCMI00101	16
GO:0005819	spindle	LOCMI16459，LOCMI16393 LOCMI16391 LOCMI12384 LOCMI11064 LOCMI11062 LOCMI10420 LOCMI10208 LOCMI09745 LOCMI07336 LOCMI06693 LOCMI06603 LOCMI05812 LOCMI04328 LOCMI02631 LOCMI00282	16
GO:0005874	microtubule	LOCMI14779，LOCMI14654 LOCMI12121 LOCMI11064 LOCMI11062 LOCMI10274 LOCMI09745 LOCMI09660 LOCMI07996 LOCMI06693 LOCMI06603 LOCMI04521 LOCMI02631 LOCMI01486 LOCMI00210 LOCMI00044	16
GO:0006511	ubiquitin-dependent protein catabolic process	LOCMI16442，LOCMI14559 LOCMI12213 LOCMI11622 LOCMI11441 LOCMI11003 LOCMI09760 LOCMI08002 LOCMI07436 LOCMI07400 LOCMI02940 LOCMI02745 LOCMI02419 LOCMI01873 LOCMI00924 LOCMI00415	16
GO:0007264	small GTPase mediated signal transduction	LOCMI15365,LOCMI14289 LOCMI14242 LOCMI13990 LOCMI12519 LOCMI12184 LOCMI09438 LOCMI09234 LOCMI07435 LOCMI07118 LOCMI06433 LOCMI04361 LOCMI03359 LOCMI01522 LOCMI01415 LOCMI00681	16
GO:0008137	NADH dehydrogenase (ubiquinone) activity	LOCMI16094，LOCMI16093 LOCMI16086 LOCMI16078 LOCMI16009 LOCMI15971 LOCMI15966 LOCMI15921 LOCMI15863 LOCMI15858 LOCMI15838 LOCMI15830 LOCMI15826 LOCMI15812 LOCMI15795 LOCMI06328	16
GO:0008233	peptidase activity	LOCMI14559,LOCMI13574 LOCMI11447 LOCMI11441 LOCMI10960 LOCMI10952 LOCMI07265 LOCMI05655 LOCMI05611 LOCMI04517 LOCMI03332 LOCMI02940 LOCMI02419 LOCMI01389 LOCMI00516 LOCMI00053	16
GO:0008283	cell proliferation	LOCMI16389,LOCMI13017 LOCMI12776 LOCMI10218 LOCMI06388 LOCMI05533 LOCMI05345 LOCMI04541 LOCMI03847 LOCMI03754 LOCMI03357 LOCMI03050 LOCMI02697 LOCMI01417 LOCMI01194 LOCMI00370	16
GO:0009055	electron carrier activity	LOCMI16402，LOCMI16229 LOCMI15939 LOCMI15923 LOCMI15921 LOCMI15898 LOCMI15821 LOCMI15060 LOCMI14950 LOCMI11413 LOCMI10667 LOCMI09251 LOCMI08784 LOCMI07116 LOCMI02127 LOCMI01827	16
GO:0009408	response to heat	LOCMI17204，LOCMI16818 LOCMI16341 LOCMI15513 LOCMI15510 LOCMI15492 LOCMI12972 LOCMI12869 LOCMI12803 LOCMI11510 LOCMI07213 LOCMI05963 LOCMI05600 LOCMI04312 LOCMI04174 LOCMI00957	16
GO:0016298	lipase activity	LOCMI02036,LOCMI17254 LOCMI17224 LOCMI17189 LOCMI17115 LOCMI16853 LOCMI16782 LOCMI16620 LOCMI16536 LOCMI16486 LOCMI16380 LOCMI13816 LOCMI09726 LOCMI09247 LOCMI08043 LOCMI06789	16
GO:0016319	mushroom body development	LOCMI17070,LOCMI16460 LOCMI16090 LOCMI15848 LOCMI14654 LOCMI14270 LOCMI12803 LOCMI12546 LOCMI10491 LOCMI09021 LOCMI08865 LOCMI08449 LOCMI08316 LOCMI06438 LOCMI04684 LOCMI03543	16
GO:0035220	wing disc development	LOCMI17225,LOCMI15212 LOCMI14012 LOCMI12921 LOCMI12340 LOCMI10805 LOCMI10298 LOCMI10221 LOCMI09455 LOCMI07726 LOCMI07464 LOCMI07064 LOCMI04165 LOCMI02396 LOCMI01079 LOCMI00409	16
GO:0043025	neuronal cell body	LOCMI16113,LOCMI15848 LOCMI14436 LOCMI12570 LOCMI12546 LOCMI11257 LOCMI10770 LOCMI09726 LOCMI09144 LOCMI09042 LOCMI07980 LOCMI07944 LOCMI05065 LOCMI02021 LOCMI00745 LOCMI00432	16
GO:0048812	neuron projection morphogenesis	LOCMI15365，LOCMI14606 LOCMI12956 LOCMI12803 LOCMI10980 LOCMI10560 LOCMI09710 LOCMI09234 LOCMI08264 LOCMI05076 LOCMI04978 LOCMI04684 LOCMI02275 LOCMI01916 LOCMI01194 LOCMI00432	16
GO:0004721	phosphoprotein phosphatase activity	LOCMI15746，LOCMI13580 LOCMI12976 LOCMI11541 LOCMI11331 LOCMI09281 LOCMI08772 LOCMI07148 LOCMI06174 LOCMI05523 LOCMI04688 LOCMI04106 LOCMI02517 LOCMI00127 LOCMI00101	15
GO:0005777	peroxisome	LOCMI16436，LOCMI16359 LOCMI16298 LOCMI15898 LOCMI15819 LOCMI15759 LOCMI12913 LOCMI11915 LOCMI10347 LOCMI07745 LOCMI06229 LOCMI05507 LOCMI04521 LOCMI02767 LOCMI00470	15
GO:0005839	proteasome core complex	LOCMI15334,LOCMI11447 LOCMI11441 LOCMI10952 LOCMI10127 LOCMI09640 LOCMI05007 LOCMI03357 LOCMI02940 LOCMI02554 LOCMI02419 LOCMI01873 LOCMI01417 LOCMI00788 LOCMI00466	15
GO:0006888	ER to Golgi vesicle-mediated transport	LOCMI17193,LOCMI15172 LOCMI10808 LOCMI09737 LOCMI07514 LOCMI07053 LOCMI06738 LOCMI05981 LOCMI05413 LOCMI04802 LOCMI04131 LOCMI03662 LOCMI03296 LOCMI03261 LOCMI02514	15
GO:0007268	chemical synaptic transmission	LOCMI16674,LOCMI16395 LOCMI16048 LOCMI15857 LOCMI15793 LOCMI15328 LOCMI12953 LOCMI10341 LOCMI06090 LOCMI04435 LOCMI04410 LOCMI04361 LOCMI02756 LOCMI02271 LOCMI01274	15
GO:0008344	adult locomotory behavior	LOCMI17160,LOCMI13547 LOCMI12613 LOCMI10848 LOCMI10341 LOCMI07006 LOCMI06809 LOCMI05807 LOCMI02396 LOCMI02275 LOCMI01819 LOCMI01274 LOCMI00112 LOCMI10396 LOCMI02275	15
GO:0016203	muscle attachment	LOCMI16763，LOCMI15365 LOCMI14654 LOCMI13588 LOCMI13343 LOCMI12121 LOCMI11457 LOCMI10250 LOCMI09660 LOCMI09547 LOCMI09234 LOCMI06258 LOCMI05533 LOCMI01486 LOCMI00107	15
GO:0016323	basolateral plasma membrane	LOCMI17108，LOCMI16674 LOCMI13412 LOCMI11112 LOCMI10341 LOCMI10109 LOCMI06789 LOCMI03847 LOCMI03776 LOCMI03754 LOCMI02697 LOCMI02058 LOCMI01274 LOCMI01096 LOCMI00831	15
GO:0031122	cytoplasmic microtubule organization	LOCMI16031,LOCMI14946 LOCMI14411 LOCMI12221 LOCMI12094 LOCMI11542 LOCMI10979 LOCMI10429 LOCMI07944 LOCMI07541 LOCMI06337 LOCMI05419 LOCMI04361 LOCMI02680	15
GO:0031965	nuclear membrane	LOCMI12286，LOCMI10670 LOCMI10661 LOCMI10284 LOCMI10187 LOCMI09982 LOCMI08736 LOCMI08665 LOCMI07033 LOCMI06887 LOCMI06692 LOCMI06336 LOCMI04541 LOCMI01347 LOCMI00508	15
GO:0043565	sequence-specific DNA binding	LOCMI17171，LOCMI16631 LOCMI16547 LOCMI16345 LOCMI16115 LOCMI14193 LOCMI13158 LOCMI11407 LOCMI08556 LOCMI05864 LOCMI05689 LOCMI04437 LOCMI03685 LOCMI03057 LOCMI01959	15
GO:0045169	fusome	LOCMI17108,LOCMI15938 LOCMI14654 LOCMI14606 LOCMI14270 LOCMI12956 LOCMI11763 LOCMI11257 LOCMI11112 LOCMI10613 LOCMI06140 LOCMI06093 LOCMI03847 LOCMI03754 LOCMI02697	15
GO:0051014	actin filament severing	LOCMI12948，LOCMI04796 LOCMI13752 LOCMI10980 LOCMI10613 LOCMI10465 LOCMI10250 LOCMI10121 LOCMI09877 LOCMI07465 LOCMI07139 LOCMI07007 LOCMI03624 LOCMI00949 LOCMI00432	15
GO:0004175	endopeptidase activity	LOCMI16113,LOCMI15334 LOCMI11447 LOCMI11441 LOCMI10952 LOCMI10483 LOCMI10127 LOCMI09640 LOCMI05007 LOCMI03357 LOCMI02940 LOCMI02419 LOCMI01417 LOCMI00466	14
GO:0004298	threonine-type endopeptidase activity	LOCMI15334,LOCMI11447 LOCMI11441 LOCMI10952 LOCMI10127 LOCMI09640 LOCMI05007 LOCMI03357 LOCMI02940 LOCMI02419 LOCMI01873 LOCMI01417 LOCMI00466	14
GO:0004722	protein serine/threonine phosphatase activity	LOCMI16421，LOCMI14191 LOCMI13239 LOCMI12976 LOCMI11541 LOCMI09281 LOCMI08790 LOCMI08772 LOCMI07527 LOCMI07092 LOCMI03702 LOCMI03153 LOCMI02517 LOCMI01574	14
GO:0005179	hormone activity	LOCMI07053,LOCMI13547 LOCMI10980 LOCMI09877 LOCMI07053 LOCMI05688 LOCMI04602 LOCMI04294 LOCMI02756 LOCMI02058 LOCMI01096 LOCMI00831 LOCMI00454 LOCMI00310	14
GO:0005925	focal adhesion	LOCMI13343，LOCMI12147 LOCMI11524 LOCMI11457 LOCMI10980 LOCMI10465 LOCMI10250 LOCMI09042 LOCMI05540 LOCMI05024 LOCMI03624 LOCMI02250 LOCMI02068 LOCMI00949	14
GO:0006338	chromatin remodeling	LOCMI16756,LOCMI16028 LOCMI13452 LOCMI12900 LOCMI11453 LOCMI08947 LOCMI08263 LOCMI07830 LOCMI06251 LOCMI06203 LOCMI05584 LOCMI04517 LOCMI03543 LOCMI01804	14
GO:0007517	muscle organ development	LOCMI16854,LOCMI16347 LOCMI15437 LOCMI15380 LOCMI14654 LOCMI14123 LOCMI13343 LOCMI11579 LOCMI09988 LOCMI08737 LOCMI08498 LOCMI07830 LOCMI06251 LOCMI04978	14
GO:0008017	microtubule binding	LOCMI14654，LOCMI12613 LOCMI12221 LOCMI11112 LOCMI10613 LOCMI10460 LOCMI09438 LOCMI07944 LOCMI07541 LOCMI06337 LOCMI05419 LOCMI04312 LOCMI02680 LOCMI00210	14
GO:0008021	synaptic vesicle	LOCMI17190，LOCMI16401 LOCMI16285 LOCMI14438 LOCMI12262 LOCMI11985 LOCMI10660 LOCMI06914 LOCMI04410 LOCMI03952 LOCMI03883 LOCMI03359 LOCMI03103 LOCMI02756	14
GO:0008285	negative regulation of cell proliferation	LOCMI14436,LOCMI14350 LOCMI13547 LOCMI12776 LOCMI12596 LOCMI07194 LOCMI06352 LOCMI06140 LOCMI04587 LOCMI03847 LOCMI03754 LOCMI02697 LOCMI02631 LOCMI01886	14
GO:0016324	apical plasma membrane	LOCMI16113，LOCMI15365 LOCMI15212 LOCMI13110 LOCMI10109 LOCMI09234 LOCMI06795 LOCMI06789 LOCMI06711 LOCMI06140 LOCMI02058 LOCMI01495 LOCMI01096 LOCMI00831	14
GO:0019991	septate junction assembly	LOCMI14873，LOCMI10469 LOCMI10341 LOCMI09141 LOCMI04684 LOCMI03847 LOCMI03754 LOCMI03580 LOCMI03298 LOCMI02697 LOCMI02058 LOCMI01274 LOCMI01096 LOCMI00831	14
GO:0022416	chaeta development	LOCMI14012，LOCMI13001 LOCMI12352 LOCMI11644 LOCMI11257 LOCMI10805 LOCMI10298 LOCMI10221 LOCMI10121 LOCMI10034 LOCMI07064 LOCMI06399 LOCMI04189 LOCMI04165	14
GO:0030170	pyridoxal phosphate binding	LOCMI16057，LOCMI16026 LOCMI16011 LOCMI13350 LOCMI13106 LOCMI12541 LOCMI10574 LOCMI10311 LOCMI10291 LOCMI07455 LOCMI04776 LOCMI04743 LOCMI03663 LOCMI02767	14
GO:0035159	regulation of tube length, open tracheal system	LOCMI15365,LOCMI12776 LOCMI10469 LOCMI10341 LOCMI09234 LOCMI06795 LOCMI06438 LOCMI05538 LOCMI02756 LOCMI02058 LOCMI01274 LOCMI01096 LOCMI00831 LOCMI00107	14
GO:0004843	thiol-dependent ubiquitin-specific protease activity	LOCMI17130，LOCMI14112 LOCMI13584 LOCMI12699 LOCMI12213 LOCMI10560 LOCMI09760 LOCMI09742 LOCMI06914 LOCMI06183 LOCMI05940 LOCMI04681 LOCMI00111	13
GO:0005802	trans-Golgi network	LOCMI16855，LOCMI14403 LOCMI13357 LOCMI12899 LOCMI12577 LOCMI12530 LOCMI11330 LOCMI10660 LOCMI07475 LOCMI06913 LOCMI04970 LOCMI02756 LOCMI00135	13
GO:0006260	DNA replication	LOCMI16422，LOCMI16389 LOCMI16330 LOCMI15033 LOCMI14641 LOCMI14047 LOCMI08947 LOCMI07438 LOCMI05265 LOCMI05032 LOCMI04587 LOCMI00709 LOCMI00207	13
GO:0006366	transcription from RNA polymerase II promoter	LOCMI16854,LOCMI16547 LOCMI16280 LOCMI15139 LOCMI13665 LOCMI10663 LOCMI08264 LOCMI07168 LOCMI05689 LOCMI04683 LOCMI04461 LOCMI03965 LOCMI01692	13
GO:0006367	transcription initiation from RNA polymerase II promoter	LOCMI15139,LOCMI14799 LOCMI13040 LOCMI12746 LOCMI12488 LOCMI08755 LOCMI08498 LOCMI08264 LOCMI08073 LOCMI05864 LOCMI03965 LOCMI03415 LOCMI01328	13
GO:0006891	intra-Golgi vesicle-mediated transport	LOCMI15535,LOCMI14954 LOCMI11580 LOCMI10808 LOCMI07053 LOCMI07006 LOCMI06738 LOCMI05981 LOCMI04131 LOCMI15509 LOCMI12261 LOCMI09754 LOCMI09438	13
GO:0007616	long-term memory	LOCMI16115,LOCMI16090 LOCMI15009 LOCMI14095 LOCMI12953 LOCMI12803 LOCMI07980 LOCMI06809 LOCMI06711 LOCMI06174 LOCMI03672 LOCMI01819 LOCMI00101	13
GO:0008586	imaginal disc-derived wing vein morphogenesis	LOCMI17278，LOCMI16386 LOCMI16115 LOCMI13588 LOCMI11579 LOCMI09806 LOCMI09455 LOCMI08556 LOCMI06691 LOCMI05584 LOCMI05533 LOCMI02426 LOCMI02242	13
GO:0008593	regulation of Notch signaling pathway	LOCMI16117，LOCMI16057 LOCMI14879 LOCMI14606 LOCMI13894 LOCMI12921 LOCMI10936 LOCMI09476 LOCMI08635 LOCMI08091 LOCMI06475 LOCMI04062 LOCMI02174	13
GO:0010468	regulation of gene expression	LOCMI17288,LOCMI17151 LOCMI17089 LOCMI16854 LOCMI16796 LOCMI16780 LOCMI16468 LOCMI13577 LOCMI12498 LOCMI10828 LOCMI04670 LOCMI04189 LOCMI01983	13
GO:0016579	protein deubiquitination	LOCMI17130，LOCMI14990 LOCMI14559 LOCMI14112 LOCMI13584 LOCMI12699 LOCMI10560 LOCMI09760 LOCMI07400 LOCMI06914 LOCMI06183 LOCMI04681 LOCMI00111	13
GO:0016592	mediator complex	LOCMI15139，LOCMI14203 LOCMI12999 LOCMI12846 LOCMI10531 LOCMI06420 LOCMI04633 LOCMI04545 LOCMI03415 LOCMI03150 LOCMI00511 LOCMI00414 LOCMI00238	13
GO:0019901	protein kinase binding	LOCMI16853，LOCMI16420 LOCMI14879 LOCMI14095 LOCMI12351 LOCMI09976 LOCMI09112 LOCMI09042 LOCMI08873 LOCMI07213 LOCMI06397 LOCMI04154 LOCMI00454	13
GO:0030425	dendrite	LOCMI15848,LOCMI14680 LOCMI14186 LOCMI13144 LOCMI12953 LOCMI12803 LOCMI12546 LOCMI09726 LOCMI08736 LOCMI07944 LOCMI02127 LOCMI01347 LOCMI00745	13
GO:0031410	cytoplasmic vesicle	LOCMI13997,LOCMI13894 LOCMI12902 LOCMI12530 LOCMI12261 LOCMI11257 LOCMI07475 LOCMI07053 LOCMI06913 LOCMI05538 LOCMI05504 LOCMI02756 LOCMI00310	13
GO:0042623	ATPase activity, coupled	LOCMI15848，LOCMI15371 LOCMI14411 LOCMI14270 LOCMI14236 LOCMI10429 LOCMI09021 LOCMI07758 LOCMI04165 LOCMI03149 LOCMI02860 LOCMI00337 LOCMI00107	13
GO:0043234	protein complex	LOCMI17154，LOCMI16115 LOCMI09981 LOCMI09806 LOCMI09349 LOCMI09042 LOCMI08736 LOCMI08455 LOCMI07825 LOCMI05540 LOCMI05024 LOCMI04521 LOCMI03153	13
GO:0000932	cytoplasmic mRNA processing body	LOCMI17234，LOCMI16793 LOCMI15298 LOCMI14691 LOCMI12915 LOCMI12488 LOCMI11441 LOCMI10947 LOCMI08947 LOCMI06872 LOCMI05717 LOCMI01328	12
GO:0001737	establishment of imaginal disc-derived wing hair orientation	LOCMI17108，LOCMI16449 LOCMI15365 LOCMI12845 LOCMI12776 LOCMI09234 LOCMI08316 LOCMI05055 LOCMI03847 LOCMI03754 LOCMI02697 LOCMI02280	12
GO:0002181	cytoplasmic translation	LOCMI14590,LOCMI13569 LOCMI13143 LOCMI11068 LOCMI09492 LOCMI09491 LOCMI08448 LOCMI07471 LOCMI03069 LOCMI01797 LOCMI01249 LOCMI00164	12
GO:0003755	peptidyl-prolyl cis-trans isomerase activity	LOCMI17239，LOCMI17069 LOCMI16846 LOCMI10420 LOCMI10344 LOCMI09020 LOCMI08769 LOCMI08215 LOCMI08001 LOCMI04895 LOCMI04314 LOCMI01393	12
GO:0004871	signal transducer activity	LOCMI17341,LOCMI14331 LOCMI11255 LOCMI10159 LOCMI07075 LOCMI06711 LOCMI05713 LOCMI04214 LOCMI02961 LOCMI02083 LOCMI00295	12
GO:0005516	calmodulin binding	LOCMI17341，LOCMI17306 LOCMI13997 LOCMI12953 LOCMI12468 LOCMI11112 LOCMI10613 LOCMI05504 LOCMI03457 LOCMI02886 LOCMI02666 LOCMI00955	12
GO:0005667	transcription factor complex	LOCMI16547,LOCMI16460 LOCMI15333 LOCMI10830 LOCMI08710 LOCMI08556 LOCMI08264 LOCMI07985 LOCMI06761 LOCMI06251 LOCMI04978 LOCMI03050	12
GO:0005852	eukaryotic translation initiation factor 3 complex	LOCMI15042，LOCMI11286 LOCMI09710 LOCMI09460 LOCMI08080 LOCMI07650 LOCMI06274 LOCMI06065 LOCMI05948 LOCMI05218 LOCMI04237 LOCMI02669	12
GO:0005912	adherens junction	LOCMI15212，LOCMI15087 LOCMI14654 LOCMI14302 LOCMI13709 LOCMI12184 LOCMI09877 LOCMI06795 LOCMI06711 LOCMI06140 LOCMI02927 LOCMI02444	12
GO:0005918	septate junction	LOCMI10341，LOCMI09141 LOCMI04684 LOCMI03847 LOCMI03754 LOCMI03580 LOCMI03298 LOCMI02697 LOCMI02058 LOCMI01274 LOCMI01096 LOCMI00831	12
GO:0006887	exocytosis	LOCMI16401,LOCMI16285 LOCMI13501 LOCMI13205 LOCMI13017 LOCMI12352 LOCMI11256 LOCMI09558 LOCMI07315 LOCMI06090 LOCMI03776 LOCMI01645	12
GO:0007018	microtubule-based movement	LOCMI15848,LOCMI15212 LOCMI14270 LOCMI12077 LOCMI09021 LOCMI07501 LOCMI07258 LOCMI06247 LOCMI05335 LOCMI04165 LOCMI03558 LOCMI01343	12
GO:0007224	smoothened signaling pathway	LOCMI16591,LOCMI13347 LOCMI12476 LOCMI10308 LOCMI09438 LOCMI08865 LOCMI07825 LOCMI05225 LOCMI04522 LOCMI04437 LOCMI04146 LOCMI02332	12
GO:0007265	Ras protein signal transduction	LOCMI15755,LOCMI15751 LOCMI15048 LOCMI14208 LOCMI05262 LOCMI04541 LOCMI01923 LOCMI16449 LOCMI14331 LOCMI08728 LOCMI05055 LOCMI02890	12
GO:0007293	germarium-derived egg chamber formation	LOCMI13110,LOCMI11257 LOCMI11112 LOCMI10936 LOCMI09877 LOCMI08570 LOCMI06711 LOCMI06598 LOCMI04312 LOCMI03883 LOCMI02174 LOCMI01886	12
GO:0007417	central nervous system development	LOCMI16423，LOCMI16347 LOCMI16117 LOCMI15061 LOCMI13547 LOCMI13343 LOCMI11112 LOCMI10786 LOCMI09547 LOCMI06174 LOCMI02275 LOCMI00101	12
GO:0008355	olfactory learning	LOCMI16472，LOCMI16395 LOCMI15755 LOCMI14680 LOCMI14335 LOCMI14095 LOCMI13588 LOCMI08096 LOCMI07990 LOCMI04541 LOCMI04312 LOCMI01886	12
GO:0008380	RNA splicing	LOCMI17342,LOCMI17288 LOCMI17144 LOCMI17085 LOCMI16550 LOCMI14274 LOCMI13577 LOCMI12498 LOCMI09764 LOCMI07500 LOCMI07092 LOCMI01484	12
GO:0015992	proton transport	LOCMI16957,LOCMI16084 LOCMI16065 LOCMI15986 LOCMI15979 LOCMI15938 LOCMI15919 LOCMI15911 LOCMI15885 LOCMI15884 LOCMI15807 LOCMI07848	12
GO:0018105	peptidyl-serine phosphorylation	LOCMI17341，LOCMI17260 LOCMI17189 LOCMI17110 LOCMI16853 LOCMI16832 LOCMI16792 LOCMI16584 LOCMI16427 LOCMI09477 LOCMI07671 LOCMI03051	12
GO:0030154	cell differentiation	LOCMI17324，LOCMI17171 LOCMI16824 LOCMI16620 LOCMI16428 LOCMI16280 LOCMI14879 LOCMI09764 LOCMI09455 LOCMI07194 LOCMI03244 LOCMI02631	12
GO:0031201	SNARE complex	LOCMI14621,LOCMI13644 LOCMI13501 LOCMI13017 LOCMI12552 LOCMI11985 LOCMI11848 LOCMI10640 LOCMI06738 LOCMI06273 LOCMI01645 LOCMI01465	12
GO:0035071	salivary gland cell autophagic cell death	LOCMI16423,LOCMI16089 LOCMI13455 LOCMI08449 LOCMI08264 LOCMI07464 LOCMI04328 LOCMI04165 LOCMI04146 LOCMI03457 LOCMI02886 LOCMI01079	12
GO:0042067	establishment of ommatidial planar polarity	LOCMI16449，LOCMI15782 LOCMI12776 LOCMI10450 LOCMI08316 LOCMI06932 LOCMI06438 LOCMI05055 LOCMI03847 LOCMI03754 LOCMI02697 LOCMI02619	12
GO:0043547	positive regulation of GTPase activity	LOCMI14289，LOCMI14242 LOCMI12928 LOCMI12570 LOCMI12519 LOCMI12261 LOCMI09176 LOCMI09042 LOCMI04954 LOCMI02892 LOCMI01415 LOCMI01347	12
GO:0045202	synapse	LOCMI14438，LOCMI12530 LOCMI11257 LOCMI07944 LOCMI06342 LOCMI05540 LOCMI05024 LOCMI04435 LOCMI04312 LOCMI03776 LOCMI00508 LOCMI00427	12
GO:0045454	cell redox homeostasis	LOCMI16357，LOCMI16279 LOCMI16278 LOCMI15820 LOCMI15060 LOCMI09956 LOCMI09861 LOCMI08784 LOCMI07523 LOCMI06901 LOCMI06829 LOCMI02127	12
GO:0045747	positive regulation of Notch signaling pathway	LOCMI16114，LOCMI16028 LOCMI15048 LOCMI13894 LOCMI10905 LOCMI09800 LOCMI09460 LOCMI08635 LOCMI06399 LOCMI06274 LOCMI04312 LOCMI02756	12
GO:0000149	SNARE binding	LOCMI14621,LOCMI13644 LOCMI13501 LOCMI13205 LOCMI13017 LOCMI12552 LOCMI11985 LOCMI11848 LOCMI06738 LOCMI06090 LOCMI01645	11
GO:0001736	establishment of planar polarity	LOCMI17278，LOCMI16449 LOCMI15365 LOCMI12803 LOCMI12776 LOCMI10450 LOCMI09234 LOCMI08316 LOCMI06795 LOCMI06438 LOCMI00107	11
GO:0003697	single-stranded DNA binding	LOCMI15532，LOCMI13661 LOCMI13231 LOCMI12488 LOCMI11625 LOCMI06452 LOCMI05964 LOCMI05265 LOCMI05068 LOCMI02275 LOCMI01328	11
GO:0004702	receptor signaling protein serine/threonine kinase activity	LOCMI17347，LOCMI17277 LOCMI17241 LOCMI17225 LOCMI17180 LOCMI17061 LOCMI16825 LOCMI16536 LOCMI15749 LOCMI07213 LOCMI06267	11
GO:0005215	transporter activity	LOCMI16763，LOCMI12169 LOCMI11999 LOCMI10561 LOCMI09754 LOCMI07475 LOCMI06966 LOCMI05688 LOCMI03672 LOCMI03158 LOCMI01723	11
GO:0005543	phospholipid binding	LOCMI15131，LOCMI13418 LOCMI13181 LOCMI13052 LOCMI11650 LOCMI08517 LOCMI07716 LOCMI05764 LOCMI03179 LOCMI02647 LOCMI01997	11
GO:0006364	rRNA processing	LOCMI11005,LOCMI09960 LOCMI09740 LOCMI09654 LOCMI09168 LOCMI08594 LOCMI06141 LOCMI05944 LOCMI03271 LOCMI02410 LOCMI00505	11
GO:0007005	mitochondrion organization	LOCMI15532，LOCMI10848 LOCMI10218 LOCMI06689 LOCMI06462 LOCMI06071 LOCMI05807 LOCMI05020 LOCMI04174 LOCMI01389 LOCMI00293	11
GO:0007010	cytoskeleton organization	LOCMI16428，LOCMI16321 LOCMI15365 LOCMI15061 LOCMI12261 LOCMI11112 LOCMI09234 LOCMI08455 LOCMI06399 LOCMI05031 LOCMI03543	11
GO:0007480	imaginal disc-derived leg morphogenesis	LOCMI15751,LOCMI15365 LOCMI14680 LOCMI11579 LOCMI10796 LOCMI09806 LOCMI09234 LOCMI08728 LOCMI08556 LOCMI05584 LOCMI02280	11
GO:0007520	myoblast fusion	LOCMI16854,LOCMI16048 LOCMI15994 LOCMI15802 LOCMI15793 LOCMI15279 LOCMI15061 LOCMI09547 LOCMI08994 LOCMI06399 LOCMI02927	11
GO:0008033	tRNA processing	LOCMI13565,LOCMI13359 LOCMI12576 LOCMI09491 LOCMI06379 LOCMI05012 LOCMI04366 LOCMI03355 LOCMI02020 LOCMI01762 LOCMI01577	11
GO:0015031	protein transport	LOCMI14330,LOCMI12208 LOCMI11070 LOCMI07053 LOCMI07006 LOCMI06913 LOCMI05743 LOCMI03359 LOCMI00681 LOCMI00586 LOCMI00585	11
GO:0015629	actin cytoskeleton	LOCMI15068,LOCMI10980 LOCMI10827 LOCMI09877 LOCMI08316 LOCMI07090 LOCMI06472 LOCMI06399 LOCMI05282 LOCMI05031 LOCMI00432	11
GO:0016573	histone acetylation	LOCMI16547，LOCMI16321 LOCMI13001 LOCMI08791 LOCMI08710 LOCMI08263 LOCMI07864 LOCMI07830 LOCMI04978 LOCMI01465 LOCMI01138	11
GO:0030036	actin cytoskeleton organization	LOCMI17095，LOCMI16449 LOCMI15365 LOCMI15212 LOCMI15061 LOCMI14654 LOCMI09234 LOCMI06399 LOCMI05940 LOCMI00432 LOCMI00225	11
GO:0030718	germ-line stem cell population maintenance	LOCMI17277，LOCMI17180 LOCMI13588 LOCMI13343 LOCMI11257 LOCMI08705 LOCMI08556 LOCMI08002 LOCMI07648 LOCMI02619 LOCMI02616	11
GO:0031594	neuromuscular junction	LOCMI17108,LOCMI11112 LOCMI10613 LOCMI10121 LOCMI10034 LOCMI07772 LOCMI06822 LOCMI03847 LOCMI03754 LOCMI02697 LOCMI02271	11
GO:0032040	small-subunit processome	LOCMI17080，LOCMI13098 LOCMI09960 LOCMI09654 LOCMI08627 LOCMI06867 LOCMI06141 LOCMI05944 LOCMI04311 LOCMI00948 LOCMI00505	11
GO:0035267	NuA4 histone acetyltransferase complex	LOCMI16321,LOCMI15324 LOCMI11939 LOCMI11587 LOCMI08350 LOCMI07864 LOCMI07830 LOCMI07184 LOCMI03330 LOCMI01804 LOCMI00625	11
GO:0042060	wound healing	LOCMI17213，LOCMI16829 LOCMI16633 LOCMI15365 LOCMI15148 LOCMI12803 LOCMI11503 LOCMI09234 LOCMI06795 LOCMI00432 LOCMI00107	11
GO:0042802	identical protein binding	LOCMI16853,LOCMI15877 LOCMI15033 LOCMI12690 LOCMI12546 LOCMI10173 LOCMI05940 LOCMI05296 LOCMI01928 LOCMI00516 LOCMI00445	11
GO:0090307	mitotic spindle assembly	LOCMI16853,LOCMI14411 LOCMI13567 LOCMI12476 LOCMI10979 LOCMI10429 LOCMI06666 LOCMI04328 LOCMI02860 LOCMI01743 LOCMI00337	11
GO:0000790	nuclear chromatin	LOCMI14773,LOCMI14499 LOCMI14498 LOCMI11311 LOCMI10939 LOCMI10519 LOCMI08265 LOCMI06251 LOCMI03050 LOCMI02426	10
GO:0000922	spindle pole	LOCMI16421，LOCMI15848 LOCMI12221 LOCMI07541 LOCMI06920 LOCMI06337 LOCMI04328 LOCMI02680 LOCMI01347 LOCMI00210	10
GO:0001700	embryonic development via the syncytial blastoderm	LOCMI17213，LOCMI15755 LOCMI10661 LOCMI10341 LOCMI09508 LOCMI08265 LOCMI07527 LOCMI04437 LOCMI02242 LOCMI01274	10
GO:0005635	nuclear envelope	LOCMI13547,LOCMI11808 LOCMI11257 LOCMI11114 LOCMI08143 LOCMI07501 LOCMI06552 LOCMI03092 LOCMI01730 LOCMI01347	10
GO:0005682	U5 snRNP	LOCMI17344,LOCMI17287 LOCMI17286 LOCMI17236 LOCMI17086 LOCMI17085 LOCMI16803 LOCMI11649 LOCMI08793 LOCMI01484	10
GO:0005686	U2 snRNP	LOCMI17344，LOCMI17342 LOCMI17289 LOCMI17261 LOCMI17236 LOCMI17119 LOCMI17074 LOCMI17068 LOCMI17059 LOCMI08793	10
GO:0005814	centriole	LOCMI16393，LOCMI16391 LOCMI15371 LOCMI14779 LOCMI12261 LOCMI04328 LOCMI04165 LOCMI02631 LOCMI00282 LOCMI00264	10
GO:0005975	carbohydrate metabolic process	LOCMI15989,LOCMI15982 LOCMI15836 LOCMI15789 LOCMI11330 LOCMI10770 LOCMI09467 LOCMI07118 LOCMI05963 LOCMI00112	10
GO:0007291	sperm individualization	LOCMI17232，LOCMI09203 LOCMI06462 LOCMI06247 LOCMI06140 LOCMI04312 LOCMI04165 LOCMI03543 LOCMI02756 LOCMI00112	10
GO:0007420	brain development	LOCMI16472，LOCMI16298 LOCMI16090 LOCMI15983 LOCMI15877 LOCMI14436 LOCMI13588 LOCMI04517 LOCMI02004 LOCMI00508	10
GO:0007507	heart development	LOCMI17277,LOCMI16854 LOCMI16117 LOCMI15746 LOCMI13158 LOCMI08865 LOCMI08556 LOCMI07919 LOCMI06711 LOCMI03436	10
GO:0008092	cytoskeletal protein binding	LOCMI14654,LOCMI11524 LOCMI11112 LOCMI10613 LOCMI09877 LOCMI08449 LOCMI06711 LOCMI06140 LOCMI04092 LOCMI00970	10
GO:0008582	regulation of synaptic growth at neuromuscular junction	LOCMI17277，LOCMI16442 LOCMI14436 LOCMI12953 LOCMI12853 LOCMI11693 LOCMI04092 LOCMI02936 LOCMI02275 LOCMI01819	10
GO:0016318	ommatidial rotation	LOCMI17278,LOCMI16449 LOCMI15365 LOCMI14186 LOCMI13588 LOCMI13144 LOCMI12776 LOCMI09234 LOCMI06438 LOCMI05533	10
GO:0016328	lateral plasma membrane	LOCMI13343，LOCMI10613 LOCMI06093 LOCMI04684 LOCMI03847 LOCMI03754 LOCMI02697 LOCMI02058 LOCMI01096 LOCMI00831	10
GO:0016575	histone deacetylation	LOCMI16396，LOCMI14123 LOCMI13674 LOCMI12975 LOCMI08791 LOCMI08087 LOCMI06746 LOCMI06220 LOCMI02631 LOCMI01804	10
GO:0017148	negative regulation of translation	LOCMI15298，LOCMI12915 LOCMI11588 LOCMI10275 LOCMI09094 LOCMI07980 LOCMI07033 LOCMI06872 LOCMI05939 LOCMI05717	10
GO:0019898	extrinsic component of membrane	LOCMI11524，LOCMI11116 LOCMI08790 LOCMI07716 LOCMI07691 LOCMI06140 LOCMI06090 LOCMI01443 LOCMI01331 LOCMI00938	10
GO:0019899	enzyme binding	LOCMI16298，LOCMI15991 LOCMI15371 LOCMI12698 LOCMI12213 LOCMI10071 LOCMI07213 LOCMI07007 LOCMI03436 LOCMI03050	10
GO:0030532	small nuclear ribonucleoprotein complex	LOCMI17326,LOCMI17287 LOCMI17286 LOCMI17085 LOCMI17071 LOCMI17069 LOCMI17058 LOCMI17057 LOCMI11649 LOCMI08961	10
GO:0030866	cortical actin cytoskeleton organization	LOCMI15365,LOCMI15061 LOCMI12914 LOCMI11257 LOCMI09476 LOCMI09234 LOCMI06342 LOCMI04423 LOCMI04312 LOCMI01465	10
GO:0031338	regulation of vesicle fusion	LOCMI17343,LOCMI13170 LOCMI12243 LOCMI11895 LOCMI10378 LOCMI08478 LOCMI02312 LOCMI01422 LOCMI01300 LOCMI00447	10
GO:0032504	multicellular organism reproduction	LOCMI13360，LOCMI12468 LOCMI09640 LOCMI07530 LOCMI07464 LOCMI05007 LOCMI01088 LOCMI01079 LOCMI00862 LOCMI00216	10
GO:0032509	endosome transport via multivesicular body sorting pathway	LOCMI14606，LOCMI13418 LOCMI13181 LOCMI13052 LOCMI10936 LOCMI10369 LOCMI08091 LOCMI06598 LOCMI02647 LOCMI02174	10
GO:0042626	ATPase activity, coupled to transmembrane movement of substances	LOCMI13212，LOCMI11999 LOCMI10561 LOCMI09550 LOCMI04335 LOCMI03755 LOCMI02347 LOCMI01926 LOCMI01133 LOCMI00412	10
GO:0043209	myelin sheath	LOCMI16075,LOCMI15927 LOCMI10147 LOCMI09981 LOCMI07996 LOCMI07919 LOCMI02631 LOCMI00454 LOCMI00173 LOCMI00044	10
GO:0045177	apical part of cell	LOCMI16829，LOCMI16633 LOCMI15104 LOCMI10369 LOCMI08640 LOCMI06795 LOCMI06342 LOCMI06174 LOCMI02514 LOCMI00101	10
GO:0045179	apical cortex	LOCMI16449，LOCMI15365 LOCMI14436 LOCMI13110 LOCMI11787 LOCMI09234 LOCMI08640 LOCMI04423 LOCMI02280 LOCMI00107	10
GO:0045475	locomotor rhythm	LOCMI17095，LOCMI16854 LOCMI16395 LOCMI14680 LOCMI10574 LOCMI07726 LOCMI05812 LOCMI03663 LOCMI01886 LOCMI01138	10
GO:0045494	photoreceptor cell maintenance	LOCMI17160，LOCMI16423 LOCMI15848 LOCMI13715 LOCMI12227 LOCMI08774 LOCMI06462 LOCMI03606 LOCMI02594 LOCMI02472	10
GO:0045746	negative regulation of Notch signaling pathway	LOCMI16386，LOCMI16117 LOCMI14879 LOCMI14606 LOCMI13894 LOCMI12262 LOCMI08737 LOCMI08091 LOCMI06438 LOCMI00088	10
GO:0046579	positive regulation of Ras protein signal transduction	LOCMI17286，LOCMI15751 LOCMI14208 LOCMI13018 LOCMI07500 LOCMI06691 LOCMI06614 LOCMI06397 LOCMI04541 LOCMI01620	10
GO:0048190	wing disc dorsal/ventral pattern formation	LOCMI16115，LOCMI14208 LOCMI13418 LOCMI13181 LOCMI13052 LOCMI13001 LOCMI12552 LOCMI05473 LOCMI02647 LOCMI02347	10
GO:0050829	defense response to Gram-negative bacterium	LOCMI17180，LOCMI13997 LOCMI09432 LOCMI07689 LOCMI07481 LOCMI06962 LOCMI05504 LOCMI17352 LOCMI11990 LOCMI01321	10
GO:0060429	epithelium development	LOCMI13110，LOCMI11257 LOCMI11112 LOCMI10936 LOCMI09877 LOCMI06711 LOCMI06598 LOCMI04312 LOCMI03883 LOCMI02174	10
GO:0072686	mitotic spindle	LOCMI16421,LOCMI13547 LOCMI13018 LOCMI10979 LOCMI04328 LOCMI04312 LOCMI03051 LOCMI02631 LOCMI01347 LOCMI02631	10
GO:0000139	Golgi membrane	LOCMI16019，LOCMI13191 LOCMI13017 LOCMI11168 LOCMI11070 LOCMI09438 LOCMI05291 LOCMI04802 LOCMI03662	9
GO:0000275	mitochondrial proton-transporting ATP synthase complex, catalytic core F(1)	LOCMI16065，LOCMI15885 LOCMI15790 LOCMI16084 LOCMI15979 LOCMI15925 LOCMI15911 LOCMI15884 LOCMI15807	9
GO:0000788	nuclear nucleosome	LOCMI13526,LOCMI06259 LOCMI05509 LOCMI04013 LOCMI03602 LOCMI03330 LOCMI02904 LOCMI01686 LOCMI00917	9
GO:0003746	translation elongation factor activity	LOCMI17286，LOCMI14124 LOCMI12183 LOCMI10930 LOCMI07464 LOCMI04179 LOCMI03924 LOCMI03159 LOCMI01079	9
GO:0004129	cytochrome-c oxidase activity	LOCMI15992,LOCMI15959 LOCMI15952 LOCMI15915 LOCMI15914 LOCMI15852 LOCMI15786 LOCMI15761 LOCMI13715	9
GO:0004402	histone acetyltransferase activity	LOCMI16756，LOCMI16547 LOCMI13001 LOCMI12746 LOCMI10786 LOCMI10284 LOCMI08710 LOCMI08263 LOCMI01465	9
GO:0005484	SNAP receptor activity	LOCMI14621，LOCMI13644 LOCMI13501 LOCMI13017 LOCMI11985 LOCMI11848 LOCMI06738 LOCMI06273 LOCMI01645	9
GO:0005506	iron ion binding	LOCMI16229， LOCMI16000 LOCMI13565 LOCMI10839 LOCMI08125 LOCMI07884 LOCMI05252 LOCMI03436 LOCMI02396	9
GO:0005643	nuclear pore	LOCMI17329,LOCMI12993 LOCMI08916 LOCMI07350 LOCMI06349 LOCMI05533 LOCMI03203 LOCMI01347 LOCMI00716	9
GO:0005669	transcription factor TFIID complex	LOCMI13040，LOCMI12746 LOCMI08498 LOCMI08264 LOCMI06911 LOCMI03057 LOCMI02920 LOCMI02042 LOCMI01394	9
GO:0005685	U1 snRNP	LOCMI17344，LOCMI17308 LOCMI17236 LOCMI16817 LOCMI16479 LOCMI09912 LOCMI08793 LOCMI07802 LOCMI01620	9
GO:0005694	chromosome	LOCMI16547，LOCMI15032 LOCMI14208 LOCMI10491 LOCMI06452 LOCMI03412 LOCMI02631 LOCMI00370 LOCMI00293	9
GO:0005741	mitochondrial outer membrane	LOCMI13260,LOCMI12620 LOCMI11667 LOCMI11363 LOCMI06462 LOCMI06278 LOCMI05807 LOCMI04688 LOCMI04521	9
GO:0006334	nucleosome assembly	LOCMI16586,LOCMI15014 LOCMI08737 LOCMI06863 LOCMI06251 LOCMI04978 LOCMI03330 LOCMI02904 LOCMI00917	9
GO:0006342	chromatin silencing	LOCMI16396,LOCMI14123 LOCMI13547 LOCMI08791 LOCMI07647 LOCMI05963 LOCMI04978 LOCMI01804 LOCMI00691	9
GO:0006376	mRNA splice site selection	LOCMI17154,LOCMI17151 LOCMI17089 LOCMI16796 LOCMI16780 LOCMI13577 LOCMI12498 LOCMI07802 LOCMI01620	9
GO:0006396	RNA processing	LOCMI14851,LOCMI10880 LOCMI10495 LOCMI09788 LOCMI08183 LOCMI07008 LOCMI03335 LOCMI01779 LOCMI00969	9
GO:0006606	protein import into nucleus	LOCMI15131，LOCMI12286 LOCMI11986 LOCMI11808 LOCMI05533 LOCMI03123 LOCMI02948 LOCMI01667 LOCMI00716	9
GO:0006890	retrograde vesicle-mediated transport, Golgi to ER	LOCMI12577,LOCMI11580 LOCMI08893 LOCMI07053 LOCMI07006 LOCMI05981 LOCMI05688 LOCMI02815 LOCMI01600	9
GO:0007029	endoplasmic reticulum organization	LOCMI16763,LOCMI12352 LOCMI12221 LOCMI11660 LOCMI07541 LOCMI06337 LOCMI05807 LOCMI02936 LOCMI02680	9
GO:0007030	Golgi organization	LOCMI16829,LOCMI16763 LOCMI16633 LOCMI13017 LOCMI12476 LOCMI09203 LOCMI09042 LOCMI06084 LOCMI00370	9
GO:0007049	cell cycle	LOCMI17171,LOCMI16853 LOCMI16823 LOCMI15333 LOCMI12213 LOCMI10911 LOCMI09281 LOCMI02631 LOCMI00127	9
GO:0007173	epidermal growth factor receptor signaling pathway	LOCMI16428,LOCMI15365 LOCMI13588 LOCMI12232 LOCMI09234 LOCMI06691 LOCMI05533 LOCMI04684 LOCMI00295	9
GO:0007294	germarium-derived oocyte fate determination	LOCMI17108,LOCMI17070 LOCMI15848 LOCMI15212 LOCMI14270 LOCMI14208 LOCMI11112 LOCMI06093 LOCMI04541	9
GO:0007349	cellularization	LOCMI17213,LOCMI15365 LOCMI15220 LOCMI14270 LOCMI11257 LOCMI09234 LOCMI06932 LOCMI06247 LOCMI04312	9
GO:0007409	axonogenesis	LOCMI15061,LOCMI14654 LOCMI11579 LOCMI10613 LOCMI08316 LOCMI07501 LOCMI06438 LOCMI04789 LOCMI04684	9
GO:0007422	peripheral nervous system development	LOCMI16117,LOCMI15365 LOCMI14925 LOCMI13588 LOCMI12546 LOCMI10939 LOCMI09234 LOCMI04437 LOCMI00370	9
GO:0007611	learning or memory	LOCMI16472,LOCMI16395 LOCMI14680 LOCMI14095 LOCMI12953 LOCMI08096 LOCMI07990 LOCMI04541 LOCMI01886	9
GO:0008258	head involution	LOCMI16625,LOCMI12956 LOCMI12530 LOCMI09251 LOCMI05055 LOCMI02058 LOCMI01096 LOCMI00831 LOCMI00107	9
GO:0008354	germ cell migration	LOCMI17277， LOCMI16279 LOCMI15365 LOCMI09234 LOCMI04517 LOCMI04136 LOCMI02948 LOCMI02332 LOCMI02004	9
GO:0009267	cellular response to starvation	LOCMI17163，LOCMI15488 LOCMI12803 LOCMI08961 LOCMI06691 LOCMI06666 LOCMI05481 LOCMI02415 LOCMI00706 LOCMI00409	9
GO:0015986	ATP synthesis coupled proton transport	LOCMI16084,LOCMI16065 LOCMI15979 LOCMI15925 LOCMI15919 LOCMI15911 LOCMI15885 LOCMI15884 LOCMI15790	9
GO:0015991	ATP hydrolysis coupled proton transport	LOCMI15986,LOCMI15938 LOCMI15919 LOCMI15911 LOCMI15885 LOCMI13781 LOCMI13780 LOCMI07479 LOCMI06970	9
GO:0016183	synaptic vesicle coating	LOCMI17190,LOCMI16401 LOCMI16285 LOCMI12262 LOCMI10660 LOCMI04410 LOCMI03883 LOCMI03103 LOCMI02756	9
GO:0016459	myosin complex	LOCMI17306，LOCMI14236 LOCMI07758 LOCMI07139 LOCMI04061 LOCMI03149 LOCMI02666 LOCMI00107 LOCMI00036	9
GO:0019730	antimicrobial humoral response	LOCMI17108，LOCMI16854 LOCMI11693 LOCMI11257 LOCMI11064 LOCMI11062 LOCMI09745 LOCMI06693 LOCMI06603	9
GO:0019843	rRNA binding	LOCMI12362，LOCMI12147 LOCMI08819 LOCMI08723 LOCMI06257 LOCMI05944 LOCMI05469 LOCMI02121 LOCMI00296	9
GO:0030018	Z disc	LOCMI16113，LOCMI16048 LOCMI15836 LOCMI15793 LOCMI15510 LOCMI10465 LOCMI02927 LOCMI02127 LOCMI00107	9
GO:0030135	coated vesicle	LOCMI17190，LOCMI16401 LOCMI16285 LOCMI12262 LOCMI10660 LOCMI09754 LOCMI03883 LOCMI03103 LOCMI02756	9
GO:0030431	sleep	LOCMI15492,LOCMI13239 LOCMI11775 LOCMI11693 LOCMI10939 LOCMI10210 LOCMI09455 LOCMI04174 LOCMI01194	9
GO:0042594	response to starvation	LOCMI17204，LOCMI16298 LOCMI16279 LOCMI15897 LOCMI12668 LOCMI11407 LOCMI11194 LOCMI10770 LOCMI07118	9
GO:0043087	regulation of GTPase activity	LOCMI12184,LOCMI11821 LOCMI11536 LOCMI10951 LOCMI08994 LOCMI05580 LOCMI03892 LOCMI02271 LOCMI01415	9
GO:0044212	transcription regulatory region DNA binding	LOCMI17171,LOCMI16280 LOCMI12596 LOCMI07985 LOCMI07825 LOCMI05689 LOCMI03685 LOCMI03057 LOCMI03050	9
GO:0045214	sarcomere organization	LOCMI15510，LOCMI13343 LOCMI10465 LOCMI10250 LOCMI07033 LOCMI06093 LOCMI03932 LOCMI02927 LOCMI00107	9
GO:0045887	positive regulation of synaptic growth at neuromuscular junction	LOCMI17278，LOCMI17277 LOCMI17180 LOCMI16472 LOCMI11650 LOCMI10121 LOCMI08556 LOCMI06399 LOCMI05031	9
GO:0046540	U4/U6 x U5 tri-snRNP complex	LOCMI17478，LOCMI17344 LOCMI17279 LOCMI17234 LOCMI17153 LOCMI17126 LOCMI17086 LOCMI17080 LOCMI16793	9
GO:0046777	protein autophosphorylation	LOCMI17341，LOCMI17306 LOCMI17278 LOCMI17225 LOCMI16853 LOCMI16423 LOCMI10374 LOCMI06691 LOCMI02666	9
GO:0046933	proton-transporting ATP synthase activity, rotational mechanism	LOCMI16957，LOCMI16065 LOCMI15979 LOCMI15925 LOCMI15919 LOCMI15911 LOCMI15885 LOCMI15884 LOCMI15790	9
GO:0046983	protein dimerization activity	LOCMI16854，LOCMI16547 LOCMI13169 LOCMI11407 LOCMI09455 LOCMI09432 LOCMI06901 LOCMI06586 LOCMI01886	9
GO:0048488	synaptic vesicle endocytosis	LOCMI15509，LOCMI11650 LOCMI08635 LOCMI07087 LOCMI05743 LOCMI04435 LOCMI04410 LOCMI04312 LOCMI02332	9
GO:0048666	neuron development	LOCMI16460，LOCMI13001 LOCMI12803 LOCMI12546 LOCMI11579 LOCMI10034 LOCMI07919 LOCMI07825 LOCMI04978	9
GO:0051297	centrosome organization	LOCMI13547，LOCMI09144 LOCMI07867 LOCMI07527 LOCMI06093 LOCMI05902 LOCMI05642 LOCMI03357 LOCMI01417	9
GO:0051536	iron-sulfur cluster binding	LOCMI15835,LOCMI11565 LOCMI10786 LOCMI05252 LOCMI04602 LOCMI03355 LOCMI02127 LOCMI02020 LOCMI02019	9
GO:0055059	asymmetric neuroblast division	LOCMI16297,LOCMI16117 LOCMI16090 LOCMI14508 LOCMI13110 LOCMI10159 LOCMI08640 LOCMI06535 LOCMI05713	9
GO:0070374	positive regulation of ERK1 and ERK2 cascade	LOCMI17286,LOCMI14208 LOCMI13018 LOCMI07500 LOCMI06691 LOCMI06614 LOCMI06397 LOCMI04541 LOCMI01620	9
GO:0000062	fatty-acyl-CoA binding	LOCMI16402，LOCMI15939 LOCMI15923 LOCMI15898 LOCMI15821 LOCMI11328 LOCMI11326 LOCMI07116	8
GO:0000151	ubiquitin ligase complex	LOCMI15144,LOCMI12921 LOCMI11775 LOCMI10416 LOCMI10037 LOCMI08253 LOCMI01886 LOCMI00930	8
GO:0000176	nuclear exosome (RNase complex)	LOCMI14521,LOCMI10801 LOCMI09214 LOCMI07638 LOCMI03271 LOCMI02410 LOCMI01983 LOCMI01692	8
GO:0000226	microtubule cytoskeleton organization	LOCMI17108，LOCMI14654 LOCMI10208 LOCMI07501 LOCMI06913 LOCMI06247 LOCMI05940 LOCMI04361	8
GO:0000228	nuclear chromosome	LOCMI13545，LOCMI13355 LOCMI09779 LOCMI09605 LOCMI09135 LOCMI05618 LOCMI04669 LOCMI02121	8
GO:0000278	mitotic cell cycle	LOCMI16818，LOCMI16297 LOCMI14191 LOCMI10958 LOCMI07527 LOCMI06535 LOCMI01465 LOCMI00370	8
GO:0000422	mitophagy	LOCMI16341，LOCMI12822 LOCMI10848 LOCMI07691 LOCMI06370 LOCMI05388 LOCMI04526 LOCMI01443	8
GO:0000776	kinetochore	LOCMI15848,LOCMI14640 LOCMI14270 LOCMI09982 LOCMI09146 LOCMI07313 LOCMI01347 LOCMI00293	8
GO:0000815	ESCRT III complex	LOCMI14606,LOCMI14108 LOCMI10936 LOCMI10369 LOCMI08091 LOCMI06598 LOCMI05410 LOCMI02174	8
GO:0001077	transcriptional activator activity, RNA polymerase II core promoter proximal region sequence-specific binding	LOCMI16854，LOCMI16280 LOCMI16115 LOCMI09455 LOCMI07825 LOCMI04461 LOCMI16115 LOCMI13665	8
GO:0003690	double-stranded DNA binding	LOCMI14162，LOCMI12596 LOCMI10519 LOCMI07682 LOCMI07438 LOCMI06452 LOCMI03337 LOCMI00815	8
GO:0004252	serine-type endopeptidase activity	LOCMI16960,LOCMI14616 LOCMI13873 LOCMI13574 LOCMI12397 LOCMI10742 LOCMI07420 LOCMI05230 LOCMI01389	8
GO:0004407	histone deacetylase activity	LOCMI16396，LOCMI14123 LOCMI12975 LOCMI08791 LOCMI08087 LOCMI06746 LOCMI06220 LOCMI02631	8
GO:0004713	protein tyrosine kinase activity	LOCMI17106，LOCMI16829 LOCMI16633 LOCMI16620 LOCMI13588 LOCMI07213 LOCMI06789 LOCMI06258	8
GO:0005544	calcium-dependent phospholipid binding	LOCMI14316，LOCMI13418 LOCMI13181 LOCMI13052 LOCMI03179 LOCMI02647 LOCMI01997 LOCMI00650	8
GO:0005666	DNA-directed RNA polymerase III complex	LOCMI14909,LOCMI14200 LOCMI13169 LOCMI13140 LOCMI13040 LOCMI07254 LOCMI06571 LOCMI04645	8
GO:0005795	Golgi stack	LOCMI15509，LOCMI14616 LOCMI10550 LOCMI08625 LOCMI06636 LOCMI06323 LOCMI05580 LOCMI05413	8
GO:0005832	chaperonin-containing T-complex	LOCMI14411，LOCMI10979 LOCMI10429 LOCMI07996 LOCMI03245 LOCMI02860 LOCMI00337 LOCMI00044	8
GO:0005884	actin filament	LOCMI16321，LOCMI10121 LOCMI07465 LOCMI06399 LOCMI06093 LOCMI05031 LOCMI04796 LOCMI03543	8
GO:0006096	glycolytic process	LOCMI16069，LOCMI16055 LOCMI16048 LOCMI15994 LOCMI15833 LOCMI15802 LOCMI15793 LOCMI15779	8
GO:0006397	mRNA processing	LOCMI16707,LOCMI16550 LOCMI14274 LOCMI10947 LOCMI09764 LOCMI09300 LOCMI09051 LOCMI01983	8
GO:0007017	microtubule-based process	LOCMI14654,LOCMI14390 LOCMI12613 LOCMI12221 LOCMI07541 LOCMI06337 LOCMI04312 LOCMI02680	8
GO:0007034	vacuolar transport	LOCMI14606,LOCMI14108 LOCMI10936 LOCMI10369 LOCMI08091 LOCMI06598 LOCMI05410 LOCMI02174	8
GO:0007059	chromosome segregation	LOCMI12365,LOCMI11066 LOCMI10210 LOCMI08947 LOCMI07092 LOCMI05812 LOCMI04670 LOCMI04541	8
GO:0007186	G-protein coupled receptor signaling pathway	LOCMI14508,LOCMI11373 LOCMI11255 LOCMI10159 LOCMI09924 LOCMI06438 LOCMI05713 LOCMI12236	8
GO:0007274	neuromuscular synaptic transmission	LOCMI17277，LOCMI14335 LOCMI11114 LOCMI11112 LOCMI10613 LOCMI07772 LOCMI02275 LOCMI02271	8
GO:0007419	ventral cord development	LOCMI17085，LOCMI16117 LOCMI14436 LOCMI14335 LOCMI13158 LOCMI12546 LOCMI11579 LOCMI08556	8
GO:0007428	primary branching, open tracheal system	LOCMI08865，LOCMI06691 LOCMI13547 LOCMI13110 LOCMI10250 LOCMI09455 LOCMI07118 LOCMI02860	8
GO:0007498	mesoderm development	LOCMI16854,LOCMI15437 LOCMI14236 LOCMI09800 LOCMI07758 LOCMI01522 LOCMI00839 LOCMI00370	8
GO:0007552	metamorphosis	LOCMI15674,LOCMI15673 LOCMI15668 LOCMI15658 LOCMI15657 LOCMI15656 LOCMI06691 LOCMI00232	8
GO:0007602	phototransduction	LOCMI17160,LOCMI13715 LOCMI12227 LOCMI07087 LOCMI06462 LOCMI04435 LOCMI02594 LOCMI02472	8
GO:0007605	sensory perception of sound	LOCMI17306,LOCMI12613 LOCMI10478 LOCMI10341 LOCMI04516 LOCMI04328 LOCMI02666 LOCMI01274	8
GO:0007626	locomotory behavior	LOCMI10574，LOCMI10341 LOCMI07919 LOCMI03663 LOCMI03436 LOCMI02275 LOCMI01274 LOCMI00409	8
GO:0008045	motor neuron axon guidance	LOCMI15369,LOCMI15365 LOCMI14305 LOCMI12354 LOCMI09234 LOCMI06174 LOCMI04684 LOCMI00101	8
GO:0008049	male courtship behavior	LOCMI16347,LOCMI12953 LOCMI10478 LOCMI09143 LOCMI08570 LOCMI04684 LOCMI02396 LOCMI01819	8
GO:0008284	positive regulation of cell proliferation	LOCMI13588,LOCMI10218 LOCMI06996 LOCMI06691 LOCMI06570 LOCMI05265 LOCMI04978 LOCMI00370	8
GO:0009060	aerobic respiration	LOCMI17262，LOCMI15999 LOCMI15980 LOCMI15931 LOCMI15890 LOCMI05296 LOCMI00489 LOCMI00445	8
GO:0009615	response to virus	LOCMI15674,LOCMI15673 LOCMI15668 LOCMI15658 LOCMI15657 LOCMI15656 LOCMI07996 LOCMI00232	8
GO:0010181	FMN binding	LOCMI15931,LOCMI11423 LOCMI07854 LOCMI05252 LOCMI03355 LOCMI02020 LOCMI02019 LOCMI00470	8
GO:0016311	dephosphorylation	LOCMI15746,LOCMI14190 LOCMI12363 LOCMI10958 LOCMI10666 LOCMI07087 LOCMI04106 LOCMI03068	8
GO:0016327	apicolateral plasma membrane	LOCMI10613，LOCMI06711 LOCMI03847 LOCMI03754 LOCMI02697 LOCMI02058 LOCMI01096 LOCMI00831	8
GO:0016477	cell migration	LOCMI17277，LOCMI16824 LOCMI16620 LOCMI14962 LOCMI13343 LOCMI10121 LOCMI09547 LOCMI09063	8
GO:0019933	cAMP-mediated signaling	LOCMI16395，LOCMI14680 LOCMI14335 LOCMI12519 LOCMI07296 LOCMI05478 LOCMI02654 LOCMI02474	8
GO:0030433	ER-associated ubiquitin-dependent protein catabolic process	LOCMI15125,LOCMI14671 LOCMI08663 LOCMI08115 LOCMI03252 LOCMI02241 LOCMI01613 LOCMI00178	8
GO:0031146	SCF-dependent proteasomal ubiquitin-dependent protein catabolic process	LOCMI15114,LOCMI14147 LOCMI13620 LOCMI11775 LOCMI08898 LOCMI06407 LOCMI06081 LOCMI01886	8
GO:0031647	regulation of protein stability	LOCMI16459，LOCMI14879 LOCMI10519 LOCMI08002 LOCMI06352 LOCMI03051 LOCMI01194 LOCMI00088	8
GO:0032154	cleavage furrow	LOCMI15509，LOCMI12476 LOCMI11650 LOCMI11257 LOCMI10661 LOCMI06795 LOCMI02242 LOCMI00107	8
GO:0033227	dsRNA transport	LOCMI15938,LOCMI13781 LOCMI13780 LOCMI08570 LOCMI04131 LOCMI03883 LOCMI02756 LOCMI02444	8
GO:0035091	phosphatidylinositol binding	LOCMI15362,LOCMI11116 LOCMI10661 LOCMI10579 LOCMI08299 LOCMI02594 LOCMI01331 LOCMI00938	8
GO:0035277	spiracle morphogenesis, open tracheal system	LOCMI15365,LOCMI13588 LOCMI11297 LOCMI09234 LOCMI08264 LOCMI07825 LOCMI06795 LOCMI00107	8
GO:0035317	imaginal disc-derived wing hair organization	LOCMI16449,LOCMI15365 LOCMI09234 LOCMI06795 LOCMI04516 LOCMI03932 LOCMI00432 LOCMI00107	8
GO:0040018	positive regulation of multicellular organism growth	LOCMI17204，LOCMI17163 LOCMI14938 LOCMI13904 LOCMI12437 LOCMI11005 LOCMI06666 LOCMI02242	8
GO:0042052	rhabdomere development	LOCMI17106，LOCMI15848 LOCMI14095 LOCMI11257 LOCMI08316 LOCMI05533 LOCMI05473 LOCMI04328	8
GO:0042127	regulation of cell proliferation	LOCMI17324，LOCMI16824 LOCMI16620 LOCMI16428 LOCMI16114 LOCMI06140 LOCMI02280 LOCMI00295	8
GO:0042147	retrograde transport, endosome to Golgi	LOCMI14330，LOCMI13111 LOCMI11580 LOCMI11168 LOCMI10430 LOCMI10155 LOCMI06738 LOCMI05705	8
GO:0042384	cilium assembly	LOCMI16421，LOCMI14718 LOCMI12844 LOCMI12247 LOCMI10337 LOCMI10308 LOCMI08299 LOCMI05768	8
GO:0043022	ribosome binding	LOCMI14699,LOCMI12817 LOCMI08873 LOCMI07980 LOCMI07464 LOCMI04685 LOCMI01079 LOCMI00916	8
GO:0045116	protein neddylation	LOCMI14234,LOCMI14147 LOCMI13620 LOCMI11544 LOCMI10416 LOCMI06081 LOCMI01194 LOCMI00930	8
GO:0045197	establishment or maintenance of epithelial cell apical/basal polarity	LOCMI16674，LOCMI15087 LOCMI14270 LOCMI13110 LOCMI09141 LOCMI03847 LOCMI03754 LOCMI02697	8
GO:0048149	behavioral response to ethanol	LOCMI16396，LOCMI16395 LOCMI14680 LOCMI13588 LOCMI10291 LOCMI09780 LOCMI08096 LOCMI07980	8
GO:0050767	regulation of neurogenesis	LOCMI16117，LOCMI14436 LOCMI16449 LOCMI15365 LOCMI12546 LOCMI09234 LOCMI07892 LOCMI06438	8
GO:0051287	NAD binding	LOCMI16012，LOCMI15931 LOCMI15836 LOCMI15819 LOCMI15768 LOCMI08865 LOCMI07848 LOCMI02631	8
GO:0001666	response to hypoxia	LOCMI16090，LOCMI15362 LOCMI11510 LOCMI10478 LOCMI09956 LOCMI03436 LOCMI02347	7
GO:0001738	morphogenesis of a polarized epithelium	LOCMI13110，LOCMI10450 LOCMI06438 LOCMI04312 LOCMI03847 LOCMI03754 LOCMI02697	7
GO:0003333	amino acid transmembrane transport	LOCMI13298,LOCMI12681 LOCMI09972 LOCMI08619 LOCMI07131 LOCMI05645 LOCMI01649	7
GO:0003725	double-stranded RNA binding	LOCMI17264，LOCMI17070 LOCMI13693 LOCMI10519 LOCMI09788 LOCMI04456 LOCMI04154	7
GO:0003774	motor activity	LOCMI14270，LOCMI14236 LOCMI07758 LOCMI07139 LOCMI00107 LOCMI00036	7
GO:0003777	microtubule motor activity	LOCMI14270，LOCMI07501 LOCMI07258 LOCMI06247 LOCMI05335 LOCMI04312 LOCMI03558	7
GO:0003899	DNA-directed RNA polymerase activity	LOCMI13169,LOCMI12488 LOCMI10444 LOCMI09384 LOCMI07254 LOCMI01328 LOCMI00207	7
GO:0004177	aminopeptidase activity	LOCMI13475,LOCMI11790 LOCMI08131 LOCMI07537 LOCMI05643 LOCMI05579 LOCMI03882	7
GO:0004222	metalloendopeptidase activity	LOCMI16854,LOCMI16106 LOCMI07831 LOCMI05655 LOCMI05231 LOCMI00921 LOCMI00489	7
GO:0004519	endonuclease activity	LOCMI12438，LOCMI09516 LOCMI07682 LOCMI07268 LOCMI05520 LOCMI03271 LOCMI02410	7
GO:0004872	receptor activity	LOCMI16603,LOCMI14186 LOCMI13343 LOCMI13144 LOCMI12776 LOCMI06438 LOCMI03415	7
GO:0005085	guanyl-nucleotide exchange factor activity	LOCMI14289,LOCMI13997 LOCMI12519 LOCMI08274 LOCMI05504 LOCMI02892 LOCMI01978	7
GO:0005703	polytene chromosome puff	LOCMI16818,LOCMI16631 LOCMI13150 LOCMI07638 LOCMI03965 LOCMI01692 LOCMI01466	7
GO:0005751	mitochondrial respiratory chain complex IV	LOCMI15992,LOCMI15959 LOCMI15952 LOCMI15915 LOCMI15914 LOCMI15852 LOCMI15761	7
GO:0005885	Arp2/3 protein complex	LOCMI13752，LOCMI07007 LOCMI06399 LOCMI05031 LOCMI04423 LOCMI03624 LOCMI00949	7
GO:0006122	mitochondrial electron transport, ubiquinol to cytochrome c	LOCMI16062，LOCMI15980 LOCMI15977 LOCMI15917 LOCMI15890 LOCMI10443 LOCMI00489	7
GO:0006123	mitochondrial electron transport, cytochrome c to oxygen	LOCMI15992，LOCMI15959 LOCMI15915 LOCMI15914 LOCMI15852 LOCMI15761 LOCMI10443	7
GO:0006333	chromatin assembly or disassembly	LOCMI14075,LOCMI13526 LOCMI06259 LOCMI06251 LOCMI05509 LOCMI03602 LOCMI01686	7
GO:0006901	vesicle coating	LOCMI17190,LOCMI16401 LOCMI16285 LOCMI12262 LOCMI10660 LOCMI03883 LOCMI03103	7
GO:0006915	apoptotic process	LOCMI17189,LOCMI16853 LOCMI16625 LOCMI15114 LOCMI12690 LOCMI07213 LOCMI07092	7
GO:0007088	regulation of mitotic nuclear division	LOCMI16393,LOCMI16391 LOCMI14208 LOCMI03965 LOCMI01886 LOCMI00370 LOCMI00282	7
GO:0007094	mitotic spindle assembly checkpoint	LOCMI11064,LOCMI11062 LOCMI09745 LOCMI09146 LOCMI06693 LOCMI06603 LOCMI03051	7
GO:0007163	establishment or maintenance of cell polarity	LOCMI10450，LOCMI09877 LOCMI06711 LOCMI03298 LOCMI01819 LOCMI00949 LOCMI00432	7
GO:0007169	transmembrane receptor protein tyrosine kinase signaling pathway	LOCMI17324,LOCMI17106 LOCMI16824 LOCMI16620 LOCMI13588 LOCMI06397 LOCMI05533	7
GO:0007219	Notch signaling pathway	LOCMI16386,LOCMI16117 LOCMI16115 LOCMI16114 LOCMI12902 LOCMI08614 LOCMI03006	7
GO:0007350	blastoderm segmentation	LOCMI16423,LOCMI14123 LOCMI13588 LOCMI11693 LOCMI09737 LOCMI07825 LOCMI04189	7
GO:0007369	gastrulation	LOCMI15365,LOCMI14718 LOCMI13588 LOCMI09234 LOCMI06691 LOCMI00370 LOCMI00088	7
GO:0007405	neuroblast proliferation	LOCMI16117，LOCMI15848 LOCMI15365 LOCMI14436 LOCMI14270 LOCMI09234 LOCMI08640	7
GO:0007435	salivary gland morphogenesis	LOCMI15365，LOCMI09234 LOCMI07647 LOCMI06258 LOCMI05055 LOCMI04312 LOCMI00107	7
GO:0007444	imaginal disc development	LOCMI17213，LOCMI16057 LOCMI15220 LOCMI14208 LOCMI13588 LOCMI10218 LOCMI04517	7
GO:0007472	wing disc morphogenesis	LOCMI13588，LOCMI07209 LOCMI06711 LOCMI06691 LOCMI03847 LOCMI03754 LOCMI02697	7
GO:0007623	circadian rhythm	LOCMI17204， LOCMI17095 LOCMI16472 LOCMI16395 LOCMI13360 LOCMI09300 LOCMI01886	7
GO:0008103	oocyte microtubule cytoskeleton polarization	LOCMI14680,LOCMI14335 LOCMI14208 LOCMI11257 LOCMI05473 LOCMI04541 LOCMI02756	7
GO:0008286	insulin receptor signaling pathway	LOCMI15068，LOCMI13545 LOCMI09779 LOCMI09135 LOCMI07824 LOCMI05618 LOCMI04669	7
GO:0008361	regulation of cell size	LOCMI13545,LOCMI09779 LOCMI09135 LOCMI08815 LOCMI08016 LOCMI05618 LOCMI04669	7
GO:0008407	chaeta morphogenesis	LOCMI16423,LOCMI15061 LOCMI09806 LOCMI05473 LOCMI04516 LOCMI04189 LOCMI04165 LOCMI00432	7
GO:0008541	proteasome regulatory particle, lid subcomplex	LOCMI12699,LOCMI10122 LOCMI04681 LOCMI04525 LOCMI02745 LOCMI02056 LOCMI00924	7
GO:0015035	protein disulfide oxidoreductase activity	LOCMI16357,LOCMI15395 LOCMI15060 LOCMI08784 LOCMI07523 LOCMI06829 LOCMI02127	7
GO:0015171	amino acid transmembrane transporter activity	LOCMI13298,LOCMI12681 LOCMI09972 LOCMI08619 LOCMI07131 LOCMI05645 LOCMI01649	7
GO:0016049	cell growth	LOCMI15339,LOCMI10444 LOCMI08791 LOCMI08300 LOCMI07118 LOCMI05345 LOCMI02892	7
GO:0016199	axon midline choice point recognition	LOCMI16347，LOCMI15751 LOCMI14654 LOCMI11112 LOCMI10613 LOCMI09216 LOCMI07980	7
GO:0016226	iron-sulfur cluster assembly	LOCMI11565,LOCMI11423 LOCMI07935 LOCMI07849 LOCMI04602 LOCMI03545 LOCMI02060	7
GO:0016322	neuron remodeling	LOCMI16459，LOCMI14606 LOCMI11693 LOCMI10770 LOCMI10491 LOCMI08002 LOCMI01886	7
GO:0016339	calcium-dependent cell-cell adhesion via plasma membrane cell adhesion molecules	LOCMI16829，LOCMI16633 LOCMI14186 LOCMI13343 LOCMI13144 LOCMI12776 LOCMI06438	7
GO:0016607	nuclear speck	LOCMI17100，LOCMI16796 LOCMI16780 LOCMI16280 LOCMI14274 LOCMI12091 LOCMI09300	7
GO:0019005	SCF ubiquitin ligase complex	LOCMI16459,LOCMI15114 LOCMI13549 LOCMI11775 LOCMI08898 LOCMI06407 LOCMI01886	7
GO:0019904	protein domain specific binding	LOCMI16386，LOCMI14208 LOCMI13588 LOCMI12208 LOCMI11524 LOCMI08640 LOCMI04541	7
GO:0022904	respiratory electron transport chain	LOCMI16078，LOCMI16075 LOCMI14950 LOCMI14123 LOCMI09101 LOCMI07919 LOCMI06746	7
GO:0030100	regulation of endocytosis	LOCMI14228，LOCMI07225 LOCMI04435 LOCMI03847 LOCMI03754 LOCMI02697 LOCMI02242	7
GO:0030136	clathrin-coated vesicle	LOCMI16473，LOCMI12262 LOCMI10660 LOCMI07475 LOCMI06913 LOCMI04410 LOCMI02756	7
GO:0030150	protein import into mitochondrial matrix	LOCMI11087，LOCMI07148 LOCMI06828 LOCMI05151 LOCMI05080 LOCMI03366 LOCMI00423	7
GO:0030496	midbody	LOCMI14606,LOCMI11650 LOCMI09438 LOCMI06795 LOCMI04328 LOCMI03626 LOCMI02631	7
GO:0030515	snoRNA binding	LOCMI09960,LOCMI09654 LOCMI08636 LOCMI06867 LOCMI05944 LOCMI00706 LOCMI00505	7
GO:0030529	intracellular ribonucleoprotein complex	LOCMI16631,LOCMI14270 LOCMI09982 LOCMI09316 LOCMI06249 LOCMI01779 LOCMI00969	7
GO:0031532	actin cytoskeleton reorganization	LOCMI16449,LOCMI15365 LOCMI11457 LOCMI11257 LOCMI10465 LOCMI09234 LOCMI05055	7
GO:0031624	ubiquitin conjugating enzyme binding	LOCMI15144,LOCMI14730 LOCMI10848 LOCMI10416 LOCMI10037 LOCMI08253 LOCMI00930	7
GO:0031966	mitochondrial membrane	LOCMI16021，LOCMI14950 LOCMI09366 LOCMI06123 LOCMI06122 LOCMI05940 LOCMI05645	7
GO:0032436	positive regulation of proteasomal ubiquitin-dependent protein catabolic process	LOCMI15144，LOCMI10037 LOCMI09477 LOCMI08263 LOCMI08253 LOCMI03157 LOCMI02631	7
GO:0032543	mitochondrial translation	LOCMI14819,LOCMI14162 LOCMI13706 LOCMI11190 LOCMI08723 LOCMI05549 LOCMI03069	7
GO:0033539	fatty acid beta-oxidation using acyl-CoA dehydrogenase	LOCMI16402,LOCMI15939 LOCMI15923 LOCMI15898 LOCMI15821 LOCMI14950 LOCMI07116	7
GO:0034314	Arp2/3 complex-mediated actin nucleation	LOCMI13752,LOCMI07007 LOCMI06399 LOCMI05031 LOCMI04423 LOCMI03624 LOCMI00949	7
GO:0035099	hemocyte migration	LOCMI15365,LOCMI13343 LOCMI09234 LOCMI05055 LOCMI02619 LOCMI01522 LOCMI00432	7
GO:0035329	hippo signaling	LOCMI12776,LOCMI11579 LOCMI10374 LOCMI06267 LOCMI06140 LOCMI04461 LOCMI00797	7
GO:0040003	chitin-based cuticle development	LOCMI17165，LOCMI16763 LOCMI14270 LOCMI13547 LOCMI13350 LOCMI11713 LOCMI11660	7
GO:0042059	negative regulation of epidermal growth factor receptor signaling pathway	LOCMI14606，LOCMI10936 LOCMI10369 LOCMI08449 LOCMI08091 LOCMI02174 LOCMI00295	7
GO:0042254	ribosome biogenesis	LOCMI12437，LOCMI11005 LOCMI10910 LOCMI08559 LOCMI07118 LOCMI05073 LOCMI02415	7
GO:0042273	ribosomal large subunit biogenesis	LOCMI06666，LOCMI03006 LOCMI01249 LOCMI00225 LOCMI00164 LOCMI09740 LOCMI06141	7
GO:0042995	cell projection	LOCMI14879,LOCMI14718 LOCMI12570 LOCMI12384 LOCMI07944 LOCMI07007 LOCMI02631	7
GO:0043005	neuron projection	LOCMI15014,LOCMI15009 LOCMI12546 LOCMI12236 LOCMI09042 LOCMI05065 LOCMI00432	7
GO:0045297	post-mating behavior	LOCMI15674，LOCMI15673 LOCMI15668 LOCMI15658 LOCMI15657 LOCMI15656 LOCMI00232	7
GO:0045879	negative regulation of smoothened signaling pathway	LOCMI16280，LOCMI14680 LOCMI14123 LOCMI09349 LOCMI06932 LOCMI04522 LOCMI01886	7
GO:0046716	muscle cell cellular homeostasis	LOCMI17106，LOCMI16048 LOCMI15848 LOCMI15793 LOCMI05473 LOCMI04328 LOCMI00409	7
GO:0046843	dorsal appendage formation	LOCMI13588，LOCMI12803 LOCMI09737 LOCMI07172 LOCMI04437 LOCMI04312 LOCMI01886	7
GO:0046961	proton-transporting ATPase activity, rotational mechanism	LOCMI16082，LOCMI16065 LOCMI15986 LOCMI15938 LOCMI15885 LOCMI13781 LOCMI13780	7
GO:0048102	autophagic cell death	LOCMI16423，LOCMI16089 LOCMI13455 LOCMI08449 LOCMI07464 LOCMI04146 LOCMI01079	7
GO:0048675	axon extension	LOCMI16395，LOCMI14186 LOCMI13144 LOCMI12803 LOCMI05540 LOCMI05024 LOCMI04684	7
GO:0050832	defense response to fungus	LOCMI17352，LOCMI17204 LOCMI11990 LOCMI02058 LOCMI01321 LOCMI01096 LOCMI00831	7
GO:0051017	actin filament bundle assembly	LOCMI15365,LOCMI15068 LOCMI10465 LOCMI09234 LOCMI05055 LOCMI04165 LOCMI00432	7
GO:0051087	chaperone binding	LOCMI12972，LOCMI10998 LOCMI09981 LOCMI07339 LOCMI06828 LOCMI06397 LOCMI04546	7
GO:0051124	synaptic growth at neuromuscular junction	LOCMI17108，LOCMI10770 LOCMI10341 LOCMI07118 LOCMI05540 LOCMI05024 LOCMI01274	7
GO:0051301	cell division	LOCMI17171,LOCMI16853 LOCMI16823 LOCMI05265 LOCMI02631 LOCMI00210 LOCMI00127	7
GO:0055088	lipid homeostasis	LOCMI16402，LOCMI15939 LOCMI15923 LOCMI15898 LOCMI15821 LOCMI12668 LOCMI07116	7
GO:0070847	core mediator complex	LOCMI14203,LOCMI12999 LOCMI10531 LOCMI04633 LOCMI00511 LOCMI00414 LOCMI00238	7
GO:0072499	photoreceptor cell axon guidance	LOCMI17106,LOCMI15848 LOCMI10613 LOCMI06093 LOCMI05473 LOCMI04684 LOCMI04328	7
GO:0080008	Cul4-RING E3 ubiquitin ligase complex	LOCMI16804,LOCMI16372 LOCMI14147 LOCMI13620 LOCMI06407 LOCMI06081 LOCMI02054	7
GO:0090303	positive regulation of wound healing	LOCMI16829,LOCMI16633 LOCMI16449 LOCMI15365 LOCMI13588 LOCMI09234 LOCMI05055	7
GO:0000049	tRNA binding	LOCMI13565，LOCMI12576 LOCMI09216 LOCMI07350 LOCMI04917 LOCMI01577	6
GO:0000132	establishment of mitotic spindle orientation	LOCMI12221，LOCMI08640 LOCMI07541 LOCMI06337 LOCMI04165 LOCMI02680	6
GO:0000165	MAPK cascade	LOCMI17341,LOCMI17204 LOCMI16825 LOCMI16423 LOCMI12803 LOCMI09416	6
GO:0000235	astral microtubule	LOCMI14654，LOCMI11064 LOCMI11062 LOCMI09745 LOCMI06693 LOCMI06603	6
GO:0000243	commitment complex	LOCMI17236，LOCMI17100 LOCMI16817 LOCMI16505 LOCMI16479 LOCMI08793	6
GO:0000978	RNA polymerase II core promoter proximal region sequence-specific DNA binding	LOCMI16547，LOCMI16115 LOCMI13040 LOCMI12562 LOCMI06586 LOCMI04461	6
GO:0001056	RNA polymerase III activity	LOCMI14909，LOCMI14200 LOCMI13169 LOCMI13140 LOCMI06571 LOCMI04645	6
GO:0001104	RNA polymerase II transcription cofactor activity	LOCMI15139，LOCMI12999 LOCMI06420 LOCMI03415 LOCMI00414 LOCMI00238	6
GO:0001105	RNA polymerase II transcription coactivator activity	LOCMI08556，LOCMI07209 LOCMI06711 LOCMI04545 LOCMI09349 LOCMI08087	6
GO:0001178	regulation of transcriptional start site selection at RNA polymerase II promoter	LOCMI17151，LOCMI17089 LOCMI16796 LOCMI16780 LOCMI13577 LOCMI12498	6
GO:0002121	inter-male aggressive behavior	LOCMI11111,LOCMI10375 LOCMI08865 LOCMI07033 LOCMI05262 LOCMI03543	6
GO:0002168	instar larval development	LOCMI13715,LOCMI11112 LOCMI09455 LOCMI06691 LOCMI01827 LOCMI00088	6
GO:0004198	calcium-dependent cysteine-type endopeptidase activity	LOCMI15403,LOCMI13373 LOCMI10272 LOCMI02047 LOCMI01653 LOCMI00093	6
GO:0004386	helicase activity	LOCMI12504，LOCMI11679 LOCMI05265 LOCMI03965 LOCMI01779 LOCMI01075	6
GO:0005102	receptor binding	LOCMI17324,LOCMI16824 LOCMI16620 LOCMI16473 LOCMI16428 LOCMI12695	6
GO:0005665	DNA-directed RNA polymerase II, core complex	LOCMI14200,LOCMI13810 LOCMI12488 LOCMI10663 LOCMI08192 LOCMI01328	6
GO:0005689	U12-type spliceosomal complex	LOCMI17289，LOCMI17236 LOCMI17074 LOCMI17059 LOCMI16505 LOCMI08793	6
GO:0005750	mitochondrial respiratory chain complex III	LOCMI16062,LOCMI15980 LOCMI15977 LOCMI15917 LOCMI15890 LOCMI00489	6
GO:0005758	mitochondrial intermembrane space	LOCMI17262,LOCMI16008 LOCMI12384 LOCMI10443 LOCMI06901 LOCMI01389	6
GO:0005786	signal recognition particle, endoplasmic reticulum targeting	LOCMI15161，LOCMI13553 LOCMI13038 LOCMI12559 LOCMI05023 LOCMI04853	6
GO:0005834	heterotrimeric G-protein complex	LOCMI14508，LOCMI14331 LOCMI10159 LOCMI05713 LOCMI04214 LOCMI02083	6
GO:0005871	kinesin complex	LOCMI12077，LOCMI07258 LOCMI05335 LOCMI04393 LOCMI03558 LOCMI01343	6
GO:0005911	cell-cell junction	LOCMI14186，LOCMI13144 LOCMI06795 LOCMI06438 LOCMI03776 LOCMI00949	6
GO:0006090	pyruvate metabolic process	LOCMI17109，LOCMI16081 LOCMI15994 LOCMI15918 LOCMI11541 LOCMI01914	6
GO:0006272	leading strand elongation	LOCMI08111，LOCMI07939 LOCMI07858 LOCMI12301 LOCMI08111 LOCMI07858	6
GO:0006289	nucleotide-excision repair	LOCMI14799,LOCMI07268 LOCMI07168 LOCMI05140 LOCMI03965 LOCMI01426	6
GO:0006368	transcription elongation from RNA polymerase II promoter	LOCMI16818,LOCMI10786 LOCMI09806 LOCMI09546 LOCMI07638 LOCMI06270	6
GO:0006378	mRNA polyadenylation	LOCMI12895,LOCMI12831 LOCMI12798 LOCMI12745 LOCMI07033 LOCMI06293	6
GO:0006493	protein O-linked glycosylation	LOCMI14007，LOCMI13894 LOCMI10905 LOCMI09650 LOCMI07726 LOCMI00862	6
GO:0006520	cellular amino acid metabolic process	LOCMI10574，LOCMI10153 LOCMI04818 LOCMI03663 LOCMI01166 LOCMI00357	6
GO:0006904	vesicle docking involved in exocytosis	LOCMI16303,LOCMI12552 LOCMI11070 LOCMI09013 LOCMI06090 LOCMI03952	6
GO:0007016	cytoskeletal anchoring at plasma membrane	LOCMI10980,LOCMI10465 LOCMI10250 LOCMI10221 LOCMI09877 LOCMI06711	6
GO:0007112	male meiosis cytokinesis	LOCMI13017，LOCMI12476 LOCMI11650 LOCMI11257 LOCMI10661 LOCMI06140	6
GO:0007140	male meiosis	LOCMI16297，LOCMI14075 LOCMI08002 LOCMI07648 LOCMI06535 LOCMI02616	6
GO:0007143	female meiotic division	LOCMI12221，LOCMI07541 LOCMI07092 LOCMI06337 LOCMI02948 LOCMI02680	6
GO:0007156	homophilic cell adhesion via plasma membrane adhesion molecules	LOCMI16829，LOCMI16633 LOCMI14186 LOCMI13144 LOCMI12776 LOCMI06438	6
GO:0007275	multicellular organism development	LOCMI16347,LOCMI14879 LOCMI12570 LOCMI09764 LOCMI06789 LOCMI05689	6
GO:0007281	germ cell development	LOCMI16442,LOCMI16279 LOCMI08570 LOCMI07172 LOCMI07033 LOCMI01808	6
GO:0007346	regulation of mitotic cell cycle	LOCMI16460,LOCMI14185 LOCMI13588 LOCMI07825 LOCMI04978 LOCMI00370	6
GO:0007474	imaginal disc-derived wing vein specification	LOCMI17278，LOCMI13588 LOCMI11579 LOCMI05584 LOCMI05533 LOCMI02426	6
GO:0007475	apposition of dorsal and ventral imaginal disc-derived wing surfaces	LOCMI14654，LOCMI13343 LOCMI11457 LOCMI10250 LOCMI09455 LOCMI06188	6
GO:0007528	neuromuscular junction development	LOCMI15328,LOCMI15061 LOCMI12953 LOCMI02936 LOCMI02275 LOCMI00112	6
GO:0007613	memory	LOCMI16395,LOCMI15755 LOCMI15048 LOCMI14680 LOCMI04312 LOCMI03436	6
GO:0007614	short-term memory	LOCMI16395,LOCMI15755 LOCMI11693 LOCMI09455 LOCMI09302 LOCMI04312	6
GO:0008022	protein C-terminus binding	LOCMI09981,LOCMI09760 LOCMI07213 LOCMI06913 LOCMI00427 LOCMI00264	6
GO:0008094	DNA-dependent ATPase activity	LOCMI14672,LOCMI11693 LOCMI11579 LOCMI06452 LOCMI06251 LOCMI05265	6
GO:0008105	asymmetric protein localization	LOCMI13997,LOCMI08640 LOCMI05504 LOCMI03847 LOCMI03754 LOCMI02697	6
GO:0008138	protein tyrosine/serine/threonine phosphatase activity	LOCMI13511,LOCMI12363 LOCMI10958 LOCMI10077 LOCMI01465 LOCMI00370	6
GO:0008347	glial cell migration	LOCMI16393，LOCMI16391 LOCMI16117 LOCMI15365 LOCMI09234 LOCMI00282	6
GO:0008536	Ran GTPase binding	LOCMI12698, LOCMI09982 LOCMI08916 LOCMI07350 LOCMI05533 LOCMI01347	6
GO:0008540	proteasome regulatory particle, base subcomplex	LOCMI15125,LOCMI14671 LOCMI11422 LOCMI10483 LOCMI03252 LOCMI02241	6
GO:0008654	phospholipid biosynthetic process	LOCMI17160，LOCMI16087 LOCMI16042 LOCMI15922 LOCMI12074 LOCMI07566	6
GO:0009411	response to UV	LOCMI14799,LOCMI14208 LOCMI07213 LOCMI07168 LOCMI03965 LOCMI00716	6
GO:0016197	endosomal transport	LOCMI17262，LOCMI15509 LOCMI12238 LOCMI08091 LOCMI07449 LOCMI05410	6
GO:0016325	oocyte microtubule cytoskeleton organization	LOCMI17108，LOCMI12221 LOCMI08570 LOCMI07541 LOCMI06337 LOCMI02680	6
GO:0016337	single organismal cell-cell adhesion	LOCMI14302，LOCMI13894 LOCMI13588 LOCMI12776 LOCMI11112 LOCMI06711	6
GO:0016485	protein processing	LOCMI16960，LOCMI12822 LOCMI09246 LOCMI07420 LOCMI05230 LOCMI00489	6
GO:0016829	lyase activity	LOCMI14047，LOCMI10736 LOCMI08588 LOCMI05087 LOCMI03355 LOCMI02020	6
GO:0017053	transcriptional repressor complex	LOCMI16115,LOCMI14123 LOCMI13667 LOCMI08737 LOCMI07985 LOCMI05437	6
GO:0019900	kinase binding	LOCMI15365， LOCMI15014 LOCMI14730 LOCMI10374 LOCMI09234 LOCMI06711	6
GO:0030529	intracellular ribonucleoprotein complex	LOCMI14270,LOCMI09982 LOCMI09316 LOCMI06249 LOCMI01779 LOCMI00969	6
GO:0030904	retromer complex	LOCMI14330,LOCMI13111 LOCMI12340 LOCMI10430 LOCMI10155 LOCMI05705	6
GO:0031369	translation initiation factor binding	LOCMI12488,LOCMI08609 LOCMI08517 LOCMI07980 LOCMI05218 LOCMI01328	6
GO:0031440	regulation of mRNA 3'-end processing	LOCMI17151,LOCMI17089 LOCMI16796 LOCMI16780 LOCMI13577 LOCMI12498	6
GO:0031462	Cul2-RING ubiquitin ligase complex	LOCMI16442,LOCMI14147 LOCMI13620 LOCMI07563 LOCMI06081 LOCMI00419	6
GO:0031463	Cul3-RING ubiquitin ligase complex	LOCMI15149,LOCMI14147 LOCMI13620 LOCMI10522 LOCMI08842 LOCMI06081	6
GO:0031491	nucleosome binding	LOCMI08381,LOCMI07167 LOCMI06251 LOCMI05068 LOCMI04978 LOCMI04937	6
GO:0032266	phosphatidylinositol-3-phosphate binding	LOCMI14718，LOCMI12476 LOCMI12340 LOCMI10840 LOCMI07691 LOCMI01443	6
GO:0032956	regulation of actin cytoskeleton organization	LOCMI16449,LOCMI14302 LOCMI08994 LOCMI06795 LOCMI04312 LOCMI02242	6
GO:0032968	positive regulation of transcription elongation from RNA polymerase II promoter	LOCMI16854,LOCMI15207 LOCMI11867 LOCMI08381 LOCMI01692 LOCMI01465	6
GO:0035011	melanotic encapsulation of foreign target	LOCMI17352,LOCMI14270 LOCMI12613 LOCMI11990 LOCMI04684 LOCMI01522	6
GO:0035050	embryonic heart tube development	LOCMI16117,LOCMI11660 LOCMI10159 LOCMI06792 LOCMI05713 LOCMI04136	6
GO:0035167	larval lymph gland hemopoiesis	LOCMI13017,LOCMI07647 LOCMI06768 LOCMI01776 LOCMI01765 LOCMI01582	6
GO:0035371	microtubule plus-end	LOCMI14654,LOCMI12221 LOCMI07541 LOCMI06337 LOCMI02680 LOCMI01916	6
GO:0040008	regulation of growth	LOCMI16057，LOCMI14208 LOCMI12776 LOCMI07092 LOCMI04312 LOCMI02756	6
GO:0042393	histone binding	LOCMI12504，LOCMI11579 LOCMI08815 LOCMI04978 LOCMI02426 LOCMI01530	6
GO:0043138	3'-5' DNA helicase activity	LOCMI16422,LOCMI16389 LOCMI16330 LOCMI10338 LOCMI06495 LOCMI11625	6
GO:0043195	terminal bouton	LOCMI16472,LOCMI13110 LOCMI11257 LOCMI07087 LOCMI06090 LOCMI02271	6
GO:0043967	histone H4 acetylation	LOCMI12213,LOCMI11587 LOCMI10786 LOCMI10284 LOCMI07184 LOCMI01804	6
GO:0045172	germline ring canal	LOCMI17108，LOCMI15220 LOCMI14270 LOCMI14208 LOCMI06093 LOCMI04541	6
GO:0045296	cadherin binding	LOCMI14302，LOCMI14186 LOCMI13144 LOCMI12776 LOCMI09877 LOCMI06711	6
GO:0045298	tubulin complex	LOCMI11064，LOCMI11062 LOCMI09745 LOCMI06693 LOCMI06603 LOCMI00376	6
GO:0045478	fusome organization	LOCMI15848，LOCMI14270 LOCMI11257 LOCMI11112 LOCMI10613 LOCMI06093	6
GO:0045886	negative regulation of synaptic growth at neuromuscular junction	LOCMI16459，LOCMI15857 LOCMI14095 LOCMI11257 LOCMI07772 LOCMI02275	6
GO:0045927	positive regulation of growth	LOCMI17277,LOCMI16472 LOCMI15380 LOCMI14208 LOCMI09988 LOCMI03153	6
GO:0046907	intracellular transport	LOCMI17190，LOCMI16401 LOCMI16285 LOCMI14718 LOCMI12262 LOCMI03103	6
GO:0050680	negative regulation of epithelial cell proliferation	LOCMI10936，LOCMI06598 LOCMI03847 LOCMI03754 LOCMI02697 LOCMI02174	6
GO:0050803	regulation of synapse structure or activity	LOCMI08556，LOCMI07087 LOCMI04312 LOCMI03847 LOCMI03754 LOCMI02697	6
GO:0050807	regulation of synapse organization	LOCMI15339，LOCMI11257 LOCMI11112 LOCMI10613 LOCMI10034 LOCMI06342	6
GO:0050839	cell adhesion molecule binding	LOCMI14186，LOCMI13343 LOCMI13144 LOCMI12776 LOCMI06438 LOCMI02927	6
GO:0051260	protein homooligomerization	LOCMI16298，LOCMI12746 LOCMI12358 LOCMI12186 LOCMI08959 LOCMI03874	6
GO:0051568	histone H3-K4 methylation	LOCMI11996，LOCMI09528 LOCMI08263 LOCMI05417 LOCMI02426 LOCMI01465	6
GO:0051603	proteolysis involved in cellular protein catabolic process	LOCMI12713，LOCMI11447 LOCMI11441 LOCMI10952 LOCMI02940 LOCMI02419	6
GO:0051642	centrosome localization	LOCMI16117，LOCMI15848 LOCMI15048 LOCMI14270 LOCMI11257 LOCMI06247	6
GO:0061343	cell adhesion involved in heart morphogenesis	LOCMI14508，LOCMI10159 LOCMI09141 LOCMI05713 LOCMI04684 LOCMI03298	6
GO:0070181	small ribosomal subunit rRNA binding	LOCMI14162,LOCMI13563 LOCMI11744 LOCMI11278 LOCMI04634 LOCMI02068	6
GO:0071004	U2-type prespliceosome	LOCMI17344,LOCMI17119 LOCMI17100 LOCMI17074 LOCMI16479 LOCMI07802	6
GO:0000077	DNA damage checkpoint	LOCMI17213，LOCMI16853 LOCMI16547 LOCMI14208 LOCMI13949	5
GO:0000082	G1/S transition of mitotic cell cycle	LOCMI16390，LOCMI16297 LOCMI14641 LOCMI07118 LOCMI06535	5
GO:0000086	G2/M transition of mitotic cell cycle	LOCMI16853，LOCMI16297 LOCMI13588 LOCMI07092 LOCMI06535 LOCMI00370	5
GO:0000177	cytoplasmic exosome (RNase complex)	LOCMI10801,LOCMI09214 LOCMI03271 LOCMI02410 LOCMI01983	5
GO:0000785	chromatin	LOCMI16407,LOCMI14123,LOCMI12596,LOCMI10519,LOCMI05265	5
GO:0000974	Prp19 complex	LOCMI17144，LOCMI17129 LOCMI16806 LOCMI16804 LOCMI08265	5
GO:0000981	RNA polymerase II transcription factor activity, sequence-specific DNA binding	LOCMI17171，LOCMI16409 LOCMI16301 LOCMI07773 LOCMI04437	5
GO:0001751	compound eye photoreceptor cell differentiation	LOCMI13588,LOCMI10560 LOCMI08002 LOCMI06140 LOCMI04541	5
GO:0003684	damaged DNA binding	LOCMI10519，LOCMI05788 LOCMI05520 LOCMI05140 LOCMI01426	5
GO:0003724	RNA helicase activity	LOCMI17257，LOCMI17085 LOCMI12437 LOCMI01577 LOCMI00207	5
GO:0003730	mRNA 3'-UTR binding	LOCMI14274，LOCMI10770 LOCMI07033 LOCMI06336 LOCMI05939	5
GO:0003756	protein disulfide isomerase activity	LOCMI10072，LOCMI09861 LOCMI05622 LOCMI04998 LOCMI04886	5
GO:0004653	polypeptide N-acetylgalactosaminyltransferase activity	LOCMI10550，LOCMI08625 LOCMI06636 LOCMI06323 LOCMI00862	5
GO:0004693	cyclin-dependent protein serine/threonine kinase activity	LOCMI16818，LOCMI16782 LOCMI16297 LOCMI06535 LOCMI03102	5
GO:0004715	non-membrane spanning protein tyrosine kinase activity	LOCMI17324，LOCMI16824 LOCMI16620 LOCMI16428 LOCMI04812	5
GO:0005254	chloride channel activity	LOCMI15436，LOCMI14225 LOCMI10791 LOCMI07811 LOCMI04275	5
GO:0005388	calcium-transporting ATPase activity	LOCMI13233，LOCMI11114 LOCMI06569 LOCMI06229 LOCMI02594	5
GO:0005680	anaphase-promoting complex	LOCMI16393，LOCMI16391 LOCMI07891 LOCMI00415 LOCMI00282	5
GO:0005705	polytene chromosome interband	LOCMI14123,LOCMI13150 LOCMI07638 LOCMI03965 LOCMI01692	5
GO:0005736	DNA-directed RNA polymerase I complex	LOCMI14200,LOCMI13169 LOCMI10444 LOCMI07254 LOCMI06409	5
GO:0005744	mitochondrial inner membrane presequence translocase complex	LOCMI11087,LOCMI07148,LOCMI05080,LOCMI03366,LOCMI00423	5
GO:0005838	proteasome regulatory particle	LOCMI12699，LOCMI11422 LOCMI10122 LOCMI09728 LOCMI04681	5
GO:0005844	polysome	LOCMI14390，LOCMI11441 LOCMI10275 LOCMI08873 LOCMI06142	5
GO:0005847	mRNA cleavage and polyadenylation specificity factor complex	LOCMI14342，LOCMI12895 LOCMI12831 LOCMI12798 LOCMI09632	5
GO:0005868	cytoplasmic dynein complex	LOCMI14270，LOCMI09021 LOCMI07501 LOCMI06247 LOCMI04165	5
GO:0005905	clathrin-coated pit	LOCMI10660，LOCMI05743 LOCMI04410 LOCMI02756 LOCMI00310	5
GO:0005927	muscle tendon junction	LOCMI14654,LOCMI13343 LOCMI12247 LOCMI01916 LOCMI00839	5
GO:0005929	cilium	LOCMI14779,LOCMI14718 LOCMI12844 LOCMI12384 LOCMI08299	5
GO:0006024	glycosaminoglycan biosynthetic process	LOCMI11458，LOCMI10603 LOCMI08865 LOCMI05225 LOCMI02332	5
GO:0006265	DNA topological change	LOCMI15032，LOCMI11066 LOCMI08947 LOCMI06836 LOCMI01466	5
GO:0006284	base-excision repair	LOCMI14047,LOCMI06735 LOCMI05788 LOCMI05365 LOCMI05265	5
GO:0006302	double-strand break repair	LOCMI16853,LOCMI10519 LOCMI08710 LOCMI07268 LOCMI05265	5
GO:0006379	mRNA cleavage	LOCMI12895,LOCMI12831 LOCMI12798 LOCMI09632 LOCMI01122	5
GO:0006465	signal peptide processing	LOCMI10960，LOCMI08982 LOCMI07265 LOCMI05611 LOCMI00915	5
GO:0006629	lipid metabolic process	LOCMI16041，LOCMI15877 LOCMI14616 LOCMI07118 LOCMI02036	5
GO:0006821	chloride transport	LOCMI13298,LOCMI10690 LOCMI07811 LOCMI07131 LOCMI04275	5
GO:0006874	cellular calcium ion homeostasis	LOCMI16326,LOCMI13233 LOCMI11114 LOCMI06569 LOCMI05350	5
GO:0006906	vesicle fusion	LOCMI14621,LOCMI13644 LOCMI13501 LOCMI11848 LOCMI01645	5
GO:0007099	centriole replication	LOCMI10429，LOCMI07527 LOCMI04328 LOCMI00370 LOCMI00264	5
GO:0007141	male meiosis I	LOCMI16297，LOCMI07648 LOCMI06535 LOCMI06452 LOCMI02616	5
GO:0007179	transforming growth factor beta receptor signaling pathway	LOCMI17277,LOCMI17204 LOCMI17180 LOCMI16460 LOCMI08556	5
GO:0007220	Notch receptor processing	LOCMI16401,LOCMI16285 LOCMI16121 LOCMI16113 LOCMI09800	5
GO:0007279	pole cell formation	LOCMI14270,LOCMI14208 LOCMI03847 LOCMI03754 LOCMI02697	5
GO:0007286	spermatid development	LOCMI15885，LOCMI10308 LOCMI08002 LOCMI07033 LOCMI06452	5
GO:0007314	oocyte anterior/posterior axis specification	LOCMI17108,LOCMI14680 LOCMI13588 LOCMI09737 LOCMI07172	5
GO:0007317	regulation of pole plasm oskar mRNA localization	LOCMI17108,LOCMI14680 LOCMI11257 LOCMI07989 LOCMI06090	5
GO:0007367	segment polarity determination	LOCMI13588,LOCMI08865 LOCMI07825 LOCMI06438 LOCMI05225	5
GO:0007379	segment specification	LOCMI14193,LOCMI13158 LOCMI11693 LOCMI06203 LOCMI04978	5
GO:0007394	dorsal closure, elongation of leading edge cells	LOCMI11257，LOCMI05055 LOCMI15365 LOCMI09234 LOCMI00107	5
GO:0007406	negative regulation of neuroblast proliferation	LOCMI14436，LOCMI11579 LOCMI10667 LOCMI07527 LOCMI05584	5
GO:0007413	axonal fasciculation	LOCMI17225，LOCMI14186 LOCMI13144 LOCMI12546 LOCMI06399	5
GO:0007416	synapse assembly	LOCMI13110，LOCMI08638 LOCMI05540 LOCMI05024 LOCMI02275	5
GO:0007525	somatic muscle development	LOCMI16048,LOCMI15994 LOCMI15802 LOCMI15793 LOCMI07689	5
GO:0007606	sensory perception of chemical stimulus	LOCMI15667,LOCMI14659 LOCMI10457 LOCMI09780 LOCMI05098	5
GO:0007608	sensory perception of smell	LOCMI17160,LOCMI13343 LOCMI10337 LOCMI04328 LOCMI02594	5
GO:0007629	flight behavior	LOCMI16056，LOCMI15836 LOCMI12948 LOCMI11114 LOCMI10465	5
GO:0008101	decapentaplegic signaling pathway	LOCMI17277,LOCMI17180 LOCMI06140 LOCMI05225 LOCMI02332	5
GO:0008104	protein localization	LOCMI17095,LOCMI16117 LOCMI15848 LOCMI12077 LOCMI03298	5
GO:0008121	ubiquinol-cytochrome-c reductase activity	LOCMI16062,LOCMI15980 LOCMI15917 LOCMI15890 LOCMI15835	5
GO:0008139	nuclear localization sequence binding	LOCMI12286,LOCMI10670 LOCMI06887 LOCMI06349 LOCMI03203	5
GO:0008180	COP9 signalosome	LOCMI15371,LOCMI07436 LOCMI06914 LOCMI06461 LOCMI01808	5
GO:0008237	metallopeptidase activity	LOCMI10153,LOCMI09621 LOCMI06914 LOCMI05020 LOCMI03332	5
GO:0008239	dipeptidyl-peptidase activity	LOCMI14904,LOCMI12628 LOCMI07162 LOCMI02404 LOCMI01392	5
GO:0008289	lipid binding	LOCMI11650，LOCMI11328 LOCMI07811 LOCMI07475 LOCMI05764	5
GO:0008356	asymmetric cell division	LOCMI16117,LOCMI16115 LOCMI14436 LOCMI08640 LOCMI00949	5
GO:0008406	gonad development	LOCMI13588,LOCMI04517 LOCMI03847 LOCMI03754 LOCMI02697	5
GO:0008568	microtubule-severing ATPase activity	LOCMI14946，LOCMI12094 LOCMI11542 LOCMI05419 LOCMI00210	5
GO:0009058	biosynthetic process	LOCMI16334，LOCMI15782 LOCMI13106 LOCMI10311 LOCMI03567	5
GO:0009306	protein secretion	LOCMI16763，LOCMI16423 LOCMI13017 LOCMI11660 LOCMI03952	5
GO:0009612	response to mechanical stimulus	LOCMI16090,LOCMI10478 LOCMI10341 LOCMI10222 LOCMI01274	5
GO:0009953	dorsal/ventral pattern formation	LOCMI17277,LOCMI17180 LOCMI13588 LOCMI09737 LOCMI03131	5
GO:0010484	H3 histone acetyltransferase activity	LOCMI13001, LOCMI10786 LOCMI13001 LOCMI12213 LOCMI10786	5
GO:0015012	heparan sulfate proteoglycan biosynthetic process	LOCMI15417,LOCMI11458 LOCMI08865 LOCMI05225 LOCMI02332	5
GO:0015631	tubulin binding	LOCMI14390,LOCMI12221 LOCMI07541 LOCMI06337 LOCMI02680	5
GO:0016331	morphogenesis of embryonic epithelium	LOCMI16449，LOCMI16114 LOCMI03847 LOCMI03754 LOCMI02697	5
GO:0016333	morphogenesis of follicular epithelium	LOCMI13588，LOCMI08570 LOCMI03847 LOCMI03754 LOCMI02697	5
GO:0016485	protein processing	LOCMI12822,LOCMI09246 LOCMI07420 LOCMI05230 LOCMI00489	5
GO:0016574	histone ubiquitination	LOCMI14499，LOCMI14498 LOCMI12213 LOCMI11311 LOCMI10939	5
GO:0016791	phosphatase activity	LOCMI15746，LOCMI10666 LOCMI05628 LOCMI04106 LOCMI00127	5
GO:0016925	protein sumoylation	LOCMI14185,LOCMI10440 LOCMI07818 LOCMI02948 LOCMI01347	5
GO:0017025	TBP-class protein binding	LOCMI15125,LOCMI14671 LOCMI06203 LOCMI03252 LOCMI02241	5
GO:0017112	Rab guanyl-nucleotide exchange factor activity	LOCMI13997,LOCMI07514 LOCMI05504 LOCMI04131 LOCMI01465	5
GO:0019905	syntaxin binding	LOCMI12899，LOCMI10640 LOCMI09476 LOCMI06273 LOCMI06090	5
GO:0020037	heme binding	LOCMI16229，LOCMI16142 LOCMI15977 LOCMI05775 LOCMI01827	5
GO:0030011	maintenance of cell polarity	LOCMI16763，LOCMI13418 LOCMI13181 LOCMI13052 LOCMI02647	5
GO:0030027	lamellipodium	LOCMI09735，LOCMI09042 LOCMI06399 LOCMI03624 LOCMI00949	5
GO:0030097	hemopoiesis	LOCMI16115，LOCMI07919 LOCMI07481 LOCMI06691 LOCMI04522	5
GO:0030111	regulation of Wnt signaling pathway	LOCMI17108，LOCMI16057 LOCMI07092 LOCMI02890 LOCMI01886	5
GO:0030145	manganese ion binding	LOCMI14904，LOCMI08772 LOCMI08131 LOCMI07268 LOCMI02496	5
GO:0030175	filopodium	LOCMI17306，LOCMI14654 LOCMI07980 LOCMI04684 LOCMI02666	5
GO:0030176	integral component of endoplasmic reticulum membrane	LOCMI12484，LOCMI07696 LOCMI07566 LOCMI06352 LOCMI00915	5
GO:0030198	extracellular matrix organization	LOCMI16278，LOCMI11458 LOCMI05538 LOCMI04312 LOCMI02756	5
GO:0030286	dynein complex	LOCMI15848，LOCMI14270 LOCMI09021 LOCMI07501 LOCMI04165	5
GO:0030488	tRNA methylation	LOCMI09492,LOCMI09302 LOCMI08225 LOCMI05051 LOCMI03118	5
GO:0030721	spectrosome organization	LOCMI17277,LOCMI11112 LOCMI10613 LOCMI06093 LOCMI02948	5
GO:0030727	germarium-derived female germ-line cyst formation	LOCMI17070,LOCMI11112 LOCMI07033 LOCMI02569 LOCMI01886	5
GO:0031234	extrinsic component of cytoplasmic side of plasma membrane	LOCMI17324,LOCMI16824 LOCMI16620 LOCMI16428 LOCMI15751	5
GO:0031290	retinal ganglion cell axon guidance	LOCMI14186,LOCMI13144 LOCMI11458 LOCMI05540 LOCMI05024	5
GO:0031386	protein tag	LOCMI10492,LOCMI10440 LOCMI09312 LOCMI08779 LOCMI07818	5
GO:0031519	PcG protein complex	LOCMI17254,LOCMI17184 LOCMI15020 LOCMI07647 LOCMI00872	5
GO:0031595	nuclear proteasome complex	LOCMI15125,LOCMI14671 LOCMI04525 LOCMI03252 LOCMI02241	5
GO:0031941	filamentous actin	LOCMI17306，LOCMI07758 LOCMI06795 LOCMI02666 LOCMI00432	5
GO:0031982	vesicle	LOCMI14051，LOCMI12530 LOCMI11257 LOCMI03381 LOCMI02021	5
GO:0032403	protein complex binding	LOCMI13368，LOCMI11257 LOCMI10147 LOCMI07944 LOCMI06711	5
GO:0032508	DNA duplex unwinding	LOCMI09101，LOCMI07184 LOCMI06388 LOCMI05265 LOCMI00709	5
GO:0032880	regulation of protein localization	LOCMI16386,LOCMI16297 LOCMI12776 LOCMI10337 LOCMI06535	5
GO:0033181	plasma membrane proton-transporting V-type ATPase complex	LOCMI16082,LOCMI15986 LOCMI15938 LOCMI13781 LOCMI13780	5
GO:0033627	cell adhesion mediated by integrin	LOCMI15061,LOCMI13343 LOCMI10951 LOCMI10250 LOCMI06342	5
GO:0034605	cellular response to heat	LOCMI15371,LOCMI09286 LOCMI07689 LOCMI05940 LOCMI04174	5
GO:0034976	response to endoplasmic reticulum stress	LOCMI09216,LOCMI05807 LOCMI05622 LOCMI04998 LOCMI04886	5
GO:0035006	melanization defense response	LOCMI17352,LOCMI15365 LOCMI12803 LOCMI11990 LOCMI09234	5
GO:0035060	brahma complex	LOCMI11579,LOCMI07830 LOCMI06251 LOCMI05584 LOCMI03543	5
GO:0035097	histone methyltransferase complex	LOCMI12596,LOCMI11996 LOCMI05417 LOCMI04978 LOCMI01465	5
GO:0035101	FACT complex	LOCMI08381,LOCMI07638 LOCMI05068 LOCMI01692 LOCMI00872	5
GO:0035151	regulation of tube size, open tracheal system	LOCMI16763,LOCMI14873 LOCMI04684 LOCMI03580 LOCMI03298	5
GO:0036064	ciliary basal body	LOCMI14779，LOCMI14718 LOCMI12261 LOCMI10308 LOCMI05768	5
GO:0036099	female germ-line stem cell population maintenance	LOCMI16631，LOCMI07033 LOCMI05963 LOCMI01808 LOCMI01194	5
GO:0040011	locomotion	LOCMI17095，LOCMI14051 LOCMI11693 LOCMI05812 LOCMI04092	5
GO:0040040	thermosensory behavior	LOCMI16395，LOCMI14680 LOCMI08449 LOCMI04541 LOCMI02396	5
GO:0042048	olfactory behavior	LOCMI08865，LOCMI06140 LOCMI03847 LOCMI03754 LOCMI02697	5
GO:0042078	germ-line stem cell division	LOCMI17277，LOCMI17180 LOCMI11257 LOCMI08556 LOCMI07033	5
GO:0042826	histone deacetylase binding	LOCMI08815,LOCMI07167 LOCMI04978 LOCMI04937 LOCMI02631	5
GO:0042981	regulation of apoptotic process	LOCMI16396,LOCMI14680 LOCMI06689 LOCMI06140 LOCMI01389	5
GO:0043044	ATP-dependent chromatin remodeling	LOCMI12504,LOCMI11579 LOCMI07194 LOCMI06251 LOCMI05584	5
GO:0043966	histone H3 acetylation	LOCMI16319,LOCMI13001 LOCMI12746 LOCMI10786 LOCMI04587	5
GO:0044804	nucleophagy	LOCMI12822,LOCMI07691 LOCMI05388 LOCMI04526 LOCMI01443	5
GO:0045176	apical protein localization	LOCMI14508，LOCMI13110 LOCMI10159 LOCMI07118 LOCMI05713	5
GO:0045186	zonula adherens assembly	LOCMI13110，LOCMI06711 LOCMI03847 LOCMI03754 LOCMI02697	5
GO:0045196	establishment or maintenance of neuroblast polarity	LOCMI13110，LOCMI12221 LOCMI07541 LOCMI06337 LOCMI02680	5
GO:0045198	establishment of epithelial cell apical/basal polarity	LOCMI14270，LOCMI12776 LOCMI03847 LOCMI03754 LOCMI02697	5
GO:0045211	postsynaptic membrane	LOCMI17318，LOCMI16674 LOCMI12953 LOCMI11650 LOCMI04778	5
GO:0045450	bicoid mRNA localization	LOCMI12221，LOCMI09737 LOCMI07541 LOCMI06337 LOCMI02680	5
GO:0045451	pole plasm oskar mRNA localization	LOCMI17108，LOCMI09737 LOCMI02756 LOCMI01886 LOCMI01343	5
GO:0045466	R7 cell differentiation	LOCMI13588，LOCMI14186 LOCMI13144 LOCMI05540 LOCMI05024	5
GO:0045807	positive regulation of endocytosis	LOCMI16117，LOCMI15509 LOCMI12902 LOCMI06598 LOCMI02756	5
GO:0046856	phosphatidylinositol dephosphorylation	LOCMI13742，LOCMI08790 LOCMI07087 LOCMI06194 LOCMI05628	5
GO:0048278	vesicle docking	LOCMI14621，LOCMI13644 LOCMI11985 LOCMI11848 LOCMI07315	5
GO:0048489	synaptic vesicle transport	LOCMI06090，LOCMI05335 LOCMI04410 LOCMI04361 LOCMI04312	5
GO:0048814	regulation of dendrite morphogenesis	LOCMI15848,LOCMI14186 LOCMI13144 LOCMI12546 LOCMI07501	5
GO:0048841	regulation of axon extension involved in axon guidance	LOCMI14186,LOCMI13144 LOCMI12354 LOCMI05540 LOCMI05024	5
GO:0048846	axon extension involved in axon guidance	LOCMI14186,LOCMI13144 LOCMI12546 LOCMI08449 LOCMI07892	5
GO:0050790	regulation of catalytic activity	LOCMI15848，LOCMI13248 LOCMI07919 LOCMI07339 LOCMI00427	5
GO:0050821	protein stabilization	LOCMI16853，LOCMI12340 LOCMI07527 LOCMI04541 LOCMI01808	5
GO:0051123	RNA polymerase II transcriptional preinitiation complex assembly	LOCMI10531，LOCMI04633 LOCMI02920 LOCMI01394 LOCMI00511	5
GO:0051489	regulation of filopodium assembly	LOCMI15365,LOCMI15212 LOCMI12953 LOCMI09234 LOCMI05031	5
GO:0052689	carboxylic ester hydrolase activity	LOCMI15627,LOCMI15613 LOCMI12351 LOCMI11915 LOCMI03862	5
GO:0052890	oxidoreductase activity, acting on the CH-CH group of donors, with a flavin as acceptor	LOCMI16402,LOCMI15923 LOCMI15898 LOCMI15821 LOCMI07116	5
GO:0060027	convergent extension involved in gastrulation	LOCMI15746，LOCMI14508 LOCMI14055 LOCMI10159 LOCMI05713	5
GO:0060439	trachea morphogenesis	LOCMI15104，LOCMI10341 LOCMI10250 LOCMI02860 LOCMI01274	5
GO:0070593	dendrite self-avoidance	LOCMI15365,LOCMI12546 LOCMI10450 LOCMI09234 LOCMI06438	5
GO:0071010	prespliceosome	LOCMI17236,LOCMI17129 LOCMI16817 LOCMI16806 LOCMI08793	5
GO:0097602	cullin family protein binding	LOCMI14147,LOCMI13620 LOCMI10416 LOCMI06081 LOCMI00930	5
GO:1901739	regulation of myoblast fusion	LOCMI16449,LOCMI15365 LOCMI15279 LOCMI09234 LOCMI00107	5
GO:2000134	negative regulation of G1/S transition of mitotic cell cycle	LOCMI15751,LOCMI13588 LOCMI11579 LOCMI08556 LOCMI05584	5
GO:0000145	exocyst	LOCMI15118,LOCMI13205 LOCMI09013 LOCMI07315	4
GO:0000159	protein phosphatase type 2A complex	LOCMI12365,LOCMI07527 LOCMI07092 LOCMI05766	4
GO:0000175	3'-5'-exoribonuclease activity	LOCMI08183,LOCMI03271 LOCMI02410 LOCMI01983	4
GO:0000212	meiotic spindle organization	LOCMI10661，LOCMI07648 LOCMI06093 LOCMI02616	4
GO:0000220	vacuolar proton-transporting V-type ATPase, V0 domain	LOCMI15938，LOCMI15986 LOCMI13781 LOCMI13780	4
GO:0000245	spliceosomal complex assembly	LOCMI17236，LOCMI17119 LOCMI17074 LOCMI08793	4
GO:0000386	second spliceosomal transesterification activity	LOCMI17348，LOCMI17113，LOCMI17086，LOCMI16803	4
GO:0000470	maturation of LSU-rRNA	LOCMI17080，LOCMI11304，LOCMI10268，LOCMI07318	4
GO:0000724	double-strand break repair via homologous recombination	LOCMI13461,LOCMI10962,LOCMI07481,LOCMI03412	4
GO:0000812	Swr1 complex	LOCMI08710,LOCMI07184,LOCMI07167,LOCMI04937	4
GO:0001075	transcription factor activity, RNA polymerase II core promoter sequence-specific binding involved in preinitiation complex assembly	LOCMI13040，LOCMI08498，LOCMI08264，LOCMI03057	4
GO:0001128	RNA polymerase II transcription coactivator activity involved in preinitiation complex assembly	LOCMI10531，LOCMI08755，LOCMI04633，LOCMI00511	4
GO:0001701	in utero embryonic development	LOCMI16114，LOCMI11524，LOCMI08815，LOCMI03050	4
GO:0001709	cell fate determination	LOCMI16117，LOCMI16115，LOCMI13588，LOCMI06711	4
GO:0001755	neural crest cell migration	LOCMI16536,LOCMI14443 LOCMI13229 LOCMI11505	4
GO:0002039	p53 binding	LOCMI09760,LOCMI03050,LOCMI02042,LOCMI01549	4
GO:0002161	aminoacyl-tRNA editing activity	LOCMI14746,LOCMI12227,LOCMI05182,LOCMI02472	4
GO:0003015	heart process	LOCMI13588,LOCMI10159,LOCMI05713,LOCMI03298	4
GO:0003727	single-stranded RNA binding	LOCMI12488，LOCMI09764，LOCMI05068，LOCMI01328	4
GO:0003887	DNA-directed DNA polymerase activity	LOCMI14641,LOCMI14047 LOCMI07858 LOCMI05424	4
GO:0003995	acyl-CoA dehydrogenase activity	LOCMI16402,LOCMI15939 LOCMI15923 LOCMI15898	4
GO:0004301	epoxide hydrolase activity	LOCMI16691,LOCMI16003 LOCMI11915 LOCMI04730	4
GO:0004364	glutathione transferase activity	LOCMI15691，LOCMI11363，LOCMI08143，LOCMI02926	4
GO:0004550	nucleoside diphosphate kinase activity	LOCMI05408，LOCMI00523 LOCMI00320 LOCMI00179	4
GO:0004579	dolichyl-diphosphooligosaccharide-protein glycotransferase activity	LOCMI07823，LOCMI06280 LOCMI01606 LOCMI01605	4
GO:0004602	glutathione peroxidase activity	LOCMI16279，LOCMI16265 LOCMI16260 LOCMI08143	4
GO:0004818	glutamate-tRNA ligase activity	LOCMI12227,LOCMI03864,LOCMI02588,LOCMI02472	4
GO:0004866	endopeptidase inhibitor activity	LOCMI13150,LOCMI02058,LOCMI01096,LOCMI00831	4
GO:0004888	transmembrane signaling receptor activity	LOCMI13588,LOCMI07090,LOCMI06438,LOCMI03298	4
GO:0005001	transmembrane receptor protein tyrosine phosphatase activity	LOCMI15369,LOCMI14305,LOCMI06174,LOCMI00101	4
GO:0005048	signal sequence binding	LOCMI16763,LOCMI15161 LOCMI13553 LOCMI11763	4
GO:0005112	Notch binding	LOCMI16386,LOCMI16117 LOCMI16114 LOCMI13894	4
GO:0005391	sodium:potassium-exchanging ATPase activity	LOCMI10341，LOCMI07479 LOCMI06970 LOCMI01274	4
GO:0005778	peroxisomal membrane	LOCMI08082，LOCMI07745 LOCMI06997 LOCMI06071	4
GO:0005787	signal peptidase complex	LOCMI10960，LOCMI07265 LOCMI05611 LOCMI00915	4
GO:0005788	endoplasmic reticulum lumen	LOCMI10905，LOCMI09650 LOCMI02514 LOCMI00421	4
GO:0005815	microtubule organizing center	LOCMI12976，LOCMI12384 LOCMI12285 LOCMI11257	4
GO:0005869	dynactin complex	LOCMI15848，LOCMI15212，LOCMI00293，LOCMI00173	4
GO:0005903	brush border	LOCMI15986，LOCMI07758 LOCMI04521 LOCMI00949	4
GO:0006119	oxidative phosphorylation	LOCMI15977，LOCMI10667 LOCMI09251 LOCMI09101	4
GO:0006207	'de novo' pyrimidine nucleobase biosynthetic process	LOCMI15048，LOCMI10911 LOCMI10789 LOCMI06391	4
GO:0006325	chromatin organization	LOCMI08737,LOCMI06251 LOCMI04013 LOCMI01466	4
GO:0006388	tRNA splicing, via endonucleolytic cleavage and ligation	LOCMI14083,LOCMI07759 LOCMI04366 LOCMI01928	4
GO:0006406	mRNA export from nucleus	LOCMI17335,LOCMI09546 LOCMI08517 LOCMI01667	4
GO:0006464	cellular protein modification process	LOCMI17222，LOCMI10492 LOCMI06044 LOCMI02948	4
GO:0006469	negative regulation of protein kinase activity	LOCMI13110，LOCMI09548 LOCMI04154 LOCMI03153	4
GO:0006486	protein glycosylation	LOCMI13515，LOCMI08893 LOCMI07726 LOCMI06552	4
GO:0006491	N-glycan processing	LOCMI08663，LOCMI01613 LOCMI01540 LOCMI01138	4
GO:0006607	NLS-bearing protein import into nucleus	LOCMI10670，LOCMI06887，LOCMI06349，LOCMI03203	4
GO:0006614	SRP-dependent cotranslational protein targeting to membrane	LOCMI15161，LOCMI12559 LOCMI08190 LOCMI04853	4
GO:0006635	fatty acid beta-oxidation	LOCMI16955，LOCMI16359 LOCMI16047 LOCMI11114	4
GO:0006641	triglyceride metabolic process	LOCMI16002，LOCMI15901 LOCMI15836 LOCMI15477	4
GO:0006813	potassium ion transport	LOCMI13298,LOCMI10341 LOCMI07131 LOCMI01274	4
GO:0006814	sodium ion transport	LOCMI10341,LOCMI05076 LOCMI03620 LOCMI01274	4
GO:0006816	calcium ion transport	LOCMI16113,LOCMI11114 LOCMI06229 LOCMI05076	4
GO:0006878	cellular copper ion homeostasis	LOCMI16855,LOCMI13715 LOCMI13017 LOCMI09700	4
GO:0006898	receptor-mediated endocytosis	LOCMI16603,LOCMI15945,LOCMI04410,LOCMI04312	4
GO:0007026	negative regulation of microtubule depolymerization	LOCMI14654,LOCMI11112 LOCMI10613 LOCMI00210	4
GO:0007062	sister chromatid cohesion	LOCMI12845,LOCMI10491 LOCMI10210 LOCMI01347	4
GO:0007064	mitotic sister chromatid cohesion	LOCMI12845,LOCMI10491,LOCMI06405,LOCMI03649	4
GO:0007126	meiotic nuclear division	LOCMI07648，LOCMI06452 LOCMI05812 LOCMI02616	4
GO:0007164	establishment of tissue polarity	LOCMI15365，LOCMI12776 LOCMI09234 LOCMI06438	4
GO:0007309	oocyte axis specification	LOCMI16449,LOCMI13588 LOCMI13110 LOCMI01886	4
GO:0007344	pronuclear fusion	LOCMI12221,LOCMI07541 LOCMI06337 LOCMI02680	4
GO:0007368	determination of left/right symmetry	LOCMI15365,LOCMI14236 LOCMI09234 LOCMI07758	4
GO:0007370	ventral furrow formation	LOCMI15365,LOCMI09234 LOCMI06711 LOCMI01495	4
GO:0007390	germ-band shortening	LOCMI13588,LOCMI12530 LOCMI10250 LOCMI05055	4
GO:0007400	neuroblast fate determination	LOCMI16117，LOCMI14436 LOCMI08640 LOCMI06711	4
GO:0007412	axon target recognition	LOCMI14186，LOCMI13144 LOCMI05540 LOCMI05024	4
GO:0007446	imaginal disc growth	LOCMI17070，LOCMI12776 LOCMI07481 LOCMI07118	4
GO:0007455	eye-antennal disc morphogenesis	LOCMI16393，LOCMI16391 LOCMI13588 LOCMI00282	4
GO:0007464	R3/R4 cell fate commitment	LOCMI06438，LOCMI03847 LOCMI03754 LOCMI02697	4
GO:0007494	midgut development	LOCMI15491,LOCMI13343 LOCMI13158 LOCMI00404	4
GO:0007526	larval somatic muscle development	LOCMI10250,LOCMI16011 LOCMI12948 LOCMI06093	4
GO:0007612	learning	LOCMI16395,LOCMI14680 LOCMI04312 LOCMI03436	4
GO:0007619	courtship behavior	LOCMI16395，LOCMI12953 LOCMI10478 LOCMI02396	4
GO:0008023	transcription elongation factor complex	LOCMI10786,LOCMI07638 LOCMI01692 LOCMI01465	4
GO:0008054	negative regulation of cyclin-dependent protein serine/threonine kinase by cyclin degradation	LOCMI16393,LOCMI16391 LOCMI08002 LOCMI00282	4
GO:0008064	regulation of actin polymerization or depolymerization	LOCMI17247,LOCMI06399 LOCMI05031 LOCMI04423	4
GO:0008088	axo-dendritic transport	LOCMI15848,LOCMI14270 LOCMI07501 LOCMI06247	4
GO:0008193	tRNA guanylyltransferase activity	LOCMI05012, LOCMI01762 LOCMI01577 LOCMI00207	4
GO:0008235	metalloexopeptidase activity	LOCMI13475, LOCMI08131 LOCMI07537 LOCMI05579	4
GO:0008250	oligosaccharyltransferase complex	LOCMI07823,LOCMI06280 LOCMI01606 LOCMI01605	4
GO:0008308	voltage-gated anion channel activity	LOCMI07169，LOCMI06462 LOCMI06278 LOCMI03474	4
GO:0008315	meiotic G2/MI transition	LOCMI16297，LOCMI07648 LOCMI06535 LOCMI02616	4
GO:0008366	axon ensheathment	LOCMI17225,LOCMI09141 LOCMI04684 LOCMI03298	4
GO:0008469	histone-arginine N-methyltransferase activity	LOCMI14649,LOCMI08090 LOCMI07316 LOCMI04090	4
GO:0008535	respiratory chain complex IV assembly	LOCMI16008,LOCMI15999 LOCMI13715 LOCMI06634	4
GO:0008587	imaginal disc-derived wing margin morphogenesis	LOCMI16386，LOCMI11579 LOCMI09806 LOCMI05584	4
GO:0008601	protein phosphatase type 2A regulator activity	LOCMI12365，LOCMI07527 LOCMI07092 LOCMI05766	4
GO:0009312	oligosaccharide biosynthetic process	LOCMI10550，LOCMI08625 LOCMI06636 LOCMI06323	4
GO:0010388	cullin deneddylation	LOCMI07436,LOCMI06914 LOCMI06461 LOCMI01808	4
GO:0010458	exit from mitosis	LOCMI16393,LOCMI16391 LOCMI00415 LOCMI00282	4
GO:0010629	negative regulation of gene expression	LOCMI17277，LOCMI10491 LOCMI08556 LOCMI02303	4
GO:0010797	regulation of multivesicular body size involved in endosome transport	LOCMI13418，LOCMI13181 LOCMI13052 LOCMI02647	4
GO:0016006	Nebenkern	LOCMI10661,LOCMI06462 LOCMI06140 LOCMI01389	4
GO:0016081	synaptic vesicle docking	LOCMI13017,LOCMI07315 LOCMI03298 LOCMI01819	4
GO:0016209	antioxidant activity	LOCMI16279,LOCMI16277 LOCMI11218 LOCMI09956	4
GO:0016272	prefoldin complex	LOCMI14390,LOCMI10998 LOCMI04546 LOCMI00692	4
GO:0016332	establishment or maintenance of polarity of embryonic epithelium	LOCMI13110，LOCMI03847 LOCMI03754 LOCMI02697	4
GO:0016360	sensory organ precursor cell fate determination	LOCMI16117，LOCMI16115 LOCMI13001 LOCMI11257	4
GO:0016538	cyclin-dependent protein serine/threonine kinase regulator activity	LOCMI16823，LOCMI16420 LOCMI12149 LOCMI03778	4
GO:0016568	chromatin modification	LOCMI09764，LOCMI09361 LOCMI08125 LOCMI06220	4
GO:0016570	histone modification	LOCMI10939，LOCMI09806 LOCMI10173 LOCMI04978	4
GO:0016746	transferase activity, transferring acyl groups	LOCMI16081，LOCMI12631 LOCMI12055 LOCMI08134	4
GO:0016874	ligase activity	LOCMI11667，LOCMI08137 LOCMI06285 LOCMI00295	4
GO:0019731	antibacterial humoral response	LOCMI12803，LOCMI02058 LOCMI01096 LOCMI00831	4
GO:0019773	proteasome core complex, alpha-subunit complex	LOCMI11441，LOCMI02940 LOCMI02419 LOCMI01873	4
GO:0019788	NEDD8 transferase activity	LOCMI14234，LOCMI14147 LOCMI13620 LOCMI06081	4
GO:0019915	lipid storage	LOCMI16854，LOCMI16386 LOCMI15885 LOCMI07566	4
GO:0022409	positive regulation of cell-cell adhesion	LOCMI16763，LOCMI12928 LOCMI02619 LOCMI01522	4
GO:0022891	substrate-specific transmembrane transporter activity	LOCMI12606，LOCMI12443 LOCMI01781 LOCMI01255	4
GO:0030015	CCR4-NOT core complex	LOCMI15298，LOCMI12915 LOCMI06872 LOCMI05717	4
GO:0030031	cell projection assembly	LOCMI15061，LOCMI13588 LOCMI06342 LOCMI04423	4
GO:0030048	actin filament-based movement	LOCMI06795，LOCMI04516 LOCMI04328 LOCMI04061	4
GO:0030126	COPI vesicle coat	LOCMI07053，LOCMI07006 LOCMI05981 LOCMI05688	4
GO:0030127	COPII vesicle coat	LOCMI16763，LOCMI11660 LOCMI03662 LOCMI03261	4
GO:0030155	regulation of cell adhesion	LOCMI16428，LOCMI16114 LOCMI10481 LOCMI07092	4
GO:0030162	regulation of proteolysis	LOCMI12468，LOCMI06932 LOCMI01886 LOCMI01194	4
GO:0030163	protein catabolic process	LOCMI16393，LOCMI16391 LOCMI13894 LOCMI00282	4
GO:0030173	integral component of Golgi membrane	LOCMI15257，LOCMI13894 LOCMI12484 LOCMI07696	4
GO:0030177	positive regulation of Wnt signaling pathway	LOCMI14112，LOCMI07209 LOCMI06799 LOCMI06438	4
GO:0030178	negative regulation of Wnt signaling pathway	LOCMI17278，LOCMI12776 LOCMI09349 LOCMI06438 LOCMI01886	4
GO:0030239	myofibril assembly	LOCMI15365，LOCMI12948 LOCMI09234 LOCMI00107	4
GO:0030246	carbohydrate binding	LOCMI15789，LOCMI10434 LOCMI09467 LOCMI04720	4
GO:0030334	regulation of cell migration	LOCMI15365，LOCMI12354 LOCMI10274 LOCMI09234	4
GO:0030335	positive regulation of cell migration	LOCMI14443，LOCMI13229 LOCMI11505 LOCMI10786	4
GO:0030426	growth cone	LOCMI17247,LOCMI15848 LOCMI14654 LOCMI10121	4
GO:0030507	spectrin binding	LOCMI13418,LOCMI13181 LOCMI13052 LOCMI02647	4
GO:0030720	oocyte localization involved in germarium-derived egg chamber formation	LOCMI09877,LOCMI08570 LOCMI06711 LOCMI01886	4
GO:0030968	endoplasmic reticulum unfolded protein response	LOCMI16326,LOCMI08115 LOCMI01613 LOCMI00178	4
GO:0031011	Ino80 complex	LOCMI13452,LOCMI07830 LOCMI07184 LOCMI03543	4
GO:0031053	primary miRNA processing	LOCMI17264,LOCMI17070 LOCMI11653 LOCMI09300	4
GO:0031072	heat shock protein binding	LOCMI15371,LOCMI10042 LOCMI09818 LOCMI02948	4
GO:0031145	anaphase-promoting complex-dependent catabolic process	LOCMI16393,LOCMI16391 LOCMI00415 LOCMI00282	4
GO:0031305	integral component of mitochondrial inner membrane	LOCMI14950,LOCMI03366 LOCMI01914 LOCMI00542	4
GO:0031536	positive regulation of exit from mitosis	LOCMI16393,LOCMI16391 LOCMI07033 LOCMI00282	4
GO:0031597	cytosolic proteasome complex	LOCMI15125,LOCMI14671 LOCMI03252 LOCMI02241	4
GO:0031683	G-protein beta/gamma-subunit complex binding	LOCMI14331，LOCMI11255 LOCMI04214 LOCMI02083	4
GO:0032008	positive regulation of TOR signaling	LOCMI14640，LOCMI07118 LOCMI05481 LOCMI02892	4
GO:0032456	endocytic recycling	LOCMI12899，LOCMI06140 LOCMI04802 LOCMI01465	4
GO:0032482	Rab protein signal transduction	LOCMI12530，LOCMI11257 LOCMI03381 LOCMI02021	4
GO:0032869	cellular response to insulin stimulus	LOCMI08815,LOCMI03952 LOCMI02186 LOCMI01092	4
GO:0032981	mitochondrial respiratory chain complex I assembly	LOCMI16093,LOCMI15966 LOCMI10071 LOCMI06901	4
GO:0034045	pre-autophagosomal structure membrane	LOCMI07691,LOCMI05388 LOCMI04526 LOCMI01443	4
GO:0034473	U1 snRNA 3'-end processing	LOCMI10801,LOCMI10801 LOCMI09214 LOCMI10801	4
GO:0034599	cellular response to oxidative stress	LOCMI12803,LOCMI07523 LOCMI06829 LOCMI02631	4
GO:0034613	cellular protein localization	LOCMI15365,LOCMI12993 LOCMI09234 LOCMI02892	4
GO:0035017	cuticle pattern formation	LOCMI07825,LOCMI06711 LOCMI00432 LOCMI00107	4
GO:0035023	regulation of Rho protein signal transduction	LOCMI15751,LOCMI13605 LOCMI10796 LOCMI09042	4
GO:0035076	ecdysone receptor-mediated signaling pathway	LOCMI16028,LOCMI06570 LOCMI06251 LOCMI02426	4
GO:0035088	establishment or maintenance of apical/basal cell polarity	LOCMI13588,LOCMI03847 LOCMI03754 LOCMI02697	4
GO:0035098	ESC/E(Z) complex	LOCMI14123,LOCMI10173 LOCMI08045 LOCMI04978	4
GO:0035147	branch fusion, open tracheal system	LOCMI15365,LOCMI14654 LOCMI09234 LOCMI06711	4
GO:0035149	lumen formation, open tracheal system	LOCMI16763,LOCMI15365 LOCMI14654 LOCMI09234	4
GO:0035327	transcriptionally active chromatin	LOCMI16796,LOCMI16780 LOCMI10491 LOCMI01692	4
GO:0035332	positive regulation of hippo signaling	LOCMI17108,LOCMI16472 LOCMI15380 LOCMI09988	4
GO:0036402	proteasome-activating ATPase activity	LOCMI15125，LOCMI14671 LOCMI03252 LOCMI02241	4
GO:0038083	peptidyl-tyrosine autophosphorylation	LOCMI17324，LOCMI16824 LOCMI16620 LOCMI16428	4
GO:0042051	compound eye photoreceptor development	LOCMI16423，LOCMI14718 LOCMI13018 LOCMI03103	4
GO:0042335	cuticle development	LOCMI12956，LOCMI06191 LOCMI00409 LOCMI00088	4
GO:0042694	muscle cell fate specification	LOCMI16117，LOCMI15437 LOCMI13588 LOCMI13158	4
GO:0043065	positive regulation of apoptotic process	LOCMI14274,LOCMI09042 LOCMI06932 LOCMI01389	4
GO:0043130	ubiquitin binding	LOCMI12208,LOCMI09146 LOCMI04568 LOCMI02631	4
GO:0043162	ubiquitin-dependent protein catabolic process via the multivesicular body sorting pathway	LOCMI14606,LOCMI10936 LOCMI08091 LOCMI02174	4
GO:0043169	cation binding	LOCMI15058,LOCMI08772 LOCMI02517 LOCMI01574	4
GO:0043235	receptor complex	LOCMI17180，LOCMI15030 LOCMI09627 LOCMI06258	4
GO:0043486	histone exchange	LOCMI16321，LOCMI07830 LOCMI07167 LOCMI04937	4
GO:0043968	histone H2A acetylation	LOCMI11587,LOCMI10284 LOCMI07184 LOCMI01804	4
GO:0044291	cell-cell contact zone	LOCMI16449,LOCMI15365 LOCMI09234 LOCMI00107	4
GO:0045165	cell fate commitment	LOCMI16117,LOCMI13588 LOCMI09455 LOCMI08570	4
GO:0045184	establishment of protein localization	LOCMI16449，LOCMI15365 LOCMI09234 LOCMI07944	4
GO:0045571	negative regulation of imaginal disc growth	LOCMI12776，LOCMI03847，LOCMI03754，LOCMI02697	4
GO:0045595	regulation of cell differentiation	LOCMI17277，LOCMI08556 LOCMI07092 LOCMI06140	4
GO:0045793	positive regulation of cell size	LOCMI17319，LOCMI17204 LOCMI10444 LOCMI07118	4
GO:0045859	regulation of protein kinase activity	LOCMI17184，LOCMI16823 LOCMI10786 LOCMI08873	4
GO:0045899	positive regulation of RNA polymerase II transcriptional preinitiation complex assembly	LOCMI15125,LOCMI14671 LOCMI03252 LOCMI02241	4
GO:0045948	positive regulation of translational initiation	LOCMI12488,LOCMI06570 LOCMI03930 LOCMI01328	4
GO:0046034	ATP metabolic process	LOCMI15986,LOCMI15979 LOCMI15919 LOCMI10071	4
GO:0046426	negative regulation of JAK-STAT cascade	LOCMI12208，LOCMI09548 LOCMI07481 LOCMI06598	4
GO:0046529	imaginal disc fusion, thorax closure	LOCMI13001，LOCMI12803 LOCMI12530 LOCMI08994	4
GO:0046664	dorsal closure, amnioserosa morphology change	LOCMI15365，LOCMI11257 LOCMI09234 LOCMI00107	4
GO:0048024	regulation of mRNA splicing, via spliceosome	LOCMI16796，LOCMI16780 LOCMI09764 LOCMI08737	4
GO:0048132	female germ-line stem cell asymmetric division	LOCMI14606，LOCMI08002 LOCMI07648 LOCMI02616	4
GO:0048134	germ-line cyst formation	LOCMI14270，LOCMI11112 LOCMI06093 LOCMI00295	4
GO:0048137	spermatocyte division	LOCMI11257，LOCMI10661 LOCMI07648 LOCMI02616	4
GO:0048188	Set1C/COMPASS complex	LOCMI11996，LOCMI09528 LOCMI08263 LOCMI05417	4
GO:0048786	presynaptic active zone	LOCMI12953，LOCMI10034 LOCMI05540 LOCMI05024	4
GO:0048803	imaginal disc-derived male genitalia morphogenesis	LOCMI14236，LOCMI13343 LOCMI12803 LOCMI07758	4
GO:0048863	stem cell differentiation	LOCMI11114,LOCMI03847 LOCMI03754 LOCMI02697	4
GO:0051013	microtubule severing	LOCMI11996，LOCMI05419 LOCMI05417 LOCMI00210	4
GO:0051225	spindle assembly	LOCMI17213，LOCMI15848 LOCMI12476 LOCMI12365	4
GO:0051276	chromosome organization	LOCMI10962，LOCMI08002 LOCMI07481 LOCMI07268	4
GO:0051438	regulation of ubiquitin-protein transferase activity	LOCMI15504,LOCMI07563 LOCMI01194 LOCMI00419	4
GO:0051491	positive regulation of filopodium assembly	LOCMI14654,LOCMI13110 LOCMI07980 LOCMI06399	4
GO:0051533	positive regulation of NFAT protein import into nucleus	LOCMI13239,LOCMI11644 LOCMI04328 LOCMI00716	4
GO:0052634	C-19 gibberellin 2-beta-dioxygenase activity	LOCMI09764,LOCMI08125 LOCMI09764 LOCMI08125	4
GO:0060070	canonical Wnt signaling pathway	LOCMI16116，LOCMI14704 LOCMI12340 LOCMI09627	4
GO:0060857	establishment of glial blood-brain barrier	LOCMI10469，LOCMI09141 LOCMI04684 LOCMI03298	4
GO:0061025	membrane fusion	LOCMI10640，LOCMI05413 LOCMI04521 LOCMI02936	4
GO:0061077	chaperone-mediated protein folding	LOCMI10344，LOCMI08215 LOCMI07689 LOCMI04895	4
GO:0061467	basolateral protein localization	LOCMI13418，LOCMI13181 LOCMI13052 LOCMI02647	4
GO:0070006	metalloaminopeptidase activity	LOCMI16003,LOCMI05643 LOCMI02496 LOCMI01298	4
GO:0070125	mitochondrial translational elongation	LOCMI14124,LOCMI04179 LOCMI03924 LOCMI03159	4
GO:0070403	NAD+ binding	LOCMI16396,LOCMI13396 LOCMI12975 LOCMI02631	4
GO:0070584	mitochondrion morphogenesis	LOCMI16341,LOCMI06768 LOCMI05807 LOCMI04521	4
GO:0070938	contractile ring	LOCMI14606,LOCMI11787 LOCMI04423 LOCMI00107	4
GO:0070983	dendrite guidance	LOCMI14123,LOCMI11579 LOCMI07830 LOCMI04189	4
GO:0071035	nuclear polyadenylation-dependent rRNA catabolic process	LOCMI10801,LOCMI09214 LOCMI10801 LOCMI09214	4
GO:0071560	cellular response to transforming growth factor beta stimulus	LOCMI14350,LOCMI11524 LOCMI07296 LOCMI02948	4
GO:0072553	terminal button organization	LOCMI10121,LOCMI06399 LOCMI05031 LOCMI02275	4
GO:0072659	protein localization to plasma membrane	LOCMI06711,LOCMI06140 LOCMI04312 LOCMI03952	4
GO:0090063	positive regulation of microtubule nucleation	LOCMI12221,LOCMI07541 LOCMI06337 LOCMI02680	4
GO:0090090	negative regulation of canonical Wnt signaling pathway	LOCMI16473,LOCMI15365 LOCMI09349 LOCMI09234	4
GO:0090141	positive regulation of mitochondrial fission	LOCMI11667,LOCMI10848 LOCMI06071 LOCMI04521	4
GO:0090254	cell elongation involved in imaginal disc-derived wing morphogenesis	LOCMI17277,LOCMI15365 LOCMI09234 LOCMI06795	4
GO:0097110	scaffold protein binding	LOCMI16319,LOCMI11660 LOCMI10221 LOCMI07944	4
GO:2000253	positive regulation of feeding behavior	LOCMI16472,LOCMI16396 LOCMI14779 LOCMI14335	4
GO:2000331	regulation of terminal button organization	LOCMI17204,LOCMI16093 LOCMI02275 LOCMI01819	4
GO:0000055	ribosomal large subunit export from nucleus	LOCMI09982，LOCMI07700，LOCMI00225	3
GO:0000060	protein import into nucleus, translocation	LOCMI17238，LOCMI10670，LOCMI06887	3
GO:0000103	sulfate assimilation	LOCMI07523，LOCMI06919，LOCMI06829	3
GO:0000124	SAGA complex	LOCMI12213，LOCMI08985，LOCMI00141	3
GO:0000184	nuclear-transcribed mRNA catabolic process, nonsense-mediated decay	LOCMI17327,LOCMI14274 LOCMI07092	3
GO:0000288	nuclear-transcribed mRNA catabolic process, deadenylation-dependent decay	LOCMI12915,LOCMI06872,LOCMI05717	3
GO:0000349	generation of catalytic spliceosome for first transesterification step	LOCMI16806,LOCMI17348,LOCMI17086	3
GO:0000439	core TFIIH complex	LOCMI14799,LOCMI07168,LOCMI03965	3
GO:0000775	chromosome, centromeric region	LOCMI07092,LOCMI03626,LOCMI00293	3
GO:0000781	chromosome, telomeric region	LOCMI16853,LOCMI09546,LOCMI06452	3
GO:0000915	actomyosin contractile ring assembly	LOCMI12476，LOCMI10661，LOCMI08316	3
GO:0000976	transcription regulatory region sequence-specific DNA binding	LOCMI14193，LOCMI07899，LOCMI06792	3
GO:0000977	RNA polymerase II regulatory region sequence-specific DNA binding	LOCMI16301，LOCMI13665，LOCMI07825	3
GO:0000980	RNA polymerase II distal enhancer sequence-specific DNA binding	LOCMI16115，LOCMI08556，LOCMI07825	3
GO:0000990	transcription factor activity, core RNA polymerase binding	LOCMI14799，LOCMI07168，LOCMI03965	3
GO:0000993	RNA polymerase II core binding	LOCMI14912，LOCMI10786，LOCMI01928	3
GO:0001046	core promoter sequence-specific DNA binding	LOCMI16547，LOCMI13561，LOCMI08947	3
GO:0001047	core promoter binding	LOCMI16547，LOCMI13040，LOCMI08264	3
GO:0001054	RNA polymerase I activity	LOCMI14200，LOCMI13169，LOCMI06409	3
GO:0001055	RNA polymerase II activity	LOCMI14200，LOCMI13810，LOCMI08192	3
GO:0001111	promoter clearance from RNA polymerase II promoter	LOCMI14799，LOCMI07168，LOCMI03965	3
GO:0001113	transcriptional open complex formation at RNA polymerase II promoter	LOCMI14799，LOCMI07168，LOCMI03965	3
GO:0001129	RNA polymerase II transcription factor activity, TBP-class protein binding, involved in preinitiation complex assembly	LOCMI13040，LOCMI08755，LOCMI03057	3
GO:0001190	transcriptional activator activity, RNA polymerase II transcription factor binding	LOCMI16547，LOCMI16854，LOCMI07825	3
GO:0001501	skeletal system development	LOCMI16536，LOCMI16114，LOCMI11458	3
GO:0001510	RNA methylation	LOCMI09491，LOCMI09302，LOCMI09300	3
GO:0001561	fatty acid alpha-oxidation	LOCMI15819，LOCMI10347，LOCMI09885	3
GO:0001649	osteoblast differentiation	LOCMI13890，LOCMI11458，LOCMI03068	3
GO:0001654	eye development	LOCMI15782，LOCMI13588，LOCMI12385	3
GO:0001664	G-protein coupled receptor binding	LOCMI11255，LOCMI04214，LOCMI02083	3
GO:0001822	kidney development	LOCMI12385,LOCMI09438,LOCMI03006	3
GO:0001934	positive regulation of protein phosphorylation	LOCMI17204,LOCMI16853,LOCMI06140	3
GO:0002009	morphogenesis of an epithelium	LOCMI13588,LOCMI09251,LOCMI05055	3
GO:0003380	establishment or maintenance of cytoskeleton polarity involved in gastrulation	LOCMI14508,LOCMI10159,LOCMI05713	3
GO:0003678	DNA helicase activity	LOCMI09101，LOCMI06251，LOCMI05265	3
GO:0003747	translation release factor activity	LOCMI13598，LOCMI10413，LOCMI04146	3
GO:0003785	actin monomer binding	LOCMI11743，LOCMI10827，LOCMI06472	3
GO:0003857	3-hydroxyacyl-CoA dehydrogenase activity	LOCMI13396,LOCMI05233,LOCMI04939	3
GO:0003883	CTP synthase activity	LOCMI01776,LOCMI01765,LOCMI01582	3
GO:0003917	DNA topoisomerase type I activity	LOCMI15032,LOCMI11066,LOCMI08947	3
GO:0003918	DNA topoisomerase type II (ATP-hydrolyzing) activity	LOCMI15032,LOCMI08947,LOCMI06836	3
GO:0004016	adenylate cyclase activity	LOCMI05478,LOCMI02654,LOCMI02474	3
GO:0004029	aldehyde dehydrogenase (NAD) activity	,LOCMI14497,LOCMI11040,LOCMI09667	3
GO:0004089	carbonate dehydratase activity	LOCMI11766,LOCMI07048,LOCMI05527	3
GO:0004114	3',5'-cyclic-nucleotide phosphodiesterase activity	LOCMI16395,LOCMI12468,LOCMI12385	3
GO:0004115	3',5'-cyclic-AMP phosphodiesterase activity	LOCMI16395,LOCMI12468,LOCMI09089	3
GO:0004161	dimethylallyltranstransferase activity	LOCMI16337,LOCMI15132,LOCMI04136	3
GO:0004176	ATP-dependent peptidase activity	LOCMI15532,LOCMI07831,LOCMI05020	3
GO:0004185	serine-type carboxypeptidase activity	LOCMI12713,LOCMI12628,LOCMI07162	3
GO:0004197	cysteine-type endopeptidase activity	LOCMI12822,LOCMI11506,LOCMI09760	3
GO:0004337	geranyltranstransferase activity	LOCMI16337，LOCMI15132，LOCMI04136	3
GO:0004370	glycerol kinase activity	LOCMI16089，LOCMI16002，LOCMI15901	3
GO:0004601	peroxidase activity	LOCMI16279，LOCMI16265，LOCMI05775	3
GO:0004652	polynucleotide adenylyltransferase activity	LOCMI15009，LOCMI10495，LOCMI06293	3
GO:0004707	MAP kinase activity	LOCMI17278，LOCMI17204，LOCMI12803	3
GO:0004708	MAP kinase kinase activity	LOCMI17347，LOCMI17241，LOCMI07213	3
GO:0004712	protein serine/threonine/tyrosine kinase activity	LOCMI16472，LOCMI16423，LOCMI06789	3
GO:0004714	transmembrane receptor protein tyrosine kinase activity	LOCMI17106，LOCMI16829，LOCMI16633	3
GO:0004728	receptor signaling protein tyrosine phosphatase activity	LOCMI14305,LOCMI06174,LOCMI00101	3
GO:0004857	enzyme inhibitor activity	LOCMI11326,LOCMI08815,LOCMI08736	3
GO:0004860	protein kinase inhibitor activity	LOCMI15437,LOCMI09548,LOCMI04154	3
GO:0004930	G-protein coupled receptor activity	LOCMI14704,LOCMI12236,LOCMI06438	3
GO:0005047	signal recognition particle binding	LOCMI13038,LOCMI08190,LOCMI05023	3
GO:0005086	ARF guanyl-nucleotide exchange factor activity	LOCMI14403,LOCMI13357,LOCMI02242	3
GO:0005089	Rho guanyl-nucleotide exchange factor activity	LOCMI13605,LOCMI10796,LOCMI09042	3
GO:0005247	voltage-gated chloride channel activity	LOCMI10690，LOCMI09432，LOCMI04275	3
GO:0005385	zinc ion transmembrane transporter activity	LOCMI15136，LOCMI13731，LOCMI10109	3
GO:0005487	nucleocytoplasmic transporter activity	LOCMI17238，LOCMI15131，LOCMI09982	3
GO:0005507	copper ion binding	LOCMI15999，LOCMI04868，LOCMI03424	3
GO:0005528	FK506 binding	LOCMI10344，LOCMI08215，LOCMI04895	3
GO:0005578	proteinaceous extracellular matrix	LOCMI07892,LOCMI06188,LOCMI03068	3
GO:0005623	cell	LOCMI15060,LOCMI06913,LOCMI02127	3
GO:0005652	nuclear lamina	LOCMI13547,LOCMI07481,LOCMI01983	3
GO:0005672	transcription factor TFIIA complex	LOCMI08755，LOCMI08073，LOCMI05864	3
GO:0005675	holo TFIIH complex	LOCMI14799，LOCMI07168，LOCMI03965	3
GO:0005687	U4 snRNP	LOCMI17344，LOCMI17236，LOCMI08793	3
GO:0005688	U6 snRNP	LOCMI17234，LOCMI17126，LOCMI16793	3
GO:0005740	mitochondrial envelope	LOCMI16039,LOCMI06634,LOCMI05807	3
GO:0005771	multivesicular body	LOCMI17277，LOCMI14606，LOCMI08091	3
GO:0005791	rough endoplasmic reticulum	LOCMI12956,LOCMI09246,LOCMI06552	3
GO:0005850	eukaryotic translation initiation factor 2 complex	LOCMI14699，LOCMI09216，LOCMI00916	3
GO:0005851	eukaryotic translation initiation factor 2B complex	LOCMI14699，LOCMI01978，LOCMI00916	3
GO:0005919	pleated septate junction	LOCMI09141，LOCMI04684，LOCMI03298	3
GO:0005942	phosphatidylinositol 3-kinase complex	LOCMI13806,LOCMI08547,LOCMI07824	3
GO:0005978	glycogen biosynthetic process	LOCMI15488,LOCMI15058,LOCMI02074	3
GO:0006044	N-acetylglucosamine metabolic process	LOCMI05225，LOCMI02332，LOCMI00112	3
GO:0006071	glycerol metabolic process	LOCMI16056，LOCMI16002，LOCMI15901	3
GO:0006105	succinate metabolic process	LOCMI16075，LOCMI15967，LOCMI15803	3
GO:0006171	cAMP biosynthetic process	LOCMI05478，LOCMI02654，LOCMI02474	3
GO:0006241	CTP biosynthetic process	LOCMI01776，LOCMI01765 LOCMI01582	3
GO:0006261	DNA-dependent DNA replication	LOCMI09890，LOCMI05424，LOCMI04664	3
GO:0006268	DNA unwinding involved in DNA replication	LOCMI16407，LOCMI08381，LOCMI06836	3
GO:0006270	DNA replication initiation	LOCMI16422，LOCMI16389，LOCMI16330	3
GO:0006310	DNA recombination	LOCMI07184,LOCMI05265,LOCMI05032	3
GO:0006370	7-methylguanosine mRNA capping	LOCMI15031,LOCMI15030,LOCMI10077	3
GO:0006402	mRNA catabolic process	LOCMI08183,LOCMI03271,LOCMI02410	3
GO:0006415	translational termination	LOCMI13598，LOCMI10413，LOCMI04146	3
GO:0006417	regulation of translation	LOCMI14691，LOCMI14436，LOCMI08873	3
GO:0006461	protein complex assembly	LOCMI12698，LOCMI07092，LOCMI02623	3
GO:0006497	protein lipidation	LOCMI15510，LOCMI07691，LOCMI01443	3
GO:0006501	C-terminal protein lipidation	LOCMI12822，LOCMI05388，LOCMI04526	3
GO:0006611	protein export from nucleus	LOCMI11808，LOCMI09982，LOCMI07816	3
GO:0006623	protein targeting to vacuole	LOCMI17329，LOCMI16295，LOCMI06738	3
GO:0006631	fatty acid metabolic process	LOCMI15972，LOCMI13396，LOCMI05233	3
GO:0006633	fatty acid biosynthetic process	LOCMI16095，LOCMI15910，LOCMI07391	3
GO:0006726	eye pigment biosynthetic process	LOCMI17190，LOCMI17131，LOCMI16285	3
GO:0006727	ommochrome biosynthetic process	LOCMI17190，LOCMI16401，LOCMI16285	3
GO:0006749	glutathione metabolic process	LOCMI15691，LOCMI07919，LOCMI02926	3
GO:0006750	glutathione biosynthetic process	LOCMI07887，LOCMI06842，LOCMI04776	3
GO:0006783	heme biosynthetic process	LOCMI13350，LOCMI12086，LOCMI08588	3
GO:0006812	cation transport	LOCMI17318,LOCMI10341,LOCMI01274	3
GO:0006825	copper ion transport	LOCMI16008,LOCMI13715,LOCMI09700	3
GO:0006826	iron ion transport	LOCMI14111,LOCMI13412,LOCMI00361	3
GO:0006839	mitochondrial transport	LOCMI06672,LOCMI06462,LOCMI05645	3
GO:0006879	cellular iron ion homeostasis	LOCMI14449,LOCMI09544,LOCMI00361	3
GO:0006910	phagocytosis, recognition	LOCMI02058,LOCMI01096,LOCMI00831	3
GO:0006950	response to stress	LOCMI15491,LOCMI09981,LOCMI00404	3
GO:0006963	positive regulation of antibacterial peptide biosynthetic process	LOCMI03847,LOCMI03754,LOCMI02697	3
GO:0007035	vacuolar acidification	LOCMI15986,LOCMI06475,LOCMI04062	3
GO:0007050	cell cycle arrest	LOCMI17213,LOCMI14654,LOCMI06140	3
GO:0007093	mitotic cell cycle checkpoint	LOCMI17213，LOCMI15848，LOCMI14208	3
GO:0007166	cell surface receptor signaling pathway	LOCMI17341,LOCMI11125,LOCMI08865	3
GO:0007188	adenylate cyclase-modulating G-protein coupled receptor signaling pathway	LOCMI14331,LOCMI04214,LOCMI02083	3
GO:0007189	adenylate cyclase-activating G-protein coupled receptor signaling pathway	LOCMI05478,LOCMI02654,LOCMI02474	3
GO:0007193	adenylate cyclase-inhibiting G-protein coupled receptor signaling pathway	LOCMI05478,LOCMI02654,LOCMI02474	3
GO:0007282	cystoblast division	LOCMI17154,LOCMI14270,LOCMI06093	3
GO:0007304	chorion-containing eggshell formation	LOCMI17277,LOCMI17180,LOCMI01886	3
GO:0007307	eggshell chorion gene amplification	LOCMI16422,LOCMI05265,LOCMI04978	3
GO:0007377	germ-band extension	LOCMI15365,LOCMI13343,LOCMI09234	3
GO:0007423	sensory organ development	LOCMI14654,LOCMI07527,LOCMI05345	3
GO:0007426	tracheal outgrowth, open tracheal system	LOCMI15751，LOCMI13343，LOCMI07647	3
GO:0007427	epithelial cell migration, open tracheal system	LOCMI13343，LOCMI08865，LOCMI04312	3
GO:0007443	Malpighian tubule morphogenesis	LOCMI13588，LOCMI09251，LOCMI00107	3
GO:0007448	anterior/posterior pattern specification, imaginal disc	LOCMI17277，LOCMI17180，LOCMI14680	3
GO:0007488	histoblast morphogenesis	LOCMI17277,LOCMI08556,LOCMI00370	3
GO:0007548	sex differentiation	LOCMI16423,LOCMI14879,LOCMI05849	3
GO:0007601	visual perception	LOCMI12385,LOCMI03436,LOCMI02594	3
GO:0007617	mating behavior	LOCMI16395，LOCMI16347，LOCMI03436	3
GO:0007637	proboscis extension reflex	LOCMI10159，LOCMI05713，LOCMI04312	3
GO:0007638	mechanosensory behavior	LOCMI16090，LOCMI15243，LOCMI10478	3
GO:0008013	beta-catenin binding	LOCMI14186，LOCMI13144，LOCMI07315	3
GO:0008039	synaptic target recognition	LOCMI17247,LOCMI14832,LOCMI03298	3
GO:0008061	chitin binding	LOCMI17331,LOCMI11713,LOCMI11330	3
GO:0008069	dorsal/ventral axis specification, ovarian follicular epithelium	LOCMI09737,LOCMI06691,LOCMI00295	3
GO:0008154	actin polymerization or depolymerization	LOCMI17247,LOCMI05473,LOCMI03932	3
GO:0008168	methyltransferase activity	LOCMI09491,LOCMI08822,LOCMI01890	3
GO:0008278	cohesin complex	LOCMI12845,LOCMI10491,LOCMI10210	3
GO:0008293	torso signaling pathway	LOCMI15755，LOCMI15751，LOCMI06691	3
GO:0008298	intracellular mRNA localization	LOCMI15848，LOCMI14270，LOCMI09737	3
GO:0008299	isoprenoid biosynthetic process	LOCMI16436，LOCMI15805，LOCMI04136	3
GO:0008306	associative learning	LOCMI16395，LOCMI16090，LOCMI15755	3
GO:0008307	structural constituent of muscle	LOCMI04092，LOCMI02927，LOCMI00970	3
GO:0008320	protein transmembrane transporter activity	LOCMI05533，LOCMI03123，LOCMI00716	3
GO:0008352	katanin complex	LOCMI11996，LOCMI05417，LOCMI00210	3
GO:0008362	chitin-based embryonic cuticle biosynthetic process	LOCMI17225,LOCMI16423,LOCMI06188	3
GO:0008375	acetylglucosaminyltransferase activity	LOCMI07726,LOCMI05225,LOCMI02332	3
GO:0008440	inositol-1,4,5-trisphosphate 3-kinase activity	LOCMI03457,LOCMI02886,LOCMI00955	3
GO:0008511	sodium:potassium:chloride symporter activity	LOCMI13298,LOCMI09972,LOCMI07131	3
GO:0008525	phosphatidylcholine transporter activity	LOCMI02594,LOCMI06688,LOCMI02594	3
GO:0008544	epidermis development	LOCMI16449,LOCMI07825,LOCMI00681	3
GO:0008589	regulation of smoothened signaling pathway		3
GO:0008610	lipid biosynthetic process	LOCMI15759，LOCMI11114，LOCMI00293	3
GO:0008630	intrinsic apoptotic signaling pathway in response to DNA damage	LOCMI16853，LOCMI07919，LOCMI07919	3
GO:0009116	nucleoside metabolic process	LOCMI14604，LOCMI09110，LOCMI12668	3
GO:0009142	nucleoside triphosphate biosynthetic process	LOCMI15967，LOCMI00523，LOCMI00320	3
GO:0009314	response to radiation	LOCMI17213，LOCMI14208，LOCMI10416	3
GO:0009617	response to bacterium	LOCMI17204,LOCMI01088,LOCMI00216	3
GO:0009744	response to sucrose	LOCMI15994,LOCMI15802,LOCMI15488	3
GO:0009950	dorsal/ventral axis specification	LOCMI13588,LOCMI09737,LOCMI00295	3
GO:0009952	anterior/posterior pattern specification	LOCMI15437,LOCMI13588,LOCMI09737	3
GO:0010001	glial cell differentiation	LOCMI16393,LOCMI16391,LOCMI00282	3
GO:0010004	gastrulation involving germ band extension	LOCMI15365,LOCMI12948,LOCMI09234	3
GO:0010107	potassium ion import	LOCMI07479,LOCMI06970,LOCMI06624	3
GO:0010212	response to ionizing radiation	LOCMI10962,LOCMI08710,LOCMI06452	3
GO:0010470	regulation of gastrulation	LOCMI14508,LOCMI10159,LOCMI05713	3
GO:0010569	regulation of double-strand break repair via homologous recombination	LOCMI12976，LOCMI06298，LOCMI03050	3
GO:0010591	regulation of lamellipodium assembly	LOCMI15212，LOCMI08316，LOCMI07465	3
GO:0010628	positive regulation of gene expression	LOCMI14350，LOCMI12208，LOCMI03153	3
GO:0010824	regulation of centrosome duplication	LOCMI16459，LOCMI15962，LOCMI09982	3
GO:0010883	regulation of lipid storage	LOCMI16285，LOCMI15509，LOCMI05688	3
GO:0010997	anaphase-promoting complex binding	LOCMI16393,LOCMI16391,LOCMI00282	3
GO:0014069	postsynaptic density	LOCMI16674,LOCMI15362,LOCMI07944	3
GO:0015014	heparan sulfate proteoglycan biosynthetic process, polysaccharide chain biosynthetic process	LOCMI05225 LOCMI02332,LOCMI08865	3
GO:0015020	glucuronosyltransferase activity	LOCMI14925,LOCMI11458,LOCMI02332	3
GO:0015266	protein channel activity	LOCMI13660,LOCMI05151,LOCMI03366	3
GO:0015630	microtubule cytoskeleton	LOCMI07092,LOCMI06913,LOCMI05282	3
GO:0015937	coenzyme A biosynthetic process	LOCMI05812,LOCMI05087,LOCMI00228	3
GO:0016023	cytoplasmic, membrane-bounded vesicle	LOCMI12570,LOCMI11116,LOCMI03862	3
GO:0016028	rhabdomere	LOCMI17160,LOCMI14095,LOCMI04328	3
GO:0016050	vesicle organization	LOCMI11116,LOCMI01331,LOCMI00938	3
GO:0016056	rhodopsin mediated signaling pathway	LOCMI17160,LOCMI04328,LOCMI02594	3
GO:0016059	deactivation of rhodopsin mediated signaling	LOCMI17160,LOCMI04328,LOCMI02594	3
GO:0016063	rhodopsin biosynthetic process	LOCMI15013,LOCMI08774,LOCMI03606	3
GO:0016079	synaptic vesicle exocytosis	LOCMI14438,LOCMI04435,LOCMI02756	3
GO:0016080	synaptic vesicle targeting	LOCMI07315,LOCMI03298,LOCMI01819	3
GO:0016149	translation release factor activity, codon specific	LOCMI12817,LOCMI04685,LOCMI04146	3
GO:0016321	female meiosis chromosome segregation	LOCMI17213，LOCMI11787，LOCMI02948	3
GO:0016334	establishment or maintenance of polarity of follicular epithelium	LOCMI03847，LOCMI03754，LOCMI02697	3
GO:0016335	morphogenesis of larval imaginal disc epithelium	LOCMI03847，LOCMI03754，LOCMI02697	3
GO:0016336	establishment or maintenance of polarity of larval imaginal disc epithelium	LOCMI03847，LOCMI03754，LOCMI02697	3
GO:0016458	gene silencing	LOCMI14123，LOCMI13001，LOCMI07647	3
GO:0016460	myosin II complex	LOCMI06795，LOCMI04061，LOCMI00107	3
GO:0016461	unconventional myosin complex	LOCMI06795，LOCMI04061，LOCMI00107	3
GO:0016476	regulation of embryonic cell shape	LOCMI15365，LOCMI09234，LOCMI02619	3
GO:0016578	histone deubiquitination	LOCMI12746，LOCMI12213，LOCMI08985	3
GO:0016580	Sin3 complex	LOCMI14123，LOCMI08087，LOCMI00691	3
GO:0016589	NURF complex	LOCMI16028，LOCMI06251，LOCMI04978	3
GO:0016604	nuclear body	LOCMI14730，LOCMI09760，LOCMI07033	3
GO:0016671	oxidoreductase activity, acting on a sulfur group of donors, disulfide as acceptor	LOCMI10072，LOCMI07523，LOCMI06829	3
GO:0016757	transferase activity, transferring glycosyl groups	LOCMI14420，LOCMI13391，LOCMI07726	3
GO:0016779	nucleotidyltransferase activity	LOCMI14463，LOCMI14047，LOCMI01577	3
GO:0016810	hydrolase activity, acting on carbon-nitrogen (but not peptide) bonds	LOCMI10366，LOCMI07990，LOCMI02631	3
GO:0016831	carboxy-lyase activity	LOCMI16011，LOCMI05087，LOCMI04743	3
GO:0017022	myosin binding	LOCMI09312,LOCMI04061,LOCMI00716	3
GO:0017056	structural constituent of nuclear pore	LOCMI15131,LOCMI12993,LOCMI01667	3
GO:0017119	Golgi transport complex	LOCMI15535,LOCMI14954,LOCMI10808	3
GO:0018108	peptidyl-tyrosine phosphorylation	LOCMI08449	3
GO:0018279	protein N-linked glycosylation via asparagine	LOCMI14420	3
GO:0018345	protein palmitoylation	LOCMI10686	3
GO:0018991	oviposition	LOCMI10574，LOCMI03663，LOCMI00409	3
GO:0019706	protein-cysteine S-palmitoyltransferase activity	LOCMI10686，LOCMI07233，LOCMI02280	3
GO:0019752	carboxylic acid metabolic process	LOCMI16011，LOCMI15982，LOCMI04743	3
GO:0019774	proteasome core complex, beta-subunit complex	LOCMI15334，LOCMI03357，LOCMI01417	3
GO:0019827	stem cell population maintenance	LOCMI15848，LOCMI09300，LOCMI03415	3
GO:0019887	protein kinase regulator activity	LOCMI17254，LOCMI17184，LOCMI08873	3
GO:0019992	diacylglycerol binding	LOCMI17247，LOCMI16449，LOCMI01465	3
GO:0021682	nerve maturation	LOCMI09141，LOCMI04684，LOCMI03298	3
GO:0022857	transmembrane transporter activity	LOCMI16676，LOCMI15190，LOCMI05645	3
GO:0030008	TRAPP complex	LOCMI15172，LOCMI07514，LOCMI04131	3
GO:0030041	actin filament polymerization	LOCMI08316，LOCMI07007，LOCMI04796	3
GO:0030054	cell junction	LOCMI10934，LOCMI07944，LOCMI06789	3
GO:0030121	AP-1 adaptor complex	LOCMI12262，LOCMI10660，LOCMI03103	3
GO:0030123	AP-3 adaptor complex	LOCMI17190，LOCMI16401，LOCMI16285	3
GO:0030130	clathrin coat of trans-Golgi network vesicle	LOCMI02756，LOCMI00454，LOCMI00310	3
GO:0030131	clathrin adaptor complex	LOCMI16401，LOCMI06913，LOCMI04410	3
GO:0030132	clathrin coat of coated pit	LOCMI02756，LOCMI00454，LOCMI00310	3
GO:0030174	regulation of DNA-dependent DNA replication initiation	LOCMI16407，LOCMI15033，LOCMI10171	3
GO:0030215	semaphorin receptor binding	LOCMI14443，LOCMI13229，LOCMI11505	3
GO:0030234	enzyme regulator activity	LOCMI15915，LOCMI15848，LOCMI13248	3
GO:0030261	chromosome condensation	LOCMI16459，LOCMI16389，LOCMI07481	3
GO:0030276	clathrin binding	LOCMI12262，LOCMI04410，LOCMI03103	3
GO:0030374	ligand-dependent nuclear receptor transcription coactivator activity	LOCMI12213，LOCMI03050，LOCMI02426	3
GO:0030422	production of siRNA involved in RNA interference	LOCMI17264，LOCMI17191，LOCMI17090	3
GO:0030589	pseudocleavage involved in syncytial blastoderm formation	LOCMI15365,LOCMI09234,LOCMI06399	3
GO:0030619	U1 snRNA binding	LOCMI16803,LOCMI16479,LOCMI05533	3
GO:0030620	U2 snRNA binding	LOCMI17261,LOCMI16803,LOCMI05533	3
GO:0030674	protein binding, bridging	LOCMI07007,LOCMI01465,LOCMI00432	3
GO:0030687	preribosome, large subunit precursor	LOCMI14329,LOCMI10268,LOCMI08819	3
GO:0030723	ovarian fusome organization	LOCMI14270,LOCMI11257,LOCMI06093	3
GO:0030742	GTP-dependent protein binding	LOCMI08736,LOCMI07435,LOCMI06913	3
GO:0030898	actin-dependent ATPase activity	LOCMI17306,LOCMI04516,LOCMI02666	3
GO:0031235	intrinsic component of the cytoplasmic side of the plasma membrane	LOCMI15747,LOCMI09422,LOCMI03687	3
GO:0031252	cell leading edge	LOCMI13343,LOCMI02619,LOCMI00107	3
GO:0031430	M band	LOCMI16048,LOCMI15836,LOCMI15793	3
GO:0031461	cullin-RING ubiquitin ligase complex	LOCMI06637,LOCMI05140,LOCMI01426	3
GO:0031467	Cul7-RING ubiquitin ligase complex	LOCMI14147,LOCMI13620,LOCMI06081	3
GO:0031648	protein destabilization	LOCMI12544，LOCMI06932，LOCMI06459	3
GO:0031987	locomotion involved in locomotory behavior	LOCMI16423，LOCMI13715，LOCMI06093	3
GO:0032012	regulation of ARF protein signal transduction	LOCMI14403	3
GO:0032036	myosin heavy chain binding	LOCMI06795，LOCMI04328，LOCMI04061	3
GO:0032259	methylation	LOCMI09491	3
GO:0032483	regulation of Rab protein signal transduction	LOCMI13997，LOCMI05504，LOCMI01465	3
GO:0032922	circadian regulation of gene expression	LOCMI16547,LOCMI08947,LOCMI00127	3
GO:0033119	negative regulation of RNA splicing	LOCMI16631,LOCMI02275,LOCMI02068	3
GO:0033503	HULC complex	LOCMI14499,LOCMI14498,LOCMI11311	3
GO:0034220	ion transmembrane transport	LOCMI14139,LOCMI14111,LOCMI10690	3
GO:0034334	adherens junction maintenance	LOCMI14302,LOCMI11257,LOCMI04312	3
GO:0034389	lipid particle organization	LOCMI07566,LOCMI05807,LOCMI04255	3
GO:0034464	BBSome	LOCMI14718,LOCMI10337,LOCMI05768	3
GO:0034501	protein localization to kinetochore	LOCMI15848,LOCMI14270,LOCMI06247	3
GO:0035002	liquid clearance, open tracheal system	LOCMI05538,LOCMI03580,LOCMI02756	3
GO:0035065	regulation of histone acetylation	LOCMI16396,LOCMI14123,LOCMI05963	3
GO:0035152	regulation of tube architecture, open tracheal system	LOCMI10341,LOCMI04312,LOCMI01274	3
GO:0035158	regulation of tube diameter, open tracheal system	LOCMI16763,LOCMI10341,LOCMI01274	3
GO:0035160	maintenance of epithelial integrity, open tracheal system	LOCMI13588,LOCMI13343,LOCMI10250	3
GO:0035172	hemocyte proliferation	LOCMI11579,LOCMI08300,LOCMI02948	3
GO:0035195	gene silencing by miRNA	LOCMI17191,LOCMI17090,LOCMI17070	3
GO:0035204	negative regulation of lamellocyte differentiation	LOCMI06768,LOCMI02948,LOCMI00088	3
GO:0035206	regulation of hemocyte proliferation	LOCMI16028,LOCMI11005,LOCMI01827	3
GO:0035230	cytoneme	LOCMI17277,LOCMI13588,LOCMI04684	3
GO:0035242	protein-arginine omega-N asymmetric methyltransferase activity	LOCMI08090,LOCMI07316,LOCMI04090	3
GO:0035264	multicellular organism growth	LOCMI10337,LOCMI08815,LOCMI07118	3
GO:0036459	thiol-dependent ubiquitinyl hydrolase activity	LOCMI17130，LOCMI14559，LOCMI07400	3
GO:0042026	protein refolding	LOCMI15510，LOCMI15371，LOCMI04174	3
GO:0042176	regulation of protein catabolic process	LOCMI16853，LOCMI09982，LOCMI07481	3
GO:0042417	dopamine metabolic process	LOCMI17352，LOCMI11990，LOCMI02396	3
GO:0042542	response to hydrogen peroxide	LOCMI17204，LOCMI10519，LOCMI07919	3
GO:0042766	nucleosome mobilization	LOCMI16028，LOCMI06251，LOCMI04978	3
GO:0042998	positive regulation of Golgi to plasma membrane protein transport	LOCMI13997,LOCMI11257,LOCMI05504	3
GO:0043140	ATP-dependent 3'-5' DNA helicase activity	LOCMI06388,LOCMI05265,LOCMI03412	3
GO:0043141	ATP-dependent 5'-3' DNA helicase activity	LOCMI07184,LOCMI03965,LOCMI00709	3
GO:0043171	peptide catabolic process	LOCMI16003,LOCMI01298,LOCMI00297	3
GO:0043190	ATP-binding cassette (ABC) transporter complex	LOCMI11999,LOCMI10561,LOCMI02347	3
GO:0043204	perikaryon	LOCMI08947,LOCMI03436,LOCMI02631	3
GO:0043224	nuclear SCF ubiquitin ligase complex	LOCMI14147,LOCMI13620,LOCMI06081	3
GO:0043280	positive regulation of cysteine-type endopeptidase activity involved in apoptotic process	LOCMI14350，LOCMI10443，LOCMI03153	3
GO:0043388	positive regulation of DNA binding	LOCMI17189，LOCMI06203，LOCMI02631	3
GO:0043433	negative regulation of sequence-specific DNA binding transcription factor activity	LOCMI16280，LOCMI03050，LOCMI02042	3
GO:0043519	regulation of myosin II filament organization	LOCMI14508，LOCMI10159，LOCMI05713	3
GO:0043524	negative regulation of neuron apoptotic process	LOCMI07867，LOCMI05533，LOCMI02275	3
GO:0044297	cell body	LOCMI14680,LOCMI07996,LOCMI00044	3
GO:0044331	cell-cell adhesion mediated by cadherin	LOCMI14186,LOCMI13144,LOCMI12776	3
GO:0044665	MLL1/2 complex	LOCMI08263,LOCMI08263,LOCMI02426	3
GO:0045047	protein targeting to ER	LOCMI10612,LOCMI07265,LOCMI00915	3
GO:0045088	regulation of innate immune response	LOCMI17204,LOCMI11579,LOCMI05584	3
GO:0045170	spectrosome	LOCMI11112，LOCMI10613，LOCMI06093	3
GO:0045175	basal protein localization	LOCMI13997，LOCMI08640 LOCMI05504	3
GO:0045182	translation regulator activity	LOCMI14436，LOCMI07464，LOCMI01079	3
GO:0045185	maintenance of protein location	LOCMI17108，LOCMI13709，LOCMI08640	3
GO:0045199	maintenance of epithelial cell apical/basal polarity	LOCMI15365，LOCMI09234，LOCMI03776	3
GO:0045292	mRNA cis splicing, via spliceosome	LOCMI17238，LOCMI17191，LOCMI17090	3
GO:0045444	fat cell differentiation	LOCMI10337，LOCMI10282，LOCMI03874	3
GO:0045463	R8 cell development	LOCMI14186，LOCMI13144，LOCMI05533	3
GO:0045471	response to ethanol	LOCMI15897，LOCMI14335，LOCMI03436	3
GO:0045499	chemorepellent activity	LOCMI14443，LOCMI13229，LOCMI11505	3
GO:0045502	dynein binding	LOCMI15848，LOCMI00293，LOCMI00210	3
GO:0045505	dynein intermediate chain binding	LOCMI14270，LOCMI09021，LOCMI04165	3
GO:0045610	regulation of hemocyte differentiation	LOCMI13588，LOCMI06768，LOCMI01827	3
GO:0045727	positive regulation of translation	LOCMI16631，LOCMI07118，LOCMI02741	3
GO:0045751	negative regulation of Toll signaling pathway	LOCMI09532，LOCMI02948，LOCMI00088	3
GO:0045773	positive regulation of axon extension	LOCMI14654，LOCMI10450，LOCMI06438	3
GO:0045792	negative regulation of cell size	LOCMI16829，LOCMI16633，LOCMI00370	3
GO:0045926	negative regulation of growth	LOCMI12776,LOCMI04587,LOCMI04437	3
GO:0045930	negative regulation of mitotic cell cycle	LOCMI13017,LOCMI03006,LOCMI00370	3
GO:0045931	positive regulation of mitotic cell cycle	LOCMI16459,LOCMI12213,LOCMI00370	3
GO:0046580	negative regulation of Ras protein signal transduction	LOCMI15747，LOCMI09422，LOCMI03687	3
GO:0046663	dorsal closure, leading edge cell differentiation	LOCMI15365，LOCMI09234，LOCMI00107	3
GO:0046667	compound eye retinal cell programmed cell death	LOCMI06711，LOCMI04312，LOCMI02756	3
GO:0046693	sperm storage	LOCMI07069，LOCMI05296，LOCMI00445	3
GO:0046835	carbohydrate phosphorylation	LOCMI16055，LOCMI15833，LOCMI13816	3
GO:0048025	negative regulation of mRNA splicing, via spliceosome	LOCMI16707，LOCMI16550，LOCMI14274	3
GO:0048085	adult chitin-containing cuticle pigmentation	LOCMI15964，LOCMI13281，LOCMI02396	3
GO:0048100	wing disc anterior/posterior pattern formation	LOCMI17277，LOCMI08556，LOCMI07825	3
GO:0048140	male germ-line cyst encapsulation	LOCMI16442，LOCMI13588，LOCMI01808	3
GO:0048142	germarium-derived cystoblast division	LOCMI16297，LOCMI06535，LOCMI01808	3
GO:0048306	calcium-dependent protein binding	LOCMI17238，LOCMI03457，LOCMI02886	3
GO:0048383	mesectoderm development	LOCMI14508，LOCMI10159，LOCMI05713	3
GO:0048487	beta-tubulin binding	LOCMI14350，LOCMI07996，LOCMI02631	3
GO:0048490	anterograde synaptic vesicle transport	LOCMI17262，LOCMI05540，LOCMI05024	3
GO:0048678	response to axon injury	LOCMI07919，LOCMI05065，LOCMI01347	3
GO:0048790	maintenance of presynaptic active zone structure	LOCMI11112，LOCMI10613，LOCMI07087	3
GO:0048843	negative regulation of axon extension involved in axon guidance	LOCMI14443,LOCMI13229,LOCMI11505	3
GO:0051016	barbed-end actin filament capping	LOCMI15212,LOCMI07465,LOCMI04796	3
GO:0051020	GTPase binding	LOCMI16449,LOCMI16295,LOCMI11667	3
GO:0051028	mRNA transport	LOCMI17090,LOCMI16550,LOCMI07501	3
GO:0051092	positive regulation of NF-kappaB transcription factor activity	LOCMI16547	3
GO:0051131	chaperone-mediated protein complex assembly	LOCMI15532，LOCMI10998，LOCMI04546	3
GO:0051213	dioxygenase activity	LOCMI13565，LOCMI08125，LOCMI09764	3
GO:0051383	kinetochore organization	LOCMI15848,LOCMI04328,LOCMI00267	3
GO:0051457	maintenance of protein location in nucleus	LOCMI06911,LOCMI05963,LOCMI02042	3
GO:0051920	peroxiredoxin activity	LOCMI16278,LOCMI16277,LOCMI16266	3
GO:0060271	cilium morphogenesis	LOCMI14779，LOCMI09438，LOCMI00949	3
GO:0060361	flight	LOCMI16055，LOCMI15833，LOCMI13715	3
GO:0061357	positive regulation of Wnt protein secretion	LOCMI12340，LOCMI09754，LOCMI06799	3
GO:0070449	elongin complex	LOCMI15207,LOCMI11867,LOCMI06270	3
GO:0070451	cell hair	LOCMI15365,LOCMI14095,LOCMI09234	3
GO:0070491	repressing transcription factor binding	LOCMI09349,LOCMI08710,LOCMI03685	3
GO:0070536	protein K63-linked deubiquitination	LOCMI14112,LOCMI09742,LOCMI05940	3
GO:0070604	PBAF complex	LOCMI11579,LOCMI07830,LOCMI05584	3
GO:0070615	nucleosome-dependent ATPase activity	LOCMI16028,LOCMI06251,LOCMI04978	3
GO:0071108	protein K48-linked deubiquitination	LOCMI10560,LOCMI09742,LOCMI05940	3
GO:0071203	WASH complex	LOCMI13890,LOCMI12238,LOCMI01064	3
GO:0071339	MLL1 complex	LOCMI07184,LOCMI06586,LOCMI00872	3
GO:0071456	cellular response to hypoxia	LOCMI10087,LOCMI06792,LOCMI02631	3
GO:0071480	cellular response to gamma radiation	LOCMI16853,LOCMI05812,LOCMI03050	3
GO:0071526	semaphorin-plexin signaling pathway	LOCMI14443,LOCMI13229,LOCMI11505	3
GO:0071896	protein localization to adherens junction	LOCMI15365,LOCMI09234,LOCMI06711	3
GO:0071907	determination of digestive tract left/right asymmetry	LOCMI14236,LOCMI12803,LOCMI07758	3
GO:0072002	Malpighian tubule development	LOCMI03847,LOCMI03754,LOCMI02697	3
GO:0072089	stem cell proliferation	LOCMI03847,LOCMI03754,LOCMI02697	3
GO:0072669	tRNA-splicing ligase complex	LOCMI14083,LOCMI07759,LOCMI01928	3
GO:0080025	phosphatidylinositol-3,5-bisphosphate binding	LOCMI07691,LOCMI07475,LOCMI01443	3
GO:0090305	nucleic acid phosphodiester bond hydrolysis	LOCMI14641,LOCMI10519,LOCMI09516	3
GO:0097027	ubiquitin-protein transferase activator activity	LOCMI16393,LOCMI16391,LOCMI00282	3
GO:0097268	cytoophidium	LOCMI01776,LOCMI01765,LOCMI01582	3
GO:0097374	sensory neuron axon guidance	LOCMI12354,LOCMI11458,LOCMI04437	3
GO:0098506	polynucleotide 3' dephosphorylation	LOCMI10519,LOCMI03337,LOCMI10077	3
GO:1902476	chloride transmembrane transport	LOCMI15436,LOCMI14225,LOCMI10791	3
GO:1903475	mitotic actomyosin contractile ring assembly	LOCMI15365,LOCMI09234,LOCMI04312	3
GO:2000370	positive regulation of clathrin-mediated endocytosis	LOCMI17160,LOCMI16473,LOCMI04410	3
GO:0000003	reproduction	LOCMI16395，LOCMI09754	2
GO:0000059	protein import into nucleus, docking	LOCMI10670，LOCMI06887	2
GO:0000104	succinate dehydrogenase activity	LOCMI16075，LOCMI16039	2
GO:0000118	histone deacetylase complex	LOCMI13674，LOCMI06220	2
GO:0000123	histone acetyltransferase complex	LOCMI10786，LOCMI01465	2
GO:0000138	Golgi trans cisterna	LOCMI11168，LOCMI03001	2
GO:0000186	activation of MAPKK activity	LOCMI16319,LOCMI02892	2
GO:0000187	activation of MAPK activity	LOCMI16319,LOCMI02242	2
GO:0000291	nuclear-transcribed mRNA catabolic process, exonucleolytic	LOCMI12488,LOCMI01328	2
GO:0000302	response to reactive oxygen species	LOCMI16093,LOCMI15830	2
GO:0000307	cyclin-dependent protein kinase holoenzyme complex	LOCMI12149,LOCMI03778	2
GO:0000339	RNA cap binding	LOCMI17191,LOCMI17090	2
GO:0000387	spliceosomal snRNP assembly	LOCMI17236，LOCMI08793	2
GO:0000395	mRNA 5'-splice site recognition	LOCMI16817，LOCMI10746	2
GO:0000407	pre-autophagosomal structure	LOCMI09976，LOCMI04568	2
GO:0000421	autophagosome membrane	LOCMI12734，LOCMI06370	2
GO:0000445	THO complex part of transcription export complex	LOCMI17335,LOCMI09546	2
GO:0000467	exonucleolytic trimming to generate mature 3'-end of 5.8S rRNA from tricistronic rRNA transcript (SSU-rRNA, 5.8S rRNA, LSU-rRNA)	LOCMI10801，LOCMI09214	2
GO:0000703	oxidized pyrimidine nucleobase lesion DNA N-glycosylase activity	LOCMI07682,LOCMI00815	2
GO:0000731	DNA synthesis involved in DNA repair	LOCMI15033,LOCMI14641	2
GO:0000733	DNA strand renaturation	LOCMI14672,LOCMI10962	2
GO:0000784	nuclear chromosome, telomeric region	LOCMI15033,LOCMI13900	2
GO:0000786	nucleosome	LOCMI14075,LOCMI07640	2
GO:0000793	condensed chromosome	LOCMI11066,LOCMI06920	2
GO:0000811	GINS complex	LOCMI10338,LOCMI06495	2
GO:0000907	sulfonate dioxygenase activity	LOCMI09764，LOCMI08125	2
GO:0000916	actomyosin contractile ring contraction	LOCMI11257，LOCMI10661	2
GO:0000982	transcription factor activity, RNA polymerase II core promoter proximal region sequence-specific binding	LOCMI16547，LOCMI06586	2
GO:0001085	RNA polymerase II transcription factor binding	LOCMI04189，LOCMI03050	2
GO:0001092	TFIIA-class transcription factor binding	LOCMI13040，LOCMI08498	2
GO:0001102	RNA polymerase II activating transcription factor binding	LOCMI08556，LOCMI08737	2
GO:0001405	presequence translocase-associated import motor	LOCMI11087，LOCMI00423	2
GO:0001555	oocyte growth	LOCMI15061，LOCMI12352	2
GO:0001558	regulation of cell growth	LOCMI17154，LOCMI06140	2
GO:0001661	conditioned taste aversion	LOCMI16395，LOCMI04312	2
GO:0001671	ATPase activator activity	LOCMI11087，LOCMI00423	2
GO:0001672	regulation of chromatin assembly or disassembly	LOCMI08381，LOCMI05068	2
GO:0001678	cellular glucose homeostasis	LOCMI16055，LOCMI15833	2
GO:0001752	compound eye photoreceptor fate commitment	LOCMI13588,LOCMI02619	2
GO:0001754	eye photoreceptor cell differentiation	LOCMI06247,LOCMI00295	2
GO:0001756	somitogenesis	LOCMI12902,LOCMI03006	2
GO:0001764	neuron migration	LOCMI15061,LOCMI10786	2
GO:0001836	release of cytochrome c from mitochondria	LOCMI07919,LOCMI04521	2
GO:0001881	receptor recycling	LOCMI01300,LOCMI00447	2
GO:0001889	liver development	LOCMI16298,LOCMI07919	2
GO:0001894	tissue homeostasis	LOCMI10341,LOCMI01274	2
GO:0001932	regulation of protein phosphorylation	LOCMI16449,LOCMI14335	2
GO:0001933	negative regulation of protein phosphorylation	LOCMI17108,LOCMI10058	2
GO:0001947	heart looping	LOCMI14718,LOCMI12902	2
GO:0002098	tRNA wobble uridine modification	LOCMI10786,LOCMI01577	2
GO:0002188	translation reinitiation	LOCMI06570,LOCMI03930	2
GO:0002199	zona pellucida receptor complex	LOCMI07996,LOCMI00044	2
GO:0002230	positive regulation of defense response to virus by host	LOCMI07682,LOCMI00815	2
GO:0002376	immune system process	LOCMI14730,LOCMI01873	2
GO:0002385	mucosal immune response	LOCMI17160,LOCMI07825	2
GO:0003012	muscle system process	LOCMI09414,LOCMI00745	2
GO:0003384	apical constriction involved in gastrulation	LOCMI16449,LOCMI06795	2
GO:0003689	DNA clamp loader activity	LOCMI09890，LOCMI04664	2
GO:0003705	transcription factor activity, RNA polymerase II distal enhancer sequence-specific binding		2
GO:0003720	telomerase activity	LOCMI01577，LOCMI00207	2
GO:0003823	antigen binding	LOCMI12546，LOCMI07092	2
GO:0003842	1-pyrroline-5-carboxylate dehydrogenase activity	LOCMI14497,LOCMI11040	2
GO:0003863	3-methyl-2-oxobutanoate dehydrogenase (2-methylpropanoyl-transferring) activity	LOCMI05381,LOCMI03707	2
GO:0003896	DNA primase activity	LOCMI01577,LOCMI00207	2
GO:0003906	DNA-(apurinic or apyrimidinic site) lyase activity	LOCMI07682,LOCMI06735	2
GO:0003910	DNA ligase (ATP) activity	LOCMI14116,LOCMI12301	2
GO:0003958	NADPH-hemoprotein reductase activity	LOCMI11423,LOCMI07854	2
GO:0003983	UTP:glucose-1-phosphate uridylyltransferase activity	LOCMI13201,LOCMI00063	2
GO:0003988	acetyl-CoA C-acyltransferase activity	LOCMI16359,LOCMI16047	2
GO:0003994	aconitate hydratase activity	LOCMI16000,LOCMI15965	2
GO:0004012	phospholipid-translocating ATPase activity	LOCMI12577,LOCMI06084	2
GO:0004045	aminoacyl-tRNA hydrolase activity	LOCMI12817,LOCMI02303	2
GO:0004058	aromatic-L-amino-acid decarboxylase activity	LOCMI10574,LOCMI03663	2
GO:0004300	enoyl-CoA hydratase activity	LOCMI16955,LOCMI10671	2
GO:0004352	glutamate dehydrogenase (NAD+) activity	LOCMI05296，LOCMI00445	2
GO:0004353	glutamate dehydrogenase [NAD(P)+] activity	LOCMI05296，LOCMI00445	2
GO:0004385	guanylate kinase activity	LOCMI16674，LOCMI11553	2
GO:0004396	hexokinase activity	LOCMI16055，LOCMI15833	2
GO:0004435	phosphatidylinositol phospholipase C activity	LOCMI17160，LOCMI07075	2
GO:0004438	phosphatidylinositol-3-phosphatase activity	LOCMI13742，LOCMI08790	2
GO:0004449	isocitrate dehydrogenase (NAD+) activity	LOCMI16012，LOCMI15768	2
GO:0004482	mRNA (guanine-N7-)-methyltransferase activity	LOCMI15031，LOCMI15030	2
GO:0004511	tyrosine 3-monooxygenase activity	LOCMI03436	2
GO:0004568	chitinase activity	LOCMI17331，LOCMI11330	2
GO:0004571	mannosyl-oligosaccharide 1,2-alpha-mannosidase activity	LOCMI08663，LOCMI01613	2
GO:0004576	oligosaccharyl transferase activity	LOCMI01606，LOCMI01605	2
GO:0004594	pantothenate kinase activity	LOCMI05812，LOCMI00228	2
GO:0004618	phosphoglycerate kinase activity	LOCMI16048，LOCMI15793	2
GO:0004623	phospholipase A2 activity	LOCMI16266，LOCMI15877	2
GO:0004660	protein farnesyltransferase activity	LOCMI08117，LOCMI06465	2
GO:0004662	CAAX-protein geranylgeranyltransferase activity	LOCMI13970，LOCMI06465	2
GO:0004683	calmodulin-dependent protein kinase activity	LOCMI17341，LOCMI12953	2
GO:0004719	protein-L-isoaspartate (D-aspartate) O-methyltransferase activity	LOCMI17222，LOCMI07601	2
GO:0004758	serine C-palmitoyltransferase activity	LOCMI16057,LOCMI16026	2
GO:0004775	succinate-CoA ligase (ADP-forming) activity	LOCMI15967,LOCMI15962	2
GO:0004776	succinate-CoA ligase (GDP-forming) activity	LOCMI15967,LOCMI15964	2
GO:0004779	sulfate adenylyltransferase activity	LOCMI01577	2
GO:0004784	superoxide dismutase activity	LOCMI07919,LOCMI04868	2
GO:0004791	thioredoxin-disulfide reductase activity	LOCMI15060,LOCMI09956	2
GO:0004826	phenylalanine-tRNA ligase activity	LOCMI12576,LOCMI01181	2
GO:0004828	serine-tRNA ligase activity	LOCMI02101,LOCMI01897	2
GO:0004829	threonine-tRNA ligase activity	LOCMI14145,LOCMI08768	2
GO:0004832	valine-tRNA ligase activity	LOCMI12227,LOCMI02472	2
GO:0004835	tubulin-tyrosine ligase activity	LOCMI10866,LOCMI06044	2
GO:0004837	tyrosine decarboxylase activity	LOCMI10574,LOCMI03663	2
GO:0004867	serine-type endopeptidase inhibitor activity	LOCMI14121,LOCMI12468,	2
GO:0005025	transforming growth factor beta receptor activity, type I	LOCMI17277,LOCMI17180	2
GO:0005044	scavenger receptor activity	LOCMI13455,LOCMI13281	2
GO:0005049	nuclear export signal receptor activity	LOCMI11808,LOCMI08916	2
GO:0005057	receptor signaling protein activity	LOCMI06691,LOCMI06438	2
GO:0005070	SH3/SH2 adaptor activity	LOCMI15755,LOCMI08994	2
GO:0005080	protein kinase C binding	LOCMI02127,LOCMI00409	2
GO:0005088	Ras guanyl-nucleotide exchange factor activity	LOCMI15751,LOCMI14242	2
GO:0005109	frizzled binding	LOCMI10450,LOCMI00427	2
GO:0005178	integrin binding	LOCMI10951,LOCMI10250	2
GO:0005243	gap junction channel activity	LOCMI06622，LOCMI06201	2
GO:0005262	calcium channel activity	LOCMI10582，LOCMI00542	2
GO:0005536	glucose binding	LOCMI16055，LOCMI15833	2
GO:0005545	1-phosphatidylinositol binding	LOCMI05764，LOCMI04410	2
GO:0005546	phosphatidylinositol-4,5-bisphosphate binding	LOCMI10613，LOCMI10121	2
GO:0005547	phosphatidylinositol-3,4,5-trisphosphate binding	LOCMI10121，LOCMI02242	2
GO:0005549	odorant binding	LOCMI15667，LOCMI05098	2
GO:0005550	pheromone binding	LOCMI15667，LOCMI05098	2
GO:0005656	nuclear pre-replicative complex	LOCMI16422,LOCMI16389	2
GO:0005662	DNA replication factor A complex	LOCMI16804,LOCMI14672	2
GO:0005663	DNA replication factor C complex	LOCMI09890,LOCMI04664	2
GO:0005671	Ada2/Gcn5/Ada3 transcription activator complex	LOCMI16319，LOCMI08263	2
GO:0005684	U2-type spliceosomal complex	LOCMI17289，LOCMI17059	2
GO:0005720	nuclear heterochromatin	LOCMI02631,LOCMI00044	2
GO:0005749	mitochondrial respiratory chain complex II, succinate dehydrogenase complex (ubiquinone)	LOCMI16075,LOCMI07462	2
GO:0005756	mitochondrial proton-transporting ATP synthase, central stalk	LOCMI16957,LOCMI16084	2
GO:0005774	vacuolar membrane	LOCMI10820，LOCMI10640	2
GO:0005784	Sec61 translocon complex	LOCMI12956，LOCMI12559	2
GO:0005785	signal recognition particle receptor complex	LOCMI11763，LOCMI08190	2
GO:0005845	mRNA cap binding complex	LOCMI15030，LOCMI09094	2
GO:0005846	nuclear cap binding complex	LOCMI17191，LOCMI17090	2
GO:0005876	spindle microtubule	LOCMI09438，LOCMI07891	2
GO:0005890	sodium:potassium-exchanging ATPase complex	LOCMI10341，LOCMI01274	2
GO:0005913	cell-cell adherens junction	LOCMI14302，LOCMI09877	2
GO:0005914	spot adherens junction	LOCMI09877，LOCMI06711	2
GO:0005915	zonula adherens	LOCMI09877，LOCMI06711	2
GO:0005921	gap junction	LOCMI06622，LOCMI06201	2
GO:0005952	cAMP-dependent protein kinase complex	LOCMI14680,LOCMI14335	2
GO:0005953	CAAX-protein geranylgeranyltransferase complex	LOCMI13970,LOCMI06465	2
GO:0005956	protein kinase CK2 complex	LOCMI17254,LOCMI17184	2
GO:0005960	glycine cleavage complex	LOCMI15820,LOCMI12133	2
GO:0005965	protein farnesyltransferase complex	LOCMI08117,LOCMI06465	2
GO:0005977	glycogen metabolic process	LOCMI15488,LOCMI00127	2
GO:0005980	glycogen catabolic process	LOCMI12541,LOCMI08313	2
GO:0006002	fructose 6-phosphate metabolic process	LOCMI15802,LOCMI15789	2
GO:0006011	UDP-glucose metabolic process	LOCMI13201,LOCMI00063	2
GO:0006032	chitin catabolic process	LOCMI17331，LOCMI11330	2
GO:0006072	glycerol-3-phosphate metabolic process	LOCMI16056，LOCMI15836	2
GO:0006086	acetyl-CoA biosynthetic process from pyruvate	LOCMI16081，LOCMI15918	2
GO:0006097	glyoxylate cycle	LOCMI15819，LOCMI00428	2
GO:0006108	malate metabolic process	LOCMI15982，LOCMI15803	2
GO:0006116	NADH oxidation	LOCMI05296，LOCMI00445	2
GO:0006121	mitochondrial electron transport, succinate to ubiquinone	LOCMI09994，LOCMI07462	2
GO:0006127	glycerophosphate shuttle	LOCMI16056，LOCMI15836	2
GO:0006139	nucleobase-containing compound metabolic process	LOCMI10366，LOCMI09110	2
GO:0006163	purine nucleotide metabolic process	LOCMI00523，LOCMI00320	2
GO:0006177	GMP biosynthetic process	LOCMI14674，LOCMI11370	2
GO:0006189	'de novo' IMP biosynthetic process	LOCMI11424，LOCMI09110	2
GO:0006220	pyrimidine nucleotide metabolic process	LOCMI00523，LOCMI00320	2
GO:0006264	mitochondrial DNA replication	LOCMI14162，LOCMI11625	2
GO:0006267	pre-replicative complex assembly involved in nuclear cell cycle DNA replication	LOCMI16422，LOCMI16389	2
GO:0006285	base-excision repair, AP site formation	LOCMI07682,LOCMI00815	2
GO:0006296	nucleotide-excision repair, DNA incision, 5'-to lesion	LOCMI07682,LOCMI00815	2
GO:0006298	mismatch repair	LOCMI13231,LOCMI07939	2
GO:0006301	postreplication repair	LOCMI15355,LOCMI01809	2
GO:0006307	DNA dealkylation involved in DNA repair	LOCMI10830,LOCMI06388	2
GO:0006312	mitotic recombination	LOCMI06836,LOCMI06452	2
GO:0006349	regulation of gene expression by genetic imprinting	LOCMI14193,LOCMI10173	2
GO:0006360	transcription from RNA polymerase I promoter	LOCMI10444,LOCMI07254	2
GO:0006400	tRNA modification	LOCMI05012,LOCMI01762	2
GO:0006404	RNA import into nucleus	LOCMI16085,LOCMI15760	2
GO:0006405	RNA export from nucleus	LOCMI15131,LOCMI01667	2
GO:0006414	translational elongation	LOCMI17286，LOCMI12183	2
GO:0006418	tRNA aminoacylation for protein translation	LOCMI10881，LOCMI06285	2
GO:0006424	glutamyl-tRNA aminoacylation	LOCMI03864，LOCMI02588	2
GO:0006432	phenylalanyl-tRNA aminoacylation	LOCMI12576，LOCMI01181	2
GO:0006434	seryl-tRNA aminoacylation	LOCMI02101，LOCMI01897	2
GO:0006435	threonyl-tRNA aminoacylation	LOCMI14145，LOCMI08768	2
GO:0006438	valyl-tRNA aminoacylation	LOCMI12227，LOCMI02472	2
GO:0006452	translational frameshifting	LOCMI07464，LOCMI01079	2
GO:0006471	protein ADP-ribosylation	LOCMI15509，LOCMI10221	2
GO:0006509	membrane protein ectodomain proteolysis	LOCMI16113，LOCMI16106	2
GO:0006515	misfolded or incompletely synthesized protein catabolic process	LOCMI15532，LOCMI05940	2
GO:0006518	peptide metabolic process	LOCMI05231，LOCMI00921	2
GO:0006536	glutamate metabolic process	LOCMI05296，LOCMI00445	2
GO:0006537	glutamate biosynthetic process	LOCMI05252，LOCMI02767	2
GO:0006541	glutamine metabolic process	LOCMI12343，LOCMI10218	2
GO:0006546	glycine catabolic process	LOCMI15820，LOCMI12133	2
GO:0006597	spermine biosynthetic process	LOCMI05456，LOCMI02112	2
GO:0006605	protein targeting	LOCMI12552，LOCMI04146	2
GO:0006610	ribosomal protein import into nucleus	LOCMI10670，LOCMI06887	2
GO:0006612	protein targeting to membrane	LOCMI12822，LOCMI02514	2
GO:0006621	protein retention in ER lumen	LOCMI13553，LOCMI12695	2
GO:0006626	protein targeting to mitochondrion	LOCMI12620，LOCMI04174	2
GO:0006644	phospholipid metabolic process	LOCMI17160，LOCMI15932	2
GO:0006688	glycosphingolipid biosynthetic process	LOCMI14925，LOCMI00112	2
GO:0006694	steroid biosynthetic process	LOCMI16229，LOCMI09120	2
GO:0006719	juvenile hormone catabolic process	LOCMI16691，LOCMI04730	2
GO:0006729	tetrahydrobiopterin biosynthetic process	LOCMI10099，LOCMI09250	2
GO:0006730	one-carbon metabolic process	LOCMI07048，LOCMI05527	2
GO:0006744	ubiquinone biosynthetic process	LOCMI07254，LOCMI07176	2
GO:0006777	Mo-molybdopterin cofactor biosynthetic process	LOCMI07361，LOCMI04142	2
GO:0006811	ion transport	LOCMI09366,LOCMI06462	2
GO:0006820	anion transport	LOCMI15190 LOCMI06278	2
GO:0006850	mitochondrial pyruvate transport	LOCMI03547,LOCMI01914	2
GO:0006869	lipid transport	LOCMI10282,LOCMI03755	2
GO:0006882	cellular zinc ion homeostasis	LOCMI13731,LOCMI10109	2
GO:0006883	cellular sodium ion homeostasis	LOCMI07479,LOCMI06970	2
GO:0006930	substrate-dependent cell migration, cell extension	LOCMI13343,LOCMI02619	2
GO:0006936	muscle contraction	LOCMI04751,LOCMI00107	2
GO:0006978	DNA damage response, signal transduction by p53 class mediator resulting in transcription of p21 class mediator	LOCMI16853,LOCMI08710	2
GO:0006995	cellular response to nitrogen starvation	LOCMI06370，LOCMI05388	2
GO:0007009	plasma membrane organization	LOCMI11112，LOCMI10613	2
GO:0007032	endosome organization	LOCMI13890,LOCMI12238	2
GO:0007041	lysosomal transport	LOCMI12055,LOCMI10034	2
GO:0007051	spindle organization	LOCMI14270,LOCMI06247	2
GO:0007053	spindle assembly involved in male meiosis	LOCMI12476,LOCMI11650	2
GO:0007054	spindle assembly involved in male meiosis I	LOCMI07648,LOCMI02616	2
GO:0007070	negative regulation of transcription from RNA polymerase II promoter during mitosis	LOCMI13667，LOCMI05437	2
GO:0007076	mitotic chromosome condensation	LOCMI04517，LOCMI00267	2
GO:0007084	mitotic nuclear envelope reassembly	LOCMI13547，LOCMI07092	2
GO:0007110	meiosis I cytokinesis	LOCMI12476，LOCMI10661	2
GO:0007111	meiosis II cytokinesis	LOCMI12476，LOCMI10661	2
GO:0007157	heterophilic cell-cell adhesion via plasma membrane cell adhesion molecules	LOCMI13343，LOCMI12776	2
GO:0007175	negative regulation of epidermal growth factor-activated receptor activity	LOCMI15755,LOCMI00295	2
GO:0007252	I-kappaB phosphorylation	LOCMI16319,LOCMI16115	2
GO:0007284	spermatogonial cell division	LOCMI16297，LOCMI06535	2
GO:0007289	spermatid nucleus differentiation	LOCMI12570，LOCMI00427	2
GO:0007295	growth of a germarium-derived egg chamber	LOCMI16442,LOCMI15220	2
GO:0007303	cytoplasmic transport, nurse cell to oocyte	LOCMI17095,LOCMI15848	2
GO:0007308	oocyte construction	LOCMI13715,LOCMI11112	2
GO:0007310	oocyte dorsal/ventral axis specification	LOCMI13588,LOCMI09737	2
GO:0007312	oocyte nucleus migration involved in oocyte dorsal/ventral axis specification	LOCMI15848,LOCMI14270	2
GO:0007339	binding of sperm to zona pellucida	LOCMI07996,LOCMI00044	2
GO:0007348	regulation of syncytial blastoderm mitotic cell cycle	LOCMI17213,LOCMI03965	2
GO:0007374	posterior midgut invagination	LOCMI15365,LOCMI09234	2
GO:0007389	pattern specification process	LOCMI06352,LOCMI02280	2
GO:0007398	ectoderm development	LOCMI11524，LOCMI09800	2
GO:0007414	axonal defasciculation	LOCMI15369，LOCMI14305	2
GO:0007415	defasciculation of motor neuron axon	LOCMI15369，LOCMI14305	2
GO:0007431	salivary gland development	LOCMI13588，LOCMI13343	2
GO:0007447	imaginal disc pattern formation	LOCMI13588，LOCMI07527	2
GO:0007451	dorsal/ventral lineage restriction, imaginal disc	LOCMI16115，LOCMI05345	2
GO:0007496	anterior midgut development	LOCMI16854,LOCMI00107	2
GO:0007509	mesoderm migration involved in gastrulation	LOCMI11524,LOCMI08865	2
GO:0007519	skeletal muscle tissue development	LOCMI16854,LOCMI11441	2
GO:0007549	dosage compensation	LOCMI07638,LOCMI05939	2
GO:0007591	molting cycle, chitin-based cuticle	LOCMI17232,LOCMI14335	2
GO:0007603	phototransduction, visible light	LOCMI12853,LOCMI02594	2
GO:0007615	anesthesia-resistant memory	LOCMI14680,LOCMI01819	2
GO:0007622	rhythmic behavior	LOCMI16117，LOCMI14680	2
GO:0007628	adult walking behavior	LOCMI02275，LOCMI01819	2
GO:0007630	jump response	LOCMI10341，LOCMI01274	2
GO:0007632	visual behavior	LOCMI16472，LOCMI15403	2
GO:0008016	regulation of heart contraction	LOCMI06278，LOCMI03436	2
GO:0008026	ATP-dependent helicase activity	LOCMI11693,LOCMI01779	2
GO:0008063	Toll signaling pathway	LOCMI09532,LOCMI09527	2
GO:0008065	establishment of blood-nerve barrier	LOCMI17225,LOCMI03298	2
GO:0008079	translation termination factor activity	LOCMI10413,LOCMI04146	2
GO:0008090	retrograde axonal transport	LOCMI15848,LOCMI14270	2
GO:0008091	spectrin	LOCMI11112,LOCMI10613	2
GO:0008093	cytoskeletal adaptor activity	LOCMI15068,LOCMI03296	2
GO:0008096	juvenile hormone epoxide hydrolase activity	LOCMI16691,LOCMI04730	2
GO:0008175	tRNA methyltransferase activity	LOCMI09492,LOCMI09491	2
GO:0008177	succinate dehydrogenase (ubiquinone) activity	LOCMI16075,LOCMI11413	2
GO:0008187	poly-pyrimidine tract binding	LOCMI17342,LOCMI17100	2
GO:0008192	RNA guanylyltransferase activity	LOCMI01577,LOCMI00207	2
GO:0008198	ferrous iron binding	LOCMI14449,LOCMI09544	2
GO:0008201	heparin binding	LOCMI14350,LOCMI07892	2
GO:0008219	cell death	LOCMI12956,LOCMI11423	2
GO:0008236	serine-type peptidase activity	LOCMI13574,LOCMI05611	2
GO:0008266	poly(U) RNA binding	LOCMI17154,LOCMI09143	2
GO:0008280	cohesin core heterodimer	LOCMI12845,LOCMI10491	2
GO:0008290	F-actin capping protein complex	LOCMI15212，LOCMI07465	2
GO:0008295	spermidine biosynthetic process	LOCMI04940，LOCMI02112	2
GO:0008302	female germline ring canal formation, actin assembly	LOCMI11112，LOCMI06093	2
GO:0008312	7S RNA binding	LOCMI15161，LOCMI04853	2
GO:0008314	gurken signaling pathway	LOCMI13588，LOCMI09737	2
GO:0008324	cation transmembrane transporter activity	LOCMI10341，LOCMI01274	2
GO:0008331	high voltage-gated calcium channel activity	LOCMI15328，LOCMI12785	2
GO:0008348	negative regulation of antimicrobial humoral response	LOCMI09532，LOCMI06203	2
GO:0008363	larval chitin-based cuticle development	LOCMI11660,LOCMI09650	2
GO:0008408	3'-5' exonuclease activity	LOCMI14641,LOCMI07268	2
GO:0008410	CoA-transferase activity	LOCMI15765,LOCMI09380	2
GO:0008426	protein kinase C inhibitor activity	LOCMI14208,LOCMI04541	2
GO:0008514	organic anion transmembrane transporter activity	LOCMI12169,LOCMI02347	2
GO:0008543	fibroblast growth factor receptor signaling pathway	LOCMI11458,LOCMI08865	2
GO:0008559	xenobiotic-transporting ATPase activity	LOCMI09550,LOCMI03530	2
GO:0008569	ATP-dependent microtubule motor activity, minus-end-directed	LOCMI14270，LOCMI12077	2
GO:0008594	photoreceptor cell morphogenesis	LOCMI05540，LOCMI05024	2
GO:0008595	anterior/posterior axis specification, embryo	LOCMI15755，LOCMI15751	2
GO:0008611	ether lipid biosynthetic process	LOCMI15759，LOCMI07745	2
GO:0008622	epsilon DNA polymerase complex	LOCMI14641，LOCMI05424	2
GO:0008905	mannose-phosphate guanylyltransferase activity	LOCMI01577，LOCMI00207	2
GO:0009047	dosage compensation by hyperactivation of X chromosome	LOCMI05939，LOCMI01466	2
GO:0009072	aromatic amino acid family metabolic process	LOCMI02396，LOCMI00197	2
GO:0009187	cyclic nucleotide metabolic process	LOCMI16395，LOCMI12468	2
GO:0009266	response to temperature stimulus	LOCMI10341，LOCMI01274	2
GO:0009331	glycerol-3-phosphate dehydrogenase complex	LOCMI16056，LOCMI15836	2
GO:0009395	phospholipid catabolic process	LOCMI16266，LOCMI07075	2
GO:0009416	response to light stimulus	LOCMI10736,LOCMI06090	2
GO:0009791	post-embryonic development	LOCMI15362,LOCMI07919	2
GO:0009798	axis specification	LOCMI17108,LOCMI06140	2
GO:0009880	embryonic pattern specification	LOCMI13588,LOCMI07209	2
GO:0009948	anterior/posterior axis specification	LOCMI17108,LOCMI13158	2
GO:0009982	pseudouridine synthase activity	LOCMI11179,LOCMI07343	2
GO:0009986	cell surface	LOCMI10951,LOCMI02927	2
GO:0010025	wax biosynthetic process	LOCMI07745,LOCMI05507	2
GO:0010332	response to gamma radiation	LOCMI16853,LOCMI07919	2
GO:0010494	cytoplasmic stress granule	LOCMI14691,LOCMI06336	2
GO:0010508	positive regulation of autophagy	LOCMI12803，LOCMI05345	2
GO:0010592	positive regulation of lamellipodium assembly	LOCMI13110，LOCMI06399	2
GO:0010634	positive regulation of epithelial cell migration	LOCMI11524，LOCMI03153	2
GO:0010890	positive regulation of sequestering of triglyceride	LOCMI15857，LOCMI10282	2
GO:0012506	vesicle membrane	LOCMI07087,LOCMI06090	2
GO:0012507	ER to Golgi transport vesicle membrane	LOCMI06738,LOCMI05413	2
GO:0014019	neuroblast development	LOCMI13158,LOCMI06711	2
GO:0015030	Cajal body	LOCMI09247,LOCMI05533	2
GO:0015036	disulfide oxidoreductase activity	LOCMI17131,LOCMI16357	2
GO:0015075	ion transmembrane transporter activity	LOCMI14111,LOCMI09366	2
GO:0015078	hydrogen ion transmembrane transporter activity	LOCMI16084,LOCMI15938	2
GO:0015293	symporter activity	LOCMI10147,LOCMI00857	2
GO:0015297	antiporter activity	LOCMI04713,LOCMI00309	2
GO:0015378	sodium:chloride symporter activity	LOCMI13298,LOCMI07131	2
GO:0016010	dystrophin-associated glycoprotein complex	LOCMI09246,LOCMI00970	2
GO:0016075	rRNA catabolic process	LOCMI03271,LOCMI02410	2
GO:0016082	synaptic vesicle priming	LOCMI06273,LOCMI06090	2
GO:0016180	snRNA processing	LOCMI12895,LOCMI07090	2
GO:0016204	determination of muscle attachment site	LOCMI14654,LOCMI06258	2
GO:0016236	macroautophagy	LOCMI17329,LOCMI04568	2
GO:0016246	RNA interference	LOCMI17227,LOCMI15492	2
GO:0016303	1-phosphatidylinositol-3-kinase activity	LOCMI13806，LOCMI08547	2
GO:0016308	1-phosphatidylinositol-4-phosphate 5-kinase activity	LOCMI13904，LOCMI12853	2
GO:0016342	catenin complex	LOCMI09877，LOCMI06711	2
GO:0016358	dendrite development	LOCMI06438，LOCMI00432	2
GO:0016363	nuclear matrix	LOCMI11441，LOCMI07350	2
GO:0016529	sarcoplasmic reticulum	LOCMI15362，LOCMI11114	2
GO:0016531	copper chaperone activity	LOCMI16008，LOCMI13715	2
GO:0016581	NuRD complex	LOCMI14123，LOCMI04978	2
GO:0016584	nucleosome positioning	LOCMI06251，LOCMI04978	2
GO:0016590	ACF complex	LOCMI06251，LOCMI04978	2
GO:0016593	Cdc73/Paf1 complex	LOCMI14912，LOCMI09806	2
GO:0016605	PML body	LOCMI17189，LOCMI16853	2
GO:0016616	oxidoreductase activity, acting on the CH-OH group of donors, NAD or NADP as acceptor	LOCMI15982，LOCMI12913	2
GO:0016705	oxidoreductase activity, acting on paired donors, with incorporation or reduction of molecular oxygen	LOCMI16229，LOCMI16142	2
GO:0016706	oxidoreductase activity, acting on paired donors, with incorporation or reduction of molecular oxygen, 2-oxoglutarate as one donor, and incorporation of one atom each of oxygen into both donors	LOCMI13565 LOCMI08125	2
GO:0016805	dipeptidase activity	LOCMI14904，LOCMI09621	2
GO:0017048	Rho GTPase binding	LOCMI16449,LOCMI06342	2
GO:0017070	U6 snRNA binding	LOCMI17238,LOCMI16803	2
GO:0017085	response to insecticide	LOCMI17318	2
GO:0017086	3-methyl-2-oxobutanoate dehydrogenase (lipoamide) complex	LOCMI05381	2
GO:0017091	AU-rich element binding	LOCMI10801,LOCMI10671	2
GO:0017133	mitochondrial electron transfer flavoprotein complex	LOCMI10667,LOCMI09251	2
GO:0017147	Wnt-protein binding	LOCMI14704，LOCMI09627	2
GO:0017157	regulation of exocytosis	LOCMI12519，LOCMI09476	2
GO:0018024	histone-lysine N-methyltransferase activity	LOCMI12596，LOCMI02426	2
GO:0018095	protein polyglutamylation	LOCMI14779，LOCMI10866	2
GO:0018107	peptidyl-threonine phosphorylation	LOCMI17189	2
GO:0018108	peptidyl-tyrosine phosphorylation	LOCMI07213,LOCMI04812	2
GO:0018279	protein N-linked glycosylation via asparagine	LOCMI07823,LOCMI06280	2
GO:0018343	protein farnesylation	LOCMI08117	2
GO:0018344	protein geranylgeranylation	LOCMI13970	2
GO:0018345	protein palmitoylation	LOCMI07233,LOCMI02280	2
GO:0018602	2,4-dichlorophenoxyacetate alpha-ketoglutarate dioxygenase activity	LOCMI09764，LOCMI08125	2
GO:0019003	GDP binding	LOCMI09438，LOCMI02619	2
GO:0019216	regulation of lipid metabolic process	LOCMI15983，LOCMI09911	2
GO:0019239	deaminase activity	LOCMI11179，LOCMI07343	2
GO:0019430	removal of superoxide radicals	LOCMI07919，LOCMI04868	2
GO:0019509	L-methionine biosynthetic process from methylthioadenosine	LOCMI12690，LOCMI01978	2
GO:0019551	glutamate catabolic process to 2-oxoglutarate	LOCMI05296，LOCMI00445	2
GO:0019722	calcium-mediated signaling	LOCMI17160，LOCMI06229	2
GO:0019776	Atg8 ligase activity	LOCMI05388，LOCMI04526	2
GO:0019798	procollagen-proline dioxygenase activity	LOCMI09764，LOCMI08125	2
GO:0019894	kinesin binding	LOCMI06913，LOCMI04393	2
GO:0019903	protein phosphatase binding	LOCMI12351，LOCMI07213	2
GO:0021551	central nervous system morphogenesis	LOCMI13343，LOCMI12546	2
GO:0021747	cochlear nucleus development	LOCMI03261，LOCMI10748	2
GO:0022626	cytosolic ribosome	LOCMI07867，LOCMI05902	2
GO:0022900	electron transport chain	LOCMI15885，LOCMI14950	2
GO:0030007	cellular potassium ion homeostasis	LOCMI07479，LOCMI06970	2
GO:0030032	lamellipodium assembly	LOCMI09042，LOCMI05055	2
GO:0030042	actin filament depolymerization	LOCMI08316，LOCMI03932	2
GO:0030117	membrane coat	LOCMI07053，LOCMI06913	2
GO:0030122	AP-2 adaptor complex	LOCMI10660，LOCMI03883	2
GO:0030133	transport vesicle	LOCMI12256，LOCMI09754	2
GO:0030139	endocytic vesicle	LOCMI07225，LOCMI06711	2
GO:0030140	trans-Golgi network transport vesicle	LOCMI11257，LOCMI03952	2
GO:0030141	secretory granule	LOCMI12208，LOCMI02756	2
GO:0030166	proteoglycan biosynthetic process	LOCMI14925，LOCMI11458	2
GO:0030182	neuron differentiation	LOCMI14436，LOCMI06901	2
GO:0030289	protein phosphatase 4 complex	LOCMI12976，LOCMI11759	2
GO:0030301	cholesterol transport	LOCMI17232，LOCMI09120	2
GO:0030307	positive regulation of cell growth	LOCMI13904，LOCMI07118	2
GO:0030322	stabilization of membrane potential	LOCMI13950，LOCMI11114	2
GO:0030336	negative regulation of cell migration	LOCMI13343，LOCMI11449	2
GO:0030381	chorion-containing eggshell pattern formation	LOCMI15848，LOCMI13588	2
GO:0030382	sperm mitochondrion organization	LOCMI10848，LOCMI06462	2
GO:0030490	maturation of SSU-rRNA	LOCMI17234,LOCMI17080	2
GO:0030509	BMP signaling pathway	LOCMI17277,LOCMI17180	2
GO:0030510	regulation of BMP signaling pathway	LOCMI17204,LOCMI15848	2
GO:0030512	negative regulation of transforming growth factor beta receptor signaling pathway	LOCMI17180,LOCMI01886	2
GO:0030514	negative regulation of BMP signaling pathway	LOCMI17180,LOCMI15857	2
GO:0030516	regulation of axon extension	LOCMI14654,LOCMI11458	2
GO:0030518	intracellular steroid hormone receptor signaling pathway	LOCMI00414,LOCMI00238	2
GO:0030552	cAMP binding	LOCMI12519,LOCMI07296	2
GO:0030576	Cajal body organization	LOCMI05963,LOCMI05533	2
GO:0030672	synaptic vesicle membrane	LOCMI16676,LOCMI06822	2
GO:0030695	GTPase regulator activity	LOCMI08640,LOCMI00427	2
GO:0030705	cytoskeleton-dependent intracellular transport	LOCMI12077,LOCMI05335	2
GO:0030706	germarium-derived oocyte differentiation	LOCMI15848,LOCMI10396	2
GO:0030716	oocyte fate determination	LOCMI15848，LOCMI14654	2
GO:0030717	karyosome formation	LOCMI16423，LOCMI10210	2
GO:0030833	regulation of actin filament polymerization	LOCMI09735,LOCMI03932	2
GO:0030864	cortical actin cytoskeleton	LOCMI10121,LOCMI09476	2
GO:0030950	establishment or maintenance of actin cytoskeleton polarity	LOCMI15365,LOCMI09234	2
GO:0030991	intraciliary transport particle A	LOCMI12844,LOCMI08299	2
GO:0031012	extracellular matrix	LOCMI17165,LOCMI06188	2
GO:0031036	myosin II filament assembly	LOCMI06795,LOCMI00107	2
GO:0031063	regulation of histone deacetylation	LOCMI07167,LOCMI04937	2
GO:0031080	nuclear pore outer ring	LOCMI14640,LOCMI07313	2
GO:0031105	septin complex	LOCMI15220,LOCMI05282	2
GO:0031119	tRNA pseudouridine synthesis	LOCMI11179,LOCMI07343	2
GO:0031175	neuron projection development	LOCMI17262,LOCMI05438	2
GO:0031209	SCAR complex	LOCMI15061,LOCMI06342	2
GO:0031298	replication fork protection complex	LOCMI08947,LOCMI06495	2
GO:0031390	Ctf18 RFC-like complex	LOCMI06405,LOCMI03649	2
GO:0031396	regulation of protein ubiquitination	LOCMI16285,LOCMI10034	2
GO:0031466	Cul5-RING ubiquitin ligase complex	LOCMI07172,LOCMI06081	2
GO:0031475	myosin V complex	LOCMI04328,LOCMI04061	2
GO:0031476	myosin VI complex	LOCMI04328,LOCMI04061	2
GO:0031490	chromatin DNA binding	LOCMI16547,LOCMI16460	2
GO:0031492	nucleosomal DNA binding	LOCMI05068,LOCMI00917	2
GO:0031514	motile cilium	LOCMI07069,LOCMI05768	2
GO:0031523	Myb complex	LOCMI14123,LOCMI04978	2
GO:0031629	synaptic vesicle fusion to presynaptic active zone membrane	LOCMI11985，LOCMI06273	2
GO:0031901	early endosome membrane	LOCMI13890，LOCMI07475	2
GO:0031929	TOR signaling	LOCMI01479，LOCMI00931	2
GO:0031931	TORC1 complex	LOCMI01479，LOCMI00931	2
GO:0031985	Golgi cisterna	LOCMI12476，LOCMI00862	2
GO:0032006	regulation of TOR signaling	LOCMI16625，LOCMI13904	2
GO:0032012	regulation of ARF protein signal transduction	LOCMI05580,LOCMI02242	2
GO:0032021	NELF complex	LOCMI13667，LOCMI05437	2
GO:0032027	myosin light chain binding	LOCMI04516，LOCMI00107	2
GO:0032039	integrator complex	LOCMI12895，LOCMI07090	2
GO:0032088	negative regulation of NF-kappaB transcription factor activity	LOCMI10058，LOCMI09760	2
GO:0032091	negative regulation of protein binding	LOCMI11524，LOCMI03050	2
GO:0032092	positive regulation of protein binding	LOCMI11524，LOCMI09042	2
GO:0032182	ubiquitin-like protein binding	LOCMI10416，LOCMI00930	2
GO:0032211	negative regulation of telomere maintenance via telomerase	LOCMI13900	2
GO:0032212	positive regulation of telomere maintenance via telomerase	LOCMI16572	2
GO:0032237	activation of store-operated calcium channel activity	LOCMI11644	2
GO:0032259	methylation	LOCMI08822,LOCMI01890	2
GO:0032391	photoreceptor connecting cilium	LOCMI10337，LOCMI09438	2
GO:0032454	histone demethylase activity (H3-K9 specific)	LOCMI08125，LOCMI03050	2
GO:0032486	Rap protein signal transduction	LOCMI08705	2
GO:0032496	response to lipopolysaccharide	LOCMI09009	2
GO:0032507	maintenance of protein location in cell	LOCMI03543，LOCMI00107	2
GO:0032580	Golgi cisterna membrane	LOCMI07169,LOCMI03474	2
GO:0032593	insulin-responsive compartment	LOCMI02186,LOCMI01092	2
GO:0032777	Piccolo NuA4 histone acetyltransferase complex	LOCMI10284,LOCMI08710	2
GO:0032794	GTPase activating protein binding	LOCMI12928,LOCMI11257	2
GO:0032947	protein complex scaffold	LOCMI05717,LOCMI02892	2
GO:0032958	inositol phosphate biosynthetic process	LOCMI03457,LOCMI02886	2
GO:0033169	histone H3-K9 demethylation	LOCMI08125,LOCMI03050	2
GO:0033186	CAF-1 complex	LOCMI08737,LOCMI04978	2
GO:0033206	meiotic cytokinesis	LOCMI10661,LOCMI00949	2
GO:0033263	CORVET complex	LOCMI16303,LOCMI16295	2
GO:0033290	eukaryotic 48S preinitiation complex	LOCMI14699,LOCMI00916	2
GO:0033363	secretory granule organization	LOCMI12262,LOCMI02756	2
GO:0033613	activating transcription factor binding	LOCMI15139,LOCMI09455	2
GO:0033677	DNA/RNA helicase activity	LOCMI01577,LOCMI00207	2
GO:0033746	histone demethylase activity (H3-R2 specific)	LOCMI09764,LOCMI09764	2
GO:0033961	cis-stilbene-oxide hydrolase activity	LOCMI16691,LOCMI04730	2
GO:0033962	cytoplasmic mRNA processing body assembly	LOCMI16793,LOCMI14691	2
GO:0034047	regulation of protein phosphatase type 2A activity	LOCMI07092,LOCMI05766	2
GO:0034244	negative regulation of transcription elongation from RNA polymerase II promoter	LOCMI13667,LOCMI05437	2
GO:0034260	negative regulation of GTPase activity	LOCMI10337,LOCMI08274	2
GO:0034271	phosphatidylinositol 3-kinase complex, class III, type I	LOCMI17329,LOCMI17329	2
GO:0034274	Atg12-Atg5-Atg16 complex	LOCMI05388,LOCMI04526	2
GO:0034316	negative regulation of Arp2/3 complex-mediated actin nucleation	LOCMI09735	2
GO:0034388	Pwp2p-containing subcomplex of 90S preribosome	LOCMI06867,LOCMI04311	2
GO:0034399	nuclear periphery	LOCMI10670,LOCMI06887	2
GO:0034427	nuclear-transcribed mRNA catabolic process, exonucleolytic, 3'-5'	LOCMI10801,LOCMI09214	2
GO:0034457	Mpp10 complex	LOCMI05944,LOCMI00505	2
GO:0034497	protein localization to pre-autophagosomal structure	LOCMI07691	2
GO:0034551	mitochondrial respiratory chain complex III assembly	LOCMI15980,LOCMI15890	2
GO:0034614	cellular response to reactive oxygen species	LOCMI17204,LOCMI12803	2
GO:0034707	chloride channel complex	LOCMI15436,LOCMI14225	2
GO:0034715	pICln-Sm protein complex	LOCMI17236,LOCMI08793	2
GO:0034719	SMN-Sm protein complex	LOCMI17236,LOCMI08793	2
GO:0034720	histone H3-K4 demethylation	LOCMI07884,LOCMI03050	2
GO:0034792	hypophosphite dioxygenase activity	LOCMI09764,LOCMI08125	2
GO:0035005	1-phosphatidylinositol-4-phosphate 3-kinase activity	LOCMI13806,LOCMI08547	2
GO:0035019	somatic stem cell population maintenance	LOCMI08556,LOCMI06711	2
GO:0035035	histone acetyltransferase binding	LOCMI04978,LOCMI02631	2
GO:0035062	omega speckle	LOCMI16796,LOCMI16780	2
GO:0035064	methylated histone binding	LOCMI08125,LOCMI04587	2
GO:0035148	tube formation	LOCMI06795	2
GO:0035183	female germline ring canal inner rim	LOCMI06795,LOCMI06093	2
GO:0035186	syncytial blastoderm mitotic cell cycle	LOCMI16420,LOCMI04312	2
GO:0035191	nuclear axial expansion	LOCMI16449,LOCMI06795	2
GO:0035207	negative regulation of hemocyte proliferation	LOCMI06768,LOCMI02948	2
GO:0035209	pupal development	LOCMI09455,LOCMI08264	2
GO:0035214	eye-antennal disc development	LOCMI08265,LOCMI07209	2
GO:0035282	segmentation	LOCMI15857,LOCMI14436	2
GO:0035293	chitin-based larval cuticle pattern formation	LOCMI11660,LOCMI06711	2
GO:0035298	regulation of Malpighian tubule size	LOCMI15365,LOCMI09234	2
GO:0035301	Hedgehog signaling complex	LOCMI07825,LOCMI04522	2
GO:0035309	wing and notum subfield formation	LOCMI13588,LOCMI06691	2
GO:0035335	peptidyl-tyrosine dephosphorylation	LOCMI10077,LOCMI08790	2
GO:0035721	intraciliary retrograde transport	LOCMI12844，LOCMI08299	2
GO:0035826	rubidium ion transport	LOCMI13298，LOCMI07131	2
GO:0036263	L-DOPA monooxygenase activity	LOCMI17352，LOCMI11990	2
GO:0036264	dopamine monooxygenase activity	LOCMI17352，LOCMI11990	2
GO:0036310	annealing helicase activity	LOCMI14672，LOCMI10962	2
GO:0036335	intestinal stem cell homeostasis	LOCMI11579，LOCMI11114	2
GO:0036376	sodium ion export from cell	LOCMI07479，LOCMI06970	2
GO:0036444	calcium ion transmembrane import into mitochondrion	LOCMI06278，LOCMI00542	2
GO:0036455	iron-sulfur transferase activity	LOCMI14449，LOCMI09544	2
GO:0038202	TORC1 signaling	LOCMI15755，LOCMI11407	2
GO:0040001	establishment of mitotic spindle localization	LOCMI14270，LOCMI08640	2
GO:0040014	regulation of multicellular organism growth	LOCMI06691，LOCMI06666	2
GO:0042023	DNA endoreduplication	LOCMI16459，LOCMI16330	2
GO:0042054	histone methyltransferase activity	LOCMI10173，LOCMI04978	2
GO:0042062	long-term strengthening of neuromuscular junction	LOCMI11112，LOCMI10613	2
GO:0042073	intraciliary transport	LOCMI10308，LOCMI09438	2
GO:0042149	cellular response to glucose starvation	LOCMI17345，LOCMI08790	2
GO:0042249	establishment of planar polarity of embryonic epithelium	LOCMI15365，LOCMI09234	2
GO:0042277	peptide binding	LOCMI16003，LOCMI01298	2
GO:0042325	regulation of phosphorylation	LOCMI16449，LOCMI09532	2
GO:0042327	positive regulation of phosphorylation	LOCMI10374，LOCMI06140	2
GO:0042331	phototaxis	LOCMI07118，LOCMI04410	2
GO:0042332	gravitaxis	LOCMI17278，LOCMI13018	2
GO:0042391	regulation of membrane potential	LOCMI11530，LOCMI10791	2
GO:0042470	melanosome	LOCMI15014，LOCMI08736	2
GO:0042493	response to drug	LOCMI10962，LOCMI08947	2
GO:0042645	mitochondrial nucleoid	LOCMI12631，LOCMI11625	2
GO:0042742	defense response to bacterium	LOCMI17204，LOCMI07758	2
GO:0042752	regulation of circadian rhythm	LOCMI06251，LOCMI00127	2
GO:0042773	ATP synthesis coupled electron transport	LOCMI15838，LOCMI06328	2
GO:0042813	Wnt-activated receptor activity	LOCMI14704,LOCMI09627	2
GO:0042989	sequestering of actin monomers	LOCMI10827,LOCMI06472	2
GO:0042991	transcription factor import into nucleus	LOCMI03092,LOCMI01730	2
GO:0043023	ribosomal large subunit binding	LOCMI11588,LOCMI07700	2
GO:0043052	thermotaxis	LOCMI17160,LOCMI02396	2
GO:0043101	purine-containing compound salvage	LOCMI14595,LOCMI11198	2
GO:0043123	positive regulation of I-kappaB kinase/NF-kappaB signaling	LOCMI16319,LOCMI02961	2
GO:0043153	entrainment of circadian clock by photoperiod	LOCMI17160,LOCMI00127	2
GO:0043168	anion binding	LOCMI01088,LOCMI00216	2
GO:0043186	P granule	LOCMI15994,LOCMI07033	2
GO:0043248	proteasome assembly	LOCMI10141，LOCMI02056	2
GO:0043338	CTP:2,3-di-O-geranylgeranyl-sn-glycero-1-phosphate cytidyltransferase activity	LOCMI01577，LOCMI00207	2
GO:0043405	regulation of MAP kinase activity	LOCMI12208，LOCMI03157	2
GO:0043473	pigmentation	LOCMI16303，LOCMI07006	2
GO:0043508	negative regulation of JUN kinase activity	LOCMI17189，LOCMI12803	2
GO:0043531	ADP binding	LOCMI17306，LOCMI02666	2
GO:0043550	regulation of lipid kinase activity	LOCMI15333，LOCMI12118	2
GO:0043614	multi-eIF complex	LOCMI14699,LOCMI00916	2
GO:0043734	DNA-N1-methyladenine dioxygenase activity	LOCMI09764,LOCMI08125	2
GO:0043814	phospholactate guanylyltransferase activity	LOCMI01577,LOCMI00207	2
GO:0043910	ATP:coenzyme F420 adenylyltransferase activity	LOCMI01577,LOCMI00207	2
GO:0043928	exonucleolytic nuclear-transcribed mRNA catabolic process involved in deadenylation-dependent decay	LOCMI10801,LOCMI09214	2
GO:0044070	regulation of anion transport	LOCMI06462,LOCMI06278	2
GO:0044295	axonal growth cone	LOCMI14654,LOCMI07980	2
GO:0044528	regulation of mitochondrial mRNA stability	LOCMI09101,LOCMI08183	2
GO:0044571	[2Fe-2S] cluster assembly	LOCMI14449,LOCMI09544	2
GO:0044614	nuclear pore cytoplasmic filaments	LOCMI08517,LOCMI01347	2
GO:0044719	regulation of imaginal disc-derived wing size	LOCMI16347,LOCMI06188	2
GO:0044818	mitotic G2/M transition checkpoint	LOCMI16297,LOCMI06535	2
GO:0045039	protein import into mitochondrial inner membrane	LOCMI13660,LOCMI07771	2
GO:0045071	negative regulation of viral genome replication	LOCMI17191,LOCMI17090	2
GO:0045180	basal cortex	LOCMI16117，LOCMI14436	2
GO:0045200	establishment of neuroblast polarity	LOCMI13110，LOCMI00107	2
GO:0045252	oxoglutarate dehydrogenase complex	LOCMI16077，LOCMI15927	2
GO:0045254	pyruvate dehydrogenase complex	LOCMI16081，LOCMI15918	2
GO:0045317	equator specification	LOCMI12776，LOCMI04437	2
GO:0045335	phagocytic vesicle	LOCMI13281，LOCMI10820	2
GO:0045337	farnesyl diphosphate biosynthetic process	LOCMI16337，LOCMI15132	2
GO:0045500	sevenless signaling pathway	LOCMI15755，LOCMI15751	2
GO:0045504	dynein heavy chain binding	LOCMI07501，LOCMI06247	2
GO:0045579	positive regulation of B cell differentiation	LOCMI10404，LOCMI10208	2
GO:0045598	regulation of fat cell differentiation	LOCMI06911，LOCMI02631	2
GO:0045599	negative regulation of fat cell differentiation	LOCMI07919，LOCMI02631	2
GO:0045705	negative regulation of salivary gland boundary specification	LOCMI17277，LOCMI08556	2
GO:0045732	positive regulation of protein catabolic process	LOCMI07172，LOCMI06407	2
GO:0045737	positive regulation of cyclin-dependent protein serine/threonine kinase activity	LOCMI12149，LOCMI03778	2
GO:0045814	negative regulation of gene expression, epigenetic	LOCMI10284，LOCMI08045	2
GO:0045824	negative regulation of innate immune response	LOCMI17180，LOCMI07689	2
GO:0045901	positive regulation of translational elongation	LOCMI07464,LOCMI01079	2
GO:0045905	positive regulation of translational termination	LOCMI07464,LOCMI01079	2
GO:0046058	cAMP metabolic process	LOCMI12468,LOCMI09089	2
GO:0046068	cGMP metabolic process	LOCMI12468,LOCMI09089	2
GO:0046167	glycerol-3-phosphate biosynthetic process	LOCMI16002,LOCMI15901	2
GO:0046328	regulation of JNK cascade	LOCMI06914,LOCMI02619	2
GO:0046403	polynucleotide 3'-phosphatase activity	LOCMI10519，LOCMI03337	2
GO:0046425	regulation of JAK-STAT cascade	LOCMI07481，LOCMI06768	2
GO:0046488	phosphatidylinositol metabolic process	LOCMI17160，LOCMI02594	2
GO:0046513	ceramide biosynthetic process	LOCMI16026，LOCMI15477	2
GO:0046626	regulation of insulin receptor signaling pathway	LOCMI12668，LOCMI06666	2
GO:0046627	negative regulation of insulin receptor signaling pathway	LOCMI16459，LOCMI01886	2
GO:0046673	negative regulation of compound eye retinal cell programmed cell death	LOCMI17160，LOCMI13588	2
GO:0046845	branched duct epithelial cell fate determination, open tracheal system	LOCMI17277，LOCMI13588	2
GO:0046854	phosphatidylinositol phosphorylation	LOCMI13904，LOCMI07824	2
GO:0046949	fatty-acyl-CoA biosynthetic process	LOCMI05381，LOCMI03707	2
GO:0046964	3'-phosphoadenosine 5'-phosphosulfate transmembrane transporter activity	LOCMI12484，LOCMI10520	2
GO:0047497	mitochondrion transport along microtubule	LOCMI14270，LOCMI04361	2
GO:0047555	3',5'-cyclic-GMP phosphodiesterase activity	LOCMI12468，LOCMI09089	2
GO:0047988	hydroxyacid-oxoacid transhydrogenase activity	LOCMI15819，LOCMI11739	2
GO:0048027	mRNA 5'-UTR binding	LOCMI16631，LOCMI13563	2
GO:0048036	central complex development	LOCMI08449，LOCMI04684	2
GO:0048038	quinone binding	LOCMI16093，LOCMI14950	2
GO:0048039	ubiquinone binding	LOCMI16062，LOCMI14950	2
GO:0048081	positive regulation of cuticle pigmentation	LOCMI16763，LOCMI11660	2
[truncated: 2,320 more rows]
