# Supplementary material for: Transcriptome analysis of the molecular mechanism underlying immunity- and reproduction trade-off in Locusta migratoria infected by Micrococcus luteus
Source: PLoS One. 2019 Aug 14;14(8):e0211605. doi: 10.1371/journal.pone.0211605 (PMC6693777; doi:10.1371/journal.pone.0211605)
Supplement: S7 Table — (XLS) [file pone.0211605.s009.xls]

## Sheet: Sheet1
Sup Table 7. KEGG terms for genes that were differentially expressed in infected and control locusts at 6 d after treatment.
KO_ID	KEGG Annotation	Gene	Number
4144	Endocytosis	LOCMI17324，LOCMI10161 LOCMI10155 LOCMI10114 LOCMI10082 LOCMI09312 LOCMI09234 LOCMI08635 LOCMI08091 LOCMI07863 LOCMI07465 LOCMI07225 LOCMI07007 LOCMI06934 LOCMI06598 LOCMI05743 LOCMI05580 LOCMI05521 LOCMI05410 LOCMI04802 LOCMI04423 LOCMI04312 LOCMI03952 LOCMI03883 LOCMI03624 LOCMI03572 LOCMI02756 LOCMI02242 LOCMI02186 LOCMI02174 LOCMI01729 LOCMI01415 LOCMI01331 LOCMI01092 LOCMI01064 LOCMI00957 LOC…	83
4145	Phagosome	LOCMI16321，LOCMI16102 LOCMI16082 LOCMI15986 LOCMI15938 LOCMI15013 LOCMI14270 LOCMI13781 LOCMI13780 LOCMI13343 LOCMI13144 LOCMI12956 LOCMI12208 LOCMI12121 LOCMI11848 LOCMI11064 LOCMI11062 LOCMI10820 LOCMI10612 LOCMI09851 LOCMI09745 LOCMI09660 LOCMI08728 LOCMI07501 LOCMI07225 LOCMI06693 LOCMI06603 LOCMI06247 LOCMI05055 LOCMI03543 LOCMI01522 LOCMI01486 LOCMI00173	33
4068	FoxO signaling pathway	LOCMI17345,LOCMI17278 LOCMI17204 LOCMI16792 LOCMI16584 LOCMI16460 LOCMI16427 LOCMI16420 LOCMI16396 LOCMI15756 LOCMI15755 LOCMI15751 LOCMI15749 LOCMI15748 LOCMI13806 LOCMI13588 LOCMI13558 LOCMI12803 LOCMI11756 LOCMI11602 LOCMI09760 LOCMI09477 LOCMI07919 LOCMI07824 LOCMI07370 LOCMI07316 LOCMI06370 LOCMI06230 LOCMI04526 LOCMI04090 LOCMI03131 LOCMI03051 LOCMI01923	32
4142	Lysosome	LOCMI17232,LOCMI17190 LOCMI16401 LOCMI16285 LOCMI15945 LOCMI15938 LOCMI15467 LOCMI13781 LOCMI13780 LOCMI12510 LOCMI12262 LOCMI12055 LOCMI10660 LOCMI10635 LOCMI09105 LOCMI08619 LOCMI07022 LOCMI06913 LOCMI03103 LOCMI02896 LOCMI02756 LOCMI01253 LOCMI01133 LOCMI00454 LOCMI00421 LOCMI00310	26
4931	Insulin resistance	LOCMI17345，LOCMI16584 LOCMI16450 LOCMI16427 LOCMI16380 LOCMI15897 LOCMI15746 LOCMI15488 LOCMI13806 LOCMI12803 LOCMI12541 LOCMI11602 LOCMI10951 LOCMI10597 LOCMI10481 LOCMI08043 LOCMI07824 LOCMI07726 LOCMI07370 LOCMI04895 LOCMI03157 LOCMI03131 LOCMI01344 LOCMI01138 LOCMI00127	25
4150	mTOR signaling pathway	LOCMI17345,LOCMI17110 LOCMI16584 LOCMI16450 LOCMI16427 LOCMI16380 LOCMI13806 LOCMI09740 LOCMI09508 LOCMI09094 LOCMI07824 LOCMI07118 LOCMI06230 LOCMI05481 LOCMI05106 LOCMI03051 LOCMI01479 LOCMI00931	18
4140	Regulation of autophagy	LOCMI17345,LOCMI17329 LOCMI14542 LOCMI13606 LOCMI12822 LOCMI12734 LOCMI09976 LOCMI09913 LOCMI06370 LOCMI05388 LOCMI04526	11
4620	Toll-like receptor signaling pathway	LOCMI17347，LOCMI17241，LOCMI14730，LOCMI06230，LOCMI01407	5
4910	Insulin signaling pathway	LOCMI16832，LOCMI14335，LOCMI07209，LOCMI06230	4
981	Insect hormone biosynthesis	LOCMI16691,LOCMI15613,LOCMI04730	3
3010	Ribosome	LOCMI15434,LOCMI15205 LOCMI14819 LOCMI14590 LOCMI14244 LOCMI14132 LOCMI13987 LOCMI13842 LOCMI13597 LOCMI13569 LOCMI13563 LOCMI13545 LOCMI13492 LOCMI13397 LOCMI13395 LOCMI13355 LOCMI13143 LOCMI12668 LOCMI12362 LOCMI12288 LOCMI12147 LOCMI11744 LOCMI11617 LOCMI11496 LOCMI11304 LOCMI11278 LOCMI11190 LOCMI11068 LOCMI10485 LOCMI10478 LOCMI10394 LOCMI10292 LOCMI10197 LOCMI10169 LOCMI10146 LOCMI09779 LOC…	109
3040	Spliceosome	LOCMI17478,LOCMI17348 LOCMI17344 LOCMI17342 LOCMI17335 LOCMI17327 LOCMI17326 LOCMI17308 LOCMI17301 LOCMI17289 LOCMI17288 LOCMI17287 LOCMI17286 LOCMI17279 LOCMI17261 LOCMI17257 LOCMI17239 LOCMI17238 LOCMI17236 LOCMI17235 LOCMI17234 LOCMI17226 LOCMI17198 LOCMI17191 LOCMI17174 LOCMI17171 LOCMI17154 LOCMI17153 LOCMI17151 LOCMI17144 LOCMI17130 LOCMI17129 LOCMI17126 LOCMI17121 LOCMI17119 LOCMI17113 LOC…	92
4141	Protein processing in endoplasmic reticulum	LOCMI17354，LOCMI17346 LOCMI17250 LOCMI16763 LOCMI16459 LOCMI16362 LOCMI16357 LOCMI16352 LOCMI16325 LOCMI16304 LOCMI15513 LOCMI15510 LOCMI15491 LOCMI15371 LOCMI15114 LOCMI15013 LOCMI14962 LOCMI14699 LOCMI14640 LOCMI14616 LOCMI14562 LOCMI14420 LOCMI14147 LOCMI13828 LOCMI13620 LOCMI13553 LOCMI13549 LOCMI13218 LOCMI12956 LOCMI12803 LOCMI12664 LOCMI12559 LOCMI12544 LOCMI11763 LOCMI11660 LOCMI11622 LOC…	83
190	Oxidative phosphorylation	LOCMI16957,LOCMI16102 LOCMI16100 LOCMI16094 LOCMI16093 LOCMI16086 LOCMI16085 LOCMI16084 LOCMI16082 LOCMI16078 LOCMI16075 LOCMI16074 LOCMI16065 LOCMI16062 LOCMI16039 LOCMI16030 LOCMI16028 LOCMI16024 LOCMI16009 LOCMI16008 LOCMI16006 LOCMI16001 LOCMI15999 LOCMI15992 LOCMI15990 LOCMI15986 LOCMI15980 LOCMI15979 LOCMI15977 LOCMI15971 LOCMI15966 LOCMI15959 LOCMI15958 LOCMI15952 LOCMI15938 LOCMI15931 LOC…	74
4120	Ubiquitin mediated proteolysis	LOCMI17087，LOCMI16459 LOCMI16442 LOCMI16393 LOCMI16391 LOCMI16386 LOCMI16372 LOCMI16305 LOCMI15254 LOCMI15207 LOCMI15114 LOCMI14884 LOCMI14879 LOCMI14781 LOCMI14755 LOCMI14499 LOCMI14498 LOCMI14234 LOCMI14185 LOCMI14147 LOCMI14112 LOCMI14111 LOCMI13998 LOCMI13939 LOCMI13620 LOCMI13549 LOCMI12948 LOCMI11867 LOCMI11711 LOCMI11622 LOCMI11311 LOCMI11003 LOCMI10848 LOCMI10708 LOCMI10590 LOCMI09708 LOC…	66
230	Purine metabolism	LOCMI16512,LOCMI16395 LOCMI16281 LOCMI15994 LOCMI14909 LOCMI14842 LOCMI14674 LOCMI14641 LOCMI14604 LOCMI14200 LOCMI14190 LOCMI13810 LOCMI13169 LOCMI13140 LOCMI12488 LOCMI12468 LOCMI12441 LOCMI12385 LOCMI11954 LOCMI11553 LOCMI11424 LOCMI11370 LOCMI11198 LOCMI10663 LOCMI10444 LOCMI10366 LOCMI09430 LOCMI09384 LOCMI09247 LOCMI09110 LOCMI09089 LOCMI08603 LOCMI08300 LOCMI08295 LOCMI08192 LOCMI08183 LOC…	62
3013	RNA transport	LOCMI17335，LOCMI17327 LOCMI17288 LOCMI17191 LOCMI17101 LOCMI17090 LOCMI17072 LOCMI16849 LOCMI16809 LOCMI15356 LOCMI15131 LOCMI14699 LOCMI14649 LOCMI14640 LOCMI14274 LOCMI14096 LOCMI13521 LOCMI13347 LOCMI12655 LOCMI11986 LOCMI11431 LOCMI10828 LOCMI10670 LOCMI10495 LOCMI10440 LOCMI10275 LOCMI10087 LOCMI09982 LOCMI09710 LOCMI09546 LOCMI09460 LOCMI09216 LOCMI09094 LOCMI08879 LOCMI08609 LOCMI08080 LOC…	59
1200	Carbon metabolism	LOCMI16955，LOCMI16359 LOCMI16298 LOCMI16081 LOCMI16077 LOCMI16075 LOCMI16069 LOCMI16055 LOCMI16048 LOCMI16039 LOCMI16031 LOCMI16012 LOCMI16007 LOCMI16000 LOCMI15994 LOCMI15989 LOCMI15982 LOCMI15975 LOCMI15967 LOCMI15965 LOCMI15964 LOCMI15962 LOCMI15939 LOCMI15927 LOCMI15918 LOCMI15833 LOCMI15820 LOCMI15819 LOCMI15803 LOCMI15802 LOCMI15793 LOCMI15789 LOCMI15779 LOCMI15768 LOCMI12133 LOCMI11413 LOC…	45
240	Pyrimidine metabolism	LOCMI16281，LOCMI15060 LOCMI15048 LOCMI14909 LOCMI14842 LOCMI14641 LOCMI14200 LOCMI13810 LOCMI13169 LOCMI13140 LOCMI13010 LOCMI12488 LOCMI12441 LOCMI11198 LOCMI10789 LOCMI10663 LOCMI10444 LOCMI09956 LOCMI09384 LOCMI08295 LOCMI08192 LOCMI08183 LOCMI08111 LOCMI07858 LOCMI06409 LOCMI06391 LOCMI06149 LOCMI05744 LOCMI05424 LOCMI05408 LOCMI04645 LOCMI04130 LOCMI03637 LOCMI03332 LOCMI01776 LOCMI01765 LOC…	44
4310	Wnt signaling pathway	LOCMI17278,LOCMI17254 LOCMI17209 LOCMI17184 LOCMI17160 LOCMI17110 LOCMI16459 LOCMI16449 LOCMI16319 LOCMI16118 LOCMI16116 LOCMI16113 LOCMI15365 LOCMI15020 LOCMI14704 LOCMI14680 LOCMI14147 LOCMI13674 LOCMI13620 LOCMI13549 LOCMI13239 LOCMI12953 LOCMI12803 LOCMI11633 LOCMI10450 LOCMI09627 LOCMI09477 LOCMI09349 LOCMI09234 LOCMI08043 LOCMI07184 LOCMI06711 LOCMI05730 LOCMI05055 LOCMI04465 LOCMI02610 LOC…	40
3015	mRNA surveillance pathway	LOCMI17327,LOCMI17288 LOCMI17191 LOCMI17090 LOCMI16809 LOCMI16453 LOCMI15031 LOCMI15030 LOCMI14550 LOCMI14342 LOCMI14274 LOCMI12831 LOCMI12798 LOCMI12745 LOCMI12365 LOCMI11996 LOCMI10481 LOCMI10413 LOCMI10208 LOCMI10077 LOCMI09797 LOCMI09632 LOCMI09484 LOCMI09051 LOCMI07648 LOCMI07527 LOCMI07431 LOCMI07092 LOCMI06293 LOCMI05766 LOCMI05417 LOCMI04895 LOCMI04787 LOCMI04146 LOCMI02616 LOCMI01122 LOC…	39
3050	Proteasome	LOCMI15334，LOCMI15125 LOCMI14671 LOCMI13461 LOCMI13150 LOCMI12699 LOCMI12605 LOCMI11447 LOCMI11441 LOCMI11422 LOCMI10952 LOCMI10483 LOCMI10141 LOCMI10127 LOCMI10122 LOCMI09728 LOCMI09640 LOCMI05007 LOCMI04681 LOCMI04525 LOCMI03806 LOCMI03357 LOCMI03252 LOCMI02940 LOCMI02745 LOCMI02554 LOCMI02419 LOCMI02241 LOCMI02056 LOCMI01873 LOCMI01611 LOCMI01417 LOCMI00924 LOCMI00788 LOCMI00612 LOCMI00466	36
4391	Hippo signaling pathway-fly	LOCMI17255，LOCMI17152 LOCMI16674 LOCMI16453 LOCMI16321 LOCMI15282 LOCMI15002 LOCMI14916 LOCMI14915 LOCMI14208 LOCMI14055 LOCMI13110 LOCMI12803 LOCMI12776 LOCMI12232 LOCMI11731 LOCMI10374 LOCMI09477 LOCMI09476 LOCMI09221 LOCMI09112 LOCMI08843 LOCMI08556 LOCMI07527 LOCMI07092 LOCMI06267 LOCMI06140 LOCMI04541 LOCMI04461 LOCMI03847 LOCMI03754 LOCMI03543 LOCMI02697 LOCMI02280 LOCMI01549	35
3008	Ribosome biogenesis in eukaryotes	LOCMI17264,LOCMI17254 LOCMI17184 LOCMI17163 LOCMI17080 LOCMI15286 LOCMI15020 LOCMI14938 LOCMI14275 LOCMI13900 LOCMI13567 LOCMI13003 LOCMI11986 LOCMI10705 LOCMI10417 LOCMI09982 LOCMI09418 LOCMI09247 LOCMI08961 LOCMI08627 LOCMI07700 LOCMI07318 LOCMI07259 LOCMI07008 LOCMI06867 LOCMI06666 LOCMI06579 LOCMI05944 LOCMI04311 LOCMI02415 LOCMI01928 LOCMI00948 LOCMI00706 LOCMI00505	34
4213	Longevity regulating pathway - multiple species	LOCMI17345，LOCMI16450 LOCMI16427 LOCMI16396 LOCMI16380 LOCMI16352 LOCMI16325 LOCMI15756 LOCMI15748 LOCMI15510 LOCMI15371 LOCMI14680 LOCMI14123 LOCMI13806 LOCMI11602 LOCMI11510 LOCMI09286 LOCMI08603 LOCMI07919 LOCMI07824 LOCMI07370 LOCMI06175 LOCMI05478 LOCMI05388 LOCMI04868 LOCMI03131 LOCMI02654 LOCMI02474 LOCMI01923 LOCMI01479 LOCMI00957 LOCMI00931 LOCMI00142	33
4214	Apoptosis - fly	LOCMI17346，LOCMI17255 LOCMI17152 LOCMI16345 LOCMI16319 LOCMI16278 LOCMI15756 LOCMI15748 LOCMI15002 LOCMI13588 LOCMI13547 LOCMI12803 LOCMI11893 LOCMI10443 LOCMI09912 LOCMI08843 LOCMI08518 LOCMI07647 LOCMI07213 LOCMI06901 LOCMI06691 LOCMI06267 LOCMI05807 LOCMI04521 LOCMI04361 LOCMI04078 LOCMI03485 LOCMI03051 LOCMI01923 LOCMI01389 LOCMI00078	31
3018	RNA degradation	LOCMI17234，LOCMI17153 LOCMI17126 LOCMI16793 LOCMI16341 LOCMI15802 LOCMI15779 LOCMI15298 LOCMI15025 LOCMI14691 LOCMI14521 LOCMI14463 LOCMI12915 LOCMI12830 LOCMI11903 LOCMI10947 LOCMI10801 LOCMI09498 LOCMI09214 LOCMI08975 LOCMI08183 LOCMI06872 LOCMI06579 LOCMI05717 LOCMI04174 LOCMI03680 LOCMI03271 LOCMI02410 LOCMI01983 LOCMI01779 LOCMI00032	31
4070	Phosphatidylinositol signaling system	LOCMI17160,LOCMI17110 LOCMI15856 LOCMI15362 LOCMI13904 LOCMI13806 LOCMI13742 LOCMI12853 LOCMI12669 LOCMI10958 LOCMI09787 LOCMI09726 LOCMI08790 LOCMI08547 LOCMI08226 LOCMI07824 LOCMI07087 LOCMI07075 LOCMI06194 LOCMI05238 LOCMI04328 LOCMI04048 LOCMI03457 LOCMI02886 LOCMI01053 LOCMI00955	26
4146	Peroxisome	LOCMI16279，LOCMI16277 LOCMI15898 LOCMI15857 LOCMI15819 LOCMI15759 LOCMI15331 LOCMI14993 LOCMI10607 LOCMI10347 LOCMI09885 LOCMI09471 LOCMI09430 LOCMI09120 LOCMI08878 LOCMI07919 LOCMI07745 LOCMI07721 LOCMI07391 LOCMI06997 LOCMI06504 LOCMI05507 LOCMI04868 LOCMI00470	24
3420	Nucleotide excision repair	LOCMI16372,LOCMI14842 LOCMI14799 LOCMI14641 LOCMI14218 LOCMI14147 LOCMI14116 LOCMI13620 LOCMI09934 LOCMI09890 LOCMI09882 LOCMI07939 LOCMI07858 LOCMI07168 LOCMI05788 LOCMI05520 LOCMI05424 LOCMI05140 LOCMI05032 LOCMI04664 LOCMI03965 LOCMI01583 LOCMI01426 LOCMI00835	24
1230	Biosynthesis of amino acids	LOCMI16069,LOCMI16048 LOCMI16031 LOCMI16012 LOCMI16000 LOCMI15994 LOCMI15989 LOCMI15965 LOCMI15912 LOCMI15819 LOCMI15802 LOCMI15793 LOCMI15789 LOCMI15779 LOCMI15768 LOCMI10311 LOCMI10291 LOCMI10181 LOCMI10153 LOCMI08638 LOCMI05252 LOCMI04776 LOCMI02767 LOCMI02165	24
4010	MAPK signaling pathway	LOCMI17347，LOCMI17341 LOCMI17241 LOCMI16825 LOCMI16537 LOCMI15328 LOCMI14191 LOCMI13511 LOCMI12785 LOCMI09455 LOCMI08994 LOCMI08772 LOCMI08705 LOCMI07435 LOCMI06586 LOCMI06230 LOCMI05012 LOCMI03687 LOCMI02619 LOCMI01762 LOCMI01407 LOCMI00681 LOCMI00370	23
290	Valine, leucine and isoleucine biosynthesis	LOCMI02165，LOCMI16955 LOCMI16359 LOCMI16298 LOCMI16047 LOCMI15939 LOCMI15923 LOCMI15912 LOCMI15874 LOCMI15820 LOCMI15805 LOCMI15765 LOCMI12631 LOCMI11362 LOCMI10671 LOCMI07116 LOCMI05381 LOCMI05233 LOCMI04939 LOCMI03707 LOCMI03244 LOCMI02165	22
4320	Dorso-ventral axis formation	LOCMI15756,LOCMI15755 LOCMI15751 LOCMI15749 LOCMI15748 LOCMI13588 LOCMI13079 LOCMI12271 LOCMI11364 LOCMI08570 LOCMI07647 LOCMI07033 LOCMI06691 LOCMI06230 LOCMI04945 LOCMI04078 LOCMI04032 LOCMI03051 LOCMI02453 LOCMI01923 LOCMI00078	21
5203	Viral carcinogenesis	LOCMI17213，LOCMI15324 LOCMI13725 LOCMI13526 LOCMI12118 LOCMI11939 LOCMI08791 LOCMI08350 LOCMI07640 LOCMI06863 LOCMI06689 LOCMI06259 LOCMI06220 LOCMI05509 LOCMI04187 LOCMI03602 LOCMI03330 LOCMI02904 LOCMI01686 LOCMI00625	20
3030	DNA replication	LOCMI16422，LOCMI16407 LOCMI16389 LOCMI16330 LOCMI14842 LOCMI14641 LOCMI14116 LOCMI12438 LOCMI10171 LOCMI09890 LOCMI08111 LOCMI07939 LOCMI07858 LOCMI05424 LOCMI05032 LOCMI04664 LOCMI01583 LOCMI01533 LOCMI00912 LOCMI00207	20
3022	Basal transcription factors	LOCMI14799,LOCMI13673 LOCMI13040 LOCMI12746 LOCMI09882 LOCMI08755 LOCMI08498 LOCMI08264 LOCMI08073 LOCMI07168 LOCMI06911 LOCMI06855 LOCMI05864 LOCMI04342 LOCMI03965 LOCMI03057 LOCMI03045 LOCMI02920 LOCMI02042 LOCMI01394	20
970	Aminoacyl-tRNA biosynthesis	LOCMI15150,LOCMI13712 LOCMI12576 LOCMI12227 LOCMI11745 LOCMI10881 LOCMI10414 LOCMI08768 LOCMI07369 LOCMI07180 LOCMI06819 LOCMI06285 LOCMI05182 LOCMI03864 LOCMI02588 LOCMI02472 LOCMI02101 LOCMI01897 LOCMI01205 LOCMI01181	20
562	Inositol phosphate metabolism	LOCMI17160，LOCMI13904 LOCMI13806 LOCMI13742 LOCMI12853 LOCMI12074 LOCMI10958 LOCMI09787 LOCMI09726 LOCMI08790 LOCMI08547 LOCMI07087 LOCMI07075 LOCMI06194 LOCMI05238 LOCMI04048 LOCMI03457 LOCMI02886 LOCMI01053 LOCMI00955	20
20	Citrate cycle (TCA cycle)	LOCMI16081,LOCMI16077 LOCMI16075 LOCMI16039 LOCMI16012 LOCMI16000 LOCMI15989 LOCMI15982 LOCMI15967 LOCMI15965 LOCMI15964 LOCMI15962 LOCMI15927 LOCMI15918 LOCMI15820 LOCMI15819 LOCMI15803 LOCMI15768 LOCMI11413 LOCMI07462	20
5034	Alcoholism	LOCMI15324，LOCMI14075 LOCMI13526 LOCMI11939 LOCMI08791 LOCMI08350 LOCMI07640 LOCMI06259 LOCMI06220 LOCMI05509 LOCMI04187 LOCMI04013 LOCMI03602 LOCMI03330 LOCMI02904 LOCMI02083 LOCMI01686 LOCMI00917 LOCMI00625	19
480	Glutathione metabolism	LOCMI17472,LOCMI16281 LOCMI16265 LOCMI16260 LOCMI15975 LOCMI15819 LOCMI15716 LOCMI15707 LOCMI15706 LOCMI15698 LOCMI15696 LOCMI11363 LOCMI08143 LOCMI07887 LOCMI06842 LOCMI05456 LOCMI04940 LOCMI04119 LOCMI02926	19
4350	TGF-beta signaling pathway	LOCMI17277，LOCMI17180 LOCMI16536 LOCMI16460 LOCMI16459 LOCMI16453 LOCMI16450 LOCMI15365 LOCMI15333 LOCMI14147 LOCMI13620 LOCMI13549 LOCMI09234 LOCMI08556 LOCMI07773 LOCMI07092 LOCMI06230 LOCMI03051	18
4933	AGE-RAGE signaling pathway in diabetic complications	LOCMI17204，LOCMI17160 LOCMI17110 LOCMI16460 LOCMI16427 LOCMI15756 LOCMI15748 LOCMI13806 LOCMI13709 LOCMI12803 LOCMI07824 LOCMI07075 LOCMI06230 LOCMI05055 LOCMI03051 LOCMI01923 LOCMI01522	17
1212	Fatty acid metabolism	LOCMI16955，LOCMI16402 LOCMI16359 LOCMI16298 LOCMI16095 LOCMI16047 LOCMI16041 LOCMI15991 LOCMI15972 LOCMI15945 LOCMI15939 LOCMI15923 LOCMI15898 LOCMI15897 LOCMI15857 LOCMI15821 LOCMI04939	17
5322	Systemic lupus erythematosus	LOCMI15324，LOCMI14075 LOCMI13526 LOCMI11939 LOCMI08350 LOCMI07640 LOCMI06259 LOCMI05509 LOCMI04187 LOCMI04013 LOCMI03602 LOCMI03330 LOCMI02904 LOCMI01686 LOCMI00917 LOCMI00625	16
3020	RNA polymerase	LOCMI14909,LOCMI14200 LOCMI13810 LOCMI13169 LOCMI13140 LOCMI12488 LOCMI10663 LOCMI10444 LOCMI09384 LOCMI08192 LOCMI06409 LOCMI06149 LOCMI05744 LOCMI04645 LOCMI03332 LOCMI01328	16
3410	Base excision repair	LOCMI14842，LOCMI14641 LOCMI14116 LOCMI14047 LOCMI12438 LOCMI12301 LOCMI08653 LOCMI07939 LOCMI07858 LOCMI07682 LOCMI06735 LOCMI06203 LOCMI05424 LOCMI05365 LOCMI00815	15
564	Glycerophospholipid metabolism	LOCMI16334,LOCMI16090 LOCMI16087 LOCMI16070 LOCMI16056 LOCMI16042 LOCMI16021 LOCMI16018 LOCMI16013 LOCMI15922 LOCMI15886 LOCMI15856 LOCMI15836 LOCMI15782 LOCMI00814	15
520	Amino sugar and nucleotide sugar metabolism	LOCMI17331,LOCMI16055 LOCMI15833 LOCMI15467 LOCMI13816 LOCMI13201 LOCMI09799 LOCMI08865 LOCMI08614 LOCMI05688 LOCMI03834 LOCMI03567 LOCMI01614 LOCMI00774 LOCMI00063	15
71	Fatty acid degradation	LOCMI16955，LOCMI16402 LOCMI16359 LOCMI16298 LOCMI16047 LOCMI16007 LOCMI15939 LOCMI15923 LOCMI15912 LOCMI15898 LOCMI15897 LOCMI15874 LOCMI15857 LOCMI15821 LOCMI04939	15
10	Glycolysis / Gluconeogenesis	LOCMI16081，LOCMI16069 LOCMI16055 LOCMI16048 LOCMI16007 LOCMI15994 LOCMI15918 LOCMI15912 LOCMI15874 LOCMI15833 LOCMI15820 LOCMI15802 LOCMI15793 LOCMI15779 LOCMI00959	15
4330	Notch signaling pathway	LOCMI16123,LOCMI16121 LOCMI16118 LOCMI16117 LOCMI16116 LOCMI16115 LOCMI16114 LOCMI16113 LOCMI16106 LOCMI16105 LOCMI14123 LOCMI11633 LOCMI09349 LOCMI08265	14
590	Arachidonic acid metabolism	LOCMI17472,LOCMI16265 LOCMI16260 LOCMI16070 LOCMI16003 LOCMI15716 LOCMI15707 LOCMI15706 LOCMI15696 LOCMI11080 LOCMI09009 LOCMI04694 LOCMI03247 LOCMI03242	14
3060	Protein export	LOCMI15161,LOCMI13038 LOCMI12956 LOCMI11145 LOCMI10960 LOCMI10612 LOCMI08190 LOCMI07265 LOCMI06634 LOCMI05611 LOCMI05023 LOCMI04853 LOCMI00915	13
510	N-Glycan biosynthesis	LOCMI14962，LOCMI14420 LOCMI13450 LOCMI09467 LOCMI08663 LOCMI07823 LOCMI07211 LOCMI06280 LOCMI02130 LOCMI01606 LOCMI01605 LOCMI01540 LOCMI00315	13
310	Lysine degradation	LOCMI16955，LOCMI16359 LOCMI16298 LOCMI16077 LOCMI15927 LOCMI15912 LOCMI15874 LOCMI09235 LOCMI06517 LOCMI04939 LOCMI04894 LOCMI02426 LOCMI00117	13
270	Cysteine and methionine metabolism	LOCMI15982,LOCMI14595 LOCMI12690 LOCMI10278 LOCMI07887 LOCMI06842 LOCMI05456 LOCMI04940 LOCMI04776 LOCMI04119 LOCMI02767 LOCMI02165 LOCMI02112	13
4630	Jak-STAT signaling pathway	LOCMI16427，LOCMI16380 LOCMI15755 LOCMI15751 LOCMI15746 LOCMI13806 LOCMI09548 LOCMI09472 LOCMI07824 LOCMI07481 LOCMI06397 LOCMI01729	12
4261	Adrenergic signaling in cardiomyocytes	LOCMI16537，LOCMI14659 LOCMI13233 LOCMI12867 LOCMI12519 LOCMI10341 LOCMI07479 LOCMI06970 LOCMI06230 LOCMI04007 LOCMI02083 LOCMI01274	12
4130	SNARE interactions in vesicular transport	LOCMI14621,LOCMI13644 LOCMI13501 LOCMI13017 LOCMI11985 LOCMI11848 LOCMI11618 LOCMI09851 LOCMI06738 LOCMI06273 LOCMI01645 LOCMI01016	12
980	Metabolism of xenobiotics by cytochrome P450	LOCMI17472,LOCMI16007 LOCMI15716 LOCMI15707 LOCMI15706 LOCMI15698 LOCMI15696 LOCMI11363 LOCMI10694 LOCMI09009 LOCMI08143 LOCMI03242	12
640	Propanoate metabolism	LOCMI16955,LOCMI16359 LOCMI16298 LOCMI15967 LOCMI15964 LOCMI15962 LOCMI15820 LOCMI12631 LOCMI07391 LOCMI05381 LOCMI03707 LOCMI03244	12
620	Pyruvate metabolism	LOCMI16359,LOCMI16298 LOCMI16081 LOCMI15994 LOCMI15982 LOCMI15918 LOCMI15912 LOCMI15874 LOCMI15820 LOCMI15803 LOCMI06696 LOCMI03128	12
330	Arginine and proline metabolism	LOCMI15912，LOCMI15874 LOCMI15514 LOCMI14497 LOCMI11040 LOCMI10839 LOCMI10181 LOCMI09621 LOCMI05456 LOCMI04940 LOCMI02767 LOCMI02112	12
250	Alanine, aspartate and glutamate metabolism	LOCMI14497，LOCMI12343 LOCMI11040 LOCMI10311 LOCMI09667 LOCMI08638 LOCMI07085 LOCMI06391 LOCMI05296 LOCMI05252 LOCMI02767 LOCMI00445	12
4013	MAPK signaling pathway - fly	LOCMI15756，LOCMI15755 LOCMI15751 LOCMI15749 LOCMI15748 LOCMI15747 LOCMI15746 LOCMI13588 LOCMI06691 LOCMI03051 LOCMI01923	11
3460	Fanconi anemia pathway	LOCMI14990,LOCMI14675 LOCMI13231 LOCMI12259 LOCMI11066 LOCMI09934 LOCMI09308 LOCMI06452 LOCMI05520 LOCMI05032 LOCMI03412	11
2010	ABC transporters	LOCMI13212，LOCMI09550 LOCMI07113 LOCMI04910 LOCMI04335 LOCMI03755 LOCMI03530 LOCMI02347 LOCMI01926 LOCMI01133 LOCMI00412	11
900	Terpenoid backbone biosynthesis	LOCMI16436，LOCMI16359 LOCMI16337 LOCMI16298 LOCMI15805 LOCMI15132 LOCMI08117 LOCMI06465 LOCMI05655 LOCMI04136 LOCMI02945	11
630	Glyoxylate and dicarboxylate metabolism	LOCMI16359,LOCMI16298 LOCMI16000 LOCMI15989 LOCMI15982 LOCMI15965 LOCMI15820 LOCMI12133 LOCMI10291 LOCMI08638 LOCMI00470	11
500	Starch and sucrose metabolism	LOCMI16055,LOCMI15833 LOCMI15488 LOCMI15058 LOCMI13201 LOCMI12541 LOCMI09799 LOCMI09105 LOCMI08865 LOCMI08313 LOCMI00063	11
350	Tyrosine metabolism	LOCMI17352，LOCMI16007 LOCMI15691 LOCMI11990 LOCMI10574 LOCMI03663 LOCMI03436 LOCMI03087 LOCMI02767 LOCMI02396 LOCMI00197	11
4810	Regulation of actin cytoskeleton	LOCMI16428，LOCMI15087 LOCMI15061 LOCMI14331 LOCMI12867 LOCMI10465 LOCMI09042 LOCMI07435 LOCMI06795 LOCMI06230	10
4745	Phototransduction - fly	LOCMI17306，LOCMI17263 LOCMI17160 LOCMI17110 LOCMI16321 LOCMI15362 LOCMI12953 LOCMI11255 LOCMI03543 LOCMI02666	10
4530	Tight junction	LOCMI16832，LOCMI16326 LOCMI10465 LOCMI09877 LOCMI08455 LOCMI07435 LOCMI06795 LOCMI02083 LOCMI01819 LOCMI00107	10
4510	Focal adhesion	LOCMI16428，LOCMI11457 LOCMI10465 LOCMI10250 LOCMI08705 LOCMI07209 LOCMI06795 LOCMI06230 LOCMI02619 LOCMI00093	10
4340	Hedgehog signaling pathway	LOCMI17209,LOCMI16280 LOCMI14680 LOCMI14560 LOCMI09477 LOCMI08043 LOCMI07825 LOCMI07671 LOCMI04522 LOCMI01886	10
4110	Cell cycle	LOCMI17213,LOCMI16853 LOCMI16421 LOCMI16297 LOCMI12845 LOCMI10491 LOCMI09146 LOCMI06535 LOCMI04812 LOCMI00370	10
600	Sphingolipid metabolism	LOCMI16057,LOCMI16026 LOCMI16019 LOCMI16011 LOCMI15983 LOCMI15767 LOCMI15477 LOCMI15419 LOCMI03697 LOCMI02837	10
380	Tryptophan metabolism	LOCMI16955，LOCMI16359 LOCMI16298 LOCMI16077 LOCMI15912 LOCMI15874 LOCMI13106 LOCMI10574 LOCMI04939 LOCMI03663	10
1210	2-Oxocarboxylic acid metabolism	LOCMI16012,LOCMI16000 LOCMI15989 LOCMI15965 LOCMI15819 LOCMI15768 LOCMI10311 LOCMI10153 LOCMI02767 LOCMI02165	10
982	Drug metabolism-cytochrome P450	LOCMI17472,LOCMI16007 LOCMI15716 LOCMI15707 LOCMI15706 LOCMI15698 LOCMI15696 LOCMI11363 LOCMI08143	9
4020	Calcium signaling pathway	LOCMI14659，LOCMI13233 LOCMI12785 LOCMI11114 LOCMI09020 LOCMI06569 LOCMI06462 LOCMI06278 LOCMI03777	9
860	Porphyrin and chlorophyll metabolism	LOCMI15492,LOCMI13350 LOCMI12086 LOCMI08588 LOCMI07760 LOCMI03864 LOCMI02588 LOCMI00676 LOCMI00372	9
650	Butanoate metabolism	LOCMI16955,LOCMI16359 LOCMI16298 LOCMI15939 LOCMI15805 LOCMI15765 LOCMI14764 LOCMI09667 LOCMI04939	9
5202	Transcriptional misregulation in cancers	LOCMI16818，LOCMI16782 LOCMI14075 LOCMI12596 LOCMI12476 LOCMI08087 LOCMI04189 LOCMI00917	8
5166	HTLV-I infection	LOCMI17224，LOCMI17213，LOCMI16853，LOCMI14641，LOCMI12118，LOCMI09146，LOCMI08710，LOCMI03685	8
3440	Homologous recombination	LOCMI13461,LOCMI11066 LOCMI10962 LOCMI07858 LOCMI07268 LOCMI06452 LOCMI05032 LOCMI03412	8
3430	Mismatch repair	LOCMI14116,LOCMI13231 LOCMI09890 LOCMI07939 LOCMI07858 LOCMI05032 LOCMI04664 LOCMI01583	8
512	Mucin type O-glycan biosynthesis	LOCMI13146,LOCMI10550 LOCMI08625 LOCMI06636 LOCMI06323 LOCMI02879 LOCMI00862 LOCMI00550	8
450	Selenocompound metabolism	LOCMI15060，LOCMI13106 LOCMI10881 LOCMI10218 LOCMI09956 LOCMI08665 LOCMI06919 LOCMI04776	8
410	beta-Alanine metabolism	LOCMI16955，LOCMI15912 LOCMI15874 LOCMI15048 LOCMI09621 LOCMI07391 LOCMI05456 LOCMI04940	8
52	Galactose metabolism	LOCMI16055,LOCMI15833 LOCMI15802 LOCMI15788 LOCMI13816 LOCMI13201 LOCMI09105 LOCMI00063	8
40	Pentose and glucuronate interconversions	LOCMI15788,LOCMI13812 LOCMI13396 LOCMI13201 LOCMI10694 LOCMI08865 LOCMI05915 LOCMI00063	8
4260	Cardiac muscle contraction	LOCMI15980，LOCMI12867 LOCMI10341 LOCMI07479 LOCMI06970 LOCMI01274 LOCMI00489	7
4215	Apoptosis - multiple species	LOCMI15069，LOCMI12803 LOCMI10590 LOCMI10443 LOCMI09889 LOCMI05282 LOCMI01389	7
4080	Neuroactive ligand-receptor interaction	LOCMI17318,LOCMI15740 LOCMI12236 LOCMI11731 LOCMI11373 LOCMI10187 LOCMI07812	7
983	Drug metabolism - other enzymes	LOCMI15627,LOCMI15048,LOCMI14674,LOCMI13010,LOCMI11370,LOCMI09430,LOCMI00426	7
790	Folate biosynthesis	LOCMI14124,LOCMI11585 LOCMI10099 LOCMI09250 LOCMI07361 LOCMI03068 LOCMI02926	7
561	Glycerolipid metabolism	LOCMI16089,LOCMI16002 LOCMI15912 LOCMI15901 LOCMI15874 LOCMI15788 LOCMI00814	7
260	Glycine, serine and threonine metabolism	LOCMI16069，LOCMI15912 LOCMI15820 LOCMI13350 LOCMI12133 LOCMI10291 LOCMI04776	7
62	Fatty acid elongation	LOCMI16955,LOCMI16047 LOCMI16041 LOCMI15991 LOCMI15972 LOCMI15945 LOCMI04939	7
51	Fructose and mannose metabolism	LOCMI16055,LOCMI15833 LOCMI15802 LOCMI15788 LOCMI08614 LOCMI05915 LOCMI03567	7
565	Ether lipid metabolism	LOCMI16087,LOCMI16070 LOCMI16018 LOCMI16013 LOCMI15877 LOCMI15848 LOCMI15759	7
5164	Influenza A	LOCMI12570，LOCMI09469，LOCMI06397，LOCMI06349，LOCMI03203，LOCMI00716	6
4914	Progesterone-mediated oocyte maturation	LOCLOCMI00370MI16297，LOCMI06535，LOCMI06230，LOCMI04007，LOCMI02083，	6
4912	GnRH signaling pathway	LOCMI17347，LOCMI17241，LOCMI14659，LOCMI06230，LOCMI04007，LOCMI01407	6
4540	Gap junction	LOCMI16297，LOCMI14659，LOCMI06535，LOCMI06230，LOCMI04007，LOCMI02083	6
4360	Axon guidance	LOCMI17109，LOCMI12354，LOCMI09918，LOCMI07892，LOCMI06258，LOCMI02083	6
4114	Oocyte meiosis	LOCMI16297,LOCMI12845 LOCMI10491 LOCMI06535 LOCMI06230 LOCMI04007	6
910	Nitrogen metabolism	LOCMI08638，LOCMI07048 LOCMI05527 LOCMI05296 LOCMI05252 LOCMI00445	6
760	Nicotinate and nicotinamide metabolism	LOCMI12441,LOCMI12062 LOCMI11198 LOCMI07848 LOCMI07509 LOCMI03637	6
604	Glycosphingolipid biosynthesis - ganglio series	LOCMI15467,LOCMI14833 LOCMI15467 LOCMI02781 LOCMI09729 LOCMI00112	6
534	Glycosaminoglycan biosynthesis - heparan sulfate / heparin	LOCMI15417,LOCMI14925 LOCMI11458 LOCMI10603 LOCMI05225 LOCMI02332	6
514	Other types of O-glycan biosynthesis	LOCMI14007,LOCMI13894 LOCMI10905 LOCMI09650 LOCMI07726 LOCMI06517	6
220	Arginine biosynthesis	LOCMI10311，LOCMI10153 LOCMI08638 LOCMI05296 LOCMI02767 LOCMI00445	6
5168	Herpes simplex infection	LOCMI16297，LOCMI12812，LOCMI06863，LOCMI06535，LOCMI06397	5
4970	Salivary secretion	LOCMI15436，LOCMI14225，LOCMI13233，LOCMI07479，LOCMI07131	5
4919	Thyroid hormone signaling pathway	LOCMI08791，LOCMI08087，LOCMI07479，LOCMI03415，LOCMI00238	5
4270	Vascular smooth muscle contraction	LOLOCMI04007CMI14659，LOCMI14331，LOCMI06230，LOCMI04061，	5
4122	Sulfur relay system	LOCMI14124,LOCMI13359 LOCMI07361 LOCMI01577 LOCMI00762	5
4024	cAMP signaling pathway	LOCLOCMI02083MI13233，LOCMI11976，LOCMI11530，LOCMI07479，	5
770	Pantothenate and CoA biosynthesis	LOCMI15048,LOCMI05812 LOCMI05087 LOCMI02165 LOCMI00228	5
531	Glycosaminoglycan degradation	LOCMI15467,LOCMI12510 LOCMI12055 LOCMI10635 LOCMI10556	5
511	Other glycan degradation	LOCMI15467，LOCMI12212 LOCMI11681 LOCMI03697 LOCMI01253	5
360	Phenylalanine metabolism	LOCMI10574，LOCMI08993 LOCMI03663 LOCMI03087 LOCMI02767	5
340	Histidine metabolism	LOCMI15912，LOCMI15874 LOCMI10574 LOCMI09621 LOCMI03663	5
30	Pentose phosphate pathway	LOCMI16043,LOCMI16031 LOCMI15975 LOCMI15802 LOCMI15789	5
5200	Pathways in cancer	LOCMI16823，LOCMI06920，LOCMI02961，LOCMI02083	4
4962	Vasopressin-regulated water reabsorption	LOCMI14407，LOCMI06692，LOCMI04165，LOCMI00293	4
4922	Glucagon signaling pathway	LOCMI16531，LOCMI12976，LOCMI11759，LOCMI09281	4
4916	Melanogenesis	LOCMI14659，LOCMI06230，LOCMI04007，LOCMI02083	4
4152	AMPK signaling pathway	LOCMI09143,LOCMI08392,LOCMI04255,LOCMI02021	4
4115	p53 signaling pathway	LOCMI17213,LOCMI16853 LOCMI16297 LOCMI06535	4
4022	cGMP - PKG signaling pathway	LOCMI13233，LOCMI07479，LOCMI07131，LOCMI02083	4
4012	ErbB signaling pathway	LOCMI16428，LOCMI08994，LOCMI07209，LOCMI06230	4
670	One carbon pool by folate	LOCMI11424,LOCMI10291,LOCMI09110,LOCMI06479	4
72	Synthesis and degradation of ketone bodies	LOCMI16359，LOCMI16298，LOCMI15805，LOCMI15765	4
5230	Central carbon metabolism in cancer	LOCMI17109，LOCMI13715，LOCMI02631	3
5206	MicroRNAs in cancer	LOCMI08045，LOCMI02569，LOCMI00370	3
5012	Parkinson's disease	LOCMI12948，LOCMI09092，LOCMI02083	3
4978	Mineral absorption	LOCMI16855，LOCMI07479，LOCMI00361	3
4972	Pancreatic secretion	LOCMI13233，LOCMI07479，LOCMI07131	3
4721	Synaptic vesicle cycle	LOCMI16676，LOCMI10640，LOCMI06090	3
4711	Circadian rhythm - fly	LOCMI1LOCMI080436547，LOCMI09477，	3
4611	Platelet activation	LOCMI06795，LOCMI06273，LOCMI02083	3
4520	Adherens junction	LOCMI10465，LOCMI09877，LOCMI06230	3
4370	VEGF signaling pathway	LOCMI17341，LOCMI16428，LOCMI06230	3
4062	Chemokine signaling pathway	LOCMI09547，LOCMI02083，LOCMI01141	3
3320	PPAR signaling pathway	LOCMI11328,LOCMI11326,LOCMI01089	3
1040	Biosynthesis of unsaturated fatty acids	LOCMI16041,LOCMI15991,LOCMI15898	3
750	Vitamin B6 metabolism	LOCMI09428,LOCMI09327,LOCMI09326	3
563	Glycosylphosphatidylinositol(GPI)-anchor biosynthesis	LOCMI09651，LOCMI02604，LOCMI00416	3
130	Ubiquinone and other terpenoid-quinone biosynthesis	LOCMI08993，LOCMI07254，LOCMI07176	3
73	Cutin, suberine and wax biosynthesis	LOCMI07745，LOCMI06504，LOCMI05507	3
53	Ascorbate and aldarate metabolism	LOCMI15912,LOCMI15874,LOCMI08865	3
5216	Thyroid cancer	LOCMI06920，LOCMI02961	2
5152	Tuberculosis	LOCMI10537，LOCMI03685	2
5100	Bacterial invasion of epithelial cells	LOCMI15220，LOCMI09547	2
5030	Cocaine addiction	LOCMI08640，LOCMI02083	2
4974	Protein digestion and absorption	LOCMI12628，LOCMI07479	2
4971	Gastric acid secretion	LOCMI07479，LOCMI02083	2
4921	Oxytocin signaling pathway	LOCMI04061，LOCMI02083	2
4915	Estrogen signaling pathway	LOCMI08215，LOCMI02083	2
4911	Insulin secretion	LOCMI13158，LOCMI07479	2
4744	Phototransduction	LOCMI14508，LOCMI05076	2
4727	GABAergic synapse	LOCMI04142，LOCMI02083	2
4724	Glutamatergic synapse	LOCMI16676，LOCMI02083	2
4723	Retrograde endocannabinoid signaling	LOCMI16676，LOCMI02083	2
4670	Leukocyte transendothelial migration	LOCMI06795，LOCMI02083	2
4623	Cytosolic DNA-sensing pathway	LOCMI14909，LOCMI13169	2
4621	NOD-like receptor signaling pathway	LOCMI10537，LOCMI06230	2
4614	Renin-angiotensin system	LOCMI12628，LOCMI10742	2
4212	Longevity regulating pathway - worm	LOCMI13574,LOCMI10492	2
4015	Rap1 signaling pathway	LOCMI05262，LOCMI02083	2
3450	Non-homologous end-joining	LOCMI12438,LOCMI07268	2
920	Sulfur metabolism	LOCMI10443，LOCMI06919	2
740	Riboflavin metabolism	LOCMI17352,LOCMI11990	2
592	alpha-Linolenic acid metabolism	LOCMI16070,LOCMI15898	2
532	Glycosaminoglycan biosynthesis - chondroitin sulfate / dermatan sulfate	LOCMI15417,LOCMI14925	2
524	Butirosin and neomycin biosynthesis	LOCMI16055,LOCMI15833	2
471	D-Glutamine and D-glutamate metabolism	LOCMI05296，LOCMI00445	2
100	Steroid biosynthesis	LOCMI07022，LOCMI03959	2
61	Fatty acid biosynthesis	LOCMI16095,LOCMI15857	2
5231	Choline metabolism in cancer	LOCMI15886	1
5222	Small cell lung cancer	LOCMI16823	1
5205	Proteoglycans in cancer	LOCMI02569	1
5145	Toxoplasmosis	LOCMI02083	1
5142	Chagas disease (American trypanosomiasis)	LOCMI02083	1
5134	Legionellosis	LOCMI16423	1
5133	Pertussis	LOCMI02083	1
5132	Salmonella infection	LOCMI06230	1
5120	Epithelial cell signaling in Helicobacter pylori infection	LOCMI16824	1
5033	Nicotine addiction	LOCMI16676	1
5032	Morphine addiction	LOCMI02083	1
5020	Prion diseases	LOCMI09981	1
5016	Huntington's disease	LOCMI08087	1
5014	Amyotrophic lateral sclerosis (ALS)	LOCMI05151	1
5010	Alzheimer's disease	LOCMI11544	1
4976	Bile secretion	LOCMI07479	1
4973	Carbohydrate digestion and absorption	LOCMI07479	1
4964	Proximal tubule bicarbonate reclamation	LOCMI07479	1
4961	Endocrine and other factor-regulated calcium reabsorption	LOCMI07479	1
4960	Aldosterone-regulated sodium reabsorption	LOCMI07479	1
4950	Maturity onset diabetes of the young	LOCMI13158	1
4932	Non-alcoholic fatty liver disease (NAFLD)	LOCMI08392	1
4930	Type II diabetes mellitus	LOCMI13158	1
4924	Renin secretion	LOCMI02083	1
4923	Regulation of lipolysis in adipocyte	LOCMI02083	1
4920	Adipocytokine signaling pathway	LOCMI08392	1
4918	Thyroid hormone synthesis	LOCMI07479	1
4742	Taste transduction	LOCMI11530	1
4730	Long-term depression	LOCMI02083	1
4728	Dopaminergic synapse	LOCMI02083	1
4726	Serotonergic synapse	LOCMI02083	1
4725	Cholinergic synapse	LOCMI02083	1
4722	Neurotrophin signaling pathway	LOCMI14407	1
4713	Circadian entrainment	LOCMI02083	1
4710	Circadian rhythm	LOCMI10736	1
4668	TNF signaling pathway	LOCMI04688	1
4666	Fc gamma R-mediated phagocytosis	LOCMI01141	1
4622	RIG-I-like receptor signaling pathway	LOCMI04670	1
4612	Antigen processing and presentation	LOCMI03685	1
4550	Signaling pathways regulating pluripotency of stem cells	LOCMI13001	1
4512	ECM-receptor interaction	LOCMI13343	1
4211	Longevity regulating pathway - mammal	LOCMI08392	1
4210	Apoptosis	LOCMI11112	1
4071	Sphingolipid signaling pathway	LOCMI02083	1
4066	HIF-1 signaling pathway	LOCMI17109	1
4060	Cytokine-cytokine receptor interaction	LOCMI16536	1
4014	Ras signaling pathway	LOCMI06614	1
1051	Biosynthesis of ansamycins	LOCMI16031	1
830	Retinol metabolism	LOCMI16007	1
785	Lipoic acid metabolism	LOCMI13719	1
730	Thiamine metabolism	LOCMI14190	1
591	Linoleic acid metabolism	LOCMI16070	1
533	Glycosaminoglycan biosynthesis - keratan sulfate	LOCMI00112	1
460	Cyanoamino acid metabolism	LOCMI10291	1
400	Phenylalanine, tyrosine and tryptophan biosynthesis	LOCMI02767	1
232	Caffeine metabolism	LOCMI09430	1
300	Lysine biosynthesis	LOCMI15912	1
261	Monobactam biosynthesis	LOCMI06919	1
Note: Red indicates the pathway related to immunity and reproduction.
