# Supplementary material for: Transcriptome analysis of the molecular mechanism underlying immunity- and reproduction trade-off in Locusta migratoria infected by Micrococcus luteus
Source: PLoS One. 2019 Aug 14;14(8):e0211605. doi: 10.1371/journal.pone.0211605 (PMC6693777; doi:10.1371/journal.pone.0211605)
Supplement: S8 Table — (XLS) [file pone.0211605.s010.xls]

## Sheet: Sheet1
Sup Table 8. KEGG terms for genes that were differentially expressed in infected and control locusts at 4 h after infection.
KO_ID	KO Annotation	Gene	Number
Up-regulated
4145	Phagosome	LOCMI16321，LOCMI11062，LOCMI02485	3
5034	Alcoholism	LOCMI15324，LOCMI11532，LOCMI08350，LOCMI07936，LOCMI07310，LOCMI05509，LOCMI04013，LOCMI03747，LOCMI03746，LOCMI03602，LOCMI03330，LOCMI02904，LOCMI02083，LOCMI01736，LOCMI01686，LOCMI00625	16
5322	Systemic lupus erythematosus	LOCMI15324，LOCMI11532，LOCMI08350，LOCMI07936，LOCMI07310，LOCMI05509，LOCMI04013，LOCMI03747，LOCMI03746，LOCMI03602，LOCMI03330，LOCMI02904，LOCMI01736，LOCMI01686，LOCMI00625	15
5203	Viral carcinogenesis	LOCMI15324，LOCMI11532，LOCMI08350，LOCMI05509，LOCMI03602，LOCMI03330，LOCMI02904，LOCMI01686，LOCMI00625	9
3040	Spliceosome	LOCMI17326，LOCMI17292，LOCMI17197，LOCMI17156，LOCMI17071，LOCMI17057，LOCMI16550	7
3010	Ribosome	LOCMI15205，LOCMI14819，LOCMI11744，LOCMI00130	4
3018	RNA degradation	LOCMI17292，LOCMI17156，LOCMI01983，LOCMI01068	4
4024	cAMP signaling pathway	LOCMI07054，LOCMI05084，LOCMI02083	3
4391	Hippo signaling pathway -fly	LOCMI14567，LOCMI12777，LOCMI02485	3
190	Oxidative phosphorylation	LOCMI16024，LOCMI15786，LOCMI15775	3
520	Amino sugar and nucleotide sugar metabolism	LOCMI04167，LOCMI01161	2
4146	Peroxisome	LOCMI16025，LOCMI10102	2
4261	Adrenergic signaling in cardiomyocytes	LOCMI06230，LOCMI02083	2
4022	cGMP - PKG signaling pathway	LOCMI07054，LOCMI02083	2
1212	Fatty acid metabolism	LOCMI16025，LOCMI15828	2
52	Galactose metabolism	LOCMI09697，LOCMI01707	2
4540	Gap junction	LOCMI06230，LOCMI02083	2
4010	MAPK signaling pathway	LOCMI06230，LOCMI03687	2
4916	Melanogenesis	LOCMI06230，LOCMI02083	2
4745	Phototransduction - fly	LOCMI16321，LOCMI02485	2
4068	FoxO signaling pathway	LOCMI07370，LOCMI06230	2
4142	Lysosome	LOCMI10636，LOCMI02520	2
4914	Progesterone-mediated oocyte maturation	LOCMI06230，LOCMI02083	2
230	Purine metabolism	LOCMI08222，LOCMI04257	2
3013	RNA transport	LOCMI17197，LOCMI05716	2
4350	TGF-beta signaling pathway	LOCMI16457，LOCMI06230	2
4340	Hedgehog signaling pathway	LOCMI14567	1
71	Fatty acid degradation	LOCMI16025	1
531	Glycosaminoglycan degradation	LOCMI10636	1
562	Inositol phosphate metabolism	LOCMI13446	1
4910	Insulin signaling pathway	LOCMI06230	1
4970	Salivary secretion	LOCMI00722	1
2010	ABC transporters	LOCMI04741	1
4520	Adherens junction	LOCMI06230	1
4933	AGE-RAGE signaling pathway in diabetic complications	LOCMI06230	1
4925	Aldosterone synthesis and secretion	LOCMI16476	1
592	alpha-Linolenic acid metabolism	LOCMI15828	1
4360	Axon guidance	LOCMI02083	1
3022	Basal transcription factors	LOCMI02920	1
3410	Base excision repair	LOCMI05365	1
5142	Chagas disease (American trypanosomiasis)	LOCMI02083	1
4062	Chemokine signaling pathway	LOCMI02083	1
4725	Cholinergic synapse	LOCMI02083	1
4713	Circadian entrainment	LOCMI02083	1
5030	Cocaine addiction	LOCMI02083	1
4728	Dopaminergic synapse	LOCMI02083	1
4320	Dorso-ventral axis formation	LOCMI06230	1
983	Drug metabolism - other enzymes	LOCMI15627	1
4144	Endocytosis	LOCMI09150	1
4012	ErbB signaling pathway	LOCMI06230	1
4915	Estrogen signaling pathway	LOCMI02083	1
61	Fatty acid biosynthesis	LOCMI16025	1
4510	Focal adhesion	LOCMI06230	1
51	Fructose and mannose metabolism	LOCMI04167	1
4727	GABAergic synapse	LOCMI02083	1
4971	Gastric acid secretion	LOCMI02083	1
4724	Glutamatergic synapse	LOCMI02083	1
480	Glutathione metabolism	LOCMI11363	1
564	Glycerophospholipid metabolism	LOCMI15960	1
10	Glycolysis / Gluconeogenesis	LOCMI15955	1
4912	GnRH signaling pathway	LOCMI06230	1
981	Insect hormone biosynthesis	LOCMI16125	1
4931	Insulin resistance	LOCMI07370	1
4670	Leukocyte transendothelial migration	LOCMI02083	1
4213	Longevity regulating pathway - multiple species	LOCMI07370	1
4730	Long-term depression	LOCMI02083	1
980	Metabolism of xenobiotics by cytochrome P450	LOCMI11363	1
5032	Morphine addiction	LOCMI02083	1
3015	mRNA surveillance pathway	LOCMI17197	1
4150	mTOR signaling pathway	LOCMI06230	1
512	Mucin type O-glycan biosynthesis	LOCMI00509	1
4080	Neuroactive ligand-receptor interaction	LOCMI03589	1
4621	NOD-like receptor signaling pathway	LOCMI06230	1
4740	Olfactory transduction	LOCMI07054	1
4114	Oocyte meiosis	LOCMI06230	1
4921	Oxytocin signaling pathway	LOCMI02083	1
4972	Pancreatic secretion	LOCMI00722	1
5012	Parkinson's disease	LOCMI02083	1
5200	Pathways in cancer	LOCMI02083	1
40	Pentose and glucuronate interconversions	LOCMI15955	1
5133	Pertussis	LOCMI02083	1
4744	Phototransduction	LOCMI07054	1
4611	Platelet activation	LOCMI02083	1
640	Propanoate metabolism	LOCMI09643	1
4141	Protein processing in endoplasmic reticulum	LOCMI01987	1
240	Pyrimidine metabolism	LOCMI08222	1
4015	Rap1 signaling pathway	LOCMI02083	1
4810	Regulation of actin cytoskeleton	LOCMI06230	1
4923	Regulation of lipolysis in adipocyte	LOCMI02083	1
4924	Renin secretion	LOCMI02083	1
4723	Retrograde endocannabinoid signaling	LOCMI02083	1
740	Riboflavin metabolism	LOCMI17253	1
3020	RNA polymerase	LOCMI08222	1
5132	Salmonella infection	LOCMI06230	1
4726	Serotonergic synapse	LOCMI02083	1
4071	Sphingolipid signaling pathway	LOCMI02083	1
500	Starch and sucrose metabolism	LOCMI01707	1
900	Terpenoid backbone biosynthesis	LOCMI04136	1
4530	Tight junction	LOCMI02083	1
4620	Toll-like receptor signaling pathway	LOCMI06230	1
5145	Toxoplasmosis	LOCMI02083	1
350	Tyrosine metabolism	LOCMI17253	1
4270	Vascular smooth muscle contraction	LOCMI06230	1
4370	VEGF signaling pathway	LOCMI06230	1
5110	Vibrio cholerae infection	LOCMI00722	1
4310	Wnt signaling pathway	LOCMI14567	1
Down-regulated
3010	Ribosome	LOCMI07886，LOCMI03214	2
4340	Hedgehog signaling pathway	LOCMI14454，LOCMI12800	2
53	Ascorbate and aldarate metabolism	LOCMI13447，LOCMI13446	2
4391	Hippo signaling pathway -fly	LOCMI16321	1
520	Amino sugar and nucleotide sugar metabolism	LOCMI09697	1
4146	Peroxisome	LOCMI15828	1
71	Fatty acid degradation	LOCMI15828	1
531	Glycosaminoglycan degradation	LOCMI02520	1
562	Inositol phosphate metabolism	LOCMI13447	1
4910	Insulin signaling pathway	LOCMI04801	1
4970	Salivary secretion	LOCMI10818	1
1040	Biosynthesis of unsaturated fatty acids	LOCMI15828	1
4020	Calcium signaling pathway	LOCMI02518	1
982	Drug metabolism - cytochrome P450	LOCMI11363	1
561	Glycerolipid metabolism	LOCMI15955	1
4122	Sulfur relay system	LOCMI00762	1
Note: Red indicate the GO term directly related to immunity.
