# Supplementary material for: Transcriptome analysis of the molecular mechanism underlying immunity- and reproduction trade-off in Locusta migratoria infected by Micrococcus luteus
Source: PLoS One. 2019 Aug 14;14(8):e0211605. doi: 10.1371/journal.pone.0211605 (PMC6693777; doi:10.1371/journal.pone.0211605)
Supplement: S9 Table — (XLS) [file pone.0211605.s011.xls]

## Sheet: Sheet1
Sup Table 9. KEGG terms for genes that were differentially expressed in the control group at 4 h and 6 d after infection.
KO-ID	KO Annotation	Gene	Mumber
4144	Endocytosis	LOCMI15509,LOCMI15365, LOCMI14606, LOCMI13709, LOCMI11542, LOCMI08091, LOCMI07465, LOCMI07309, LOCMI05105, LOCMI04423, LOCMI03091, LOCMI02186, LOCMI01222, LOCMI00306, LOCMI00123	15
4142	Lysosome	LOCMI16027,LOCMI15945, LOCMI15938, LOCMI09105, LOCMI08054, LOCMI02896	6
4145	Phagosome	LOCMI15938,LOCMI13343, LOCMI11062, LOCMI09659, LOCMI05568, LOCMI03543	6
4068	FoxO signaling pathway	LOCMI15756,LOCMI11756, LOCMI07824, LOCMI06714 LOCMI04526	5
4150	mTOR signaling pathway	LOCMI12944,LOCMI07824, LOCMI05481, LOCMI01479, LOCMI00931	5
4931	Insulin resistance	LOCMI15897,LOCMI07824,LOCMI04557,LOCMI02665	4
3050	Protein processing in endoplasmic reticulum	LOCMI15501,LOCMI15491, LOCMI14562,LOCMI14420,LOCMI14147,LOCMI13828,LOCMI13620,LOCMI12151,LOCMI11660,LOCMI10848,LOCMI10543,LOCMI08404,LOCMI08002,LOCMI07823,LOCMI06280, LOCMI05600,LOCMI05470,LOCMI05374,LOCMI05372,LOCMI04081,LOCMI03347,LOCMI02574,LOCMI02337, LOCMI01936, LOCMI01613, LOCMI01606, LOCMI01605, LOCMI00404	28
3040	Spliceosome	LOCMI17342,LOCMI17335, LOCMI17288, LOCMI17279, LOCMI17215, LOCMI17202, LOCMI17198, LOCMI17130, LOCMI17126, LOCMI17093, LOCMI17088, LOCMI17085, LOCMI17068, LOCMI16809, LOCMI16780, LOCMI16778, LOCMI16764, LOCMI16707, LOCMI16631, LOCMI16561, LOCMI16479, LOCMI16468, LOCMI11679, LOCMI08265, LOCMI08121, LOCMI06015, LOCMI00614	27
190	Oxidative phosphorylation	LOCMI16072,LOCMI16028,LOCMI15990,LOCMI15979,LOCMI15971,LOCMI15959,LOCMI15938,LOCMI15931,LOCMI15925,LOCMI15892,LOCMI15884,LOCMI15869,LOCMI15863,LOCMI15861,LOCMI15858,LOCMI15852,LOCMI15838,LOCMI15830,LOCMI15804,LOCMI15795,LOCMI15787,LOCMI15775,LOCMI15760,LOCMI00489	24
3013	RNA transport	LOCMI17335,LOCMI17288, LOCMI16809, LOCMI15356, LOCMI14096, LOCMI13576, LOCMI12655, LOCMI12120, LOCMI10087, LOCMI09982, LOCMI09460, LOCMI09448, LOCMI07700, LOCMI06342, LOCMI06274, LOCMI06065, LOCMI05948, LOCMI04658, LOCMI02669, LOCMI00614	20
230	Purine metabolism	LOCMI17133,LOCMI16836,LOCMI14200,LOCMI14190,LOCMI13810,LOCMI12823,LOCMI11553,LOCMI10894,LOCMI10602,LOCMI09247,LOCMI08295,LOCMI06149,LOCMI05695,LOCMI04645,LOCMI02654,LOCMI01928,LOCMI00601	17
3010	Ribosome	LOCMI14819,LOCMI12059, LOCMI10478, LOCMI10292, LOCMI10169, LOCMI09539, LOCMI08723, LOCMI08559, LOCMI07886, LOCMI07502, LOCMI07397, LOCMI05511, LOCMI03069, LOCMI02717, LOCMI01241, LOCMI01159, LOCMI00151	17
1200	Carbon metabolism	LOCMI16955,LOCMI15995,LOCMI15982,LOCMI15967,LOCMI15927,LOCMI15833,LOCMI15803,LOCMI15789,LOCMI14899,LOCMI10941,LOCMI10311,LOCMI08049,LOCMI05806,LOCMI03647,LOCMI02016,LOCMI00959	16
3050	Proteasome	LOCMI15125,LOCMI14671, LOCMI13671, LOCMI13089, LOCMI12605, LOCMI10141, LOCMI10127, LOCMI10122, LOCMI02940, LOCMI02554, LOCMI02419, LOCMI01873 LOCMI00612, LOCMI00466, LOCMI00131	15
3008	Ribosome biogenesis in eukaryotes	LOCMI15286,LOCMI14938, LOCMI13900, LOCMI12333, LOCMI09982, LOCMI09448, LOCMI09247, LOCMI08627, LOCMI07700, LOCMI06717, LOCMI04311, LOCMI01928, LOCMI00948, LOCMI00723, LOCMI00505	15
4120	Ubiquitin mediated proteolysis	LOCMI16442,LOCMI15207, LOCMI14755, LOCMI14147, LOCMI13620, LOCMI12948, LOCMI10848, LOCMI08398, LOCMI08002, LOCMI06270, LOCMI04314, LOCMI02685, LOCMI01936, LOCMI00187	14
3015	mRNA surveillance pathway	LOCMI17288,LOCMI16809, LOCMI16453, LOCMI10358, LOCMI07092, LOCMI06293, LOCMI05766, LOCMI04146, LOCMI02249, LOCMI01590, LOCMI00614	11
970	Aminoacyl-tRNA biosynthesis	LOCMI12227,LOCMI11535,LOCMI10881,LOCMI10804,LOCMI09049,LOCMI08527,LOCMI05182,LOCMI04695,LOCMI02588,LOCMI02232	10
3420	Nucleotide excision repair	LOCMI14147,LOCMI14136, LOCMI14103, LOCMI13620, LOCMI07168, LOCMI04938, LOCMI03965, LOCMI02483, LOCMI02340, LOCMI01583	10
4391	Hippo signaling pathway -fly	LOCMI16453,LOCMI15524, LOCMI14918, LOCMI14208, LOCMI07092, LOCMI05241, LOCMI04541, LOCMI04245 LOCMI03543	9
4010	MAPK signaling pathway	LOCMI08705,LOCMI07435, LOCMI06601, LOCMI06586, LOCMI05012, LOCMI01762, LOCMI00933, LOCMI15756	8
510	N-Glycan biosynthesis	LOCMI14696,LOCMI14420,LOCMI07823,LOCMI06280,LOCMI05823,LOCMI02337,LOCMI01606,LOCMI01605	8
240	Pyrimidine metabolism	LOCMI14382,LOCMI14200,LOCMI13810,LOCMI10602,LOCMI08295,LOCMI06149,LOCMI04645,LOCMI00601	8
4213	Longevity regulating pathway - multiple species	LOCMI15756,LOCMI14123 LOCMI12652 LOCMI07824 LOCMI02654 LOCMI01479 LOCMI00931	7
520	Amino sugar and nucleotide sugar metabolism	LOCMI15833,LOCMI15473,LOCMI13623,LOCMI09697,LOCMI05688,LOCMI03834,LOCMI00774	7
3022	Basal transcription factors	LOCMI14103,LOCMI07168, LOCMI04938, LOCMI04342, LOCMI03965, LOCMI03045 LOCMI02340	7
290	Valine, leucine and isoleucine degradation	LOCMI16955,LOCMI16092,LOCMI15765,LOCMI03707,LOCMI03647,LOCMI02165,LOCMI02165	7
4310	Wnt signaling pathway	LOCMI16113,LOCMI15365, LOCMI14147, LOCMI13674, LOCMI13620, LOCMI12652, LOCMI07184	7
590	Arachidonic acid metabolism	LOCMI16073,LOCMI16003,LOCMI15696,LOCMI11080,LOCMI08915,LOCMI03247	6
1230	Biosynthesis of amino acids	LOCMI15789,LOCMI14899,LOCMI10311,LOCMI08638,LOCMI05806,LOCMI02165	6
4020	Calcium signaling pathway	LOCMI11114,LOCMI09020, LOCMI06569, LOCMI06462, LOCMI06278, LOCMI02518	6
20	Citrate cycle (TCA cycle)	LOCMI15995,LOCMI15982,LOCMI15967,LOCMI15967,LOCMI15927,LOCMI15803	6
3020	RNA polymerase	LOCMI14200,LOCMI13810, LOCMI10602, LOCMI06149, LOCMI04645, LOCMI00601	6
250	Alanine, aspartate and glutamate metabolism	LOCMI14899,LOCMI10941,LOCMI10311,LOCMI08638,LOCMI05806	5
220	Arginine biosynthesis	LOCMI14899,LOCMI10941,LOCMI10311,LOCMI08638,LOCMI05806	5
270	Cysteine and methionine metabolism	LOCMI15982,LOCMI14899,LOCMI06060,LOCMI05806,LOCMI02165	5
52	Galactose metabolism	LOCMI16027,LOCMI15833,LOCMI13623,LOCMI09697,LOCMI09105	5
4146	Peroxisome	LOCMI16092,LOCMI15331, LOCMI10607, LOCMI09120, LOCMI08878	5
4350	TGF-beta signaling pathway	LOCMI16453,LOCMI15365, LOCMI14147, LOCMI13620, LOCMI07092	5
4530	Tight junction	LOCMI17332,LOCMI09877, LOCMI07435, LOCMI06795, LOCMI00107	5
1210	2-Oxocarboxylic acid metabolism	LOCMI14899,LOCMI10311,LOCMI05806,LOCMI02165	4
650	Butanoate metabolism	LOCMI16955,LOCMI16092,LOCMI15765,LOCMI14764	4
1212	Fatty acid metabolism	LOCMI16955,LOCMI15945,LOCMI15937,LOCMI15897	4
4510	Focal adhesion	LOCMI17207,LOCMI08705, LOCMI08494, LOCMI06795	4
564	Glycerophospholipid metabolism	LOCMI16087,LOCMI16076,LOCMI16073,LOCMI15929	4
630	Glyoxylate and dicarboxylate metabolism	LOCMI15982,LOCMI08638,LOCMI08049,LOCMI02016	4
310	Lysine degradation	LOCMI16955,LOCMI15927,LOCMI06517,LOCMI00117	4
4142	Metabolism of xenobiotics by cytochrome P450	LOCMI15698,LOCMI15696,LOCMI11363,LOCMI08915	4
4330	Notch signaling pathway	LOCMI16123,LOCMI16113,LOCMI14123,LOCMI08265	4
4070	Phosphatidylinositol signaling system	LOCMI13904,LOCMI07824, LOCMI01217, LOCMI07309	4
640	Propanoate metabolism	LOCMI16955,LOCMI15967,LOCMI03707,LOCMI03647	4
4810	Regulation of actin cytoskeleton	LOCMI11949,LOCMI08494,LOCMI07435,LOCMI06795	4
3018	RNA degradation	LOCMI17126,LOCMI08975,LOCMI04174,LOCMI03680	4
982	Drug metabolism - cytochrome P450	LOCMI15698,LOCMI15696,LOCMI11363	3
2010	ABC transporters	LOCMI13594,LOCMI07908,LOCMI02757	3
4933	AGE-RAGE signaling pathway in diabetic complications	LOCMI15756,LOCMI13709,LOCMI07824	3
565	Ether lipid metabolism	LOCMI16087,LOCMI16076,LOCMI16073	3
480	Glutathione metabolism	LOCMI15698,LOCMI15696,LOCMI11363	3
10	Glycolysis / Gluconeogenesis	LOCMI15995,LOCMI15833,LOCMI00959	3
532	Glycosaminoglycan biosynthesis - chondroitin sulfate / dermatan sulfate	LOCMI08914,LOCMI11458,LOCMI05945	3
562	Inositol phosphate metabolism	LOCMI13904,LOCMI03647,LOCMI01217	3
4630	Jak-STAT signaling pathway	LOCMI09472,LOCMI07824,LOCMI06397	3
5134	Legionellosis	LOCMI16423,LOCMI07309,LOCMI03074	3
910	Nitrogen metabolism	LOCMI10941,LOCMI08638,LOCMI07048	3
4745	Phototransduction - fly	LOCMI14920,LOCMI08382,LOCMI03543	3
3060	Protein export	LOCMI15161,LOCMI06634,LOCMI01952	3
620	Pyruvate metabolism	LOCMI15995,LOCMI15982,LOCMI15803	3
600	Sphingolipid metabolism	LOCMI16027,LOCMI16026,LOCMI03697	3
350	Tyrosine metabolism	LOCMI14899,LOCMI11990,LOCMI05806	3
5203	Viral carcinogenesis	LOCMI13725,LOCMI12462,LOCMI08494	3
4910	Insulin signaling pathway	LOCMI14335,LOCMI04801	2
4520	Adherens junction	LOCMI17332,LOCMI09877	2
5010	Alzheimer's disease	LOCMI12545,LOCMI11544	2
4210	Apoptosis	LOCMI12003,LOCMI11112	2
4214	Apoptosis - fly	LOCMI15756,LOCMI05807	2
330	Arginine and proline metabolism	LOCMI14899,LOCMI05806	2
410	beta-Alanine metabolism	LOCMI16955,LOCMI03647	2
4110	Cell cycle	LOCMI12845,LOCMI01951	2
3030	DNA replication	LOCMI11880,LOCMI01583	2
4512	ECM-receptor interaction	LOCMI13343,LOCMI02664	2
3460	Fanconi anemia pathway	LOCMI14077,LOCMI07793	2
71	Fatty acid degradation	LOCMI16955,LOCMI15897	2
62	Fatty acid elongation	LOCMI16955,LOCMI15945	2
3440	Homologous recombination	LOCMI14077,LOCMI11880	2
5164	Influenza A	LOCMI12570,LOCMI06397	2
4670	Leukocyte transendothelial migration	LOCMI08494,LOCMI06795	2
3430	Mismatch repair	LOCMI11880,LOCMI01583	2
512	Mucin type O-glycan biosynthesis	LOCMI15135,LOCMI00862	2
4080	Neuroactive ligand-receptor interaction	LOCMI11373,LOCMI10187	2
770	Pantothenate and CoA biosynthesis	LOCMI05087,LOCMI02165	2
360	Phenylalanine metabolism	LOCMI14899,LOCMI05806	2
400	Phenylalanine, tyrosine and tryptophan biosynthesis	LOCMI14899,LOCMI05806	2
860	Porphyrin and chlorophyll metabolism	LOCMI15492,LOCMI02588	2
4140	Regulation of autophagy	LOCMI06714,LOCMI04526	2
450	Selenocompound metabolism	LOCMI10881,LOCMI10218	2
500	Starch and sucrose metabolism	LOCMI15833,LOCMI09105	2
4122	Sulfur relay system	LOCMI05848,LOCMI00762	2
72	Synthesis and degradation of ketone bodies	LOCMI16092,LOCMI15765	2
900	Terpenoid backbone biosynthesis	LOCMI08117,LOCMI05655	2
5034	Alcoholism	LOCMI14075	1
592	alpha-Linolenic acid metabolism	LOCMI16073	1
4152	AMPK signaling pathway	LOCMI13882	1
5412	Arrhythmogenic right ventricular cardiomyopathy (ARVC)	LOCMI13975	1
5100	Bacterial invasion of epithelial cells	LOCMI08494	1
780	Biotin metabolism	LOCMI15937	1
524	Butirosin and neomycin biosynthesis	LOCMI15833	1
4260	Cardiac muscle contraction	LOCMI00489	1
4022	cGMP - PKG signaling pathway	LOCMI08326	1
5204	Chemical carcinogenesis	LOCMI11095	1
4062	Chemokine signaling pathway	LOCMI08494	1
4711	Circadian rhythm - fly	LOCMI16547	1
471	D-Glutamine and D-glutamate metabolism	LOCMI10941	1
5414	Dilated cardiomyopathy (DCM)	LOCMI13975	1
4320	Dorso-ventral axis formation	LOCMI15756	1
61	Fatty acid biosynthesis	LOCMI15937	1
790	Folate biosynthesis	LOCMI05848	1
51	Fructose and mannose metabolism	LOCMI15833	1
4540	Gap junction	LOCMI16963	1
561	Glycerolipid metabolism	LOCMI16027	1
260	Glycine, serine and threonine metabolism	LOCMI02016	1
604	Glycosphingolipid biosynthesis - globo series	LOCMI16027	1
563	Glycosylphosphatidylinositol(GPI)-anchor biosynthesis	LOCMI09651	1
4340	Hedgehog signaling pathway	LOCMI12652	1
5168	Herpes simplex infection	LOCMI06397	1
4066	HIF-1 signaling pathway	LOCMI11095	1
5410	Hypertrophic cardiomyopathy (HCM)	LOCMI13975	1
591	Linoleic acid metabolism	LOCMI16073	1
785	Lipoic acid metabolism	LOCMI06868	1
760	Nicotinate and nicotinamide metabolism	LOCMI07509	1
670	One carbon pool by folate	LOCMI02016	1
4114	Oocyte meiosis	LOCMI12845	1
511	Other glycan degradation	LOCMI03697	1
514	Other types of O-glycan biosynthesis	LOCMI06517	1
4115	p53 signaling pathway	LOCMI01276	1
5012	Parkinson's disease	LOCMI12948	1
5200	Pathways in cancer	LOCMI11095	1
30	Pentose phosphate pathway	LOCMI15789	1
4611	Platelet activation	LOCMI06795	1
3320	PPAR signaling pathway	LOCMI17207	1
5205	Proteoglycans in cancer	LOCMI08494	1
5211	Renal cell carcinoma	LOCMI11095	1
740	Riboflavin metabolism	LOCMI11990	1
4970	Salivary secretion	LOCMI10818	1
4130	SNARE interactions in vesicular transport	LOCMI05568	1
100	Steroid biosynthesis	LOCMI15998	1
920	Sulfur metabolism	LOCMI01217	1
5322	Systemic lupus erythematosus	LOCMI14075	1
430	Taurine and hypotaurine metabolism	LOCMI06060	1
730	Thiamine metabolism	LOCMI14190	1
4919	Thyroid hormone signaling pathway	LOCMI08326	1
5202	Transcriptional misregulation in cancers	LOCMI14075	1
380	Tryptophan metabolism	LOCMI16955	1
130	Ubiquinone and other terpenoid-quinone biosynthesis	LOCMI07176	1
4270	Vascular smooth muscle contraction	LOCMI16963	1
4370	VEGF signaling pathway	LOCMI08494	1
5416	Viral myocarditis	LOCMI13975	1
Note: Green indicates the pathwayd related to immunity and reproduction.
