# Supplementary material for: Transcriptome analysis of the molecular mechanism underlying immunity- and reproduction trade-off in Locusta migratoria infected by Micrococcus luteus
Source: PLoS One. 2019 Aug 14;14(8):e0211605. doi: 10.1371/journal.pone.0211605 (PMC6693777; doi:10.1371/journal.pone.0211605)
Supplement: S10 Table — (XLS) [file pone.0211605.s012.xls]

## Sheet: Sheet1
Sup Table 10. KEGG terms for genes that were differentially expressed in the treated group at 4 h and 6 d after infection.
KO_ID	KO Annotation	Gene	Number
Up-regulated
40	Pentose and glucuronate interconversions	LOCMI16004,LOCMI15985,LOCMI13396,LOCMI05915	4
330	Arginine and proline metabolism	LOCMI15985,LOCMI02211,LOCMI02099,	3
1200	Carbon metabolism	LOCMI14004,LOCMI02211,LOCMI00470	3
4146	Peroxisome	LOCMI14004,LOCMI02029,LOCMI00470	3
51	Fructose and mannose metabolism	LOCMI16004,LOCMI05915	2
53	Ascorbate and aldarate metabolism	LOCMI15985,LOCMI13444	2
220	Arginine biosynthesis	LOCMI02211,LOCMI02029	2
250	Alanine, aspartate and glutamate metabolism	LOCMI14004,LOCMI02211	2
310	Lysine degradation	LOCMI15985,LOCMI02426	2
480	Glutathione metabolism	LOCMI11363,LOCMI04442	2
561	Glycerolipid metabolism	LOCMI16004,LOCMI15985	2
620	Pyruvate metabolism	LOCMI15985,LOCMI06696	2
630	Glyoxylate and dicarboxylate metabolism	LOCMI14004,LOCMI00470	2
980	Metabolism of xenobiotics by cytochrome P450	LOCMI11363,LOCMI04442	2
982	Drug metabolism - cytochrome P450	LOCMI11363,LOCMI04442	2
1230	Biosynthesis of amino acids	LOCMI02211,LOCMI02099	2
4080	Neuroactive ligand-receptor interaction	LOCMI15740	1
520	Amino sugar and nucleotide sugar metabolism	LOCMI17199	1
2010	ABC transporters	LOCMI03126	1
10	Glycolysis / Gluconeogenesis	LOCMI15985	1
52	Galactose metabolism	LOCMI16004	1
71	Fatty acid degradation	LOCMI15985	1
260	Glycine, serine and threonine metabolism	LOCMI14004	1
270	Cysteine and methionine metabolism	LOCMI02211	1
280	Valine, leucine and isoleucine degradation	LOCMI15985	1
340	Histidine metabolism	LOCMI15985	1
350	Tyrosine metabolism	LOCMI02211	1
360	Phenylalanine metabolism	LOCMI02211	1
380	Tryptophan metabolism	LOCMI15985	1
400	Phenylalanine, tyrosine and tryptophan biosynthesis	LOCMI02211	1
410	beta-Alanine metabolism	LOCMI15985	1
562	Inositol phosphate metabolism	LOCMI13444	1
603	Glycosphingolipid biosynthesis - globo series	LOCMI02781	1
790	Folate biosynthesis	LOCMI07015	1
981	Insect hormone biosynthesis	LOCMI16124	1
1210	2-Oxocarboxylic acid metabolism	LOCMI02211	1
3010	Ribosome	LOCMI12288	1
3015	mRNA surveillance pathway	LOCMI09064	1
3320	PPAR signaling pathway	LOCMI11326	1
4020	Calcium signaling pathway	LOCMI02029	1
4066	HIF-1 signaling pathway	LOCMI02029	1
4142	Lysosome	LOCMI10636	1
5132	Salmonella infection	LOCMI02029	1
5133	Pertussis	LOCMI02029	1
5140	Leishmaniasis	LOCMI02029	1
5142	Chagas disease (American trypanosomiasis)	LOCMI02029	1
5145	Toxoplasmosis	LOCMI02029	1
5146	Amoebiasis	LOCMI02029	1
5152	Tuberculosis	LOCMI02029	1
5200	Pathways in cancer	LOCMI02029	1
5222	Small cell lung cancer	LOCMI02029	1
Down-Regulated
4080	Neuroactive ligand-receptor interaction	LOCMI16500,LOCMI15732	2
531	Glycosaminoglycan degradation	LOCMI10636	1
3040	Spliceosome	LOCMI17320	1
3410	Base excision repair	LOCMI05365	1
4144	Endocytosis	LOCMI16679	1
4145	Phagosome	LOCMI15108	1
4745	Phototransduction - fly	LOCMI14920	1
4925	Aldosterone synthesis and secretion	LOCMI16476	1
2010	ABC transporters	LOCMI04741	1
330	Arginine and proline metabolism	LOCMI02029	1
